# Supplementary material for: Kinetic and structural mechanism for DNA unwinding by a non-hexameric helicase
Source: Nat Commun. 2021 Dec 1;12:7015. doi: 10.1038/s41467-021-27304-6 (PMC8636605; doi:10.1038/s41467-021-27304-6)
Supplement: Supplementary file 4 — Supplementary Data 1 [file 41467_2021_27304_MOESM4_ESM.zip]

Archive with 22 entries (18 files):
- MD_SI/
- MD_SI/input.namd
- MD_SI/rest2_remd.namd
- MD_SI/5t_i.pdb
- __MACOSX/
- __MACOSX/MD_SI/
- __MACOSX/MD_SI/._5t_i.pdb
- MD_SI/5t_ii.pdb
- __MACOSX/MD_SI/._5t_ii.pdb
- MD_SI/3t_i.pdb
- __MACOSX/MD_SI/._3t_i.pdb
- MD_SI/NOTE.txt
- MD_SI/parm36/
- MD_SI/parm36/par_all36_prot.prm
- MD_SI/parm36/par_all36_cgenff.prm
- MD_SI/parm36/par_all36_lipid.prm
- MD_SI/parm36/par_all36_na.prm
- MD_SI/parm36/par_all36_carb.prm
- MD_SI/parm36/toppar_water_ions_cufix.str
- MD_SI/init.conf
- MD_SI/3t_ii.pdb
- __MACOSX/MD_SI/._3t_ii.pdb
