# Supplementary material for: Kinetic and structural mechanism for DNA unwinding by a non-hexameric helicase
Source: Nat Commun. 2021 Dec 1;12:7015. doi: 10.1038/s41467-021-27304-6 (PMC8636605; doi:10.1038/s41467-021-27304-6)
Supplement: Supplementary file 4 — Supplementary Data 1 [file 41467_2021_27304_MOESM4_ESM.zip › MD_SI/input.namd]

set temperature $TEMP
structure          ./input.psf
coordinates        ./input.pdb
paraTypeCharmm	    on
parameters	./parm36/par_all36_prot.prm
mergeCrossterms yes
parameters	./parm36/par_all36_na.prm
parameters	./parm36/par_all36_lipid.prm
parameters	./parm36/par_all36_carb.prm
parameters	./parm36/par_all36_cgenff.prm
parameters	./parm36/toppar_water_ions_cufix.str

wrapNearest         off
wrapAll             on
wrapWater           on

exclude             scaled1-4
1-4scaling          1.0
cutoff              12.
switching           on
switchdist          10.
pairlistdist        14
vdwForceSwitching   yes

timestep            2.0
nonbondedFreq       1
fullElectFrequency  2
stepspercycle       20

PME                 on
PMEGridSpacing      1.0

langevin            on
langevinDamping     0.1
langevinTemp        $temperature
langevinHydrogen    no

useGroupPressure        yes
useFlexibleCell         no
langevinPiston        on
langevinPistonTarget  1.01325
langevinPistonPeriod  200
langevinPistonDecay   100
langevinPistonTemp    $temperature

rigidbonds              all
rigidtolerance          0.000001
rigiditerations         400
commotion             no

soluteScaling         on
ssCol              O
ssFile             input.ss

soluteScalingAll no
