# Supplementary material for: Kinetic and structural mechanism for DNA unwinding by a non-hexameric helicase
Source: Nat Commun. 2021 Dec 1;12:7015. doi: 10.1038/s41467-021-27304-6 (PMC8636605; doi:10.1038/s41467-021-27304-6)
Supplement: Supplementary file 4 — Supplementary Data 1 [file 41467_2021_27304_MOESM4_ESM.zip › MD_SI/rest2_remd.namd]

replicaBarrier

set nr [numReplicas]
if { $num_replicas != $nr } {
    error "restart with wrong number of replicas"
}
set r [myReplica]
set replica_id $r

if {[info exists restart_root]} { #restart
  set restart_root [format $restart_root $replica_id]
  source $restart_root.$replica_id.tcl
} else {
  set i_job 0
  set i_run 0
  set i_step 0
  if {[info exists first_timestep]} {
    set i_step $first_timestep
  }

  set replica(index) $r
  set replica(ParamID) $r
  set replica(loc.a) $r
  set replica(index.a) $r
  set replica(loc.b) $r
  set replica(index.b) $r
  set replica(exchanges_attempted) 0
  set replica(exchanges_accepted) 0

  if { $r % 2 == 0 && $r+1 < $nr } {
      set replica(loc.a) [expr $r+1]
      set replica(index.a) [expr $r+1]
  }
  if { $r % 2 == 1 && $r > 0 } {
      set replica(loc.a) [expr $r-1]
      set replica(index.a) [expr $r-1]
  }

  if { $r % 2 == 1 && $r+1 < $nr } {
      set replica(loc.b) [expr $r+1]
      set replica(index.b) [expr $r+1]
  }
  if { $r % 2 == 0 && $r > 0 } {
      set replica(loc.b) [expr $r-1]
      set replica(index.b) [expr $r-1]
  }

}

set job_output_root "$output_root.job$i_job"
firsttimestep $i_step

proc replica_lambda { i } {
  global num_replicas min_temp max_temp
  set temp [expr ($min_temp * exp( log(1.0*$max_temp/$min_temp)*(1.0*$i/($num_replicas-1)) ) )]
  return [ expr $min_temp/$temp ]
  #return [ expr $min_temp/(($max_temp-$min_temp)/($num_replicas-1)*$i + $min_temp) ]
}

proc setup_parameters { ID } {
  soluteScalingFactor [replica_lambda $ID]
}

proc save_callback {labels values} {
  global saved_labels saved_values
  set saved_labels $labels
  set saved_values $values
}
callback save_callback

proc save_array {} {
  global saved_labels
  global saved_values
  global saved_array
  foreach label $saved_labels value $saved_values {
    set saved_array($label) $value
  }
}


seed [expr int(0*srand(int(100000*rand()) + 100*$replica_id) + 100000*rand())]
outputname [format $job_output_root.$replica_id $replica_id]
set inputname [format $input_root $replica_id]

if {$i_run} {
  bincoordinates $restart_root.$replica_id.coor
  binvelocities $restart_root.$replica_id.vel
  extendedSystem $restart_root.$replica_id.xsc
} else {
  binCoordinates     $inputname.coor
  extendedSystem     $inputname.xsc
  temperature $TEMP
}

outputEnergies [expr $steps_per_run]
dcdFreq [expr $steps_per_run * $runs_per_frame]

source $namd_config_file
setup_parameters $replica(ParamID)

set history_file [open [format "$job_output_root.$replica_id.history" $replica_id] "w"]
fconfigure $history_file -buffering line

puts stderr "EXCHANGE_ACCEPT $i_run AND $num_runs"

while {$i_run < $num_runs} {
  if { $i_run % 2 == 0 } {
    set swap a; set other b
  } else {
    set swap b; set other a
  }

  run $steps_per_run
  incr i_step $steps_per_run
  save_array
  set POTENTIAL [expr $saved_array(TOTAL) - $saved_array(KINETIC)]
#  puts $history_file "$i_step $replica(index) $TEMP $POTENTIAL"

#  if { $i_run < [expr $num_runs - 1] } {
#  puts $history_file "$i_step $replica(index) $replica(ParamID) $replica(index.$swap) $POTENTIAL"}
  puts $history_file "$i_step $replica(index) $TEMP $POTENTIAL"
  set doswap 0

  if { $replica(index) < $replica(index.$swap) } {
    set POTENTIAL2 [replicaRecv $replica(loc.$swap)]
    replicaSend $POTENTIAL $replica(loc.$swap)
  }
  if { $replica(index) > $replica(index.$swap) } {
    replicaSend $POTENTIAL $replica(loc.$swap)
    set POTENTIAL2 [replicaRecv $replica(loc.$swap)]
  }

  if { $replica(index) != $replica(index.$swap) } {
    set replica(ParamID) $replica(index.$swap)
    setup_parameters $replica(ParamID)

    run 0
    save_array
    set POTENTIAL_NEW [expr $saved_array(TOTAL) - $saved_array(KINETIC)]
    if { $replica(index) < $replica(index.$swap) } {
      set POTENTIAL_NEW2 [replicaRecv $replica(loc.$swap)]
    }
    if { $replica(index) > $replica(index.$swap) } {
      replicaSend $POTENTIAL_NEW $replica(loc.$swap)
    }
    if { $replica(index) > $replica(index.$swap) } {
      set POTENTIAL_NEW2 [replicaRecv $replica(loc.$swap)]
    }
    if { $replica(index) < $replica(index.$swap) } {
      replicaSend $POTENTIAL_NEW $replica(loc.$swap)
    }
    #puts $history_file "$i_step $replica(index)<->$replica(index.$swap) $POTENTIAL $POTENTIAL2 $POTENTIAL_NEW $POTENTIAL_NEW2 $doswap"

    if { $replica(index) < $replica(index.$swap) } {
      set BOLTZMAN 0.001987191
      set delta [expr ($POTENTIAL_NEW + $POTENTIAL_NEW2 - $POTENTIAL - $POTENTIAL2)/($BOLTZMAN * $TEMP)]
      set doswap [expr $delta < 0. || exp(-1. * $delta) > rand()]
      replicaSend $doswap $replica(loc.$swap)
#     flush $history_file
      if { $doswap } {
        puts stderr "EXCHANGE_ACCEPT $replica(index) $replica(index.$swap) RUN $i_run"
        incr replica(exchanges_accepted)
      }
      incr replica(exchanges_attempted)
    }
    if { $replica(index) > $replica(index.$swap) } {
      set doswap [replicaRecv $replica(loc.$swap)]
#      puts $history_file "$i_step $replica(index)<->$replica(index.$swap) $POTENTIAL $POTENTIAL2 $POTENTIAL_NEW $POTENTIAL_NEW2 $doswap"
#     flush $history_file
    }
  }

  set newloc $r
  if { $doswap } {
    set newloc $replica(loc.$swap)
    set replica(loc.$swap) $r
  } else {
    set replica(ParamID) $replica(index)
    setup_parameters $replica(ParamID)
  }
  set replica(loc.$other) [replicaSendrecv $newloc $replica(loc.$other) $replica(loc.$other)]
  if { $doswap } {
    array set replica [replicaSendrecv [array get replica] $newloc $newloc]
  }

#  puts $history_file "Check state: id=$r ParaID= $replica(ParamID)"
#  puts $history_file [array get replica]
#  flush $history_file

  incr i_run

  if { $i_run % ($runs_per_frame * $frames_per_restart) == 0 ||
        $i_run == $num_runs } {  # restart
    set restart_root "$job_output_root.restart$i_run"
    output [format $restart_root.$replica_id $replica_id]
    set rfile [open [format "$restart_root.$replica_id.tcl" $replica_id] "w"]
    puts $rfile [list array set replica [array get replica]]
    close $rfile
    replicaBarrier
    if { $replica_id == 0 } {
      set rfile [open [format "$restart_root.tcl" ""] "w"]
      puts $rfile [list set i_job [expr $i_job + 1]]
      puts $rfile [list set i_run $i_run]
      puts $rfile [list set i_step $i_step]
      puts $rfile [list set restart_root $restart_root]
      close $rfile
      if [info exists old_restart_root] {
        set oldroot [format $old_restart_root ""]
        file delete $oldroot.tcl
      }
    }
    replicaBarrier
    if [info exists old_restart_root] {
      set oldroot [format $old_restart_root $replica_id]
      file delete $oldroot.$replica_id.tcl
      file delete $oldroot.$replica_id.coor
      file delete $oldroot.$replica_id.vel
      file delete $oldroot.$replica_id.xsc
    }
    set old_restart_root $restart_root
  }
}

set attempts $replica(exchanges_attempted)
if $attempts {
  set i $replica(index)
  if { $replica(index.a) > $i } {
    set swap a
  } else {
    set swap b
  }
  set accepts $replica(exchanges_accepted)
  set ratio [expr 1.0*$accepts/$attempts]
  puts stderr "EXCHANGE_RATIO $replica(index) $replica(index.$swap) $accepts $attempts $ratio"
}

replicaBarrier
