# Supplementary material for: Kinetic and structural mechanism for DNA unwinding by a non-hexameric helicase
Source: Nat Commun. 2021 Dec 1;12:7015. doi: 10.1038/s41467-021-27304-6 (PMC8636605; doi:10.1038/s41467-021-27304-6)
Supplement: Supplementary file 4 — Supplementary Data 1 [file 41467_2021_27304_MOESM4_ESM.zip › MD_SI/5t_i.pdb]

ATOM      1  N   MET P   1      20.011  76.949 -33.430  1.00  0.00      PROA  
ATOM      2  CA  MET P   1      20.843  76.746 -34.613  1.00  0.00      PROA  
ATOM      3  CB  MET P   1      22.303  76.657 -34.372  1.00  0.00      PROA  
ATOM      4  CG  MET P   1      23.228  76.229 -35.598  1.00  0.00      PROA  
ATOM      5  SD  MET P   1      24.906  75.979 -35.014  1.00  0.00      PROA  
ATOM      6  CE  MET P   1      25.325  74.828 -36.389  1.00  0.00      PROA  
ATOM      7  C   MET P   1      20.364  75.442 -35.231  1.00  0.00      PROA  
ATOM      8  O   MET P   1      19.973  74.477 -34.487  1.00  0.00      PROA  
ATOM      9  N   ASP P   2      20.365  75.320 -36.599  1.00  0.00      PROA  
ATOM     10  CA  ASP P   2      19.679  74.134 -37.168  1.00  0.00      PROA  
ATOM     11  CB  ASP P   2      19.068  74.460 -38.573  1.00  0.00      PROA  
ATOM     12  CG  ASP P   2      17.687  75.122 -38.413  1.00  0.00      PROA  
ATOM     13  OD1 ASP P   2      17.013  75.462 -39.504  1.00  0.00      PROA  
ATOM     14  OD2 ASP P   2      17.250  75.322 -37.312  1.00  0.00      PROA  
ATOM     15  C   ASP P   2      20.564  72.965 -37.235  1.00  0.00      PROA  
ATOM     16  O   ASP P   2      21.774  73.088 -37.319  1.00  0.00      PROA  
ATOM     17  N   VAL P   3      20.054  71.714 -37.263  1.00  0.00      PROA  
ATOM     18  CA  VAL P   3      20.618  70.406 -37.513  1.00  0.00      PROA  
ATOM     19  CB  VAL P   3      19.931  69.297 -36.778  1.00  0.00      PROA  
ATOM     20  CG1 VAL P   3      20.608  68.007 -37.105  1.00  0.00      PROA  
ATOM     21  CG2 VAL P   3      20.131  69.645 -35.308  1.00  0.00      PROA  
ATOM     22  C   VAL P   3      20.646  70.256 -39.014  1.00  0.00      PROA  
ATOM     23  O   VAL P   3      19.649  70.408 -39.716  1.00  0.00      PROA  
ATOM     24  N   SER P   4      21.852  69.896 -39.605  1.00  0.00      PROA  
ATOM     25  CA  SER P   4      22.021  70.166 -41.082  1.00  0.00      PROA  
ATOM     26  CB  SER P   4      23.497  70.592 -41.329  1.00  0.00      PROA  
ATOM     27  OG  SER P   4      23.682  71.929 -40.814  1.00  0.00      PROA  
ATOM     28  C   SER P   4      21.516  69.041 -41.960  1.00  0.00      PROA  
ATOM     29  O   SER P   4      21.778  67.844 -41.657  1.00  0.00      PROA  
ATOM     30  N   TYR P   5      20.633  69.362 -42.939  1.00  0.00      PROA  
ATOM     31  CA  TYR P   5      20.172  68.434 -44.001  1.00  0.00      PROA  
ATOM     32  CB  TYR P   5      21.340  67.828 -44.715  1.00  0.00      PROA  
ATOM     33  CG  TYR P   5      22.161  68.864 -45.469  1.00  0.00      PROA  
ATOM     34  CD1 TYR P   5      21.534  69.534 -46.492  1.00  0.00      PROA  
ATOM     35  CE1 TYR P   5      22.371  70.402 -47.218  1.00  0.00      PROA  
ATOM     36  CZ  TYR P   5      23.795  70.404 -47.118  1.00  0.00      PROA  
ATOM     37  OH  TYR P   5      24.469  71.444 -47.774  1.00  0.00      PROA  
ATOM     38  CD2 TYR P   5      23.566  68.911 -45.236  1.00  0.00      PROA  
ATOM     39  CE2 TYR P   5      24.391  69.667 -46.082  1.00  0.00      PROA  
ATOM     40  C   TYR P   5      19.210  67.448 -43.404  1.00  0.00      PROA  
ATOM     41  O   TYR P   5      19.052  66.342 -43.841  1.00  0.00      PROA  
ATOM     42  N   LEU P   6      18.450  67.870 -42.379  1.00  0.00      PROA  
ATOM     43  CA  LEU P   6      17.687  67.024 -41.447  1.00  0.00      PROA  
ATOM     44  CB  LEU P   6      17.195  67.736 -40.157  1.00  0.00      PROA  
ATOM     45  CG  LEU P   6      16.361  66.993 -39.191  1.00  0.00      PROA  
ATOM     46  CD1 LEU P   6      17.182  65.881 -38.321  1.00  0.00      PROA  
ATOM     47  CD2 LEU P   6      15.703  67.891 -38.109  1.00  0.00      PROA  
ATOM     48  C   LEU P   6      16.604  66.150 -42.142  1.00  0.00      PROA  
ATOM     49  O   LEU P   6      16.497  64.938 -41.873  1.00  0.00      PROA  
ATOM     50  N   LEU P   7      15.642  66.631 -42.963  1.00  0.00      PROA  
ATOM     51  CA  LEU P   7      14.789  65.807 -43.785  1.00  0.00      PROA  
ATOM     52  CB  LEU P   7      13.428  66.647 -43.963  1.00  0.00      PROA  
ATOM     53  CG  LEU P   7      12.604  66.690 -42.636  1.00  0.00      PROA  
ATOM     54  CD1 LEU P   7      11.706  67.890 -42.785  1.00  0.00      PROA  
ATOM     55  CD2 LEU P   7      11.700  65.432 -42.476  1.00  0.00      PROA  
ATOM     56  C   LEU P   7      15.415  65.644 -45.219  1.00  0.00      PROA  
ATOM     57  O   LEU P   7      15.092  64.738 -45.919  1.00  0.00      PROA  
ATOM     58  N   ASP P   8      16.479  66.419 -45.613  1.00  0.00      PROA  
ATOM     59  CA  ASP P   8      17.068  66.517 -46.950  1.00  0.00      PROA  
ATOM     60  CB  ASP P   8      17.853  67.798 -47.230  1.00  0.00      PROA  
ATOM     61  CG  ASP P   8      17.196  69.069 -46.701  1.00  0.00      PROA  
ATOM     62  OD1 ASP P   8      17.619  69.583 -45.624  1.00  0.00      PROA  
ATOM     63  OD2 ASP P   8      16.298  69.585 -47.377  1.00  0.00      PROA  
ATOM     64  C   ASP P   8      17.831  65.339 -47.425  1.00  0.00      PROA  
ATOM     65  O   ASP P   8      18.218  65.182 -48.582  1.00  0.00      PROA  
ATOM     66  N   SER P   9      17.991  64.450 -46.483  1.00  0.00      PROA  
ATOM     67  CA  SER P   9      18.629  63.209 -46.675  1.00  0.00      PROA  
ATOM     68  CB  SER P   9      19.567  62.850 -45.432  1.00  0.00      PROA  
ATOM     69  OG  SER P   9      18.927  63.142 -44.216  1.00  0.00      PROA  
ATOM     70  C   SER P   9      17.610  62.056 -46.794  1.00  0.00      PROA  
ATOM     71  O   SER P   9      18.055  60.940 -47.123  1.00  0.00      PROA  
ATOM     72  N   LEU P  10      16.288  62.349 -46.653  1.00  0.00      PROA  
ATOM     73  CA  LEU P  10      15.147  61.416 -46.513  1.00  0.00      PROA  
ATOM     74  CB  LEU P  10      14.511  61.681 -45.171  1.00  0.00      PROA  
ATOM     75  CG  LEU P  10      15.401  61.379 -43.972  1.00  0.00      PROA  
ATOM     76  CD1 LEU P  10      14.829  61.785 -42.585  1.00  0.00      PROA  
ATOM     77  CD2 LEU P  10      15.637  59.895 -43.899  1.00  0.00      PROA  
ATOM     78  C   LEU P  10      14.200  61.643 -47.635  1.00  0.00      PROA  
ATOM     79  O   LEU P  10      14.258  62.663 -48.399  1.00  0.00      PROA  
ATOM     80  N   ASN P  11      13.367  60.631 -47.840  1.00  0.00      PROA  
ATOM     81  CA  ASN P  11      12.402  60.460 -48.873  1.00  0.00      PROA  
ATOM     82  CB  ASN P  11      12.659  59.065 -49.541  1.00  0.00      PROA  
ATOM     83  CG  ASN P  11      13.859  58.996 -50.367  1.00  0.00      PROA  
ATOM     84  OD1 ASN P  11      13.900  58.028 -51.101  1.00  0.00      PROA  
ATOM     85  ND2 ASN P  11      14.843  59.942 -50.335  1.00  0.00      PROA  
ATOM     86  C   ASN P  11      11.012  60.493 -48.231  1.00  0.00      PROA  
ATOM     87  O   ASN P  11      10.833  60.732 -47.050  1.00  0.00      PROA  
ATOM     88  N   ASP P  12       9.936  60.529 -49.080  1.00  0.00      PROA  
ATOM     89  CA  ASP P  12       8.659  61.046 -48.729  1.00  0.00      PROA  
ATOM     90  CB  ASP P  12       7.581  60.874 -49.898  1.00  0.00      PROA  
ATOM     91  CG  ASP P  12       7.780  61.795 -51.137  1.00  0.00      PROA  
ATOM     92  OD1 ASP P  12       7.181  61.307 -52.171  1.00  0.00      PROA  
ATOM     93  OD2 ASP P  12       8.422  62.860 -51.110  1.00  0.00      PROA  
ATOM     94  C   ASP P  12       8.008  60.408 -47.468  1.00  0.00      PROA  
ATOM     95  O   ASP P  12       7.532  61.104 -46.584  1.00  0.00      PROA  
ATOM     96  N   LYS P  13       7.965  59.020 -47.346  1.00  0.00      PROA  
ATOM     97  CA  LYS P  13       7.385  58.449 -46.143  1.00  0.00      PROA  
ATOM     98  CB  LYS P  13       7.101  56.954 -46.326  1.00  0.00      PROA  
ATOM     99  CG  LYS P  13       6.095  56.633 -47.479  1.00  0.00      PROA  
ATOM    100  CD  LYS P  13       4.794  57.456 -47.530  1.00  0.00      PROA  
ATOM    101  CE  LYS P  13       3.743  56.660 -48.229  1.00  0.00      PROA  
ATOM    102  NZ  LYS P  13       2.551  57.377 -48.452  1.00  0.00      PROA  
ATOM    103  C   LYS P  13       8.304  58.572 -45.021  1.00  0.00      PROA  
ATOM    104  O   LYS P  13       7.872  58.524 -43.846  1.00  0.00      PROA  
ATOM    105  N   GLN P  14       9.643  58.656 -45.204  1.00  0.00      PROA  
ATOM    106  CA  GLN P  14      10.578  58.936 -44.135  1.00  0.00      PROA  
ATOM    107  CB  GLN P  14      12.070  58.613 -44.659  1.00  0.00      PROA  
ATOM    108  CG  GLN P  14      12.327  57.173 -45.273  1.00  0.00      PROA  
ATOM    109  CD  GLN P  14      13.555  57.173 -46.174  1.00  0.00      PROA  
ATOM    110  OE1 GLN P  14      13.962  58.223 -46.655  1.00  0.00      PROA  
ATOM    111  NE2 GLN P  14      14.092  55.964 -46.385  1.00  0.00      PROA  
ATOM    112  C   GLN P  14      10.308  60.309 -43.541  1.00  0.00      PROA  
ATOM    113  O   GLN P  14      10.289  60.534 -42.346  1.00  0.00      PROA  
ATOM    114  N   ARG P  15      10.037  61.324 -44.490  1.00  0.00      PROA  
ATOM    115  CA  ARG P  15       9.499  62.629 -44.230  1.00  0.00      PROA  
ATOM    116  CB  ARG P  15       9.600  63.514 -45.521  1.00  0.00      PROA  
ATOM    117  CG  ARG P  15      11.058  63.890 -45.998  1.00  0.00      PROA  
ATOM    118  CD  ARG P  15      10.971  64.441 -47.430  1.00  0.00      PROA  
ATOM    119  NE  ARG P  15      12.390  64.727 -47.818  1.00  0.00      PROA  
ATOM    120  CZ  ARG P  15      12.889  65.902 -48.077  1.00  0.00      PROA  
ATOM    121  NH1 ARG P  15      12.368  67.068 -47.682  1.00  0.00      PROA  
ATOM    122  NH2 ARG P  15      14.032  66.001 -48.691  1.00  0.00      PROA  
ATOM    123  C   ARG P  15       8.189  62.664 -43.511  1.00  0.00      PROA  
ATOM    124  O   ARG P  15       8.053  63.493 -42.537  1.00  0.00      PROA  
ATOM    125  N   GLU P  16       7.222  61.800 -43.831  1.00  0.00      PROA  
ATOM    126  CA  GLU P  16       5.959  61.605 -43.100  1.00  0.00      PROA  
ATOM    127  CB  GLU P  16       5.046  60.697 -43.948  1.00  0.00      PROA  
ATOM    128  CG  GLU P  16       3.567  60.591 -43.458  1.00  0.00      PROA  
ATOM    129  CD  GLU P  16       2.518  61.455 -44.136  1.00  0.00      PROA  
ATOM    130  OE1 GLU P  16       2.159  62.540 -43.604  1.00  0.00      PROA  
ATOM    131  OE2 GLU P  16       2.031  61.003 -45.166  1.00  0.00      PROA  
ATOM    132  C   GLU P  16       6.207  61.126 -41.688  1.00  0.00      PROA  
ATOM    133  O   GLU P  16       5.659  61.626 -40.667  1.00  0.00      PROA  
ATOM    134  N   ALA P  17       7.095  60.179 -41.472  1.00  0.00      PROA  
ATOM    135  CA  ALA P  17       7.596  59.593 -40.229  1.00  0.00      PROA  
ATOM    136  CB  ALA P  17       8.522  58.397 -40.409  1.00  0.00      PROA  
ATOM    137  C   ALA P  17       8.265  60.540 -39.281  1.00  0.00      PROA  
ATOM    138  O   ALA P  17       8.013  60.466 -38.084  1.00  0.00      PROA  
ATOM    139  N   VAL P  18       9.281  61.414 -39.767  1.00  0.00      PROA  
ATOM    140  CA  VAL P  18       9.891  62.495 -38.985  1.00  0.00      PROA  
ATOM    141  CB  VAL P  18      11.110  63.028 -39.795  1.00  0.00      PROA  
ATOM    142  CG1 VAL P  18      11.665  64.270 -39.088  1.00  0.00      PROA  
ATOM    143  CG2 VAL P  18      12.297  61.969 -39.771  1.00  0.00      PROA  
ATOM    144  C   VAL P  18       8.876  63.530 -38.510  1.00  0.00      PROA  
ATOM    145  O   VAL P  18       8.938  63.905 -37.314  1.00  0.00      PROA  
ATOM    146  N   ALA P  19       7.973  64.081 -39.330  1.00  0.00      PROA  
ATOM    147  CA  ALA P  19       7.114  65.170 -38.883  1.00  0.00      PROA  
ATOM    148  CB  ALA P  19       6.706  65.995 -40.103  1.00  0.00      PROA  
ATOM    149  C   ALA P  19       5.811  64.674 -38.191  1.00  0.00      PROA  
ATOM    150  O   ALA P  19       4.798  65.401 -38.136  1.00  0.00      PROA  
ATOM    151  N   ALA P  20       5.828  63.372 -37.709  1.00  0.00      PROA  
ATOM    152  CA  ALA P  20       4.749  62.647 -37.106  1.00  0.00      PROA  
ATOM    153  CB  ALA P  20       5.282  61.277 -36.840  1.00  0.00      PROA  
ATOM    154  C   ALA P  20       4.217  63.298 -35.772  1.00  0.00      PROA  
ATOM    155  O   ALA P  20       4.974  63.947 -35.085  1.00  0.00      PROA  
ATOM    156  N   PRO P  21       2.924  63.193 -35.419  1.00  0.00      PROA  
ATOM    157  CD  PRO P  21       1.923  62.530 -36.284  1.00  0.00      PROA  
ATOM    158  CA  PRO P  21       2.526  63.181 -34.005  1.00  0.00      PROA  
ATOM    159  CB  PRO P  21       1.068  62.668 -34.023  1.00  0.00      PROA  
ATOM    160  CG  PRO P  21       0.559  62.504 -35.493  1.00  0.00      PROA  
ATOM    161  C   PRO P  21       3.291  62.434 -32.975  1.00  0.00      PROA  
ATOM    162  O   PRO P  21       3.865  61.384 -33.355  1.00  0.00      PROA  
ATOM    163  N   ARG P  22       3.316  62.829 -31.674  1.00  0.00      PROA  
ATOM    164  CA  ARG P  22       4.024  62.005 -30.692  1.00  0.00      PROA  
ATOM    165  CB  ARG P  22       4.382  62.838 -29.416  1.00  0.00      PROA  
ATOM    166  CG  ARG P  22       5.184  64.211 -29.603  1.00  0.00      PROA  
ATOM    167  CD  ARG P  22       5.736  64.897 -28.377  1.00  0.00      PROA  
ATOM    168  NE  ARG P  22       6.720  65.906 -28.836  1.00  0.00      PROA  
ATOM    169  CZ  ARG P  22       7.005  66.976 -28.092  1.00  0.00      PROA  
ATOM    170  NH1 ARG P  22       6.779  66.989 -26.829  1.00  0.00      PROA  
ATOM    171  NH2 ARG P  22       7.516  67.982 -28.700  1.00  0.00      PROA  
ATOM    172  C   ARG P  22       3.152  60.770 -30.368  1.00  0.00      PROA  
ATOM    173  O   ARG P  22       3.707  59.725 -30.030  1.00  0.00      PROA  
ATOM    174  N   SER P  23       1.839  60.879 -30.405  1.00  0.00      PROA  
ATOM    175  CA  SER P  23       0.864  59.811 -30.164  1.00  0.00      PROA  
ATOM    176  CB  SER P  23      -0.664  60.235 -30.061  1.00  0.00      PROA  
ATOM    177  OG  SER P  23      -1.028  61.040 -28.972  1.00  0.00      PROA  
ATOM    178  C   SER P  23       1.066  58.639 -31.094  1.00  0.00      PROA  
ATOM    179  O   SER P  23       1.512  58.792 -32.228  1.00  0.00      PROA  
ATOM    180  N   ASN P  24       0.679  57.417 -30.568  1.00  0.00      PROA  
ATOM    181  CA  ASN P  24       0.747  56.125 -31.174  1.00  0.00      PROA  
ATOM    182  CB  ASN P  24      -0.321  55.073 -30.741  1.00  0.00      PROA  
ATOM    183  CG  ASN P  24      -1.806  55.489 -30.826  1.00  0.00      PROA  
ATOM    184  OD1 ASN P  24      -2.563  55.064 -29.965  1.00  0.00      PROA  
ATOM    185  ND2 ASN P  24      -2.288  56.375 -31.707  1.00  0.00      PROA  
ATOM    186  C   ASN P  24       0.866  56.037 -32.716  1.00  0.00      PROA  
ATOM    187  O   ASN P  24      -0.037  56.393 -33.415  1.00  0.00      PROA  
ATOM    188  N   LEU P  25       2.016  55.488 -33.232  1.00  0.00      PROA  
ATOM    189  CA  LEU P  25       2.386  55.388 -34.611  1.00  0.00      PROA  
ATOM    190  CB  LEU P  25       3.454  56.483 -35.000  1.00  0.00      PROA  
ATOM    191  CG  LEU P  25       3.787  56.631 -36.475  1.00  0.00      PROA  
ATOM    192  CD1 LEU P  25       2.475  56.983 -37.225  1.00  0.00      PROA  
ATOM    193  CD2 LEU P  25       4.990  57.577 -36.620  1.00  0.00      PROA  
ATOM    194  C   LEU P  25       2.908  53.940 -34.935  1.00  0.00      PROA  
ATOM    195  O   LEU P  25       3.836  53.514 -34.281  1.00  0.00      PROA  
ATOM    196  N   LEU P  26       2.407  53.238 -35.988  1.00  0.00      PROA  
ATOM    197  CA  LEU P  26       3.019  51.935 -36.357  1.00  0.00      PROA  
ATOM    198  CB  LEU P  26       1.901  50.869 -36.606  1.00  0.00      PROA  
ATOM    199  CG  LEU P  26       2.504  49.519 -37.158  1.00  0.00      PROA  
ATOM    200  CD1 LEU P  26       3.577  48.937 -36.230  1.00  0.00      PROA  
ATOM    201  CD2 LEU P  26       1.340  48.404 -37.321  1.00  0.00      PROA  
ATOM    202  C   LEU P  26       3.757  52.272 -37.641  1.00  0.00      PROA  
ATOM    203  O   LEU P  26       3.310  52.918 -38.563  1.00  0.00      PROA  
ATOM    204  N   VAL P  27       4.966  51.768 -37.724  1.00  0.00      PROA  
ATOM    205  CA  VAL P  27       5.778  51.866 -38.932  1.00  0.00      PROA  
ATOM    206  CB  VAL P  27       6.953  52.801 -38.929  1.00  0.00      PROA  
ATOM    207  CG1 VAL P  27       7.720  52.747 -40.231  1.00  0.00      PROA  
ATOM    208  CG2 VAL P  27       6.576  54.235 -38.664  1.00  0.00      PROA  
ATOM    209  C   VAL P  27       6.174  50.398 -39.301  1.00  0.00      PROA  
ATOM    210  O   VAL P  27       6.816  49.741 -38.515  1.00  0.00      PROA  
ATOM    211  N   LEU P  28       5.787  49.901 -40.488  1.00  0.00      PROA  
ATOM    212  CA  LEU P  28       6.199  48.602 -40.866  1.00  0.00      PROA  
ATOM    213  CB  LEU P  28       5.110  47.978 -41.736  1.00  0.00      PROA  
ATOM    214  CG  LEU P  28       3.722  47.776 -41.032  1.00  0.00      PROA  
ATOM    215  CD1 LEU P  28       2.725  47.197 -42.113  1.00  0.00      PROA  
ATOM    216  CD2 LEU P  28       3.897  46.993 -39.747  1.00  0.00      PROA  
ATOM    217  C   LEU P  28       7.410  48.800 -41.788  1.00  0.00      PROA  
ATOM    218  O   LEU P  28       7.277  49.157 -42.960  1.00  0.00      PROA  
ATOM    219  N   ALA P  29       8.676  48.591 -41.352  1.00  0.00      PROA  
ATOM    220  CA  ALA P  29       9.825  48.852 -42.180  1.00  0.00      PROA  
ATOM    221  CB  ALA P  29      10.901  49.587 -41.382  1.00  0.00      PROA  
ATOM    222  C   ALA P  29      10.293  47.542 -42.704  1.00  0.00      PROA  
ATOM    223  O   ALA P  29      10.754  46.655 -42.016  1.00  0.00      PROA  
ATOM    224  N   GLY P  30      10.345  47.404 -44.078  1.00  0.00      PROA  
ATOM    225  CA  GLY P  30      11.024  46.246 -44.673  1.00  0.00      PROA  
ATOM    226  C   GLY P  30      12.517  46.259 -44.517  1.00  0.00      PROA  
ATOM    227  O   GLY P  30      13.184  47.053 -43.819  1.00  0.00      PROA  
ATOM    228  N   ALA P  31      13.161  45.253 -45.099  1.00  0.00      PROA  
ATOM    229  CA  ALA P  31      14.638  45.125 -45.094  1.00  0.00      PROA  
ATOM    230  CB  ALA P  31      15.026  43.599 -45.388  1.00  0.00      PROA  
ATOM    231  C   ALA P  31      15.392  46.225 -45.855  1.00  0.00      PROA  
ATOM    232  O   ALA P  31      15.001  46.554 -46.957  1.00  0.00      PROA  
ATOM    233  N   GLY P  32      16.545  46.801 -45.399  1.00  0.00      PROA  
ATOM    234  CA  GLY P  32      17.313  47.879 -46.126  1.00  0.00      PROA  
ATOM    235  C   GLY P  32      16.528  49.116 -46.539  1.00  0.00      PROA  
ATOM    236  O   GLY P  32      16.760  49.766 -47.575  1.00  0.00      PROA  
ATOM    237  N   SER P  33      15.562  49.473 -45.797  1.00  0.00      PROA  
ATOM    238  CA  SER P  33      14.482  50.409 -46.038  1.00  0.00      PROA  
ATOM    239  CB  SER P  33      13.181  49.905 -45.478  1.00  0.00      PROA  
ATOM    240  OG  SER P  33      13.136  49.604 -44.060  1.00  0.00      PROA  
ATOM    241  C   SER P  33      14.674  51.738 -45.388  1.00  0.00      PROA  
ATOM    242  O   SER P  33      13.784  52.536 -45.555  1.00  0.00      PROA  
ATOM    243  N   GLY P  34      15.681  51.875 -44.535  1.00  0.00      PROA  
ATOM    244  CA  GLY P  34      16.149  53.127 -43.936  1.00  0.00      PROA  
ATOM    245  C   GLY P  34      15.700  53.475 -42.593  1.00  0.00      PROA  
ATOM    246  O   GLY P  34      15.878  54.610 -42.150  1.00  0.00      PROA  
ATOM    247  N   LYS P  35      15.120  52.504 -41.855  1.00  0.00      PROA  
ATOM    248  CA  LYS P  35      14.468  52.651 -40.554  1.00  0.00      PROA  
ATOM    249  CB  LYS P  35      13.729  51.459 -40.042  1.00  0.00      PROA  
ATOM    250  CG  LYS P  35      14.577  50.117 -40.055  1.00  0.00      PROA  
ATOM    251  CD  LYS P  35      14.776  49.486 -38.707  1.00  0.00      PROA  
ATOM    252  CE  LYS P  35      16.086  50.067 -37.859  1.00  0.00      PROA  
ATOM    253  NZ  LYS P  35      16.282  49.248 -36.655  1.00  0.00      PROA  
ATOM    254  C   LYS P  35      15.311  53.214 -39.444  1.00  0.00      PROA  
ATOM    255  O   LYS P  35      14.727  53.969 -38.633  1.00  0.00      PROA  
ATOM    256  N   THR P  36      16.650  53.035 -39.406  1.00  0.00      PROA  
ATOM    257  CA  THR P  36      17.528  53.718 -38.500  1.00  0.00      PROA  
ATOM    258  CB  THR P  36      18.885  53.003 -38.409  1.00  0.00      PROA  
ATOM    259  OG1 THR P  36      18.724  51.666 -37.953  1.00  0.00      PROA  
ATOM    260  CG2 THR P  36      19.716  53.575 -37.300  1.00  0.00      PROA  
ATOM    261  C   THR P  36      17.692  55.212 -38.793  1.00  0.00      PROA  
ATOM    262  O   THR P  36      17.799  56.048 -37.908  1.00  0.00      PROA  
ATOM    263  N   ARG P  37      17.569  55.607 -40.119  1.00  0.00      PROA  
ATOM    264  CA  ARG P  37      17.654  57.004 -40.500  1.00  0.00      PROA  
ATOM    265  CB  ARG P  37      17.896  57.066 -42.019  1.00  0.00      PROA  
ATOM    266  CG  ARG P  37      19.075  56.117 -42.510  1.00  0.00      PROA  
ATOM    267  CD  ARG P  37      19.738  56.667 -43.767  1.00  0.00      PROA  
ATOM    268  NE  ARG P  37      20.782  55.729 -44.241  1.00  0.00      PROA  
ATOM    269  CZ  ARG P  37      21.442  55.833 -45.399  1.00  0.00      PROA  
ATOM    270  NH1 ARG P  37      21.345  56.939 -46.103  1.00  0.00      PROA  
ATOM    271  NH2 ARG P  37      22.356  54.983 -45.787  1.00  0.00      PROA  
ATOM    272  C   ARG P  37      16.406  57.791 -40.142  1.00  0.00      PROA  
ATOM    273  O   ARG P  37      16.364  58.943 -39.772  1.00  0.00      PROA  
ATOM    274  N   VAL P  38      15.346  57.069 -40.175  1.00  0.00      PROA  
ATOM    275  CA  VAL P  38      14.022  57.423 -39.803  1.00  0.00      PROA  
ATOM    276  CB  VAL P  38      12.956  56.390 -40.136  1.00  0.00      PROA  
ATOM    277  CG1 VAL P  38      11.623  56.762 -39.513  1.00  0.00      PROA  
ATOM    278  CG2 VAL P  38      12.810  56.327 -41.669  1.00  0.00      PROA  
ATOM    279  C   VAL P  38      13.905  57.725 -38.294  1.00  0.00      PROA  
ATOM    280  O   VAL P  38      13.537  58.849 -37.802  1.00  0.00      PROA  
ATOM    281  N   LEU P  39      14.304  56.766 -37.536  1.00  0.00      PROA  
ATOM    282  CA  LEU P  39      14.397  56.837 -36.125  1.00  0.00      PROA  
ATOM    283  CB  LEU P  39      14.687  55.448 -35.501  1.00  0.00      PROA  
ATOM    284  CG  LEU P  39      13.431  54.531 -35.391  1.00  0.00      PROA  
ATOM    285  CD1 LEU P  39      13.846  53.049 -35.391  1.00  0.00      PROA  
ATOM    286  CD2 LEU P  39      12.729  54.864 -34.027  1.00  0.00      PROA  
ATOM    287  C   LEU P  39      15.384  57.846 -35.586  1.00  0.00      PROA  
ATOM    288  O   LEU P  39      15.008  58.646 -34.736  1.00  0.00      PROA  
ATOM    289  N   VAL P  40      16.662  57.937 -36.006  1.00  0.00      PROA  
ATOM    290  CA  VAL P  40      17.625  58.908 -35.467  1.00  0.00      PROA  
ATOM    291  CB  VAL P  40      19.086  58.579 -35.832  1.00  0.00      PROA  
ATOM    292  CG1 VAL P  40      20.074  59.604 -35.172  1.00  0.00      PROA  
ATOM    293  CG2 VAL P  40      19.377  57.217 -35.210  1.00  0.00      PROA  
ATOM    294  C   VAL P  40      17.258  60.342 -35.829  1.00  0.00      PROA  
ATOM    295  O   VAL P  40      17.229  61.126 -34.937  1.00  0.00      PROA  
ATOM    296  N   HSD P  41      16.816  60.639 -37.103  1.00  0.00      PROA  
ATOM    297  CA  HSD P  41      16.305  61.938 -37.551  1.00  0.00      PROA  
ATOM    298  CB  HSD P  41      16.109  62.081 -39.069  1.00  0.00      PROA  
ATOM    299  ND1 HSD P  41      17.821  62.969 -40.586  1.00  0.00      PROA  
ATOM    300  CG  HSD P  41      17.470  61.994 -39.693  1.00  0.00      PROA  
ATOM    301  CE1 HSD P  41      19.057  62.623 -41.087  1.00  0.00      PROA  
ATOM    302  NE2 HSD P  41      19.455  61.399 -40.685  1.00  0.00      PROA  
ATOM    303  CD2 HSD P  41      18.431  61.039 -39.799  1.00  0.00      PROA  
ATOM    304  C   HSD P  41      15.079  62.402 -36.830  1.00  0.00      PROA  
ATOM    305  O   HSD P  41      14.929  63.574 -36.547  1.00  0.00      PROA  
ATOM    306  N   ARG P  42      14.207  61.471 -36.460  1.00  0.00      PROA  
ATOM    307  CA  ARG P  42      13.086  61.693 -35.542  1.00  0.00      PROA  
ATOM    308  CB  ARG P  42      12.191  60.422 -35.458  1.00  0.00      PROA  
ATOM    309  CG  ARG P  42      10.927  60.557 -34.540  1.00  0.00      PROA  
ATOM    310  CD  ARG P  42       9.863  61.552 -35.062  1.00  0.00      PROA  
ATOM    311  NE  ARG P  42       8.726  61.500 -34.108  1.00  0.00      PROA  
ATOM    312  CZ  ARG P  42       7.868  62.497 -33.991  1.00  0.00      PROA  
ATOM    313  NH1 ARG P  42       7.904  63.634 -34.713  1.00  0.00      PROA  
ATOM    314  NH2 ARG P  42       6.947  62.494 -33.010  1.00  0.00      PROA  
ATOM    315  C   ARG P  42      13.491  62.150 -34.202  1.00  0.00      PROA  
ATOM    316  O   ARG P  42      12.863  63.087 -33.652  1.00  0.00      PROA  
ATOM    317  N   ILE P  43      14.534  61.625 -33.598  1.00  0.00      PROA  
ATOM    318  CA  ILE P  43      14.994  62.050 -32.331  1.00  0.00      PROA  
ATOM    319  CB  ILE P  43      15.984  61.069 -31.611  1.00  0.00      PROA  
ATOM    320  CG2 ILE P  43      16.451  61.736 -30.247  1.00  0.00      PROA  
ATOM    321  CG1 ILE P  43      15.406  59.633 -31.427  1.00  0.00      PROA  
ATOM    322  CD  ILE P  43      16.444  58.519 -31.407  1.00  0.00      PROA  
ATOM    323  C   ILE P  43      15.655  63.429 -32.344  1.00  0.00      PROA  
ATOM    324  O   ILE P  43      15.392  64.347 -31.595  1.00  0.00      PROA  
ATOM    325  N   ALA P  44      16.469  63.601 -33.389  1.00  0.00      PROA  
ATOM    326  CA  ALA P  44      17.116  64.898 -33.723  1.00  0.00      PROA  
ATOM    327  CB  ALA P  44      18.050  64.625 -34.896  1.00  0.00      PROA  
ATOM    328  C   ALA P  44      16.117  65.995 -34.105  1.00  0.00      PROA  
ATOM    329  O   ALA P  44      16.322  67.172 -33.723  1.00  0.00      PROA  
ATOM    330  N   TRP P  45      14.931  65.588 -34.735  1.00  0.00      PROA  
ATOM    331  CA  TRP P  45      13.762  66.403 -34.981  1.00  0.00      PROA  
ATOM    332  CB  TRP P  45      12.632  65.671 -35.797  1.00  0.00      PROA  
ATOM    333  CG  TRP P  45      11.324  66.359 -36.092  1.00  0.00      PROA  
ATOM    334  CD1 TRP P  45      10.218  66.506 -35.302  1.00  0.00      PROA  
ATOM    335  NE1 TRP P  45       9.294  67.276 -35.915  1.00  0.00      PROA  
ATOM    336  CE2 TRP P  45       9.822  67.880 -36.980  1.00  0.00      PROA  
ATOM    337  CD2 TRP P  45      11.132  67.295 -37.173  1.00  0.00      PROA  
ATOM    338  CE3 TRP P  45      11.981  67.730 -38.197  1.00  0.00      PROA  
ATOM    339  CZ3 TRP P  45      11.393  68.684 -39.116  1.00  0.00      PROA  
ATOM    340  CZ2 TRP P  45       9.338  68.928 -37.793  1.00  0.00      PROA  
ATOM    341  CH2 TRP P  45      10.158  69.261 -38.877  1.00  0.00      PROA  
ATOM    342  C   TRP P  45      13.171  66.850 -33.702  1.00  0.00      PROA  
ATOM    343  O   TRP P  45      12.996  68.052 -33.499  1.00  0.00      PROA  
ATOM    344  N   LEU P  46      12.779  65.934 -32.793  1.00  0.00      PROA  
ATOM    345  CA  LEU P  46      12.173  66.267 -31.546  1.00  0.00      PROA  
ATOM    346  CB  LEU P  46      11.864  65.013 -30.735  1.00  0.00      PROA  
ATOM    347  CG  LEU P  46      10.772  64.174 -31.441  1.00  0.00      PROA  
ATOM    348  CD1 LEU P  46      10.887  62.687 -31.057  1.00  0.00      PROA  
ATOM    349  CD2 LEU P  46       9.417  64.771 -31.002  1.00  0.00      PROA  
ATOM    350  C   LEU P  46      13.013  67.221 -30.634  1.00  0.00      PROA  
ATOM    351  O   LEU P  46      12.596  68.294 -30.221  1.00  0.00      PROA  
ATOM    352  N   MET P  47      14.309  66.807 -30.498  1.00  0.00      PROA  
ATOM    353  CA  MET P  47      15.375  67.500 -29.775  1.00  0.00      PROA  
ATOM    354  CB  MET P  47      16.622  66.596 -29.771  1.00  0.00      PROA  
ATOM    355  CG  MET P  47      16.530  65.408 -28.859  1.00  0.00      PROA  
ATOM    356  SD  MET P  47      16.428  65.643 -27.142  1.00  0.00      PROA  
ATOM    357  CE  MET P  47      18.131  66.252 -26.849  1.00  0.00      PROA  
ATOM    358  C   MET P  47      15.667  68.972 -30.226  1.00  0.00      PROA  
ATOM    359  O   MET P  47      16.031  69.839 -29.387  1.00  0.00      PROA  
ATOM    360  N   SER P  48      15.623  69.135 -31.510  1.00  0.00      PROA  
ATOM    361  CA  SER P  48      15.993  70.426 -32.066  1.00  0.00      PROA  
ATOM    362  CB  SER P  48      16.991  70.427 -33.269  1.00  0.00      PROA  
ATOM    363  OG  SER P  48      16.475  69.763 -34.437  1.00  0.00      PROA  
ATOM    364  C   SER P  48      14.772  71.206 -32.463  1.00  0.00      PROA  
ATOM    365  O   SER P  48      14.533  72.212 -31.835  1.00  0.00      PROA  
ATOM    366  N   VAL P  49      14.022  70.745 -33.450  1.00  0.00      PROA  
ATOM    367  CA  VAL P  49      12.860  71.407 -34.073  1.00  0.00      PROA  
ATOM    368  CB  VAL P  49      12.278  70.638 -35.288  1.00  0.00      PROA  
ATOM    369  CG1 VAL P  49      11.375  71.503 -36.209  1.00  0.00      PROA  
ATOM    370  CG2 VAL P  49      13.453  70.201 -36.208  1.00  0.00      PROA  
ATOM    371  C   VAL P  49      11.798  71.757 -33.098  1.00  0.00      PROA  
ATOM    372  O   VAL P  49      11.237  72.822 -33.050  1.00  0.00      PROA  
ATOM    373  N   GLU P  50      11.564  70.791 -32.149  1.00  0.00      PROA  
ATOM    374  CA  GLU P  50      10.612  70.950 -31.107  1.00  0.00      PROA  
ATOM    375  CB  GLU P  50       9.752  69.632 -31.138  1.00  0.00      PROA  
ATOM    376  CG  GLU P  50       9.065  69.171 -32.433  1.00  0.00      PROA  
ATOM    377  CD  GLU P  50       7.718  68.539 -32.171  1.00  0.00      PROA  
ATOM    378  OE1 GLU P  50       7.591  67.623 -31.320  1.00  0.00      PROA  
ATOM    379  OE2 GLU P  50       6.667  68.892 -32.755  1.00  0.00      PROA  
ATOM    380  C   GLU P  50      11.178  71.354 -29.792  1.00  0.00      PROA  
ATOM    381  O   GLU P  50      10.397  71.878 -28.955  1.00  0.00      PROA  
ATOM    382  N   ASN P  51      12.559  71.439 -29.653  1.00  0.00      PROA  
ATOM    383  CA  ASN P  51      13.258  71.845 -28.475  1.00  0.00      PROA  
ATOM    384  CB  ASN P  51      13.004  73.307 -28.107  1.00  0.00      PROA  
ATOM    385  CG  ASN P  51      13.130  74.223 -29.360  1.00  0.00      PROA  
ATOM    386  OD1 ASN P  51      12.161  74.837 -29.834  1.00  0.00      PROA  
ATOM    387  ND2 ASN P  51      14.414  74.457 -29.808  1.00  0.00      PROA  
ATOM    388  C   ASN P  51      12.993  70.866 -27.341  1.00  0.00      PROA  
ATOM    389  O   ASN P  51      12.791  71.304 -26.236  1.00  0.00      PROA  
ATOM    390  N   CYS P  52      12.928  69.551 -27.607  1.00  0.00      PROA  
ATOM    391  CA  CYS P  52      12.683  68.553 -26.473  1.00  0.00      PROA  
ATOM    392  CB  CYS P  52      12.335  67.070 -26.953  1.00  0.00      PROA  
ATOM    393  SG  CYS P  52      10.721  66.900 -27.846  1.00  0.00      PROA  
ATOM    394  C   CYS P  52      13.854  68.377 -25.519  1.00  0.00      PROA  
ATOM    395  O   CYS P  52      15.009  68.594 -25.828  1.00  0.00      PROA  
ATOM    396  N   SER P  53      13.540  68.045 -24.245  1.00  0.00      PROA  
ATOM    397  CA  SER P  53      14.491  67.705 -23.247  1.00  0.00      PROA  
ATOM    398  CB  SER P  53      13.875  67.776 -21.802  1.00  0.00      PROA  
ATOM    399  OG  SER P  53      14.843  67.722 -20.742  1.00  0.00      PROA  
ATOM    400  C   SER P  53      15.167  66.279 -23.569  1.00  0.00      PROA  
ATOM    401  O   SER P  53      14.467  65.411 -24.092  1.00  0.00      PROA  
ATOM    402  N   PRO P  54      16.419  65.923 -23.339  1.00  0.00      PROA  
ATOM    403  CD  PRO P  54      17.472  66.861 -22.897  1.00  0.00      PROA  
ATOM    404  CA  PRO P  54      16.962  64.577 -23.448  1.00  0.00      PROA  
ATOM    405  CB  PRO P  54      18.444  64.768 -23.251  1.00  0.00      PROA  
ATOM    406  CG  PRO P  54      18.590  65.988 -22.345  1.00  0.00      PROA  
ATOM    407  C   PRO P  54      16.367  63.676 -22.381  1.00  0.00      PROA  
ATOM    408  O   PRO P  54      16.364  62.413 -22.466  1.00  0.00      PROA  
ATOM    409  N   TYR P  55      15.943  64.384 -21.336  1.00  0.00      PROA  
ATOM    410  CA  TYR P  55      15.375  63.691 -20.235  1.00  0.00      PROA  
ATOM    411  CB  TYR P  55      15.362  64.649 -18.998  1.00  0.00      PROA  
ATOM    412  CG  TYR P  55      16.705  64.924 -18.498  1.00  0.00      PROA  
ATOM    413  CD1 TYR P  55      17.420  66.132 -18.851  1.00  0.00      PROA  
ATOM    414  CE1 TYR P  55      18.622  66.451 -18.261  1.00  0.00      PROA  
ATOM    415  CZ  TYR P  55      19.153  65.487 -17.421  1.00  0.00      PROA  
ATOM    416  OH  TYR P  55      20.516  65.639 -17.053  1.00  0.00      PROA  
ATOM    417  CD2 TYR P  55      17.262  64.021 -17.649  1.00  0.00      PROA  
ATOM    418  CE2 TYR P  55      18.418  64.360 -16.990  1.00  0.00      PROA  
ATOM    419  C   TYR P  55      13.944  63.181 -20.549  1.00  0.00      PROA  
ATOM    420  O   TYR P  55      13.499  62.199 -19.963  1.00  0.00      PROA  
ATOM    421  N   SER P  56      13.359  63.865 -21.603  1.00  0.00      PROA  
ATOM    422  CA  SER P  56      12.006  63.450 -21.950  1.00  0.00      PROA  
ATOM    423  CB  SER P  56      11.086  64.675 -22.285  1.00  0.00      PROA  
ATOM    424  OG  SER P  56      11.668  65.516 -23.274  1.00  0.00      PROA  
ATOM    425  C   SER P  56      11.952  62.500 -23.180  1.00  0.00      PROA  
ATOM    426  O   SER P  56      10.848  62.098 -23.622  1.00  0.00      PROA  
ATOM    427  N   ILE P  57      13.086  62.029 -23.696  1.00  0.00      PROA  
ATOM    428  CA  ILE P  57      13.241  60.986 -24.761  1.00  0.00      PROA  
ATOM    429  CB  ILE P  57      14.396  61.397 -25.802  1.00  0.00      PROA  
ATOM    430  CG2 ILE P  57      14.893  60.301 -26.758  1.00  0.00      PROA  
ATOM    431  CG1 ILE P  57      13.877  62.707 -26.498  1.00  0.00      PROA  
ATOM    432  CD  ILE P  57      12.424  62.912 -26.987  1.00  0.00      PROA  
ATOM    433  C   ILE P  57      13.590  59.735 -24.180  1.00  0.00      PROA  
ATOM    434  O   ILE P  57      14.556  59.657 -23.388  1.00  0.00      PROA  
ATOM    435  N   MET P  58      12.803  58.685 -24.421  1.00  0.00      PROA  
ATOM    436  CA  MET P  58      13.117  57.257 -24.174  1.00  0.00      PROA  
ATOM    437  CB  MET P  58      12.393  56.576 -22.916  1.00  0.00      PROA  
ATOM    438  CG  MET P  58      12.204  54.992 -22.980  1.00  0.00      PROA  
ATOM    439  SD  MET P  58      11.503  54.373 -21.393  1.00  0.00      PROA  
ATOM    440  CE  MET P  58      11.328  52.604 -21.697  1.00  0.00      PROA  
ATOM    441  C   MET P  58      13.133  56.419 -25.478  1.00  0.00      PROA  
ATOM    442  O   MET P  58      12.138  56.385 -26.179  1.00  0.00      PROA  
ATOM    443  N   ALA P  59      14.236  55.655 -25.807  1.00  0.00      PROA  
ATOM    444  CA  ALA P  59      14.322  54.782 -26.961  1.00  0.00      PROA  
ATOM    445  CB  ALA P  59      15.207  55.318 -28.101  1.00  0.00      PROA  
ATOM    446  C   ALA P  59      14.767  53.409 -26.671  1.00  0.00      PROA  
ATOM    447  O   ALA P  59      15.657  53.205 -25.873  1.00  0.00      PROA  
ATOM    448  N   VAL P  60      14.051  52.377 -27.308  1.00  0.00      PROA  
ATOM    449  CA  VAL P  60      13.906  51.036 -26.733  1.00  0.00      PROA  
ATOM    450  CB  VAL P  60      12.524  50.855 -26.100  1.00  0.00      PROA  
ATOM    451  CG1 VAL P  60      12.473  49.736 -25.054  1.00  0.00      PROA  
ATOM    452  CG2 VAL P  60      11.905  52.074 -25.412  1.00  0.00      PROA  
ATOM    453  C   VAL P  60      14.275  50.009 -27.777  1.00  0.00      PROA  
ATOM    454  O   VAL P  60      13.857  50.081 -28.932  1.00  0.00      PROA  
ATOM    455  N   THR P  61      15.082  49.010 -27.315  1.00  0.00      PROA  
ATOM    456  CA  THR P  61      15.425  47.839 -28.123  1.00  0.00      PROA  
ATOM    457  CB  THR P  61      16.384  48.187 -29.256  1.00  0.00      PROA  
ATOM    458  OG1 THR P  61      16.446  47.111 -30.174  1.00  0.00      PROA  
ATOM    459  CG2 THR P  61      17.869  48.426 -28.814  1.00  0.00      PROA  
ATOM    460  C   THR P  61      15.963  46.706 -27.316  1.00  0.00      PROA  
ATOM    461  O   THR P  61      16.512  46.887 -26.235  1.00  0.00      PROA  
ATOM    462  N   PHE P  62      15.741  45.506 -27.771  1.00  0.00      PROA  
ATOM    463  CA  PHE P  62      16.086  44.292 -27.048  1.00  0.00      PROA  
ATOM    464  CB  PHE P  62      15.718  43.052 -27.873  1.00  0.00      PROA  
ATOM    465  CG  PHE P  62      15.362  41.760 -27.156  1.00  0.00      PROA  
ATOM    466  CD1 PHE P  62      14.035  41.254 -27.109  1.00  0.00      PROA  
ATOM    467  CE1 PHE P  62      13.828  39.948 -26.560  1.00  0.00      PROA  
ATOM    468  CZ  PHE P  62      14.834  39.199 -26.025  1.00  0.00      PROA  
ATOM    469  CD2 PHE P  62      16.407  40.991 -26.610  1.00  0.00      PROA  
ATOM    470  CE2 PHE P  62      16.179  39.750 -26.015  1.00  0.00      PROA  
ATOM    471  C   PHE P  62      17.603  44.161 -26.621  1.00  0.00      PROA  
ATOM    472  O   PHE P  62      17.908  43.684 -25.557  1.00  0.00      PROA  
ATOM    473  N   THR P  63      18.631  44.514 -27.436  1.00  0.00      PROA  
ATOM    474  CA  THR P  63      20.042  44.112 -27.176  1.00  0.00      PROA  
ATOM    475  CB  THR P  63      20.642  43.191 -28.232  1.00  0.00      PROA  
ATOM    476  OG1 THR P  63      20.677  43.790 -29.493  1.00  0.00      PROA  
ATOM    477  CG2 THR P  63      19.803  41.957 -28.349  1.00  0.00      PROA  
ATOM    478  C   THR P  63      20.979  45.361 -27.037  1.00  0.00      PROA  
ATOM    479  O   THR P  63      20.754  46.368 -27.665  1.00  0.00      PROA  
ATOM    480  N   ASN P  64      22.144  45.329 -26.291  1.00  0.00      PROA  
ATOM    481  CA  ASN P  64      22.810  46.548 -25.883  1.00  0.00      PROA  
ATOM    482  CB  ASN P  64      23.807  46.335 -24.619  1.00  0.00      PROA  
ATOM    483  CG  ASN P  64      24.609  47.592 -24.176  1.00  0.00      PROA  
ATOM    484  OD1 ASN P  64      25.803  47.698 -24.350  1.00  0.00      PROA  
ATOM    485  ND2 ASN P  64      23.929  48.595 -23.556  1.00  0.00      PROA  
ATOM    486  C   ASN P  64      23.619  47.146 -27.042  1.00  0.00      PROA  
ATOM    487  O   ASN P  64      23.738  48.318 -27.133  1.00  0.00      PROA  
ATOM    488  N   LYS P  65      24.124  46.337 -28.026  1.00  0.00      PROA  
ATOM    489  CA  LYS P  65      24.740  46.877 -29.170  1.00  0.00      PROA  
ATOM    490  CB  LYS P  65      25.560  45.813 -30.008  1.00  0.00      PROA  
ATOM    491  CG  LYS P  65      24.844  45.071 -31.223  1.00  0.00      PROA  
ATOM    492  CD  LYS P  65      23.992  43.842 -30.795  1.00  0.00      PROA  
ATOM    493  CE  LYS P  65      22.974  43.404 -31.803  1.00  0.00      PROA  
ATOM    494  NZ  LYS P  65      22.073  42.313 -31.324  1.00  0.00      PROA  
ATOM    495  C   LYS P  65      23.668  47.581 -30.048  1.00  0.00      PROA  
ATOM    496  O   LYS P  65      23.987  48.637 -30.535  1.00  0.00      PROA  
ATOM    497  N   ALA P  66      22.407  47.138 -30.189  1.00  0.00      PROA  
ATOM    498  CA  ALA P  66      21.482  47.795 -31.004  1.00  0.00      PROA  
ATOM    499  CB  ALA P  66      20.268  46.945 -31.207  1.00  0.00      PROA  
ATOM    500  C   ALA P  66      21.184  49.161 -30.367  1.00  0.00      PROA  
ATOM    501  O   ALA P  66      21.056  50.131 -31.105  1.00  0.00      PROA  
ATOM    502  N   ALA P  67      21.166  49.211 -28.997  1.00  0.00      PROA  
ATOM    503  CA  ALA P  67      21.031  50.436 -28.253  1.00  0.00      PROA  
ATOM    504  CB  ALA P  67      20.762  50.020 -26.787  1.00  0.00      PROA  
ATOM    505  C   ALA P  67      22.274  51.292 -28.365  1.00  0.00      PROA  
ATOM    506  O   ALA P  67      22.218  52.509 -28.474  1.00  0.00      PROA  
ATOM    507  N   ALA P  68      23.458  50.692 -28.349  1.00  0.00      PROA  
ATOM    508  CA  ALA P  68      24.633  51.419 -28.601  1.00  0.00      PROA  
ATOM    509  CB  ALA P  68      25.908  50.526 -28.266  1.00  0.00      PROA  
ATOM    510  C   ALA P  68      24.704  52.047 -29.904  1.00  0.00      PROA  
ATOM    511  O   ALA P  68      25.319  53.143 -30.021  1.00  0.00      PROA  
ATOM    512  N   GLU P  69      24.182  51.447 -30.972  1.00  0.00      PROA  
ATOM    513  CA  GLU P  69      24.195  52.003 -32.296  1.00  0.00      PROA  
ATOM    514  CB  GLU P  69      23.476  50.969 -33.292  1.00  0.00      PROA  
ATOM    515  CG  GLU P  69      22.865  51.575 -34.601  1.00  0.00      PROA  
ATOM    516  CD  GLU P  69      22.376  50.585 -35.596  1.00  0.00      PROA  
ATOM    517  OE1 GLU P  69      21.088  50.395 -35.640  1.00  0.00      PROA  
ATOM    518  OE2 GLU P  69      23.120  49.964 -36.387  1.00  0.00      PROA  
ATOM    519  C   GLU P  69      23.413  53.369 -32.470  1.00  0.00      PROA  
ATOM    520  O   GLU P  69      23.968  54.319 -32.954  1.00  0.00      PROA  
ATOM    521  N   MET P  70      22.213  53.447 -31.927  1.00  0.00      PROA  
ATOM    522  CA  MET P  70      21.417  54.676 -31.810  1.00  0.00      PROA  
ATOM    523  CB  MET P  70      20.040  54.289 -31.148  1.00  0.00      PROA  
ATOM    524  CG  MET P  70      19.164  53.413 -32.162  1.00  0.00      PROA  
ATOM    525  SD  MET P  70      17.376  53.143 -31.818  1.00  0.00      PROA  
ATOM    526  CE  MET P  70      16.984  54.685 -32.664  1.00  0.00      PROA  
ATOM    527  C   MET P  70      22.088  55.745 -30.957  1.00  0.00      PROA  
ATOM    528  O   MET P  70      22.123  56.956 -31.256  1.00  0.00      PROA  
ATOM    529  N   ARG P  71      22.721  55.273 -29.829  1.00  0.00      PROA  
ATOM    530  CA  ARG P  71      23.352  56.263 -28.839  1.00  0.00      PROA  
ATOM    531  CB  ARG P  71      23.538  55.493 -27.534  1.00  0.00      PROA  
ATOM    532  CG  ARG P  71      23.466  56.234 -26.168  1.00  0.00      PROA  
ATOM    533  CD  ARG P  71      24.635  57.176 -25.958  1.00  0.00      PROA  
ATOM    534  NE  ARG P  71      24.406  57.841 -24.700  1.00  0.00      PROA  
ATOM    535  CZ  ARG P  71      25.288  58.583 -24.109  1.00  0.00      PROA  
ATOM    536  NH1 ARG P  71      26.574  58.697 -24.521  1.00  0.00      PROA  
ATOM    537  NH2 ARG P  71      25.012  59.178 -22.974  1.00  0.00      PROA  
ATOM    538  C   ARG P  71      24.499  57.023 -29.553  1.00  0.00      PROA  
ATOM    539  O   ARG P  71      24.869  58.130 -29.185  1.00  0.00      PROA  
ATOM    540  N   HSE P  72      25.267  56.353 -30.448  1.00  0.00      PROA  
ATOM    541  CA  HSE P  72      26.410  57.011 -31.073  1.00  0.00      PROA  
ATOM    542  CB  HSE P  72      27.564  56.090 -31.475  1.00  0.00      PROA  
ATOM    543  ND1 HSE P  72      28.721  56.352 -29.278  1.00  0.00      PROA  
ATOM    544  CG  HSE P  72      28.286  55.536 -30.322  1.00  0.00      PROA  
ATOM    545  CE1 HSE P  72      29.249  55.403 -28.428  1.00  0.00      PROA  
ATOM    546  NE2 HSE P  72      29.149  54.128 -28.955  1.00  0.00      PROA  
ATOM    547  CD2 HSE P  72      28.532  54.245 -30.132  1.00  0.00      PROA  
ATOM    548  C   HSE P  72      25.966  57.741 -32.309  1.00  0.00      PROA  
ATOM    549  O   HSE P  72      26.377  58.870 -32.617  1.00  0.00      PROA  
ATOM    550  N   ARG P  73      25.056  57.143 -33.068  1.00  0.00      PROA  
ATOM    551  CA  ARG P  73      24.395  57.745 -34.229  1.00  0.00      PROA  
ATOM    552  CB  ARG P  73      23.403  56.776 -35.071  1.00  0.00      PROA  
ATOM    553  CG  ARG P  73      24.210  55.792 -35.953  1.00  0.00      PROA  
ATOM    554  CD  ARG P  73      24.961  56.549 -37.053  1.00  0.00      PROA  
ATOM    555  NE  ARG P  73      25.299  55.573 -38.116  1.00  0.00      PROA  
ATOM    556  CZ  ARG P  73      25.972  55.910 -39.207  1.00  0.00      PROA  
ATOM    557  NH1 ARG P  73      26.521  57.032 -39.458  1.00  0.00      PROA  
ATOM    558  NH2 ARG P  73      26.012  55.042 -40.227  1.00  0.00      PROA  
ATOM    559  C   ARG P  73      23.672  59.101 -33.992  1.00  0.00      PROA  
ATOM    560  O   ARG P  73      23.794  60.097 -34.696  1.00  0.00      PROA  
ATOM    561  N   ILE P  74      22.860  59.158 -32.925  1.00  0.00      PROA  
ATOM    562  CA  ILE P  74      22.305  60.391 -32.396  1.00  0.00      PROA  
ATOM    563  CB  ILE P  74      21.149  60.265 -31.318  1.00  0.00      PROA  
ATOM    564  CG2 ILE P  74      21.833  59.927 -29.946  1.00  0.00      PROA  
ATOM    565  CG1 ILE P  74      20.211  61.486 -31.259  1.00  0.00      PROA  
ATOM    566  CD  ILE P  74      19.492  61.922 -32.555  1.00  0.00      PROA  
ATOM    567  C   ILE P  74      23.349  61.443 -31.970  1.00  0.00      PROA  
ATOM    568  O   ILE P  74      23.223  62.646 -32.172  1.00  0.00      PROA  
ATOM    569  N   GLY P  75      24.488  61.099 -31.356  1.00  0.00      PROA  
ATOM    570  CA  GLY P  75      25.511  62.112 -30.989  1.00  0.00      PROA  
ATOM    571  C   GLY P  75      26.174  62.799 -32.198  1.00  0.00      PROA  
ATOM    572  O   GLY P  75      26.383  64.010 -32.279  1.00  0.00      PROA  
ATOM    573  N   GLN P  76      26.499  61.915 -33.155  1.00  0.00      PROA  
ATOM    574  CA  GLN P  76      27.066  62.181 -34.470  1.00  0.00      PROA  
ATOM    575  CB  GLN P  76      27.431  60.921 -35.175  1.00  0.00      PROA  
ATOM    576  CG  GLN P  76      27.805  61.023 -36.681  1.00  0.00      PROA  
ATOM    577  CD  GLN P  76      27.818  59.713 -37.529  1.00  0.00      PROA  
ATOM    578  OE1 GLN P  76      26.757  59.175 -37.827  1.00  0.00      PROA  
ATOM    579  NE2 GLN P  76      28.983  59.182 -37.924  1.00  0.00      PROA  
ATOM    580  C   GLN P  76      26.251  63.143 -35.335  1.00  0.00      PROA  
ATOM    581  O   GLN P  76      26.802  64.114 -35.913  1.00  0.00      PROA  
ATOM    582  N   LEU P  77      24.936  62.836 -35.490  1.00  0.00      PROA  
ATOM    583  CA  LEU P  77      23.946  63.696 -36.113  1.00  0.00      PROA  
ATOM    584  CB  LEU P  77      22.610  62.879 -36.407  1.00  0.00      PROA  
ATOM    585  CG  LEU P  77      21.506  63.697 -37.064  1.00  0.00      PROA  
ATOM    586  CD1 LEU P  77      21.859  64.330 -38.429  1.00  0.00      PROA  
ATOM    587  CD2 LEU P  77      20.393  62.629 -37.323  1.00  0.00      PROA  
ATOM    588  C   LEU P  77      23.652  65.044 -35.522  1.00  0.00      PROA  
ATOM    589  O   LEU P  77      23.595  66.081 -36.166  1.00  0.00      PROA  
ATOM    590  N   MET P  78      23.538  65.110 -34.137  1.00  0.00      PROA  
ATOM    591  CA  MET P  78      23.342  66.295 -33.362  1.00  0.00      PROA  
ATOM    592  CB  MET P  78      22.802  65.884 -31.944  1.00  0.00      PROA  
ATOM    593  CG  MET P  78      21.361  65.294 -31.903  1.00  0.00      PROA  
ATOM    594  SD  MET P  78      20.042  66.526 -32.377  1.00  0.00      PROA  
ATOM    595  CE  MET P  78      20.263  67.714 -31.004  1.00  0.00      PROA  
ATOM    596  C   MET P  78      24.679  67.090 -33.152  1.00  0.00      PROA  
ATOM    597  O   MET P  78      24.650  68.263 -32.872  1.00  0.00      PROA  
ATOM    598  N   GLY P  79      25.923  66.570 -33.306  1.00  0.00      PROA  
ATOM    599  CA  GLY P  79      27.208  67.307 -33.317  1.00  0.00      PROA  
ATOM    600  C   GLY P  79      27.910  67.124 -31.990  1.00  0.00      PROA  
ATOM    601  O   GLY P  79      29.088  67.564 -31.830  1.00  0.00      PROA  
ATOM    602  N   THR P  80      27.176  66.630 -30.978  1.00  0.00      PROA  
ATOM    603  CA  THR P  80      27.556  66.462 -29.657  1.00  0.00      PROA  
ATOM    604  CB  THR P  80      27.564  67.761 -28.848  1.00  0.00      PROA  
ATOM    605  OG1 THR P  80      28.329  67.566 -27.635  1.00  0.00      PROA  
ATOM    606  CG2 THR P  80      26.162  68.103 -28.448  1.00  0.00      PROA  
ATOM    607  C   THR P  80      26.659  65.419 -29.004  1.00  0.00      PROA  
ATOM    608  O   THR P  80      25.458  65.403 -29.371  1.00  0.00      PROA  
ATOM    609  N   SER P  81      27.221  64.681 -28.074  1.00  0.00      PROA  
ATOM    610  CA  SER P  81      26.461  63.632 -27.402  1.00  0.00      PROA  
ATOM    611  CB  SER P  81      27.362  62.617 -26.564  1.00  0.00      PROA  
ATOM    612  OG  SER P  81      27.964  63.112 -25.408  1.00  0.00      PROA  
ATOM    613  C   SER P  81      25.394  64.211 -26.461  1.00  0.00      PROA  
ATOM    614  O   SER P  81      25.577  65.316 -25.931  1.00  0.00      PROA  
ATOM    615  N   GLN P  82      24.238  63.438 -26.343  1.00  0.00      PROA  
ATOM    616  CA  GLN P  82      23.055  63.743 -25.601  1.00  0.00      PROA  
ATOM    617  CB  GLN P  82      21.830  63.478 -26.524  1.00  0.00      PROA  
ATOM    618  CG  GLN P  82      21.708  64.412 -27.737  1.00  0.00      PROA  
ATOM    619  CD  GLN P  82      21.981  65.843 -27.420  1.00  0.00      PROA  
ATOM    620  OE1 GLN P  82      21.297  66.426 -26.583  1.00  0.00      PROA  
ATOM    621  NE2 GLN P  82      22.878  66.459 -28.186  1.00  0.00      PROA  
ATOM    622  C   GLN P  82      23.070  62.997 -24.253  1.00  0.00      PROA  
ATOM    623  O   GLN P  82      22.380  62.020 -24.065  1.00  0.00      PROA  
ATOM    624  N   GLY P  83      23.897  63.418 -23.275  1.00  0.00      PROA  
ATOM    625  CA  GLY P  83      23.695  62.968 -21.934  1.00  0.00      PROA  
ATOM    626  C   GLY P  83      22.348  63.246 -21.189  1.00  0.00      PROA  
ATOM    627  O   GLY P  83      21.906  64.335 -21.267  1.00  0.00      PROA  
ATOM    628  N   GLY P  84      21.845  62.283 -20.391  1.00  0.00      PROA  
ATOM    629  CA  GLY P  84      20.669  62.412 -19.653  1.00  0.00      PROA  
ATOM    630  C   GLY P  84      19.497  61.672 -20.307  1.00  0.00      PROA  
ATOM    631  O   GLY P  84      18.339  61.666 -19.898  1.00  0.00      PROA  
ATOM    632  N   MET P  85      19.768  60.946 -21.468  1.00  0.00      PROA  
ATOM    633  CA  MET P  85      18.723  60.404 -22.332  1.00  0.00      PROA  
ATOM    634  CB  MET P  85      19.140  60.669 -23.738  1.00  0.00      PROA  
ATOM    635  CG  MET P  85      18.199  60.165 -24.772  1.00  0.00      PROA  
ATOM    636  SD  MET P  85      18.524  60.618 -26.523  1.00  0.00      PROA  
ATOM    637  CE  MET P  85      18.327  62.422 -26.615  1.00  0.00      PROA  
ATOM    638  C   MET P  85      18.559  58.933 -22.130  1.00  0.00      PROA  
ATOM    639  O   MET P  85      19.487  58.151 -22.090  1.00  0.00      PROA  
ATOM    640  N   TRP P  86      17.371  58.414 -21.990  1.00  0.00      PROA  
ATOM    641  CA  TRP P  86      17.123  57.030 -21.791  1.00  0.00      PROA  
ATOM    642  CB  TRP P  86      15.873  56.729 -20.946  1.00  0.00      PROA  
ATOM    643  CG  TRP P  86      16.180  56.805 -19.468  1.00  0.00      PROA  
ATOM    644  CD1 TRP P  86      17.200  57.477 -18.779  1.00  0.00      PROA  
ATOM    645  NE1 TRP P  86      17.115  57.298 -17.399  1.00  0.00      PROA  
ATOM    646  CE2 TRP P  86      16.096  56.349 -17.168  1.00  0.00      PROA  
ATOM    647  CD2 TRP P  86      15.513  56.048 -18.441  1.00  0.00      PROA  
ATOM    648  CE3 TRP P  86      14.510  55.067 -18.450  1.00  0.00      PROA  
ATOM    649  CZ3 TRP P  86      14.070  54.475 -17.282  1.00  0.00      PROA  
ATOM    650  CZ2 TRP P  86      15.726  55.724 -16.011  1.00  0.00      PROA  
ATOM    651  CH2 TRP P  86      14.645  54.819 -16.057  1.00  0.00      PROA  
ATOM    652  C   TRP P  86      17.066  56.232 -23.102  1.00  0.00      PROA  
ATOM    653  O   TRP P  86      15.996  55.829 -23.585  1.00  0.00      PROA  
ATOM    654  N   VAL P  87      18.247  56.013 -23.714  1.00  0.00      PROA  
ATOM    655  CA  VAL P  87      18.468  55.106 -24.763  1.00  0.00      PROA  
ATOM    656  CB  VAL P  87      19.574  55.670 -25.695  1.00  0.00      PROA  
ATOM    657  CG1 VAL P  87      19.926  54.530 -26.670  1.00  0.00      PROA  
ATOM    658  CG2 VAL P  87      19.004  56.794 -26.544  1.00  0.00      PROA  
ATOM    659  C   VAL P  87      18.853  53.776 -24.176  1.00  0.00      PROA  
ATOM    660  O   VAL P  87      19.664  53.745 -23.250  1.00  0.00      PROA  
ATOM    661  N   GLY P  88      18.166  52.732 -24.494  1.00  0.00      PROA  
ATOM    662  CA  GLY P  88      18.617  51.465 -24.032  1.00  0.00      PROA  
ATOM    663  C   GLY P  88      17.747  50.332 -24.406  1.00  0.00      PROA  
ATOM    664  O   GLY P  88      17.019  50.265 -25.401  1.00  0.00      PROA  
ATOM    665  N   THR P  89      17.701  49.404 -23.456  1.00  0.00      PROA  
ATOM    666  CA  THR P  89      17.124  48.111 -23.474  1.00  0.00      PROA  
ATOM    667  CB  THR P  89      18.148  46.988 -23.343  1.00  0.00      PROA  
ATOM    668  OG1 THR P  89      18.864  46.923 -22.135  1.00  0.00      PROA  
ATOM    669  CG2 THR P  89      19.219  47.125 -24.470  1.00  0.00      PROA  
ATOM    670  C   THR P  89      16.024  47.967 -22.421  1.00  0.00      PROA  
ATOM    671  O   THR P  89      16.156  48.582 -21.320  1.00  0.00      PROA  
ATOM    672  N   PHE P  90      14.955  47.188 -22.706  1.00  0.00      PROA  
ATOM    673  CA  PHE P  90      13.823  46.934 -21.800  1.00  0.00      PROA  
ATOM    674  CB  PHE P  90      12.814  45.830 -22.262  1.00  0.00      PROA  
ATOM    675  CG  PHE P  90      12.283  46.036 -23.738  1.00  0.00      PROA  
ATOM    676  CD1 PHE P  90      11.111  46.714 -24.074  1.00  0.00      PROA  
ATOM    677  CE1 PHE P  90      10.730  46.741 -25.438  1.00  0.00      PROA  
ATOM    678  CZ  PHE P  90      11.536  46.243 -26.430  1.00  0.00      PROA  
ATOM    679  CD2 PHE P  90      13.026  45.393 -24.760  1.00  0.00      PROA  
ATOM    680  CE2 PHE P  90      12.701  45.614 -26.053  1.00  0.00      PROA  
ATOM    681  C   PHE P  90      14.326  46.501 -20.415  1.00  0.00      PROA  
ATOM    682  O   PHE P  90      14.119  47.175 -19.412  1.00  0.00      PROA  
ATOM    683  N   HSE P  91      15.195  45.421 -20.395  1.00  0.00      PROA  
ATOM    684  CA  HSE P  91      15.885  44.836 -19.255  1.00  0.00      PROA  
ATOM    685  CB  HSE P  91      16.511  43.444 -19.692  1.00  0.00      PROA  
ATOM    686  ND1 HSE P  91      14.708  42.191 -21.119  1.00  0.00      PROA  
ATOM    687  CG  HSE P  91      15.481  42.338 -19.948  1.00  0.00      PROA  
ATOM    688  CE1 HSE P  91      13.955  41.143 -20.909  1.00  0.00      PROA  
ATOM    689  NE2 HSE P  91      14.190  40.566 -19.701  1.00  0.00      PROA  
ATOM    690  CD2 HSE P  91      15.167  41.240 -19.157  1.00  0.00      PROA  
ATOM    691  C   HSE P  91      16.856  45.703 -18.668  1.00  0.00      PROA  
ATOM    692  O   HSE P  91      16.905  45.772 -17.466  1.00  0.00      PROA  
ATOM    693  N   GLY P  92      17.713  46.392 -19.452  1.00  0.00      PROA  
ATOM    694  CA  GLY P  92      18.640  47.391 -18.808  1.00  0.00      PROA  
ATOM    695  C   GLY P  92      17.926  48.513 -18.079  1.00  0.00      PROA  
ATOM    696  O   GLY P  92      18.178  48.879 -16.950  1.00  0.00      PROA  
ATOM    697  N   LEU P  93      16.964  49.137 -18.719  1.00  0.00      PROA  
ATOM    698  CA  LEU P  93      16.153  50.213 -18.239  1.00  0.00      PROA  
ATOM    699  CB  LEU P  93      15.378  50.842 -19.348  1.00  0.00      PROA  
ATOM    700  CG  LEU P  93      16.187  51.490 -20.488  1.00  0.00      PROA  
ATOM    701  CD1 LEU P  93      15.236  51.936 -21.607  1.00  0.00      PROA  
ATOM    702  CD2 LEU P  93      17.116  52.705 -20.097  1.00  0.00      PROA  
ATOM    703  C   LEU P  93      15.336  49.757 -17.020  1.00  0.00      PROA  
ATOM    704  O   LEU P  93      15.360  50.544 -16.071  1.00  0.00      PROA  
ATOM    705  N   ALA P  94      14.821  48.527 -16.955  1.00  0.00      PROA  
ATOM    706  CA  ALA P  94      14.294  47.984 -15.697  1.00  0.00      PROA  
ATOM    707  CB  ALA P  94      13.716  46.581 -15.837  1.00  0.00      PROA  
ATOM    708  C   ALA P  94      15.291  47.915 -14.465  1.00  0.00      PROA  
ATOM    709  O   ALA P  94      14.909  48.232 -13.322  1.00  0.00      PROA  
ATOM    710  N   HSD P  95      16.558  47.493 -14.712  1.00  0.00      PROA  
ATOM    711  CA  HSD P  95      17.638  47.600 -13.791  1.00  0.00      PROA  
ATOM    712  CB  HSD P  95      18.876  46.983 -14.471  1.00  0.00      PROA  
ATOM    713  ND1 HSD P  95      21.478  47.122 -13.920  1.00  0.00      PROA  
ATOM    714  CG  HSD P  95      20.139  46.658 -13.605  1.00  0.00      PROA  
ATOM    715  CE1 HSD P  95      22.254  46.625 -12.959  1.00  0.00      PROA  
ATOM    716  NE2 HSD P  95      21.538  45.981 -12.036  1.00  0.00      PROA  
ATOM    717  CD2 HSD P  95      20.236  46.012 -12.422  1.00  0.00      PROA  
ATOM    718  C   HSD P  95      18.012  49.073 -13.369  1.00  0.00      PROA  
ATOM    719  O   HSD P  95      18.063  49.352 -12.184  1.00  0.00      PROA  
ATOM    720  N   ARG P  96      18.231  49.969 -14.333  1.00  0.00      PROA  
ATOM    721  CA  ARG P  96      18.333  51.363 -13.954  1.00  0.00      PROA  
ATOM    722  CB  ARG P  96      18.509  51.955 -15.362  1.00  0.00      PROA  
ATOM    723  CG  ARG P  96      19.820  51.681 -16.048  1.00  0.00      PROA  
ATOM    724  CD  ARG P  96      19.894  52.244 -17.450  1.00  0.00      PROA  
ATOM    725  NE  ARG P  96      19.871  53.725 -17.360  1.00  0.00      PROA  
ATOM    726  CZ  ARG P  96      20.285  54.616 -18.273  1.00  0.00      PROA  
ATOM    727  NH1 ARG P  96      20.842  54.333 -19.511  1.00  0.00      PROA  
ATOM    728  NH2 ARG P  96      20.438  55.788 -17.866  1.00  0.00      PROA  
ATOM    729  C   ARG P  96      17.214  52.075 -13.205  1.00  0.00      PROA  
ATOM    730  O   ARG P  96      17.472  52.750 -12.158  1.00  0.00      PROA  
ATOM    731  N   LEU P  97      15.952  51.813 -13.705  1.00  0.00      PROA  
ATOM    732  CA  LEU P  97      14.749  52.244 -12.940  1.00  0.00      PROA  
ATOM    733  CB  LEU P  97      13.529  51.936 -13.834  1.00  0.00      PROA  
ATOM    734  CG  LEU P  97      12.172  52.445 -13.432  1.00  0.00      PROA  
ATOM    735  CD1 LEU P  97      11.393  52.900 -14.676  1.00  0.00      PROA  
ATOM    736  CD2 LEU P  97      11.283  51.346 -12.882  1.00  0.00      PROA  
ATOM    737  C   LEU P  97      14.479  51.650 -11.669  1.00  0.00      PROA  
ATOM    738  O   LEU P  97      13.991  52.312 -10.741  1.00  0.00      PROA  
ATOM    739  N   LEU P  98      14.668  50.322 -11.546  1.00  0.00      PROA  
ATOM    740  CA  LEU P  98      14.556  49.667 -10.228  1.00  0.00      PROA  
ATOM    741  CB  LEU P  98      14.311  48.117 -10.155  1.00  0.00      PROA  
ATOM    742  CG  LEU P  98      12.900  47.681 -10.675  1.00  0.00      PROA  
ATOM    743  CD1 LEU P  98      12.734  46.153 -10.552  1.00  0.00      PROA  
ATOM    744  CD2 LEU P  98      11.772  48.285  -9.897  1.00  0.00      PROA  
ATOM    745  C   LEU P  98      15.718  50.020  -9.257  1.00  0.00      PROA  
ATOM    746  O   LEU P  98      15.430  49.905  -8.064  1.00  0.00      PROA  
ATOM    747  N   ARG P  99      16.945  50.378  -9.726  1.00  0.00      PROA  
ATOM    748  CA  ARG P  99      17.971  50.725  -8.763  1.00  0.00      PROA  
ATOM    749  CB  ARG P  99      19.338  50.857  -9.428  1.00  0.00      PROA  
ATOM    750  CG  ARG P  99      19.935  49.498  -9.828  1.00  0.00      PROA  
ATOM    751  CD  ARG P  99      20.660  48.655  -8.812  1.00  0.00      PROA  
ATOM    752  NE  ARG P  99      21.336  47.473  -9.358  1.00  0.00      PROA  
ATOM    753  CZ  ARG P  99      22.258  46.660  -8.763  1.00  0.00      PROA  
ATOM    754  NH1 ARG P  99      22.566  46.857  -7.509  1.00  0.00      PROA  
ATOM    755  NH2 ARG P  99      22.668  45.583  -9.309  1.00  0.00      PROA  
ATOM    756  C   ARG P  99      17.583  51.927  -7.946  1.00  0.00      PROA  
ATOM    757  O   ARG P  99      17.830  51.974  -6.722  1.00  0.00      PROA  
ATOM    758  N   CYS P 100      16.792  52.915  -8.506  1.00  0.00      PROA  
ATOM    759  CA  CYS P 100      16.243  53.999  -7.779  1.00  0.00      PROA  
ATOM    760  CB  CYS P 100      16.278  55.293  -8.583  1.00  0.00      PROA  
ATOM    761  SG  CYS P 100      15.420  55.463 -10.171  1.00  0.00      PROA  
ATOM    762  C   CYS P 100      14.899  53.664  -7.135  1.00  0.00      PROA  
ATOM    763  O   CYS P 100      14.167  54.509  -6.615  1.00  0.00      PROA  
ATOM    764  N   HSD P 101      14.489  52.394  -7.152  1.00  0.00      PROA  
ATOM    765  CA  HSD P 101      13.091  52.081  -6.637  1.00  0.00      PROA  
ATOM    766  CB  HSD P 101      11.948  52.322  -7.658  1.00  0.00      PROA  
ATOM    767  ND1 HSD P 101      12.054  54.128  -9.394  1.00  0.00      PROA  
ATOM    768  CG  HSD P 101      11.836  53.787  -8.102  1.00  0.00      PROA  
ATOM    769  CE1 HSD P 101      11.411  55.373  -9.595  1.00  0.00      PROA  
ATOM    770  NE2 HSD P 101      10.924  55.845  -8.477  1.00  0.00      PROA  
ATOM    771  CD2 HSD P 101      11.130  54.840  -7.559  1.00  0.00      PROA  
ATOM    772  C   HSD P 101      13.030  50.619  -6.108  1.00  0.00      PROA  
ATOM    773  O   HSD P 101      11.972  49.959  -6.187  1.00  0.00      PROA  
ATOM    774  N   HSD P 102      14.137  50.115  -5.455  1.00  0.00      PROA  
ATOM    775  CA  HSD P 102      14.296  48.743  -5.113  1.00  0.00      PROA  
ATOM    776  CB  HSD P 102      15.802  48.418  -4.920  1.00  0.00      PROA  
ATOM    777  ND1 HSD P 102      17.308  50.448  -4.499  1.00  0.00      PROA  
ATOM    778  CG  HSD P 102      16.566  49.357  -4.045  1.00  0.00      PROA  
ATOM    779  CE1 HSD P 102      18.120  50.783  -3.462  1.00  0.00      PROA  
ATOM    780  NE2 HSD P 102      17.936  50.029  -2.371  1.00  0.00      PROA  
ATOM    781  CD2 HSD P 102      16.921  49.129  -2.754  1.00  0.00      PROA  
ATOM    782  C   HSD P 102      13.547  48.394  -3.770  1.00  0.00      PROA  
ATOM    783  O   HSD P 102      13.019  47.280  -3.555  1.00  0.00      PROA  
ATOM    784  N   MET P 103      13.365  49.343  -2.845  1.00  0.00      PROA  
ATOM    785  CA  MET P 103      12.613  49.050  -1.642  1.00  0.00      PROA  
ATOM    786  CB  MET P 103      13.004  50.137  -0.555  1.00  0.00      PROA  
ATOM    787  CG  MET P 103      14.456  50.043  -0.128  1.00  0.00      PROA  
ATOM    788  SD  MET P 103      14.758  48.507   0.596  1.00  0.00      PROA  
ATOM    789  CE  MET P 103      16.363  48.861   1.360  1.00  0.00      PROA  
ATOM    790  C   MET P 103      11.090  49.165  -1.955  1.00  0.00      PROA  
ATOM    791  O   MET P 103      10.238  48.501  -1.363  1.00  0.00      PROA  
ATOM    792  N   ASP P 104      10.644  49.920  -2.909  1.00  0.00      PROA  
ATOM    793  CA  ASP P 104       9.311  49.958  -3.456  1.00  0.00      PROA  
ATOM    794  CB  ASP P 104       9.172  51.045  -4.583  1.00  0.00      PROA  
ATOM    795  CG  ASP P 104       9.037  52.459  -4.080  1.00  0.00      PROA  
ATOM    796  OD1 ASP P 104      10.045  53.138  -4.112  1.00  0.00      PROA  
ATOM    797  OD2 ASP P 104       7.924  52.782  -3.581  1.00  0.00      PROA  
ATOM    798  C   ASP P 104       8.909  48.578  -4.007  1.00  0.00      PROA  
ATOM    799  O   ASP P 104       7.706  48.282  -4.126  1.00  0.00      PROA  
ATOM    800  N   ALA P 105       9.917  47.770  -4.475  1.00  0.00      PROA  
ATOM    801  CA  ALA P 105       9.733  46.505  -5.217  1.00  0.00      PROA  
ATOM    802  CB  ALA P 105      10.465  46.485  -6.567  1.00  0.00      PROA  
ATOM    803  C   ALA P 105      10.164  45.435  -4.253  1.00  0.00      PROA  
ATOM    804  O   ALA P 105      10.426  44.344  -4.783  1.00  0.00      PROA  
ATOM    805  N   ASN P 106      10.405  45.605  -2.933  1.00  0.00      PROA  
ATOM    806  CA  ASN P 106      10.666  44.544  -1.905  1.00  0.00      PROA  
ATOM    807  CB  ASN P 106       9.451  43.599  -1.732  1.00  0.00      PROA  
ATOM    808  CG  ASN P 106       8.339  44.292  -0.907  1.00  0.00      PROA  
ATOM    809  OD1 ASN P 106       7.452  44.948  -1.451  1.00  0.00      PROA  
ATOM    810  ND2 ASN P 106       8.319  44.155   0.431  1.00  0.00      PROA  
ATOM    811  C   ASN P 106      11.957  43.729  -2.191  1.00  0.00      PROA  
ATOM    812  O   ASN P 106      12.037  42.506  -1.976  1.00  0.00      PROA  
ATOM    813  N   LEU P 107      13.037  44.323  -2.684  1.00  0.00      PROA  
ATOM    814  CA  LEU P 107      14.276  43.589  -3.122  1.00  0.00      PROA  
ATOM    815  CB  LEU P 107      14.810  43.985  -4.504  1.00  0.00      PROA  
ATOM    816  CG  LEU P 107      13.896  43.532  -5.691  1.00  0.00      PROA  
ATOM    817  CD1 LEU P 107      14.557  44.211  -6.884  1.00  0.00      PROA  
ATOM    818  CD2 LEU P 107      13.832  42.024  -5.861  1.00  0.00      PROA  
ATOM    819  C   LEU P 107      15.342  44.040  -2.157  1.00  0.00      PROA  
ATOM    820  O   LEU P 107      15.302  45.231  -1.888  1.00  0.00      PROA  
ATOM    821  N   PRO P 108      16.217  43.309  -1.612  1.00  0.00      PROA  
ATOM    822  CD  PRO P 108      16.267  41.822  -1.746  1.00  0.00      PROA  
ATOM    823  CA  PRO P 108      17.490  43.772  -1.044  1.00  0.00      PROA  
ATOM    824  CB  PRO P 108      18.441  42.594  -1.021  1.00  0.00      PROA  
ATOM    825  CG  PRO P 108      17.732  41.544  -1.967  1.00  0.00      PROA  
ATOM    826  C   PRO P 108      18.158  44.952  -1.707  1.00  0.00      PROA  
ATOM    827  O   PRO P 108      18.095  45.067  -2.919  1.00  0.00      PROA  
ATOM    828  N   GLN P 109      18.831  45.814  -0.890  1.00  0.00      PROA  
ATOM    829  CA  GLN P 109      19.632  46.947  -1.262  1.00  0.00      PROA  
ATOM    830  CB  GLN P 109      19.875  47.787   0.006  1.00  0.00      PROA  
ATOM    831  CG  GLN P 109      20.606  47.204   1.198  1.00  0.00      PROA  
ATOM    832  CD  GLN P 109      19.908  46.020   1.892  1.00  0.00      PROA  
ATOM    833  OE1 GLN P 109      18.659  46.117   1.881  1.00  0.00      PROA  
ATOM    834  NE2 GLN P 109      20.556  44.938   2.300  1.00  0.00      PROA  
ATOM    835  C   GLN P 109      20.977  46.761  -2.003  1.00  0.00      PROA  
ATOM    836  O   GLN P 109      21.263  47.553  -2.902  1.00  0.00      PROA  
ATOM    837  N   ASP P 110      21.701  45.627  -1.794  1.00  0.00      PROA  
ATOM    838  CA  ASP P 110      22.766  45.221  -2.575  1.00  0.00      PROA  
ATOM    839  CB  ASP P 110      24.110  45.425  -1.870  1.00  0.00      PROA  
ATOM    840  CG  ASP P 110      25.311  45.014  -2.622  1.00  0.00      PROA  
ATOM    841  OD1 ASP P 110      26.377  44.990  -1.950  1.00  0.00      PROA  
ATOM    842  OD2 ASP P 110      25.247  44.877  -3.857  1.00  0.00      PROA  
ATOM    843  C   ASP P 110      22.475  43.715  -2.967  1.00  0.00      PROA  
ATOM    844  O   ASP P 110      22.193  42.846  -2.096  1.00  0.00      PROA  
ATOM    845  N   PHE P 111      22.498  43.336  -4.307  1.00  0.00      PROA  
ATOM    846  CA  PHE P 111      22.236  42.010  -4.780  1.00  0.00      PROA  
ATOM    847  CB  PHE P 111      20.695  42.028  -5.209  1.00  0.00      PROA  
ATOM    848  CG  PHE P 111      20.324  42.988  -6.308  1.00  0.00      PROA  
ATOM    849  CD1 PHE P 111      20.333  42.628  -7.632  1.00  0.00      PROA  
ATOM    850  CE1 PHE P 111      19.920  43.537  -8.615  1.00  0.00      PROA  
ATOM    851  CZ  PHE P 111      19.350  44.786  -8.249  1.00  0.00      PROA  
ATOM    852  CD2 PHE P 111      19.691  44.204  -6.002  1.00  0.00      PROA  
ATOM    853  CE2 PHE P 111      19.212  45.114  -6.886  1.00  0.00      PROA  
ATOM    854  C   PHE P 111      23.033  41.657  -5.979  1.00  0.00      PROA  
ATOM    855  O   PHE P 111      23.589  42.494  -6.664  1.00  0.00      PROA  
ATOM    856  N   GLN P 112      23.083  40.327  -6.293  1.00  0.00      PROA  
ATOM    857  CA  GLN P 112      23.911  39.765  -7.313  1.00  0.00      PROA  
ATOM    858  CB  GLN P 112      24.750  38.567  -6.577  1.00  0.00      PROA  
ATOM    859  CG  GLN P 112      25.795  39.051  -5.671  1.00  0.00      PROA  
ATOM    860  CD  GLN P 112      26.711  39.996  -6.510  1.00  0.00      PROA  
ATOM    861  OE1 GLN P 112      27.131  39.541  -7.624  1.00  0.00      PROA  
ATOM    862  NE2 GLN P 112      26.956  41.239  -6.098  1.00  0.00      PROA  
ATOM    863  C   GLN P 112      23.046  39.343  -8.481  1.00  0.00      PROA  
ATOM    864  O   GLN P 112      21.872  39.092  -8.356  1.00  0.00      PROA  
ATOM    865  N   ILE P 113      23.603  39.252  -9.675  1.00  0.00      PROA  
ATOM    866  CA  ILE P 113      22.856  38.679 -10.799  1.00  0.00      PROA  
ATOM    867  CB  ILE P 113      23.011  39.284 -12.195  1.00  0.00      PROA  
ATOM    868  CG2 ILE P 113      22.175  38.562 -13.223  1.00  0.00      PROA  
ATOM    869  CG1 ILE P 113      22.666  40.789 -12.171  1.00  0.00      PROA  
ATOM    870  CD  ILE P 113      21.201  41.132 -11.769  1.00  0.00      PROA  
ATOM    871  C   ILE P 113      22.932  37.217 -10.813  1.00  0.00      PROA  
ATOM    872  O   ILE P 113      24.124  36.757 -10.867  1.00  0.00      PROA  
ATOM    873  N   LEU P 114      21.817  36.452 -10.717  1.00  0.00      PROA  
ATOM    874  CA  LEU P 114      21.779  35.025 -10.619  1.00  0.00      PROA  
ATOM    875  CB  LEU P 114      20.370  34.644 -10.444  1.00  0.00      PROA  
ATOM    876  CG  LEU P 114      20.037  33.256  -9.848  1.00  0.00      PROA  
ATOM    877  CD1 LEU P 114      20.541  33.145  -8.432  1.00  0.00      PROA  
ATOM    878  CD2 LEU P 114      18.538  32.854  -9.843  1.00  0.00      PROA  
ATOM    879  C   LEU P 114      22.510  34.276 -11.768  1.00  0.00      PROA  
ATOM    880  O   LEU P 114      22.407  34.652 -12.935  1.00  0.00      PROA  
ATOM    881  N   ASP P 115      23.143  33.176 -11.466  1.00  0.00      PROA  
ATOM    882  CA  ASP P 115      23.652  32.057 -12.355  1.00  0.00      PROA  
ATOM    883  CB  ASP P 115      24.896  31.368 -11.711  1.00  0.00      PROA  
ATOM    884  CG  ASP P 115      25.877  30.808 -12.687  1.00  0.00      PROA  
ATOM    885  OD1 ASP P 115      26.875  30.144 -12.347  1.00  0.00      PROA  
ATOM    886  OD2 ASP P 115      25.599  31.010 -13.919  1.00  0.00      PROA  
ATOM    887  C   ASP P 115      22.623  31.060 -12.551  1.00  0.00      PROA  
ATOM    888  O   ASP P 115      21.929  30.568 -11.632  1.00  0.00      PROA  
ATOM    889  N   SER P 116      22.616  30.601 -13.815  1.00  0.00      PROA  
ATOM    890  CA  SER P 116      21.824  29.472 -14.279  1.00  0.00      PROA  
ATOM    891  CB  SER P 116      21.898  29.294 -15.765  1.00  0.00      PROA  
ATOM    892  OG  SER P 116      21.594  30.436 -16.456  1.00  0.00      PROA  
ATOM    893  C   SER P 116      22.269  28.097 -13.611  1.00  0.00      PROA  
ATOM    894  O   SER P 116      21.465  27.215 -13.294  1.00  0.00      PROA  
ATOM    895  N   GLU P 117      23.582  27.868 -13.316  1.00  0.00      PROA  
ATOM    896  CA  GLU P 117      24.064  26.644 -12.609  1.00  0.00      PROA  
ATOM    897  CB  GLU P 117      25.599  26.475 -12.723  1.00  0.00      PROA  
ATOM    898  CG  GLU P 117      26.238  25.247 -11.957  1.00  0.00      PROA  
ATOM    899  CD  GLU P 117      25.971  23.951 -12.719  1.00  0.00      PROA  
ATOM    900  OE1 GLU P 117      25.629  22.973 -11.990  1.00  0.00      PROA  
ATOM    901  OE2 GLU P 117      25.927  23.876 -13.972  1.00  0.00      PROA  
ATOM    902  C   GLU P 117      23.607  26.546 -11.204  1.00  0.00      PROA  
ATOM    903  O   GLU P 117      23.196  25.540 -10.584  1.00  0.00      PROA  
ATOM    904  N   ASP P 118      23.592  27.706 -10.470  1.00  0.00      PROA  
ATOM    905  CA  ASP P 118      23.045  27.839  -9.136  1.00  0.00      PROA  
ATOM    906  CB  ASP P 118      23.145  29.203  -8.568  1.00  0.00      PROA  
ATOM    907  CG  ASP P 118      24.482  29.771  -8.170  1.00  0.00      PROA  
ATOM    908  OD1 ASP P 118      24.542  30.942  -7.803  1.00  0.00      PROA  
ATOM    909  OD2 ASP P 118      25.470  29.064  -8.309  1.00  0.00      PROA  
ATOM    910  C   ASP P 118      21.576  27.467  -9.070  1.00  0.00      PROA  
ATOM    911  O   ASP P 118      21.085  26.666  -8.251  1.00  0.00      PROA  
ATOM    912  N   GLN P 119      20.790  28.032 -10.021  1.00  0.00      PROA  
ATOM    913  CA  GLN P 119      19.402  27.826 -10.305  1.00  0.00      PROA  
ATOM    914  CB  GLN P 119      18.943  28.729 -11.505  1.00  0.00      PROA  
ATOM    915  CG  GLN P 119      17.658  28.433 -12.266  1.00  0.00      PROA  
ATOM    916  CD  GLN P 119      17.318  29.518 -13.367  1.00  0.00      PROA  
ATOM    917  OE1 GLN P 119      18.228  29.953 -14.120  1.00  0.00      PROA  
ATOM    918  NE2 GLN P 119      16.021  29.746 -13.562  1.00  0.00      PROA  
ATOM    919  C   GLN P 119      19.086  26.396 -10.617  1.00  0.00      PROA  
ATOM    920  O   GLN P 119      18.091  25.855 -10.171  1.00  0.00      PROA  
ATOM    921  N   LEU P 120      19.970  25.737 -11.428  1.00  0.00      PROA  
ATOM    922  CA  LEU P 120      19.874  24.346 -11.775  1.00  0.00      PROA  
ATOM    923  CB  LEU P 120      20.825  24.007 -12.953  1.00  0.00      PROA  
ATOM    924  CG  LEU P 120      20.565  22.705 -13.700  1.00  0.00      PROA  
ATOM    925  CD1 LEU P 120      19.213  22.563 -14.293  1.00  0.00      PROA  
ATOM    926  CD2 LEU P 120      21.511  22.527 -14.829  1.00  0.00      PROA  
ATOM    927  C   LEU P 120      20.093  23.416 -10.564  1.00  0.00      PROA  
ATOM    928  O   LEU P 120      19.489  22.362 -10.440  1.00  0.00      PROA  
ATOM    929  N   ARG P 121      21.075  23.810  -9.690  1.00  0.00      PROA  
ATOM    930  CA  ARG P 121      21.196  23.042  -8.420  1.00  0.00      PROA  
ATOM    931  CB  ARG P 121      22.548  23.575  -7.875  1.00  0.00      PROA  
ATOM    932  CG  ARG P 121      23.828  22.968  -8.541  1.00  0.00      PROA  
ATOM    933  CD  ARG P 121      23.998  21.509  -8.174  1.00  0.00      PROA  
ATOM    934  NE  ARG P 121      25.385  21.008  -8.528  1.00  0.00      PROA  
ATOM    935  CZ  ARG P 121      25.926  19.962  -7.957  1.00  0.00      PROA  
ATOM    936  NH1 ARG P 121      25.218  19.104  -7.236  1.00  0.00      PROA  
ATOM    937  NH2 ARG P 121      27.229  19.883  -8.194  1.00  0.00      PROA  
ATOM    938  C   ARG P 121      20.059  23.251  -7.385  1.00  0.00      PROA  
ATOM    939  O   ARG P 121      19.556  22.286  -6.836  1.00  0.00      PROA  
ATOM    940  N   LEU P 122      19.433  24.473  -7.384  1.00  0.00      PROA  
ATOM    941  CA  LEU P 122      18.142  24.786  -6.743  1.00  0.00      PROA  
ATOM    942  CB  LEU P 122      17.830  26.321  -6.751  1.00  0.00      PROA  
ATOM    943  CG  LEU P 122      16.522  26.794  -6.108  1.00  0.00      PROA  
ATOM    944  CD1 LEU P 122      16.341  26.383  -4.710  1.00  0.00      PROA  
ATOM    945  CD2 LEU P 122      16.552  28.329  -6.072  1.00  0.00      PROA  
ATOM    946  C   LEU P 122      17.024  23.980  -7.288  1.00  0.00      PROA  
ATOM    947  O   LEU P 122      16.210  23.458  -6.547  1.00  0.00      PROA  
ATOM    948  N   LEU P 123      16.973  23.835  -8.662  1.00  0.00      PROA  
ATOM    949  CA  LEU P 123      15.886  22.987  -9.206  1.00  0.00      PROA  
ATOM    950  CB  LEU P 123      15.749  23.139 -10.731  1.00  0.00      PROA  
ATOM    951  CG  LEU P 123      15.154  24.482 -11.052  1.00  0.00      PROA  
ATOM    952  CD1 LEU P 123      15.603  24.927 -12.497  1.00  0.00      PROA  
ATOM    953  CD2 LEU P 123      13.635  24.657 -10.763  1.00  0.00      PROA  
ATOM    954  C   LEU P 123      16.091  21.505  -8.895  1.00  0.00      PROA  
ATOM    955  O   LEU P 123      15.136  20.866  -8.507  1.00  0.00      PROA  
ATOM    956  N   LYS P 124      17.294  20.968  -8.985  1.00  0.00      PROA  
ATOM    957  CA  LYS P 124      17.524  19.730  -8.491  1.00  0.00      PROA  
ATOM    958  CB  LYS P 124      19.020  19.304  -8.776  1.00  0.00      PROA  
ATOM    959  CG  LYS P 124      19.210  18.916 -10.259  1.00  0.00      PROA  
ATOM    960  CD  LYS P 124      20.640  19.185 -10.711  1.00  0.00      PROA  
ATOM    961  CE  LYS P 124      20.649  19.166 -12.264  1.00  0.00      PROA  
ATOM    962  NZ  LYS P 124      22.076  19.163 -12.736  1.00  0.00      PROA  
ATOM    963  C   LYS P 124      17.152  19.493  -7.012  1.00  0.00      PROA  
ATOM    964  O   LYS P 124      16.677  18.433  -6.743  1.00  0.00      PROA  
ATOM    965  N   ARG P 125      17.401  20.456  -6.067  1.00  0.00      PROA  
ATOM    966  CA  ARG P 125      16.888  20.404  -4.760  1.00  0.00      PROA  
ATOM    967  CB  ARG P 125      17.432  21.481  -3.708  1.00  0.00      PROA  
ATOM    968  CG  ARG P 125      18.885  21.243  -3.214  1.00  0.00      PROA  
ATOM    969  CD  ARG P 125      19.209  19.762  -2.844  1.00  0.00      PROA  
ATOM    970  NE  ARG P 125      18.212  19.210  -1.859  1.00  0.00      PROA  
ATOM    971  CZ  ARG P 125      18.198  17.931  -1.613  1.00  0.00      PROA  
ATOM    972  NH1 ARG P 125      19.105  17.085  -2.042  1.00  0.00      PROA  
ATOM    973  NH2 ARG P 125      17.232  17.417  -0.950  1.00  0.00      PROA  
ATOM    974  C   ARG P 125      15.342  20.355  -4.589  1.00  0.00      PROA  
ATOM    975  O   ARG P 125      14.879  19.543  -3.775  1.00  0.00      PROA  
ATOM    976  N   LEU P 126      14.571  21.167  -5.384  1.00  0.00      PROA  
ATOM    977  CA  LEU P 126      13.058  21.044  -5.504  1.00  0.00      PROA  
ATOM    978  CB  LEU P 126      12.574  22.301  -6.291  1.00  0.00      PROA  
ATOM    979  CG  LEU P 126      12.743  23.669  -5.608  1.00  0.00      PROA  
ATOM    980  CD1 LEU P 126      12.587  24.768  -6.701  1.00  0.00      PROA  
ATOM    981  CD2 LEU P 126      11.856  23.819  -4.320  1.00  0.00      PROA  
ATOM    982  C   LEU P 126      12.549  19.805  -6.087  1.00  0.00      PROA  
ATOM    983  O   LEU P 126      11.650  19.167  -5.606  1.00  0.00      PROA  
ATOM    984  N   ILE P 127      13.140  19.314  -7.177  1.00  0.00      PROA  
ATOM    985  CA  ILE P 127      12.772  17.991  -7.833  1.00  0.00      PROA  
ATOM    986  CB  ILE P 127      13.408  17.717  -9.222  1.00  0.00      PROA  
ATOM    987  CG2 ILE P 127      13.293  16.163  -9.611  1.00  0.00      PROA  
ATOM    988  CG1 ILE P 127      12.720  18.672 -10.216  1.00  0.00      PROA  
ATOM    989  CD  ILE P 127      11.243  18.589 -10.365  1.00  0.00      PROA  
ATOM    990  C   ILE P 127      13.060  16.848  -6.799  1.00  0.00      PROA  
ATOM    991  O   ILE P 127      12.207  16.014  -6.494  1.00  0.00      PROA  
ATOM    992  N   LYS P 128      14.254  16.786  -6.203  1.00  0.00      PROA  
ATOM    993  CA  LYS P 128      14.514  15.864  -5.120  1.00  0.00      PROA  
ATOM    994  CB  LYS P 128      16.011  15.924  -4.835  1.00  0.00      PROA  
ATOM    995  CG  LYS P 128      16.850  15.248  -5.986  1.00  0.00      PROA  
ATOM    996  CD  LYS P 128      18.311  15.489  -5.720  1.00  0.00      PROA  
ATOM    997  CE  LYS P 128      19.345  14.985  -6.824  1.00  0.00      PROA  
ATOM    998  NZ  LYS P 128      19.155  13.601  -7.207  1.00  0.00      PROA  
ATOM    999  C   LYS P 128      13.664  15.997  -3.871  1.00  0.00      PROA  
ATOM   1000  O   LYS P 128      13.114  15.024  -3.364  1.00  0.00      PROA  
ATOM   1001  N   ALA P 129      13.363  17.248  -3.422  1.00  0.00      PROA  
ATOM   1002  CA  ALA P 129      12.704  17.412  -2.118  1.00  0.00      PROA  
ATOM   1003  CB  ALA P 129      13.011  18.852  -1.635  1.00  0.00      PROA  
ATOM   1004  C   ALA P 129      11.187  17.165  -2.178  1.00  0.00      PROA  
ATOM   1005  O   ALA P 129      10.502  16.903  -1.218  1.00  0.00      PROA  
ATOM   1006  N   MET P 130      10.656  17.346  -3.376  1.00  0.00      PROA  
ATOM   1007  CA  MET P 130       9.261  17.017  -3.675  1.00  0.00      PROA  
ATOM   1008  CB  MET P 130       8.867  17.728  -4.904  1.00  0.00      PROA  
ATOM   1009  CG  MET P 130       8.440  19.184  -4.621  1.00  0.00      PROA  
ATOM   1010  SD  MET P 130       8.318  20.316  -6.125  1.00  0.00      PROA  
ATOM   1011  CE  MET P 130       8.170  21.939  -5.305  1.00  0.00      PROA  
ATOM   1012  C   MET P 130       9.050  15.481  -3.875  1.00  0.00      PROA  
ATOM   1013  O   MET P 130       7.934  14.995  -3.774  1.00  0.00      PROA  
ATOM   1014  N   ASN P 131      10.102  14.759  -4.116  1.00  0.00      PROA  
ATOM   1015  CA  ASN P 131      10.197  13.307  -4.085  1.00  0.00      PROA  
ATOM   1016  CB  ASN P 131       9.409  12.607  -2.986  1.00  0.00      PROA  
ATOM   1017  CG  ASN P 131       9.755  13.179  -1.595  1.00  0.00      PROA  
ATOM   1018  OD1 ASN P 131       8.880  13.438  -0.802  1.00  0.00      PROA  
ATOM   1019  ND2 ASN P 131      11.035  13.375  -1.323  1.00  0.00      PROA  
ATOM   1020  C   ASN P 131       9.889  12.897  -5.499  1.00  0.00      PROA  
ATOM   1021  O   ASN P 131       9.295  11.845  -5.780  1.00  0.00      PROA  
ATOM   1022  N   LEU P 132      10.308  13.705  -6.527  1.00  0.00      PROA  
ATOM   1023  CA  LEU P 132      10.159  13.492  -7.913  1.00  0.00      PROA  
ATOM   1024  CB  LEU P 132       9.729  14.759  -8.564  1.00  0.00      PROA  
ATOM   1025  CG  LEU P 132       8.226  14.974  -8.263  1.00  0.00      PROA  
ATOM   1026  CD1 LEU P 132       7.865  16.457  -8.447  1.00  0.00      PROA  
ATOM   1027  CD2 LEU P 132       7.357  14.103  -9.230  1.00  0.00      PROA  
ATOM   1028  C   LEU P 132      11.458  13.062  -8.541  1.00  0.00      PROA  
ATOM   1029  O   LEU P 132      12.441  13.159  -7.851  1.00  0.00      PROA  
ATOM   1030  N   ASP P 133      11.375  12.459  -9.747  1.00  0.00      PROA  
ATOM   1031  CA  ASP P 133      12.605  12.008 -10.389  1.00  0.00      PROA  
ATOM   1032  CB  ASP P 133      12.362  10.548 -10.816  1.00  0.00      PROA  
ATOM   1033  CG  ASP P 133      13.521   9.857 -11.545  1.00  0.00      PROA  
ATOM   1034  OD1 ASP P 133      13.398   8.729 -12.124  1.00  0.00      PROA  
ATOM   1035  OD2 ASP P 133      14.673  10.329 -11.443  1.00  0.00      PROA  
ATOM   1036  C   ASP P 133      13.065  12.914 -11.530  1.00  0.00      PROA  
ATOM   1037  O   ASP P 133      12.299  13.349 -12.360  1.00  0.00      PROA  
ATOM   1038  N   GLU P 134      14.407  13.166 -11.530  1.00  0.00      PROA  
ATOM   1039  CA  GLU P 134      15.065  14.000 -12.501  1.00  0.00      PROA  
ATOM   1040  CB  GLU P 134      16.586  14.195 -12.267  1.00  0.00      PROA  
ATOM   1041  CG  GLU P 134      16.970  15.087 -11.046  1.00  0.00      PROA  
ATOM   1042  CD  GLU P 134      18.263  14.699 -10.375  1.00  0.00      PROA  
ATOM   1043  OE1 GLU P 134      19.138  15.582 -10.146  1.00  0.00      PROA  
ATOM   1044  OE2 GLU P 134      18.396  13.497  -9.989  1.00  0.00      PROA  
ATOM   1045  C   GLU P 134      14.947  13.512 -13.885  1.00  0.00      PROA  
ATOM   1046  O   GLU P 134      14.990  14.345 -14.770  1.00  0.00      PROA  
ATOM   1047  N   LYS P 135      14.697  12.189 -14.082  1.00  0.00      PROA  
ATOM   1048  CA  LYS P 135      14.432  11.542 -15.341  1.00  0.00      PROA  
ATOM   1049  CB  LYS P 135      14.659   9.986 -15.077  1.00  0.00      PROA  
ATOM   1050  CG  LYS P 135      14.173   9.019 -16.120  1.00  0.00      PROA  
ATOM   1051  CD  LYS P 135      15.113   9.082 -17.358  1.00  0.00      PROA  
ATOM   1052  CE  LYS P 135      14.369   8.420 -18.559  1.00  0.00      PROA  
ATOM   1053  NZ  LYS P 135      15.056   8.726 -19.899  1.00  0.00      PROA  
ATOM   1054  C   LYS P 135      13.053  11.855 -15.907  1.00  0.00      PROA  
ATOM   1055  O   LYS P 135      12.844  11.930 -17.093  1.00  0.00      PROA  
ATOM   1056  N   GLN P 136      12.108  12.130 -15.030  1.00  0.00      PROA  
ATOM   1057  CA  GLN P 136      10.690  12.205 -15.355  1.00  0.00      PROA  
ATOM   1058  CB  GLN P 136       9.876  11.609 -14.145  1.00  0.00      PROA  
ATOM   1059  CG  GLN P 136      10.065  10.052 -13.942  1.00  0.00      PROA  
ATOM   1060  CD  GLN P 136       9.496   9.289 -15.167  1.00  0.00      PROA  
ATOM   1061  OE1 GLN P 136       8.676   9.783 -15.992  1.00  0.00      PROA  
ATOM   1062  NE2 GLN P 136       9.836   7.979 -15.312  1.00  0.00      PROA  
ATOM   1063  C   GLN P 136      10.227  13.606 -15.606  1.00  0.00      PROA  
ATOM   1064  O   GLN P 136       9.311  13.839 -16.413  1.00  0.00      PROA  
ATOM   1065  N   TRP P 137      10.926  14.557 -14.993  1.00  0.00      PROA  
ATOM   1066  CA  TRP P 137      10.517  15.934 -15.101  1.00  0.00      PROA  
ATOM   1067  CB  TRP P 137       9.575  16.327 -13.873  1.00  0.00      PROA  
ATOM   1068  CG  TRP P 137       8.371  15.510 -13.669  1.00  0.00      PROA  
ATOM   1069  CD1 TRP P 137       8.375  14.318 -13.015  1.00  0.00      PROA  
ATOM   1070  NE1 TRP P 137       7.126  13.747 -13.110  1.00  0.00      PROA  
ATOM   1071  CE2 TRP P 137       6.305  14.579 -13.780  1.00  0.00      PROA  
ATOM   1072  CD2 TRP P 137       7.095  15.739 -14.137  1.00  0.00      PROA  
ATOM   1073  CE3 TRP P 137       6.398  16.727 -14.965  1.00  0.00      PROA  
ATOM   1074  CZ3 TRP P 137       5.063  16.534 -15.316  1.00  0.00      PROA  
ATOM   1075  CZ2 TRP P 137       4.997  14.443 -14.157  1.00  0.00      PROA  
ATOM   1076  CH2 TRP P 137       4.377  15.380 -15.001  1.00  0.00      PROA  
ATOM   1077  C   TRP P 137      11.797  16.752 -15.164  1.00  0.00      PROA  
ATOM   1078  O   TRP P 137      12.147  17.343 -14.114  1.00  0.00      PROA  
ATOM   1079  N   PRO P 138      12.559  16.796 -16.235  1.00  0.00      PROA  
ATOM   1080  CD  PRO P 138      12.297  16.080 -17.468  1.00  0.00      PROA  
ATOM   1081  CA  PRO P 138      13.961  17.461 -16.291  1.00  0.00      PROA  
ATOM   1082  CB  PRO P 138      14.214  17.496 -17.740  1.00  0.00      PROA  
ATOM   1083  CG  PRO P 138      13.505  16.269 -18.383  1.00  0.00      PROA  
ATOM   1084  C   PRO P 138      14.256  18.787 -15.680  1.00  0.00      PROA  
ATOM   1085  O   PRO P 138      13.494  19.719 -16.023  1.00  0.00      PROA  
ATOM   1086  N   PRO P 139      15.314  19.015 -14.898  1.00  0.00      PROA  
ATOM   1087  CD  PRO P 139      15.726  17.947 -13.922  1.00  0.00      PROA  
ATOM   1088  CA  PRO P 139      15.709  20.331 -14.414  1.00  0.00      PROA  
ATOM   1089  CB  PRO P 139      16.952  20.009 -13.620  1.00  0.00      PROA  
ATOM   1090  CG  PRO P 139      16.656  18.680 -12.944  1.00  0.00      PROA  
ATOM   1091  C   PRO P 139      15.995  21.275 -15.596  1.00  0.00      PROA  
ATOM   1092  O   PRO P 139      15.672  22.477 -15.493  1.00  0.00      PROA  
ATOM   1093  N   ARG P 140      16.549  20.858 -16.721  1.00  0.00      PROA  
ATOM   1094  CA  ARG P 140      16.605  21.696 -17.897  1.00  0.00      PROA  
ATOM   1095  CB  ARG P 140      17.408  21.049 -19.050  1.00  0.00      PROA  
ATOM   1096  CG  ARG P 140      18.937  20.935 -18.799  1.00  0.00      PROA  
ATOM   1097  CD  ARG P 140      19.702  22.200 -18.849  1.00  0.00      PROA  
ATOM   1098  NE  ARG P 140      19.397  23.083 -20.094  1.00  0.00      PROA  
ATOM   1099  CZ  ARG P 140      20.214  23.243 -21.128  1.00  0.00      PROA  
ATOM   1100  NH1 ARG P 140      21.453  22.711 -21.202  1.00  0.00      PROA  
ATOM   1101  NH2 ARG P 140      19.796  24.077 -22.080  1.00  0.00      PROA  
ATOM   1102  C   ARG P 140      15.249  22.177 -18.557  1.00  0.00      PROA  
ATOM   1103  O   ARG P 140      15.111  23.342 -18.855  1.00  0.00      PROA  
ATOM   1104  N   GLN P 141      14.250  21.259 -18.715  1.00  0.00      PROA  
ATOM   1105  CA  GLN P 141      12.863  21.675 -18.978  1.00  0.00      PROA  
ATOM   1106  CB  GLN P 141      11.993  20.465 -19.122  1.00  0.00      PROA  
ATOM   1107  CG  GLN P 141      12.197  19.672 -20.411  1.00  0.00      PROA  
ATOM   1108  CD  GLN P 141      12.178  20.544 -21.681  1.00  0.00      PROA  
ATOM   1109  OE1 GLN P 141      13.182  20.742 -22.378  1.00  0.00      PROA  
ATOM   1110  NE2 GLN P 141      11.041  21.143 -21.963  1.00  0.00      PROA  
ATOM   1111  C   GLN P 141      12.309  22.668 -17.987  1.00  0.00      PROA  
ATOM   1112  O   GLN P 141      11.730  23.639 -18.435  1.00  0.00      PROA  
ATOM   1113  N   ALA P 142      12.532  22.523 -16.705  1.00  0.00      PROA  
ATOM   1114  CA  ALA P 142      12.075  23.453 -15.678  1.00  0.00      PROA  
ATOM   1115  CB  ALA P 142      12.214  22.817 -14.299  1.00  0.00      PROA  
ATOM   1116  C   ALA P 142      12.653  24.849 -15.708  1.00  0.00      PROA  
ATOM   1117  O   ALA P 142      11.905  25.826 -15.430  1.00  0.00      PROA  
ATOM   1118  N   MET P 143      13.984  24.923 -15.981  1.00  0.00      PROA  
ATOM   1119  CA  MET P 143      14.651  26.167 -16.310  1.00  0.00      PROA  
ATOM   1120  CB  MET P 143      16.173  25.900 -16.309  1.00  0.00      PROA  
ATOM   1121  CG  MET P 143      16.973  27.229 -16.273  1.00  0.00      PROA  
ATOM   1122  SD  MET P 143      18.715  27.171 -15.666  1.00  0.00      PROA  
ATOM   1123  CE  MET P 143      19.406  25.864 -16.801  1.00  0.00      PROA  
ATOM   1124  C   MET P 143      14.066  26.826 -17.492  1.00  0.00      PROA  
ATOM   1125  O   MET P 143      13.722  28.024 -17.519  1.00  0.00      PROA  
ATOM   1126  N   TRP P 144      13.869  26.025 -18.559  1.00  0.00      PROA  
ATOM   1127  CA  TRP P 144      13.206  26.543 -19.721  1.00  0.00      PROA  
ATOM   1128  CB  TRP P 144      13.330  25.570 -20.941  1.00  0.00      PROA  
ATOM   1129  CG  TRP P 144      12.427  25.869 -22.042  1.00  0.00      PROA  
ATOM   1130  CD1 TRP P 144      12.586  26.715 -23.045  1.00  0.00      PROA  
ATOM   1131  NE1 TRP P 144      11.414  26.757 -23.804  1.00  0.00      PROA  
ATOM   1132  CE2 TRP P 144      10.464  25.903 -23.324  1.00  0.00      PROA  
ATOM   1133  CD2 TRP P 144      11.094  25.252 -22.231  1.00  0.00      PROA  
ATOM   1134  CE3 TRP P 144      10.459  24.211 -21.541  1.00  0.00      PROA  
ATOM   1135  CZ3 TRP P 144       9.178  23.931 -21.880  1.00  0.00      PROA  
ATOM   1136  CZ2 TRP P 144       9.091  25.681 -23.582  1.00  0.00      PROA  
ATOM   1137  CH2 TRP P 144       8.452  24.681 -22.796  1.00  0.00      PROA  
ATOM   1138  C   TRP P 144      11.796  27.085 -19.456  1.00  0.00      PROA  
ATOM   1139  O   TRP P 144      11.405  28.160 -19.905  1.00  0.00      PROA  
ATOM   1140  N   TYR P 145      11.002  26.328 -18.596  1.00  0.00      PROA  
ATOM   1141  CA  TYR P 145       9.703  26.687 -18.169  1.00  0.00      PROA  
ATOM   1142  CB  TYR P 145       8.993  25.493 -17.478  1.00  0.00      PROA  
ATOM   1143  CG  TYR P 145       7.502  25.740 -17.162  1.00  0.00      PROA  
ATOM   1144  CD1 TYR P 145       6.542  25.594 -18.141  1.00  0.00      PROA  
ATOM   1145  CE1 TYR P 145       5.215  25.710 -17.950  1.00  0.00      PROA  
ATOM   1146  CZ  TYR P 145       4.744  26.125 -16.709  1.00  0.00      PROA  
ATOM   1147  OH  TYR P 145       3.406  26.460 -16.466  1.00  0.00      PROA  
ATOM   1148  CD2 TYR P 145       7.082  26.162 -15.898  1.00  0.00      PROA  
ATOM   1149  CE2 TYR P 145       5.696  26.383 -15.665  1.00  0.00      PROA  
ATOM   1150  C   TYR P 145       9.600  27.929 -17.361  1.00  0.00      PROA  
ATOM   1151  O   TYR P 145       8.866  28.866 -17.659  1.00  0.00      PROA  
ATOM   1152  N   ILE P 146      10.365  28.056 -16.333  1.00  0.00      PROA  
ATOM   1153  CA  ILE P 146      10.523  29.352 -15.625  1.00  0.00      PROA  
ATOM   1154  CB  ILE P 146      11.546  29.123 -14.468  1.00  0.00      PROA  
ATOM   1155  CG2 ILE P 146      11.890  30.524 -13.860  1.00  0.00      PROA  
ATOM   1156  CG1 ILE P 146      10.939  28.325 -13.341  1.00  0.00      PROA  
ATOM   1157  CD  ILE P 146      11.776  27.715 -12.184  1.00  0.00      PROA  
ATOM   1158  C   ILE P 146      10.921  30.567 -16.504  1.00  0.00      PROA  
ATOM   1159  O   ILE P 146      10.259  31.618 -16.371  1.00  0.00      PROA  
ATOM   1160  N   ASN P 147      11.917  30.362 -17.418  1.00  0.00      PROA  
ATOM   1161  CA  ASN P 147      12.529  31.398 -18.275  1.00  0.00      PROA  
ATOM   1162  CB  ASN P 147      13.731  30.863 -19.037  1.00  0.00      PROA  
ATOM   1163  CG  ASN P 147      14.970  30.851 -18.090  1.00  0.00      PROA  
ATOM   1164  OD1 ASN P 147      14.943  31.324 -16.921  1.00  0.00      PROA  
ATOM   1165  ND2 ASN P 147      16.113  30.355 -18.685  1.00  0.00      PROA  
ATOM   1166  C   ASN P 147      11.429  31.885 -19.224  1.00  0.00      PROA  
ATOM   1167  O   ASN P 147      11.211  33.072 -19.352  1.00  0.00      PROA  
ATOM   1168  N   SER P 148      10.674  30.928 -19.738  1.00  0.00      PROA  
ATOM   1169  CA  SER P 148       9.503  31.165 -20.613  1.00  0.00      PROA  
ATOM   1170  CB  SER P 148       9.069  29.852 -21.356  1.00  0.00      PROA  
ATOM   1171  OG  SER P 148      10.115  29.186 -22.047  1.00  0.00      PROA  
ATOM   1172  C   SER P 148       8.342  31.790 -19.961  1.00  0.00      PROA  
ATOM   1173  O   SER P 148       7.935  32.787 -20.541  1.00  0.00      PROA  
ATOM   1174  N   GLN P 149       7.910  31.414 -18.726  1.00  0.00      PROA  
ATOM   1175  CA  GLN P 149       6.775  32.074 -18.094  1.00  0.00      PROA  
ATOM   1176  CB  GLN P 149       6.175  31.251 -16.916  1.00  0.00      PROA  
ATOM   1177  CG  GLN P 149       5.696  29.788 -17.214  1.00  0.00      PROA  
ATOM   1178  CD  GLN P 149       5.274  29.743 -18.646  1.00  0.00      PROA  
ATOM   1179  OE1 GLN P 149       4.167  30.279 -18.921  1.00  0.00      PROA  
ATOM   1180  NE2 GLN P 149       6.057  29.062 -19.569  1.00  0.00      PROA  
ATOM   1181  C   GLN P 149       7.035  33.502 -17.710  1.00  0.00      PROA  
ATOM   1182  O   GLN P 149       6.213  34.386 -17.780  1.00  0.00      PROA  
ATOM   1183  N   LYS P 150       8.304  33.710 -17.225  1.00  0.00      PROA  
ATOM   1184  CA  LYS P 150       8.849  34.960 -16.901  1.00  0.00      PROA  
ATOM   1185  CB  LYS P 150      10.187  34.779 -16.129  1.00  0.00      PROA  
ATOM   1186  CG  LYS P 150       9.932  34.414 -14.676  1.00  0.00      PROA  
ATOM   1187  CD  LYS P 150      11.218  34.220 -13.843  1.00  0.00      PROA  
ATOM   1188  CE  LYS P 150      12.280  35.355 -13.839  1.00  0.00      PROA  
ATOM   1189  NZ  LYS P 150      13.428  34.971 -13.021  1.00  0.00      PROA  
ATOM   1190  C   LYS P 150       8.894  35.892 -18.144  1.00  0.00      PROA  
ATOM   1191  O   LYS P 150       8.480  37.055 -18.073  1.00  0.00      PROA  
ATOM   1192  N   ASP P 151       9.284  35.279 -19.311  1.00  0.00      PROA  
ATOM   1193  CA  ASP P 151       9.085  36.060 -20.484  1.00  0.00      PROA  
ATOM   1194  CB  ASP P 151       9.862  35.458 -21.638  1.00  0.00      PROA  
ATOM   1195  CG  ASP P 151      11.386  35.540 -21.454  1.00  0.00      PROA  
ATOM   1196  OD1 ASP P 151      12.180  34.900 -22.163  1.00  0.00      PROA  
ATOM   1197  OD2 ASP P 151      11.764  36.384 -20.611  1.00  0.00      PROA  
ATOM   1198  C   ASP P 151       7.690  36.339 -20.984  1.00  0.00      PROA  
ATOM   1199  O   ASP P 151       7.458  37.370 -21.640  1.00  0.00      PROA  
ATOM   1200  N   GLU P 152       6.730  35.424 -20.571  1.00  0.00      PROA  
ATOM   1201  CA  GLU P 152       5.312  35.627 -20.928  1.00  0.00      PROA  
ATOM   1202  CB  GLU P 152       4.556  34.274 -20.778  1.00  0.00      PROA  
ATOM   1203  CG  GLU P 152       4.765  33.240 -21.998  1.00  0.00      PROA  
ATOM   1204  CD  GLU P 152       4.580  33.950 -23.356  1.00  0.00      PROA  
ATOM   1205  OE1 GLU P 152       5.622  34.234 -24.016  1.00  0.00      PROA  
ATOM   1206  OE2 GLU P 152       3.393  34.157 -23.734  1.00  0.00      PROA  
ATOM   1207  C   GLU P 152       4.728  36.827 -20.117  1.00  0.00      PROA  
ATOM   1208  O   GLU P 152       3.748  37.473 -20.526  1.00  0.00      PROA  
ATOM   1209  N   GLY P 153       5.371  37.007 -18.915  1.00  0.00      PROA  
ATOM   1210  CA  GLY P 153       4.947  38.004 -17.948  1.00  0.00      PROA  
ATOM   1211  C   GLY P 153       3.849  37.509 -16.955  1.00  0.00      PROA  
ATOM   1212  O   GLY P 153       3.060  38.298 -16.429  1.00  0.00      PROA  
ATOM   1213  N   LEU P 154       3.890  36.223 -16.651  1.00  0.00      PROA  
ATOM   1214  CA  LEU P 154       2.895  35.527 -15.738  1.00  0.00      PROA  
ATOM   1215  CB  LEU P 154       1.941  34.472 -16.376  1.00  0.00      PROA  
ATOM   1216  CG  LEU P 154       1.076  34.864 -17.588  1.00  0.00      PROA  
ATOM   1217  CD1 LEU P 154       0.314  33.569 -18.056  1.00  0.00      PROA  
ATOM   1218  CD2 LEU P 154       0.210  36.086 -17.274  1.00  0.00      PROA  
ATOM   1219  C   LEU P 154       3.482  34.965 -14.470  1.00  0.00      PROA  
ATOM   1220  O   LEU P 154       4.364  34.158 -14.458  1.00  0.00      PROA  
ATOM   1221  N   ARG P 155       2.926  35.379 -13.243  1.00  0.00      PROA  
ATOM   1222  CA  ARG P 155       3.348  34.958 -11.936  1.00  0.00      PROA  
ATOM   1223  CB  ARG P 155       3.085  36.019 -10.832  1.00  0.00      PROA  
ATOM   1224  CG  ARG P 155       4.027  37.203 -10.928  1.00  0.00      PROA  
ATOM   1225  CD  ARG P 155       5.530  36.932 -11.135  1.00  0.00      PROA  
ATOM   1226  NE  ARG P 155       6.219  38.281 -10.900  1.00  0.00      PROA  
ATOM   1227  CZ  ARG P 155       7.515  38.346 -10.609  1.00  0.00      PROA  
ATOM   1228  NH1 ARG P 155       8.352  37.353 -10.759  1.00  0.00      PROA  
ATOM   1229  NH2 ARG P 155       7.946  39.461 -10.052  1.00  0.00      PROA  
ATOM   1230  C   ARG P 155       2.651  33.760 -11.598  1.00  0.00      PROA  
ATOM   1231  O   ARG P 155       1.507  33.550 -11.995  1.00  0.00      PROA  
ATOM   1232  N   PRO P 156       3.161  32.810 -10.861  1.00  0.00      PROA  
ATOM   1233  CD  PRO P 156       4.493  32.867 -10.174  1.00  0.00      PROA  
ATOM   1234  CA  PRO P 156       2.579  31.495 -10.729  1.00  0.00      PROA  
ATOM   1235  CB  PRO P 156       3.606  30.730  -9.808  1.00  0.00      PROA  
ATOM   1236  CG  PRO P 156       4.359  31.788  -9.060  1.00  0.00      PROA  
ATOM   1237  C   PRO P 156       1.230  31.302 -10.093  1.00  0.00      PROA  
ATOM   1238  O   PRO P 156       0.653  30.230 -10.278  1.00  0.00      PROA  
ATOM   1239  N   HSE P 157       0.586  32.271  -9.486  1.00  0.00      PROA  
ATOM   1240  CA  HSE P 157      -0.792  32.170  -8.997  1.00  0.00      PROA  
ATOM   1241  CB  HSE P 157      -0.975  32.488  -7.531  1.00  0.00      PROA  
ATOM   1242  ND1 HSE P 157      -0.881  30.177  -6.488  1.00  0.00      PROA  
ATOM   1243  CG  HSE P 157      -0.384  31.466  -6.522  1.00  0.00      PROA  
ATOM   1244  CE1 HSE P 157      -0.357  29.592  -5.468  1.00  0.00      PROA  
ATOM   1245  NE2 HSE P 157       0.432  30.476  -4.737  1.00  0.00      PROA  
ATOM   1246  CD2 HSE P 157       0.349  31.692  -5.397  1.00  0.00      PROA  
ATOM   1247  C   HSE P 157      -1.677  32.999  -9.846  1.00  0.00      PROA  
ATOM   1248  O   HSE P 157      -2.870  33.221  -9.459  1.00  0.00      PROA  
ATOM   1249  N   HSD P 158      -1.271  33.352 -11.031  1.00  0.00      PROA  
ATOM   1250  CA  HSD P 158      -2.085  33.969 -12.050  1.00  0.00      PROA  
ATOM   1251  CB  HSD P 158      -1.522  35.320 -12.453  1.00  0.00      PROA  
ATOM   1252  ND1 HSD P 158      -0.367  37.290 -11.566  1.00  0.00      PROA  
ATOM   1253  CG  HSD P 158      -1.216  36.301 -11.342  1.00  0.00      PROA  
ATOM   1254  CE1 HSD P 158      -0.153  37.901 -10.359  1.00  0.00      PROA  
ATOM   1255  NE2 HSD P 158      -0.927  37.397  -9.371  1.00  0.00      PROA  
ATOM   1256  CD2 HSD P 158      -1.573  36.341 -10.023  1.00  0.00      PROA  
ATOM   1257  C   HSD P 158      -2.128  33.075 -13.276  1.00  0.00      PROA  
ATOM   1258  O   HSD P 158      -2.898  33.429 -14.151  1.00  0.00      PROA  
ATOM   1259  N   ILE P 159      -1.369  31.996 -13.390  1.00  0.00      PROA  
ATOM   1260  CA  ILE P 159      -1.562  31.102 -14.566  1.00  0.00      PROA  
ATOM   1261  CB  ILE P 159      -0.266  30.284 -14.818  1.00  0.00      PROA  
ATOM   1262  CG2 ILE P 159      -0.388  28.918 -15.593  1.00  0.00      PROA  
ATOM   1263  CG1 ILE P 159       0.823  31.132 -15.491  1.00  0.00      PROA  
ATOM   1264  CD  ILE P 159       2.315  30.651 -15.159  1.00  0.00      PROA  
ATOM   1265  C   ILE P 159      -2.870  30.205 -14.494  1.00  0.00      PROA  
ATOM   1266  O   ILE P 159      -3.341  29.828 -13.385  1.00  0.00      PROA  
ATOM   1267  N   GLN P 160      -3.485  29.826 -15.641  1.00  0.00      PROA  
ATOM   1268  CA  GLN P 160      -4.735  29.097 -15.701  1.00  0.00      PROA  
ATOM   1269  CB  GLN P 160      -5.489  29.852 -16.766  1.00  0.00      PROA  
ATOM   1270  CG  GLN P 160      -5.999  31.283 -16.343  1.00  0.00      PROA  
ATOM   1271  CD  GLN P 160      -6.501  31.370 -14.920  1.00  0.00      PROA  
ATOM   1272  OE1 GLN P 160      -7.476  30.671 -14.641  1.00  0.00      PROA  
ATOM   1273  NE2 GLN P 160      -5.842  32.076 -14.010  1.00  0.00      PROA  
ATOM   1274  C   GLN P 160      -4.586  27.619 -16.063  1.00  0.00      PROA  
ATOM   1275  O   GLN P 160      -3.752  27.247 -16.892  1.00  0.00      PROA  
ATOM   1276  N   SER P 161      -5.384  26.721 -15.432  1.00  0.00      PROA  
ATOM   1277  CA  SER P 161      -5.314  25.274 -15.588  1.00  0.00      PROA  
ATOM   1278  CB  SER P 161      -4.282  24.560 -14.626  1.00  0.00      PROA  
ATOM   1279  OG  SER P 161      -4.239  23.154 -14.748  1.00  0.00      PROA  
ATOM   1280  C   SER P 161      -6.720  24.660 -15.387  1.00  0.00      PROA  
ATOM   1281  O   SER P 161      -7.546  25.156 -14.655  1.00  0.00      PROA  
ATOM   1282  N   TYR P 162      -7.012  23.539 -16.077  1.00  0.00      PROA  
ATOM   1283  CA  TYR P 162      -8.215  22.768 -15.870  1.00  0.00      PROA  
ATOM   1284  CB  TYR P 162      -8.719  22.142 -17.108  1.00  0.00      PROA  
ATOM   1285  CG  TYR P 162      -9.079  23.130 -18.224  1.00  0.00      PROA  
ATOM   1286  CD1 TYR P 162      -8.072  23.696 -19.136  1.00  0.00      PROA  
ATOM   1287  CE1 TYR P 162      -8.550  24.559 -20.196  1.00  0.00      PROA  
ATOM   1288  CZ  TYR P 162      -9.921  24.961 -20.301  1.00  0.00      PROA  
ATOM   1289  OH  TYR P 162     -10.340  25.826 -21.299  1.00  0.00      PROA  
ATOM   1290  CD2 TYR P 162     -10.446  23.625 -18.325  1.00  0.00      PROA  
ATOM   1291  CE2 TYR P 162     -10.845  24.520 -19.318  1.00  0.00      PROA  
ATOM   1292  C   TYR P 162      -7.906  21.666 -14.884  1.00  0.00      PROA  
ATOM   1293  O   TYR P 162      -8.803  20.815 -14.690  1.00  0.00      PROA  
ATOM   1294  N   GLY P 163      -6.630  21.474 -14.294  1.00  0.00      PROA  
ATOM   1295  CA  GLY P 163      -6.296  20.308 -13.421  1.00  0.00      PROA  
ATOM   1296  C   GLY P 163      -5.415  19.228 -13.953  1.00  0.00      PROA  
ATOM   1297  O   GLY P 163      -5.281  18.132 -13.398  1.00  0.00      PROA  
ATOM   1298  N   ASN P 164      -4.872  19.450 -15.183  1.00  0.00      PROA  
ATOM   1299  CA  ASN P 164      -4.049  18.540 -15.877  1.00  0.00      PROA  
ATOM   1300  CB  ASN P 164      -3.747  19.030 -17.338  1.00  0.00      PROA  
ATOM   1301  CG  ASN P 164      -2.824  18.027 -18.055  1.00  0.00      PROA  
ATOM   1302  OD1 ASN P 164      -1.593  18.245 -18.097  1.00  0.00      PROA  
ATOM   1303  ND2 ASN P 164      -3.417  16.996 -18.687  1.00  0.00      PROA  
ATOM   1304  C   ASN P 164      -2.822  18.059 -15.148  1.00  0.00      PROA  
ATOM   1305  O   ASN P 164      -2.146  18.939 -14.653  1.00  0.00      PROA  
ATOM   1306  N   PRO P 165      -2.479  16.759 -15.096  1.00  0.00      PROA  
ATOM   1307  CD  PRO P 165      -3.389  15.627 -15.169  1.00  0.00      PROA  
ATOM   1308  CA  PRO P 165      -1.350  16.340 -14.254  1.00  0.00      PROA  
ATOM   1309  CB  PRO P 165      -1.335  14.875 -14.172  1.00  0.00      PROA  
ATOM   1310  CG  PRO P 165      -2.816  14.514 -14.294  1.00  0.00      PROA  
ATOM   1311  C   PRO P 165       0.068  16.810 -14.801  1.00  0.00      PROA  
ATOM   1312  O   PRO P 165       1.020  16.842 -14.004  1.00  0.00      PROA  
ATOM   1313  N   VAL P 166       0.180  17.131 -16.072  1.00  0.00      PROA  
ATOM   1314  CA  VAL P 166       1.445  17.654 -16.568  1.00  0.00      PROA  
ATOM   1315  CB  VAL P 166       1.615  17.419 -18.095  1.00  0.00      PROA  
ATOM   1316  CG1 VAL P 166       2.946  17.931 -18.600  1.00  0.00      PROA  
ATOM   1317  CG2 VAL P 166       1.619  15.900 -18.283  1.00  0.00      PROA  
ATOM   1318  C   VAL P 166       1.596  19.206 -16.333  1.00  0.00      PROA  
ATOM   1319  O   VAL P 166       2.692  19.668 -16.026  1.00  0.00      PROA  
ATOM   1320  N   GLU P 167       0.462  19.903 -16.244  1.00  0.00      PROA  
ATOM   1321  CA  GLU P 167       0.550  21.289 -15.828  1.00  0.00      PROA  
ATOM   1322  CB  GLU P 167      -0.790  21.907 -16.385  1.00  0.00      PROA  
ATOM   1323  CG  GLU P 167      -0.998  21.812 -17.922  1.00  0.00      PROA  
ATOM   1324  CD  GLU P 167      -2.257  22.573 -18.328  1.00  0.00      PROA  
ATOM   1325  OE1 GLU P 167      -2.491  22.863 -19.534  1.00  0.00      PROA  
ATOM   1326  OE2 GLU P 167      -3.128  22.856 -17.444  1.00  0.00      PROA  
ATOM   1327  C   GLU P 167       0.665  21.445 -14.366  1.00  0.00      PROA  
ATOM   1328  O   GLU P 167       1.271  22.355 -13.876  1.00  0.00      PROA  
ATOM   1329  N   GLN P 168       0.099  20.536 -13.530  1.00  0.00      PROA  
ATOM   1330  CA  GLN P 168       0.199  20.535 -12.038  1.00  0.00      PROA  
ATOM   1331  CB  GLN P 168      -0.710  19.439 -11.456  1.00  0.00      PROA  
ATOM   1332  CG  GLN P 168      -2.294  19.578 -11.480  1.00  0.00      PROA  
ATOM   1333  CD  GLN P 168      -2.778  21.045 -11.742  1.00  0.00      PROA  
ATOM   1334  OE1 GLN P 168      -3.217  21.741 -10.786  1.00  0.00      PROA  
ATOM   1335  NE2 GLN P 168      -3.023  21.287 -13.021  1.00  0.00      PROA  
ATOM   1336  C   GLN P 168       1.555  20.496 -11.497  1.00  0.00      PROA  
ATOM   1337  O   GLN P 168       1.938  21.250 -10.561  1.00  0.00      PROA  
ATOM   1338  N   THR P 169       2.442  19.619 -12.130  1.00  0.00      PROA  
ATOM   1339  CA  THR P 169       3.790  19.630 -11.682  1.00  0.00      PROA  
ATOM   1340  CB  THR P 169       4.656  18.440 -12.238  1.00  0.00      PROA  
ATOM   1341  OG1 THR P 169       3.992  17.191 -11.999  1.00  0.00      PROA  
ATOM   1342  CG2 THR P 169       6.053  18.450 -11.501  1.00  0.00      PROA  
ATOM   1343  C   THR P 169       4.521  20.931 -11.938  1.00  0.00      PROA  
ATOM   1344  O   THR P 169       5.172  21.521 -11.073  1.00  0.00      PROA  
ATOM   1345  N   TRP P 170       4.348  21.459 -13.206  1.00  0.00      PROA  
ATOM   1346  CA  TRP P 170       5.082  22.635 -13.659  1.00  0.00      PROA  
ATOM   1347  CB  TRP P 170       5.131  22.796 -15.136  1.00  0.00      PROA  
ATOM   1348  CG  TRP P 170       5.819  21.570 -15.808  1.00  0.00      PROA  
ATOM   1349  CD1 TRP P 170       5.411  20.815 -16.833  1.00  0.00      PROA  
ATOM   1350  NE1 TRP P 170       6.427  19.960 -17.246  1.00  0.00      PROA  
ATOM   1351  CE2 TRP P 170       7.500  20.080 -16.372  1.00  0.00      PROA  
ATOM   1352  CD2 TRP P 170       7.165  21.120 -15.471  1.00  0.00      PROA  
ATOM   1353  CE3 TRP P 170       8.163  21.520 -14.558  1.00  0.00      PROA  
ATOM   1354  CZ3 TRP P 170       9.344  20.784 -14.456  1.00  0.00      PROA  
ATOM   1355  CZ2 TRP P 170       8.767  19.527 -16.390  1.00  0.00      PROA  
ATOM   1356  CH2 TRP P 170       9.641  19.918 -15.391  1.00  0.00      PROA  
ATOM   1357  C   TRP P 170       4.711  23.888 -12.939  1.00  0.00      PROA  
ATOM   1358  O   TRP P 170       5.584  24.656 -12.513  1.00  0.00      PROA  
ATOM   1359  N   GLN P 171       3.470  24.027 -12.599  1.00  0.00      PROA  
ATOM   1360  CA  GLN P 171       3.100  25.027 -11.585  1.00  0.00      PROA  
ATOM   1361  CB  GLN P 171       1.549  25.139 -11.402  1.00  0.00      PROA  
ATOM   1362  CG  GLN P 171       0.901  25.709 -12.781  1.00  0.00      PROA  
ATOM   1363  CD  GLN P 171       1.480  27.124 -13.133  1.00  0.00      PROA  
ATOM   1364  OE1 GLN P 171       2.288  27.358 -14.025  1.00  0.00      PROA  
ATOM   1365  NE2 GLN P 171       1.056  28.203 -12.407  1.00  0.00      PROA  
ATOM   1366  C   GLN P 171       3.731  24.822 -10.243  1.00  0.00      PROA  
ATOM   1367  O   GLN P 171       4.191  25.768  -9.622  1.00  0.00      PROA  
ATOM   1368  N   LYS P 172       3.728  23.551  -9.699  1.00  0.00      PROA  
ATOM   1369  CA  LYS P 172       4.247  23.319  -8.297  1.00  0.00      PROA  
ATOM   1370  CB  LYS P 172       3.944  21.820  -7.966  1.00  0.00      PROA  
ATOM   1371  CG  LYS P 172       4.352  21.120  -6.631  1.00  0.00      PROA  
ATOM   1372  CD  LYS P 172       3.584  21.748  -5.472  1.00  0.00      PROA  
ATOM   1373  CE  LYS P 172       3.687  21.180  -4.024  1.00  0.00      PROA  
ATOM   1374  NZ  LYS P 172       3.051  19.851  -3.812  1.00  0.00      PROA  
ATOM   1375  C   LYS P 172       5.676  23.630  -8.094  1.00  0.00      PROA  
ATOM   1376  O   LYS P 172       5.914  24.496  -7.236  1.00  0.00      PROA  
ATOM   1377  N   VAL P 173       6.600  23.177  -8.931  1.00  0.00      PROA  
ATOM   1378  CA  VAL P 173       7.957  23.657  -9.009  1.00  0.00      PROA  
ATOM   1379  CB  VAL P 173       8.855  22.743  -9.865  1.00  0.00      PROA  
ATOM   1380  CG1 VAL P 173       8.406  22.584 -11.399  1.00  0.00      PROA  
ATOM   1381  CG2 VAL P 173      10.318  23.064  -9.682  1.00  0.00      PROA  
ATOM   1382  C   VAL P 173       8.194  25.136  -9.250  1.00  0.00      PROA  
ATOM   1383  O   VAL P 173       9.074  25.678  -8.596  1.00  0.00      PROA  
ATOM   1384  N   TYR P 174       7.392  25.803 -10.115  1.00  0.00      PROA  
ATOM   1385  CA  TYR P 174       7.471  27.284 -10.354  1.00  0.00      PROA  
ATOM   1386  CB  TYR P 174       6.796  27.634 -11.718  1.00  0.00      PROA  
ATOM   1387  CG  TYR P 174       6.744  29.100 -12.008  1.00  0.00      PROA  
ATOM   1388  CD1 TYR P 174       5.610  29.550 -12.720  1.00  0.00      PROA  
ATOM   1389  CE1 TYR P 174       5.585  30.817 -13.290  1.00  0.00      PROA  
ATOM   1390  CZ  TYR P 174       6.725  31.664 -13.169  1.00  0.00      PROA  
ATOM   1391  OH  TYR P 174       6.705  33.068 -13.553  1.00  0.00      PROA  
ATOM   1392  CD2 TYR P 174       7.847  29.971 -11.807  1.00  0.00      PROA  
ATOM   1393  CE2 TYR P 174       7.842  31.207 -12.444  1.00  0.00      PROA  
ATOM   1394  C   TYR P 174       7.029  28.145  -9.158  1.00  0.00      PROA  
ATOM   1395  O   TYR P 174       7.638  29.159  -8.915  1.00  0.00      PROA  
ATOM   1396  N   GLN P 175       6.067  27.748  -8.389  1.00  0.00      PROA  
ATOM   1397  CA  GLN P 175       5.708  28.426  -7.097  1.00  0.00      PROA  
ATOM   1398  CB  GLN P 175       4.261  28.047  -6.623  1.00  0.00      PROA  
ATOM   1399  CG  GLN P 175       3.864  28.651  -5.187  1.00  0.00      PROA  
ATOM   1400  CD  GLN P 175       4.141  30.170  -4.953  1.00  0.00      PROA  
ATOM   1401  OE1 GLN P 175       4.346  31.048  -5.813  1.00  0.00      PROA  
ATOM   1402  NE2 GLN P 175       4.220  30.405  -3.644  1.00  0.00      PROA  
ATOM   1403  C   GLN P 175       6.713  28.258  -6.039  1.00  0.00      PROA  
ATOM   1404  O   GLN P 175       7.119  29.199  -5.369  1.00  0.00      PROA  
ATOM   1405  N   ALA P 176       7.185  26.986  -5.900  1.00  0.00      PROA  
ATOM   1406  CA  ALA P 176       8.229  26.688  -4.912  1.00  0.00      PROA  
ATOM   1407  CB  ALA P 176       8.423  25.165  -4.664  1.00  0.00      PROA  
ATOM   1408  C   ALA P 176       9.618  27.240  -5.111  1.00  0.00      PROA  
ATOM   1409  O   ALA P 176      10.370  27.427  -4.186  1.00  0.00      PROA  
ATOM   1410  N   TYR P 177       9.949  27.486  -6.393  1.00  0.00      PROA  
ATOM   1411  CA  TYR P 177      11.051  28.255  -6.825  1.00  0.00      PROA  
ATOM   1412  CB  TYR P 177      11.313  27.898  -8.301  1.00  0.00      PROA  
ATOM   1413  CG  TYR P 177      12.463  28.638  -8.863  1.00  0.00      PROA  
ATOM   1414  CD1 TYR P 177      13.815  28.160  -8.806  1.00  0.00      PROA  
ATOM   1415  CE1 TYR P 177      14.842  28.894  -9.363  1.00  0.00      PROA  
ATOM   1416  CZ  TYR P 177      14.542  30.078 -10.062  1.00  0.00      PROA  
ATOM   1417  OH  TYR P 177      15.607  30.710 -10.763  1.00  0.00      PROA  
ATOM   1418  CD2 TYR P 177      12.210  29.825  -9.467  1.00  0.00      PROA  
ATOM   1419  CE2 TYR P 177      13.196  30.468 -10.206  1.00  0.00      PROA  
ATOM   1420  C   TYR P 177      10.907  29.794  -6.539  1.00  0.00      PROA  
ATOM   1421  O   TYR P 177      11.904  30.492  -6.295  1.00  0.00      PROA  
ATOM   1422  N   GLN P 178       9.684  30.365  -6.716  1.00  0.00      PROA  
ATOM   1423  CA  GLN P 178       9.459  31.766  -6.432  1.00  0.00      PROA  
ATOM   1424  CB  GLN P 178       8.103  32.305  -7.002  1.00  0.00      PROA  
ATOM   1425  CG  GLN P 178       8.025  32.682  -8.481  1.00  0.00      PROA  
ATOM   1426  CD  GLN P 178       9.212  33.544  -8.972  1.00  0.00      PROA  
ATOM   1427  OE1 GLN P 178       9.840  33.250  -9.969  1.00  0.00      PROA  
ATOM   1428  NE2 GLN P 178       9.460  34.721  -8.332  1.00  0.00      PROA  
ATOM   1429  C   GLN P 178       9.556  32.055  -4.957  1.00  0.00      PROA  
ATOM   1430  O   GLN P 178      10.291  32.938  -4.523  1.00  0.00      PROA  
ATOM   1431  N   GLU P 179       9.050  31.138  -4.173  1.00  0.00      PROA  
ATOM   1432  CA  GLU P 179       9.407  31.037  -2.738  1.00  0.00      PROA  
ATOM   1433  CB  GLU P 179       8.614  29.910  -2.138  1.00  0.00      PROA  
ATOM   1434  CG  GLU P 179       8.741  29.773  -0.576  1.00  0.00      PROA  
ATOM   1435  CD  GLU P 179       7.565  29.221   0.066  1.00  0.00      PROA  
ATOM   1436  OE1 GLU P 179       7.650  28.090   0.685  1.00  0.00      PROA  
ATOM   1437  OE2 GLU P 179       6.570  29.941   0.049  1.00  0.00      PROA  
ATOM   1438  C   GLU P 179      10.852  30.862  -2.371  1.00  0.00      PROA  
ATOM   1439  O   GLU P 179      11.412  31.601  -1.552  1.00  0.00      PROA  
ATOM   1440  N   ALA P 180      11.565  30.029  -3.123  1.00  0.00      PROA  
ATOM   1441  CA  ALA P 180      12.999  29.832  -2.935  1.00  0.00      PROA  
ATOM   1442  CB  ALA P 180      13.443  28.598  -3.829  1.00  0.00      PROA  
ATOM   1443  C   ALA P 180      13.866  31.078  -3.180  1.00  0.00      PROA  
ATOM   1444  O   ALA P 180      14.876  31.395  -2.484  1.00  0.00      PROA  
ATOM   1445  N   CYS P 181      13.510  31.747  -4.285  1.00  0.00      PROA  
ATOM   1446  CA  CYS P 181      14.075  33.032  -4.760  1.00  0.00      PROA  
ATOM   1447  CB  CYS P 181      13.581  33.433  -6.192  1.00  0.00      PROA  
ATOM   1448  SG  CYS P 181      14.270  32.339  -7.493  1.00  0.00      PROA  
ATOM   1449  C   CYS P 181      13.998  34.248  -3.854  1.00  0.00      PROA  
ATOM   1450  O   CYS P 181      14.886  35.056  -3.708  1.00  0.00      PROA  
ATOM   1451  N   ASP P 182      12.857  34.393  -3.261  1.00  0.00      PROA  
ATOM   1452  CA  ASP P 182      12.585  35.489  -2.382  1.00  0.00      PROA  
ATOM   1453  CB  ASP P 182      10.997  35.550  -2.328  1.00  0.00      PROA  
ATOM   1454  CG  ASP P 182      10.353  36.670  -1.597  1.00  0.00      PROA  
ATOM   1455  OD1 ASP P 182      10.961  37.521  -0.927  1.00  0.00      PROA  
ATOM   1456  OD2 ASP P 182       9.107  36.704  -1.797  1.00  0.00      PROA  
ATOM   1457  C   ASP P 182      13.314  35.415  -1.076  1.00  0.00      PROA  
ATOM   1458  O   ASP P 182      13.827  36.391  -0.488  1.00  0.00      PROA  
ATOM   1459  N   ARG P 183      13.269  34.181  -0.572  1.00  0.00      PROA  
ATOM   1460  CA  ARG P 183      13.960  33.720   0.622  1.00  0.00      PROA  
ATOM   1461  CB  ARG P 183      13.381  32.327   0.846  1.00  0.00      PROA  
ATOM   1462  CG  ARG P 183      14.058  31.427   1.957  1.00  0.00      PROA  
ATOM   1463  CD  ARG P 183      13.586  30.030   1.990  1.00  0.00      PROA  
ATOM   1464  NE  ARG P 183      12.179  30.190   2.290  1.00  0.00      PROA  
ATOM   1465  CZ  ARG P 183      11.369  29.152   2.349  1.00  0.00      PROA  
ATOM   1466  NH1 ARG P 183      11.619  27.930   2.012  1.00  0.00      PROA  
ATOM   1467  NH2 ARG P 183      10.155  29.395   2.810  1.00  0.00      PROA  
ATOM   1468  C   ARG P 183      15.459  33.735   0.571  1.00  0.00      PROA  
ATOM   1469  O   ARG P 183      16.127  34.152   1.499  1.00  0.00      PROA  
ATOM   1470  N   ALA P 184      16.126  33.251  -0.562  1.00  0.00      PROA  
ATOM   1471  CA  ALA P 184      17.536  33.174  -0.727  1.00  0.00      PROA  
ATOM   1472  CB  ALA P 184      17.977  31.928  -1.481  1.00  0.00      PROA  
ATOM   1473  C   ALA P 184      18.015  34.485  -1.333  1.00  0.00      PROA  
ATOM   1474  O   ALA P 184      19.192  34.665  -1.375  1.00  0.00      PROA  
ATOM   1475  N   GLY P 185      17.160  35.451  -1.737  1.00  0.00      PROA  
ATOM   1476  CA  GLY P 185      17.609  36.678  -2.417  1.00  0.00      PROA  
ATOM   1477  C   GLY P 185      18.120  36.468  -3.773  1.00  0.00      PROA  
ATOM   1478  O   GLY P 185      19.178  36.953  -4.106  1.00  0.00      PROA  
ATOM   1479  N   LEU P 186      17.487  35.582  -4.545  1.00  0.00      PROA  
ATOM   1480  CA  LEU P 186      17.940  35.167  -5.781  1.00  0.00      PROA  
ATOM   1481  CB  LEU P 186      17.692  33.634  -6.090  1.00  0.00      PROA  
ATOM   1482  CG  LEU P 186      18.359  32.806  -4.896  1.00  0.00      PROA  
ATOM   1483  CD1 LEU P 186      18.307  31.322  -5.296  1.00  0.00      PROA  
ATOM   1484  CD2 LEU P 186      19.876  33.065  -4.567  1.00  0.00      PROA  
ATOM   1485  C   LEU P 186      17.315  35.973  -6.951  1.00  0.00      PROA  
ATOM   1486  O   LEU P 186      16.149  35.748  -7.300  1.00  0.00      PROA  
ATOM   1487  N   VAL P 187      18.117  36.814  -7.585  1.00  0.00      PROA  
ATOM   1488  CA  VAL P 187      17.659  37.972  -8.336  1.00  0.00      PROA  
ATOM   1489  CB  VAL P 187      18.073  39.263  -7.649  1.00  0.00      PROA  
ATOM   1490  CG1 VAL P 187      17.727  40.517  -8.575  1.00  0.00      PROA  
ATOM   1491  CG2 VAL P 187      17.375  39.391  -6.324  1.00  0.00      PROA  
ATOM   1492  C   VAL P 187      18.199  37.847  -9.715  1.00  0.00      PROA  
ATOM   1493  O   VAL P 187      19.393  37.603  -9.871  1.00  0.00      PROA  
ATOM   1494  N   ASP P 188      17.380  37.908 -10.786  1.00  0.00      PROA  
ATOM   1495  CA  ASP P 188      17.903  37.958 -12.138  1.00  0.00      PROA  
ATOM   1496  CB  ASP P 188      17.759  36.594 -12.799  1.00  0.00      PROA  
ATOM   1497  CG  ASP P 188      16.297  36.088 -13.004  1.00  0.00      PROA  
ATOM   1498  OD1 ASP P 188      15.326  36.834 -12.657  1.00  0.00      PROA  
ATOM   1499  OD2 ASP P 188      16.202  34.893 -13.559  1.00  0.00      PROA  
ATOM   1500  C   ASP P 188      17.211  39.041 -12.883  1.00  0.00      PROA  
ATOM   1501  O   ASP P 188      16.294  39.749 -12.441  1.00  0.00      PROA  
ATOM   1502  N   PHE P 189      17.745  39.398 -14.093  1.00  0.00      PROA  
ATOM   1503  CA  PHE P 189      17.247  40.467 -14.935  1.00  0.00      PROA  
ATOM   1504  CB  PHE P 189      18.141  40.503 -16.236  1.00  0.00      PROA  
ATOM   1505  CG  PHE P 189      19.301  41.451 -16.105  1.00  0.00      PROA  
ATOM   1506  CD1 PHE P 189      19.076  42.834 -16.287  1.00  0.00      PROA  
ATOM   1507  CE1 PHE P 189      20.196  43.758 -16.267  1.00  0.00      PROA  
ATOM   1508  CZ  PHE P 189      21.488  43.228 -16.024  1.00  0.00      PROA  
ATOM   1509  CD2 PHE P 189      20.624  40.977 -16.006  1.00  0.00      PROA  
ATOM   1510  CE2 PHE P 189      21.699  41.880 -15.884  1.00  0.00      PROA  
ATOM   1511  C   PHE P 189      15.819  40.389 -15.389  1.00  0.00      PROA  
ATOM   1512  O   PHE P 189      15.003  41.309 -15.406  1.00  0.00      PROA  
ATOM   1513  N   ALA P 190      15.389  39.149 -15.664  1.00  0.00      PROA  
ATOM   1514  CA  ALA P 190      14.058  38.767 -16.023  1.00  0.00      PROA  
ATOM   1515  CB  ALA P 190      13.846  37.320 -16.586  1.00  0.00      PROA  
ATOM   1516  C   ALA P 190      13.046  39.086 -14.881  1.00  0.00      PROA  
ATOM   1517  O   ALA P 190      12.026  39.682 -15.143  1.00  0.00      PROA  
ATOM   1518  N   GLU P 191      13.328  38.686 -13.642  1.00  0.00      PROA  
ATOM   1519  CA  GLU P 191      12.552  39.149 -12.500  1.00  0.00      PROA  
ATOM   1520  CB  GLU P 191      13.122  38.557 -11.226  1.00  0.00      PROA  
ATOM   1521  CG  GLU P 191      12.521  39.020  -9.844  1.00  0.00      PROA  
ATOM   1522  CD  GLU P 191      11.151  38.331  -9.655  1.00  0.00      PROA  
ATOM   1523  OE1 GLU P 191      10.908  37.192 -10.041  1.00  0.00      PROA  
ATOM   1524  OE2 GLU P 191      10.361  38.941  -8.847  1.00  0.00      PROA  
ATOM   1525  C   GLU P 191      12.470  40.607 -12.288  1.00  0.00      PROA  
ATOM   1526  O   GLU P 191      11.350  41.093 -12.071  1.00  0.00      PROA  
ATOM   1527  N   LEU P 192      13.502  41.369 -12.549  1.00  0.00      PROA  
ATOM   1528  CA  LEU P 192      13.551  42.826 -12.516  1.00  0.00      PROA  
ATOM   1529  CB  LEU P 192      15.026  43.426 -12.662  1.00  0.00      PROA  
ATOM   1530  CG  LEU P 192      16.099  43.072 -11.617  1.00  0.00      PROA  
ATOM   1531  CD1 LEU P 192      17.456  43.714 -11.791  1.00  0.00      PROA  
ATOM   1532  CD2 LEU P 192      15.544  43.418 -10.199  1.00  0.00      PROA  
ATOM   1533  C   LEU P 192      12.662  43.579 -13.508  1.00  0.00      PROA  
ATOM   1534  O   LEU P 192      11.949  44.521 -13.168  1.00  0.00      PROA  
ATOM   1535  N   LEU P 193      12.540  43.073 -14.719  1.00  0.00      PROA  
ATOM   1536  CA  LEU P 193      11.506  43.509 -15.648  1.00  0.00      PROA  
ATOM   1537  CB  LEU P 193      11.726  42.912 -17.113  1.00  0.00      PROA  
ATOM   1538  CG  LEU P 193      11.020  43.554 -18.282  1.00  0.00      PROA  
ATOM   1539  CD1 LEU P 193      11.467  45.082 -18.389  1.00  0.00      PROA  
ATOM   1540  CD2 LEU P 193      11.299  42.830 -19.647  1.00  0.00      PROA  
ATOM   1541  C   LEU P 193      10.064  43.234 -15.163  1.00  0.00      PROA  
ATOM   1542  O   LEU P 193       9.138  44.032 -15.226  1.00  0.00      PROA  
ATOM   1543  N   LEU P 194       9.856  41.988 -14.619  1.00  0.00      PROA  
ATOM   1544  CA  LEU P 194       8.531  41.617 -14.028  1.00  0.00      PROA  
ATOM   1545  CB  LEU P 194       8.642  40.180 -13.515  1.00  0.00      PROA  
ATOM   1546  CG  LEU P 194       8.450  39.129 -14.567  1.00  0.00      PROA  
ATOM   1547  CD1 LEU P 194       8.977  37.751 -14.121  1.00  0.00      PROA  
ATOM   1548  CD2 LEU P 194       6.956  38.951 -14.773  1.00  0.00      PROA  
ATOM   1549  C   LEU P 194       8.194  42.602 -12.884  1.00  0.00      PROA  
ATOM   1550  O   LEU P 194       7.081  43.125 -12.824  1.00  0.00      PROA  
ATOM   1551  N   ARG P 195       9.056  42.781 -11.911  1.00  0.00      PROA  
ATOM   1552  CA  ARG P 195       8.862  43.699 -10.805  1.00  0.00      PROA  
ATOM   1553  CB  ARG P 195       9.955  43.536  -9.659  1.00  0.00      PROA  
ATOM   1554  CG  ARG P 195       9.953  42.209  -8.913  1.00  0.00      PROA  
ATOM   1555  CD  ARG P 195      10.547  42.282  -7.520  1.00  0.00      PROA  
ATOM   1556  NE  ARG P 195      10.632  40.932  -6.953  1.00  0.00      PROA  
ATOM   1557  CZ  ARG P 195      10.545  40.609  -5.648  1.00  0.00      PROA  
ATOM   1558  NH1 ARG P 195      10.583  41.485  -4.651  1.00  0.00      PROA  
ATOM   1559  NH2 ARG P 195      10.654  39.403  -5.165  1.00  0.00      PROA  
ATOM   1560  C   ARG P 195       8.713  45.191 -11.110  1.00  0.00      PROA  
ATOM   1561  O   ARG P 195       7.907  45.874 -10.534  1.00  0.00      PROA  
ATOM   1562  N   ALA P 196       9.452  45.662 -12.098  1.00  0.00      PROA  
ATOM   1563  CA  ALA P 196       9.218  46.934 -12.674  1.00  0.00      PROA  
ATOM   1564  CB  ALA P 196      10.252  47.199 -13.811  1.00  0.00      PROA  
ATOM   1565  C   ALA P 196       7.769  47.154 -13.190  1.00  0.00      PROA  
ATOM   1566  O   ALA P 196       7.123  48.146 -12.905  1.00  0.00      PROA  
ATOM   1567  N   HSE P 197       7.308  46.177 -13.914  1.00  0.00      PROA  
ATOM   1568  CA  HSE P 197       5.937  46.137 -14.346  1.00  0.00      PROA  
ATOM   1569  CB  HSE P 197       5.745  44.965 -15.273  1.00  0.00      PROA  
ATOM   1570  ND1 HSE P 197       4.145  45.567 -17.056  1.00  0.00      PROA  
ATOM   1571  CG  HSE P 197       4.388  44.906 -15.857  1.00  0.00      PROA  
ATOM   1572  CE1 HSE P 197       2.988  45.158 -17.534  1.00  0.00      PROA  
ATOM   1573  NE2 HSE P 197       2.471  44.150 -16.748  1.00  0.00      PROA  
ATOM   1574  CD2 HSE P 197       3.352  43.993 -15.663  1.00  0.00      PROA  
ATOM   1575  C   HSE P 197       4.947  46.045 -13.127  1.00  0.00      PROA  
ATOM   1576  O   HSE P 197       3.991  46.746 -13.053  1.00  0.00      PROA  
ATOM   1577  N   GLU P 198       5.169  45.200 -12.122  1.00  0.00      PROA  
ATOM   1578  CA  GLU P 198       4.367  45.184 -10.926  1.00  0.00      PROA  
ATOM   1579  CB  GLU P 198       4.731  43.922 -10.110  1.00  0.00      PROA  
ATOM   1580  CG  GLU P 198       4.529  42.648 -10.882  1.00  0.00      PROA  
ATOM   1581  CD  GLU P 198       5.094  41.452 -10.169  1.00  0.00      PROA  
ATOM   1582  OE1 GLU P 198       6.229  41.511  -9.587  1.00  0.00      PROA  
ATOM   1583  OE2 GLU P 198       4.448  40.389 -10.275  1.00  0.00      PROA  
ATOM   1584  C   GLU P 198       4.438  46.501 -10.058  1.00  0.00      PROA  
ATOM   1585  O   GLU P 198       3.509  47.005  -9.443  1.00  0.00      PROA  
ATOM   1586  N   LEU P 199       5.580  47.213  -9.984  1.00  0.00      PROA  
ATOM   1587  CA  LEU P 199       5.796  48.512  -9.421  1.00  0.00      PROA  
ATOM   1588  CB  LEU P 199       7.277  48.866  -9.262  1.00  0.00      PROA  
ATOM   1589  CG  LEU P 199       7.677  50.319  -8.899  1.00  0.00      PROA  
ATOM   1590  CD1 LEU P 199       7.152  50.549  -7.485  1.00  0.00      PROA  
ATOM   1591  CD2 LEU P 199       9.163  50.656  -9.064  1.00  0.00      PROA  
ATOM   1592  C   LEU P 199       4.984  49.611 -10.062  1.00  0.00      PROA  
ATOM   1593  O   LEU P 199       4.360  50.357  -9.343  1.00  0.00      PROA  
ATOM   1594  N   TRP P 200       4.934  49.660 -11.414  1.00  0.00      PROA  
ATOM   1595  CA  TRP P 200       4.084  50.536 -12.174  1.00  0.00      PROA  
ATOM   1596  CB  TRP P 200       4.619  50.665 -13.631  1.00  0.00      PROA  
ATOM   1597  CG  TRP P 200       5.897  51.417 -13.956  1.00  0.00      PROA  
ATOM   1598  CD1 TRP P 200       6.430  52.450 -13.386  1.00  0.00      PROA  
ATOM   1599  NE1 TRP P 200       7.443  52.905 -14.258  1.00  0.00      PROA  
ATOM   1600  CE2 TRP P 200       7.582  52.171 -15.287  1.00  0.00      PROA  
ATOM   1601  CD2 TRP P 200       6.534  51.248 -15.222  1.00  0.00      PROA  
ATOM   1602  CE3 TRP P 200       6.192  50.528 -16.387  1.00  0.00      PROA  
ATOM   1603  CZ3 TRP P 200       7.103  50.589 -17.375  1.00  0.00      PROA  
ATOM   1604  CZ2 TRP P 200       8.427  52.305 -16.370  1.00  0.00      PROA  
ATOM   1605  CH2 TRP P 200       8.167  51.436 -17.439  1.00  0.00      PROA  
ATOM   1606  C   TRP P 200       2.599  50.233 -12.102  1.00  0.00      PROA  
ATOM   1607  O   TRP P 200       1.796  51.144 -11.985  1.00  0.00      PROA  
ATOM   1608  N   LEU P 201       2.213  48.943 -11.945  1.00  0.00      PROA  
ATOM   1609  CA  LEU P 201       0.845  48.605 -11.529  1.00  0.00      PROA  
ATOM   1610  CB  LEU P 201       0.673  47.116 -11.599  1.00  0.00      PROA  
ATOM   1611  CG  LEU P 201       0.584  46.539 -13.040  1.00  0.00      PROA  
ATOM   1612  CD1 LEU P 201       0.618  44.946 -13.106  1.00  0.00      PROA  
ATOM   1613  CD2 LEU P 201      -0.699  46.967 -13.834  1.00  0.00      PROA  
ATOM   1614  C   LEU P 201       0.441  49.151 -10.185  1.00  0.00      PROA  
ATOM   1615  O   LEU P 201      -0.609  49.755  -9.985  1.00  0.00      PROA  
ATOM   1616  N   ASN P 202       1.283  48.912  -9.158  1.00  0.00      PROA  
ATOM   1617  CA  ASN P 202       0.938  49.024  -7.779  1.00  0.00      PROA  
ATOM   1618  CB  ASN P 202       1.408  47.818  -7.004  1.00  0.00      PROA  
ATOM   1619  CG  ASN P 202       1.075  46.565  -7.623  1.00  0.00      PROA  
ATOM   1620  OD1 ASN P 202       0.111  46.112  -8.328  1.00  0.00      PROA  
ATOM   1621  ND2 ASN P 202       1.979  45.596  -7.257  1.00  0.00      PROA  
ATOM   1622  C   ASN P 202       1.282  50.329  -7.158  1.00  0.00      PROA  
ATOM   1623  O   ASN P 202       0.775  50.633  -6.050  1.00  0.00      PROA  
ATOM   1624  N   LYS P 203       2.096  51.199  -7.778  1.00  0.00      PROA  
ATOM   1625  CA  LYS P 203       2.283  52.501  -7.161  1.00  0.00      PROA  
ATOM   1626  CB  LYS P 203       3.688  52.627  -6.439  1.00  0.00      PROA  
ATOM   1627  CG  LYS P 203       3.810  51.646  -5.264  1.00  0.00      PROA  
ATOM   1628  CD  LYS P 203       4.843  52.187  -4.260  1.00  0.00      PROA  
ATOM   1629  CE  LYS P 203       5.170  51.209  -3.156  1.00  0.00      PROA  
ATOM   1630  NZ  LYS P 203       5.913  51.868  -2.048  1.00  0.00      PROA  
ATOM   1631  C   LYS P 203       2.150  53.490  -8.342  1.00  0.00      PROA  
ATOM   1632  O   LYS P 203       3.110  54.001  -8.895  1.00  0.00      PROA  
ATOM   1633  N   PRO P 204       0.872  53.753  -8.713  1.00  0.00      PROA  
ATOM   1634  CD  PRO P 204      -0.383  53.639  -7.903  1.00  0.00      PROA  
ATOM   1635  CA  PRO P 204       0.536  54.369 -10.009  1.00  0.00      PROA  
ATOM   1636  CB  PRO P 204      -0.972  54.217 -10.153  1.00  0.00      PROA  
ATOM   1637  CG  PRO P 204      -1.528  54.170  -8.740  1.00  0.00      PROA  
ATOM   1638  C   PRO P 204       0.980  55.785 -10.012  1.00  0.00      PROA  
ATOM   1639  O   PRO P 204       1.281  56.300 -11.145  1.00  0.00      PROA  
ATOM   1640  N   HSE P 205       1.242  56.460  -8.902  1.00  0.00      PROA  
ATOM   1641  CA  HSE P 205       1.826  57.813  -8.936  1.00  0.00      PROA  
ATOM   1642  CB  HSE P 205       1.768  58.342  -7.539  1.00  0.00      PROA  
ATOM   1643  ND1 HSE P 205       1.760  56.393  -5.976  1.00  0.00      PROA  
ATOM   1644  CG  HSE P 205       2.423  57.497  -6.446  1.00  0.00      PROA  
ATOM   1645  CE1 HSE P 205       2.527  56.033  -4.952  1.00  0.00      PROA  
ATOM   1646  NE2 HSE P 205       3.596  56.918  -4.729  1.00  0.00      PROA  
ATOM   1647  CD2 HSE P 205       3.517  57.810  -5.704  1.00  0.00      PROA  
ATOM   1648  C   HSE P 205       3.261  57.904  -9.525  1.00  0.00      PROA  
ATOM   1649  O   HSE P 205       3.629  58.882 -10.206  1.00  0.00      PROA  
ATOM   1650  N   ILE P 206       4.110  56.887  -9.310  1.00  0.00      PROA  
ATOM   1651  CA  ILE P 206       5.400  56.702  -9.992  1.00  0.00      PROA  
ATOM   1652  CB  ILE P 206       6.229  55.489  -9.466  1.00  0.00      PROA  
ATOM   1653  CG2 ILE P 206       7.529  55.152 -10.327  1.00  0.00      PROA  
ATOM   1654  CG1 ILE P 206       6.377  55.583  -7.931  1.00  0.00      PROA  
ATOM   1655  CD  ILE P 206       7.602  54.911  -7.223  1.00  0.00      PROA  
ATOM   1656  C   ILE P 206       5.222  56.584 -11.489  1.00  0.00      PROA  
ATOM   1657  O   ILE P 206       5.904  57.183 -12.360  1.00  0.00      PROA  
ATOM   1658  N   LEU P 207       4.247  55.709 -11.988  1.00  0.00      PROA  
ATOM   1659  CA  LEU P 207       3.897  55.650 -13.420  1.00  0.00      PROA  
ATOM   1660  CB  LEU P 207       2.794  54.586 -13.622  1.00  0.00      PROA  
ATOM   1661  CG  LEU P 207       2.321  54.214 -15.043  1.00  0.00      PROA  
ATOM   1662  CD1 LEU P 207       3.459  53.697 -15.968  1.00  0.00      PROA  
ATOM   1663  CD2 LEU P 207       1.238  53.119 -14.969  1.00  0.00      PROA  
ATOM   1664  C   LEU P 207       3.346  56.837 -14.067  1.00  0.00      PROA  
ATOM   1665  O   LEU P 207       3.822  57.185 -15.185  1.00  0.00      PROA  
ATOM   1666  N   GLN P 208       2.484  57.609 -13.404  1.00  0.00      PROA  
ATOM   1667  CA  GLN P 208       2.167  58.813 -13.884  1.00  0.00      PROA  
ATOM   1668  CB  GLN P 208       1.034  59.416 -13.042  1.00  0.00      PROA  
ATOM   1669  CG  GLN P 208      -0.318  58.679 -13.112  1.00  0.00      PROA  
ATOM   1670  CD  GLN P 208      -0.680  58.266 -14.525  1.00  0.00      PROA  
ATOM   1671  OE1 GLN P 208      -0.733  57.124 -14.923  1.00  0.00      PROA  
ATOM   1672  NE2 GLN P 208      -0.826  59.299 -15.392  1.00  0.00      PROA  
ATOM   1673  C   GLN P 208       3.392  59.750 -13.990  1.00  0.00      PROA  
ATOM   1674  O   GLN P 208       3.637  60.376 -15.057  1.00  0.00      PROA  
ATOM   1675  N   HSD P 209       4.329  59.826 -13.030  1.00  0.00      PROA  
ATOM   1676  CA  HSD P 209       5.450  60.747 -13.175  1.00  0.00      PROA  
ATOM   1677  CB  HSD P 209       6.181  60.860 -11.779  1.00  0.00      PROA  
ATOM   1678  ND1 HSD P 209       5.059  63.019 -11.054  1.00  0.00      PROA  
ATOM   1679  CG  HSD P 209       5.392  61.742 -10.756  1.00  0.00      PROA  
ATOM   1680  CE1 HSD P 209       4.239  63.450 -10.094  1.00  0.00      PROA  
ATOM   1681  NE2 HSD P 209       4.000  62.523  -9.151  1.00  0.00      PROA  
ATOM   1682  CD2 HSD P 209       4.783  61.484  -9.536  1.00  0.00      PROA  
ATOM   1683  C   HSD P 209       6.509  60.329 -14.219  1.00  0.00      PROA  
ATOM   1684  O   HSD P 209       7.200  61.135 -14.858  1.00  0.00      PROA  
ATOM   1685  N   TYR P 210       6.633  58.971 -14.469  1.00  0.00      PROA  
ATOM   1686  CA  TYR P 210       7.207  58.497 -15.736  1.00  0.00      PROA  
ATOM   1687  CB  TYR P 210       7.602  56.999 -15.626  1.00  0.00      PROA  
ATOM   1688  CG  TYR P 210       8.846  56.762 -14.800  1.00  0.00      PROA  
ATOM   1689  CD1 TYR P 210      10.052  57.429 -15.109  1.00  0.00      PROA  
ATOM   1690  CE1 TYR P 210      11.217  57.240 -14.385  1.00  0.00      PROA  
ATOM   1691  CZ  TYR P 210      11.131  56.387 -13.319  1.00  0.00      PROA  
ATOM   1692  OH  TYR P 210      12.281  56.128 -12.572  1.00  0.00      PROA  
ATOM   1693  CD2 TYR P 210       8.749  56.070 -13.611  1.00  0.00      PROA  
ATOM   1694  CE2 TYR P 210       9.996  55.756 -12.947  1.00  0.00      PROA  
ATOM   1695  C   TYR P 210       6.470  58.875 -17.045  1.00  0.00      PROA  
ATOM   1696  O   TYR P 210       7.182  59.466 -17.901  1.00  0.00      PROA  
ATOM   1697  N   ARG P 211       5.161  58.740 -17.143  1.00  0.00      PROA  
ATOM   1698  CA  ARG P 211       4.380  59.211 -18.282  1.00  0.00      PROA  
ATOM   1699  CB  ARG P 211       2.956  58.927 -18.131  1.00  0.00      PROA  
ATOM   1700  CG  ARG P 211       2.625  57.400 -18.262  1.00  0.00      PROA  
ATOM   1701  CD  ARG P 211       1.150  57.071 -17.822  1.00  0.00      PROA  
ATOM   1702  NE  ARG P 211       0.889  55.740 -18.470  1.00  0.00      PROA  
ATOM   1703  CZ  ARG P 211      -0.170  54.980 -18.156  1.00  0.00      PROA  
ATOM   1704  NH1 ARG P 211      -1.100  55.480 -17.373  1.00  0.00      PROA  
ATOM   1705  NH2 ARG P 211      -0.386  53.713 -18.430  1.00  0.00      PROA  
ATOM   1706  C   ARG P 211       4.511  60.707 -18.516  1.00  0.00      PROA  
ATOM   1707  O   ARG P 211       4.631  61.050 -19.712  1.00  0.00      PROA  
ATOM   1708  N   GLU P 212       4.444  61.546 -17.491  1.00  0.00      PROA  
ATOM   1709  CA  GLU P 212       4.529  63.003 -17.541  1.00  0.00      PROA  
ATOM   1710  CB  GLU P 212       4.465  63.558 -16.050  1.00  0.00      PROA  
ATOM   1711  CG  GLU P 212       4.991  64.956 -15.804  1.00  0.00      PROA  
ATOM   1712  CD  GLU P 212       4.878  65.293 -14.355  1.00  0.00      PROA  
ATOM   1713  OE1 GLU P 212       5.072  64.461 -13.444  1.00  0.00      PROA  
ATOM   1714  OE2 GLU P 212       4.651  66.494 -14.116  1.00  0.00      PROA  
ATOM   1715  C   GLU P 212       5.855  63.497 -18.186  1.00  0.00      PROA  
ATOM   1716  O   GLU P 212       5.931  64.542 -18.848  1.00  0.00      PROA  
ATOM   1717  N   ARG P 213       6.931  62.762 -17.922  1.00  0.00      PROA  
ATOM   1718  CA  ARG P 213       8.270  62.914 -18.393  1.00  0.00      PROA  
ATOM   1719  CB  ARG P 213       9.224  62.246 -17.386  1.00  0.00      PROA  
ATOM   1720  CG  ARG P 213      10.705  62.187 -17.875  1.00  0.00      PROA  
ATOM   1721  CD  ARG P 213      11.556  61.348 -16.903  1.00  0.00      PROA  
ATOM   1722  NE  ARG P 213      12.931  61.148 -17.511  1.00  0.00      PROA  
ATOM   1723  CZ  ARG P 213      13.901  60.529 -16.933  1.00  0.00      PROA  
ATOM   1724  NH1 ARG P 213      13.789  60.130 -15.682  1.00  0.00      PROA  
ATOM   1725  NH2 ARG P 213      15.032  60.239 -17.502  1.00  0.00      PROA  
ATOM   1726  C   ARG P 213       8.401  62.572 -19.813  1.00  0.00      PROA  
ATOM   1727  O   ARG P 213       8.713  63.423 -20.579  1.00  0.00      PROA  
ATOM   1728  N   PHE P 214       8.357  61.264 -20.100  1.00  0.00      PROA  
ATOM   1729  CA  PHE P 214       8.591  60.640 -21.342  1.00  0.00      PROA  
ATOM   1730  CB  PHE P 214       8.806  59.101 -21.283  1.00  0.00      PROA  
ATOM   1731  CG  PHE P 214      10.086  58.826 -20.425  1.00  0.00      PROA  
ATOM   1732  CD1 PHE P 214      11.340  59.442 -20.686  1.00  0.00      PROA  
ATOM   1733  CE1 PHE P 214      12.481  59.010 -20.031  1.00  0.00      PROA  
ATOM   1734  CZ  PHE P 214      12.401  58.037 -19.043  1.00  0.00      PROA  
ATOM   1735  CD2 PHE P 214       9.983  57.910 -19.369  1.00  0.00      PROA  
ATOM   1736  CE2 PHE P 214      11.166  57.447 -18.713  1.00  0.00      PROA  
ATOM   1737  C   PHE P 214       7.564  60.984 -22.475  1.00  0.00      PROA  
ATOM   1738  O   PHE P 214       6.464  60.439 -22.520  1.00  0.00      PROA  
ATOM   1739  N   THR P 215       8.007  61.898 -23.374  1.00  0.00      PROA  
ATOM   1740  CA  THR P 215       7.038  62.554 -24.218  1.00  0.00      PROA  
ATOM   1741  CB  THR P 215       7.353  64.023 -24.508  1.00  0.00      PROA  
ATOM   1742  OG1 THR P 215       6.339  64.819 -25.084  1.00  0.00      PROA  
ATOM   1743  CG2 THR P 215       8.663  64.252 -25.328  1.00  0.00      PROA  
ATOM   1744  C   THR P 215       6.841  61.833 -25.583  1.00  0.00      PROA  
ATOM   1745  O   THR P 215       5.732  61.772 -26.131  1.00  0.00      PROA  
ATOM   1746  N   ASN P 216       7.939  61.256 -26.164  1.00  0.00      PROA  
ATOM   1747  CA  ASN P 216       7.802  60.253 -27.259  1.00  0.00      PROA  
ATOM   1748  CB  ASN P 216       8.218  61.003 -28.508  1.00  0.00      PROA  
ATOM   1749  CG  ASN P 216       7.725  60.341 -29.838  1.00  0.00      PROA  
ATOM   1750  OD1 ASN P 216       8.182  60.708 -30.886  1.00  0.00      PROA  
ATOM   1751  ND2 ASN P 216       6.806  59.378 -29.782  1.00  0.00      PROA  
ATOM   1752  C   ASN P 216       8.648  59.138 -26.899  1.00  0.00      PROA  
ATOM   1753  O   ASN P 216       9.770  59.278 -26.484  1.00  0.00      PROA  
ATOM   1754  N   ILE P 217       8.147  57.959 -26.972  1.00  0.00      PROA  
ATOM   1755  CA  ILE P 217       8.969  56.758 -26.713  1.00  0.00      PROA  
ATOM   1756  CB  ILE P 217       8.426  55.872 -25.580  1.00  0.00      PROA  
ATOM   1757  CG2 ILE P 217       9.222  54.509 -25.562  1.00  0.00      PROA  
ATOM   1758  CG1 ILE P 217       8.561  56.777 -24.312  1.00  0.00      PROA  
ATOM   1759  CD  ILE P 217       7.175  57.111 -23.720  1.00  0.00      PROA  
ATOM   1760  C   ILE P 217       8.982  56.079 -28.086  1.00  0.00      PROA  
ATOM   1761  O   ILE P 217       8.004  56.078 -28.849  1.00  0.00      PROA  
ATOM   1762  N   LEU P 218      10.058  55.454 -28.341  1.00  0.00      PROA  
ATOM   1763  CA  LEU P 218      10.320  54.760 -29.554  1.00  0.00      PROA  
ATOM   1764  CB  LEU P 218      11.569  55.516 -30.284  1.00  0.00      PROA  
ATOM   1765  CG  LEU P 218      11.482  57.090 -30.350  1.00  0.00      PROA  
ATOM   1766  CD1 LEU P 218      12.594  57.542 -31.255  1.00  0.00      PROA  
ATOM   1767  CD2 LEU P 218      10.217  57.586 -31.055  1.00  0.00      PROA  
ATOM   1768  C   LEU P 218      10.762  53.293 -29.364  1.00  0.00      PROA  
ATOM   1769  O   LEU P 218      11.651  52.986 -28.589  1.00  0.00      PROA  
ATOM   1770  N   VAL P 219      10.040  52.339 -29.993  1.00  0.00      PROA  
ATOM   1771  CA  VAL P 219      10.283  50.891 -29.806  1.00  0.00      PROA  
ATOM   1772  CB  VAL P 219       9.092  50.028 -29.302  1.00  0.00      PROA  
ATOM   1773  CG1 VAL P 219       9.346  48.503 -29.246  1.00  0.00      PROA  
ATOM   1774  CG2 VAL P 219       8.590  50.630 -27.937  1.00  0.00      PROA  
ATOM   1775  C   VAL P 219      10.771  50.399 -31.148  1.00  0.00      PROA  
ATOM   1776  O   VAL P 219      10.134  50.514 -32.168  1.00  0.00      PROA  
ATOM   1777  N   ASP P 220      12.002  49.840 -31.210  1.00  0.00      PROA  
ATOM   1778  CA  ASP P 220      12.676  49.420 -32.413  1.00  0.00      PROA  
ATOM   1779  CB  ASP P 220      13.992  50.309 -32.534  1.00  0.00      PROA  
ATOM   1780  CG  ASP P 220      14.544  50.059 -33.960  1.00  0.00      PROA  
ATOM   1781  OD1 ASP P 220      13.875  49.531 -34.844  1.00  0.00      PROA  
ATOM   1782  OD2 ASP P 220      15.748  50.480 -34.150  1.00  0.00      PROA  
ATOM   1783  C   ASP P 220      12.933  47.884 -32.372  1.00  0.00      PROA  
ATOM   1784  O   ASP P 220      13.231  47.335 -31.349  1.00  0.00      PROA  
ATOM   1785  N   GLU P 221      12.740  47.173 -33.521  1.00  0.00      PROA  
ATOM   1786  CA  GLU P 221      12.904  45.713 -33.627  1.00  0.00      PROA  
ATOM   1787  CB  GLU P 221      14.333  45.249 -33.289  1.00  0.00      PROA  
ATOM   1788  CG  GLU P 221      15.394  45.875 -34.206  1.00  0.00      PROA  
ATOM   1789  CD  GLU P 221      15.249  45.728 -35.739  1.00  0.00      PROA  
ATOM   1790  OE1 GLU P 221      15.284  46.687 -36.486  1.00  0.00      PROA  
ATOM   1791  OE2 GLU P 221      15.134  44.543 -36.182  1.00  0.00      PROA  
ATOM   1792  C   GLU P 221      11.848  45.050 -32.736  1.00  0.00      PROA  
ATOM   1793  O   GLU P 221      12.133  44.192 -31.936  1.00  0.00      PROA  
ATOM   1794  N   PHE P 222      10.635  45.462 -32.875  1.00  0.00      PROA  
ATOM   1795  CA  PHE P 222       9.386  44.950 -32.183  1.00  0.00      PROA  
ATOM   1796  CB  PHE P 222       8.157  45.839 -32.585  1.00  0.00      PROA  
ATOM   1797  CG  PHE P 222       6.841  45.452 -31.865  1.00  0.00      PROA  
ATOM   1798  CD1 PHE P 222       6.902  45.208 -30.472  1.00  0.00      PROA  
ATOM   1799  CE1 PHE P 222       5.657  44.955 -29.797  1.00  0.00      PROA  
ATOM   1800  CZ  PHE P 222       4.496  44.777 -30.505  1.00  0.00      PROA  
ATOM   1801  CD2 PHE P 222       5.601  45.431 -32.583  1.00  0.00      PROA  
ATOM   1802  CE2 PHE P 222       4.438  45.040 -31.947  1.00  0.00      PROA  
ATOM   1803  C   PHE P 222       9.104  43.543 -32.492  1.00  0.00      PROA  
ATOM   1804  O   PHE P 222       8.769  42.808 -31.602  1.00  0.00      PROA  
ATOM   1805  N   GLN P 223       9.463  43.020 -33.702  1.00  0.00      PROA  
ATOM   1806  CA  GLN P 223       9.382  41.615 -33.953  1.00  0.00      PROA  
ATOM   1807  CB  GLN P 223       9.524  41.253 -35.515  1.00  0.00      PROA  
ATOM   1808  CG  GLN P 223      10.965  41.400 -36.086  1.00  0.00      PROA  
ATOM   1809  CD  GLN P 223      11.567  42.822 -35.927  1.00  0.00      PROA  
ATOM   1810  OE1 GLN P 223      10.837  43.827 -36.168  1.00  0.00      PROA  
ATOM   1811  NE2 GLN P 223      12.796  42.934 -35.380  1.00  0.00      PROA  
ATOM   1812  C   GLN P 223      10.380  40.773 -33.198  1.00  0.00      PROA  
ATOM   1813  O   GLN P 223      10.382  39.547 -33.233  1.00  0.00      PROA  
ATOM   1814  N   ASP P 224      11.423  41.328 -32.434  1.00  0.00      PROA  
ATOM   1815  CA  ASP P 224      12.315  40.486 -31.614  1.00  0.00      PROA  
ATOM   1816  CB  ASP P 224      13.749  41.035 -31.693  1.00  0.00      PROA  
ATOM   1817  CG  ASP P 224      14.342  41.182 -33.039  1.00  0.00      PROA  
ATOM   1818  OD1 ASP P 224      13.809  40.673 -33.999  1.00  0.00      PROA  
ATOM   1819  OD2 ASP P 224      15.499  41.726 -33.073  1.00  0.00      PROA  
ATOM   1820  C   ASP P 224      11.869  40.406 -30.148  1.00  0.00      PROA  
ATOM   1821  O   ASP P 224      12.476  39.604 -29.387  1.00  0.00      PROA  
ATOM   1822  N   THR P 225      10.835  41.163 -29.769  1.00  0.00      PROA  
ATOM   1823  CA  THR P 225      10.268  41.251 -28.420  1.00  0.00      PROA  
ATOM   1824  CB  THR P 225       9.291  42.448 -28.122  1.00  0.00      PROA  
ATOM   1825  OG1 THR P 225       8.111  42.437 -28.974  1.00  0.00      PROA  
ATOM   1826  CG2 THR P 225      10.115  43.756 -28.325  1.00  0.00      PROA  
ATOM   1827  C   THR P 225       9.570  39.999 -27.934  1.00  0.00      PROA  
ATOM   1828  O   THR P 225       8.952  39.239 -28.661  1.00  0.00      PROA  
ATOM   1829  N   ASN P 226       9.667  39.814 -26.658  1.00  0.00      PROA  
ATOM   1830  CA  ASN P 226       8.810  38.873 -25.834  1.00  0.00      PROA  
ATOM   1831  CB  ASN P 226       9.651  38.261 -24.604  1.00  0.00      PROA  
ATOM   1832  CG  ASN P 226      10.656  37.257 -25.087  1.00  0.00      PROA  
ATOM   1833  OD1 ASN P 226      11.851  37.445 -25.074  1.00  0.00      PROA  
ATOM   1834  ND2 ASN P 226      10.134  36.019 -25.341  1.00  0.00      PROA  
ATOM   1835  C   ASN P 226       7.596  39.578 -25.290  1.00  0.00      PROA  
ATOM   1836  O   ASN P 226       7.498  40.803 -25.350  1.00  0.00      PROA  
ATOM   1837  N   ASN P 227       6.594  38.879 -24.803  1.00  0.00      PROA  
ATOM   1838  CA  ASN P 227       5.403  39.585 -24.349  1.00  0.00      PROA  
ATOM   1839  CB  ASN P 227       4.216  38.635 -24.143  1.00  0.00      PROA  
ATOM   1840  CG  ASN P 227       3.851  37.842 -25.368  1.00  0.00      PROA  
ATOM   1841  OD1 ASN P 227       3.791  38.394 -26.458  1.00  0.00      PROA  
ATOM   1842  ND2 ASN P 227       3.628  36.539 -25.384  1.00  0.00      PROA  
ATOM   1843  C   ASN P 227       5.602  40.462 -23.071  1.00  0.00      PROA  
ATOM   1844  O   ASN P 227       5.155  41.594 -23.013  1.00  0.00      PROA  
ATOM   1845  N   ILE P 228       6.442  39.899 -22.104  1.00  0.00      PROA  
ATOM   1846  CA  ILE P 228       6.863  40.747 -20.970  1.00  0.00      PROA  
ATOM   1847  CB  ILE P 228       7.847  40.074 -19.988  1.00  0.00      PROA  
ATOM   1848  CG2 ILE P 228       9.203  39.654 -20.699  1.00  0.00      PROA  
ATOM   1849  CG1 ILE P 228       8.334  40.948 -18.741  1.00  0.00      PROA  
ATOM   1850  CD  ILE P 228       7.117  41.336 -17.882  1.00  0.00      PROA  
ATOM   1851  C   ILE P 228       7.376  42.132 -21.463  1.00  0.00      PROA  
ATOM   1852  O   ILE P 228       6.864  43.194 -21.032  1.00  0.00      PROA  
ATOM   1853  N   GLN P 229       8.297  42.214 -22.393  1.00  0.00      PROA  
ATOM   1854  CA  GLN P 229       8.781  43.506 -22.899  1.00  0.00      PROA  
ATOM   1855  CB  GLN P 229       9.920  43.189 -23.932  1.00  0.00      PROA  
ATOM   1856  CG  GLN P 229      11.195  42.538 -23.238  1.00  0.00      PROA  
ATOM   1857  CD  GLN P 229      12.099  41.971 -24.326  1.00  0.00      PROA  
ATOM   1858  OE1 GLN P 229      11.522  41.700 -25.384  1.00  0.00      PROA  
ATOM   1859  NE2 GLN P 229      13.376  41.758 -24.016  1.00  0.00      PROA  
ATOM   1860  C   GLN P 229       7.627  44.450 -23.518  1.00  0.00      PROA  
ATOM   1861  O   GLN P 229       7.493  45.679 -23.321  1.00  0.00      PROA  
ATOM   1862  N   TYR P 230       6.732  43.818 -24.368  1.00  0.00      PROA  
ATOM   1863  CA  TYR P 230       5.551  44.475 -24.892  1.00  0.00      PROA  
ATOM   1864  CB  TYR P 230       4.838  43.738 -26.034  1.00  0.00      PROA  
ATOM   1865  CG  TYR P 230       3.573  44.353 -26.340  1.00  0.00      PROA  
ATOM   1866  CD1 TYR P 230       2.387  43.817 -25.913  1.00  0.00      PROA  
ATOM   1867  CE1 TYR P 230       1.110  44.293 -26.404  1.00  0.00      PROA  
ATOM   1868  CZ  TYR P 230       1.075  45.489 -27.055  1.00  0.00      PROA  
ATOM   1869  OH  TYR P 230      -0.073  46.242 -27.293  1.00  0.00      PROA  
ATOM   1870  CD2 TYR P 230       3.497  45.689 -26.934  1.00  0.00      PROA  
ATOM   1871  CE2 TYR P 230       2.302  46.185 -27.281  1.00  0.00      PROA  
ATOM   1872  C   TYR P 230       4.525  44.973 -23.787  1.00  0.00      PROA  
ATOM   1873  O   TYR P 230       4.111  46.122 -23.858  1.00  0.00      PROA  
ATOM   1874  N   ALA P 231       4.211  44.086 -22.785  1.00  0.00      PROA  
ATOM   1875  CA  ALA P 231       3.309  44.381 -21.697  1.00  0.00      PROA  
ATOM   1876  CB  ALA P 231       3.070  43.212 -20.792  1.00  0.00      PROA  
ATOM   1877  C   ALA P 231       3.792  45.511 -20.782  1.00  0.00      PROA  
ATOM   1878  O   ALA P 231       2.953  46.285 -20.357  1.00  0.00      PROA  
ATOM   1879  N   TRP P 232       5.141  45.532 -20.579  1.00  0.00      PROA  
ATOM   1880  CA  TRP P 232       5.757  46.719 -19.947  1.00  0.00      PROA  
ATOM   1881  CB  TRP P 232       7.326  46.233 -19.734  1.00  0.00      PROA  
ATOM   1882  CG  TRP P 232       8.122  47.034 -18.855  1.00  0.00      PROA  
ATOM   1883  CD1 TRP P 232       7.772  47.048 -17.575  1.00  0.00      PROA  
ATOM   1884  NE1 TRP P 232       8.651  47.865 -16.864  1.00  0.00      PROA  
ATOM   1885  CE2 TRP P 232       9.536  48.368 -17.763  1.00  0.00      PROA  
ATOM   1886  CD2 TRP P 232       9.207  47.930 -19.085  1.00  0.00      PROA  
ATOM   1887  CE3 TRP P 232       9.899  48.363 -20.214  1.00  0.00      PROA  
ATOM   1888  CZ3 TRP P 232      10.960  49.174 -20.021  1.00  0.00      PROA  
ATOM   1889  CZ2 TRP P 232      10.595  49.244 -17.597  1.00  0.00      PROA  
ATOM   1890  CH2 TRP P 232      11.330  49.629 -18.768  1.00  0.00      PROA  
ATOM   1891  C   TRP P 232       5.697  48.015 -20.713  1.00  0.00      PROA  
ATOM   1892  O   TRP P 232       5.282  49.051 -20.211  1.00  0.00      PROA  
ATOM   1893  N   ILE P 233       5.944  48.029 -22.050  1.00  0.00      PROA  
ATOM   1894  CA  ILE P 233       5.843  49.147 -23.029  1.00  0.00      PROA  
ATOM   1895  CB  ILE P 233       6.341  48.856 -24.447  1.00  0.00      PROA  
ATOM   1896  CG2 ILE P 233       5.532  49.574 -25.593  1.00  0.00      PROA  
ATOM   1897  CG1 ILE P 233       7.884  49.216 -24.635  1.00  0.00      PROA  
ATOM   1898  CD  ILE P 233       8.370  50.555 -24.199  1.00  0.00      PROA  
ATOM   1899  C   ILE P 233       4.349  49.603 -23.140  1.00  0.00      PROA  
ATOM   1900  O   ILE P 233       4.030  50.788 -23.121  1.00  0.00      PROA  
ATOM   1901  N   ARG P 234       3.373  48.674 -23.182  1.00  0.00      PROA  
ATOM   1902  CA  ARG P 234       2.003  48.900 -23.103  1.00  0.00      PROA  
ATOM   1903  CB  ARG P 234       1.203  47.649 -23.557  1.00  0.00      PROA  
ATOM   1904  CG  ARG P 234      -0.354  47.780 -23.366  1.00  0.00      PROA  
ATOM   1905  CD  ARG P 234      -1.019  46.562 -23.783  1.00  0.00      PROA  
ATOM   1906  NE  ARG P 234      -0.816  45.567 -22.724  1.00  0.00      PROA  
ATOM   1907  CZ  ARG P 234      -1.153  44.266 -22.823  1.00  0.00      PROA  
ATOM   1908  NH1 ARG P 234      -1.816  43.925 -23.879  1.00  0.00      PROA  
ATOM   1909  NH2 ARG P 234      -0.755  43.533 -21.845  1.00  0.00      PROA  
ATOM   1910  C   ARG P 234       1.561  49.584 -21.762  1.00  0.00      PROA  
ATOM   1911  O   ARG P 234       0.746  50.477 -21.769  1.00  0.00      PROA  
ATOM   1912  N   LEU P 235       2.122  49.075 -20.580  1.00  0.00      PROA  
ATOM   1913  CA  LEU P 235       1.966  49.798 -19.308  1.00  0.00      PROA  
ATOM   1914  CB  LEU P 235       2.412  48.905 -18.173  1.00  0.00      PROA  
ATOM   1915  CG  LEU P 235       2.130  49.437 -16.761  1.00  0.00      PROA  
ATOM   1916  CD1 LEU P 235       0.584  49.666 -16.485  1.00  0.00      PROA  
ATOM   1917  CD2 LEU P 235       2.758  48.429 -15.707  1.00  0.00      PROA  
ATOM   1918  C   LEU P 235       2.568  51.171 -19.235  1.00  0.00      PROA  
ATOM   1919  O   LEU P 235       1.948  51.964 -18.559  1.00  0.00      PROA  
ATOM   1920  N   LEU P 236       3.797  51.335 -19.735  1.00  0.00      PROA  
ATOM   1921  CA  LEU P 236       4.408  52.685 -19.800  1.00  0.00      PROA  
ATOM   1922  CB  LEU P 236       5.785  52.442 -20.549  1.00  0.00      PROA  
ATOM   1923  CG  LEU P 236       6.672  53.701 -20.804  1.00  0.00      PROA  
ATOM   1924  CD1 LEU P 236       7.059  54.506 -19.567  1.00  0.00      PROA  
ATOM   1925  CD2 LEU P 236       7.975  53.296 -21.534  1.00  0.00      PROA  
ATOM   1926  C   LEU P 236       3.576  53.683 -20.483  1.00  0.00      PROA  
ATOM   1927  O   LEU P 236       3.240  54.684 -19.971  1.00  0.00      PROA  
ATOM   1928  N   ALA P 237       3.240  53.464 -21.732  1.00  0.00      PROA  
ATOM   1929  CA  ALA P 237       2.428  54.368 -22.518  1.00  0.00      PROA  
ATOM   1930  CB  ALA P 237       2.648  53.640 -23.910  1.00  0.00      PROA  
ATOM   1931  C   ALA P 237       1.045  54.576 -22.056  1.00  0.00      PROA  
ATOM   1932  O   ALA P 237       0.583  55.694 -21.815  1.00  0.00      PROA  
ATOM   1933  N   GLY P 238       0.296  53.509 -21.799  1.00  0.00      PROA  
ATOM   1934  CA  GLY P 238      -1.110  53.519 -21.520  1.00  0.00      PROA  
ATOM   1935  C   GLY P 238      -2.055  53.599 -22.733  1.00  0.00      PROA  
ATOM   1936  O   GLY P 238      -1.638  53.563 -23.893  1.00  0.00      PROA  
ATOM   1937  N   ASP P 239      -3.399  53.670 -22.439  1.00  0.00      PROA  
ATOM   1938  CA  ASP P 239      -4.420  53.720 -23.437  1.00  0.00      PROA  
ATOM   1939  CB  ASP P 239      -5.853  53.564 -22.876  1.00  0.00      PROA  
ATOM   1940  CG  ASP P 239      -6.922  53.591 -23.924  1.00  0.00      PROA  
ATOM   1941  OD1 ASP P 239      -8.109  53.419 -23.452  1.00  0.00      PROA  
ATOM   1942  OD2 ASP P 239      -6.609  53.815 -25.124  1.00  0.00      PROA  
ATOM   1943  C   ASP P 239      -4.203  55.000 -24.309  1.00  0.00      PROA  
ATOM   1944  O   ASP P 239      -4.483  56.144 -23.913  1.00  0.00      PROA  
ATOM   1945  N   THR P 240      -3.729  54.794 -25.575  1.00  0.00      PROA  
ATOM   1946  CA  THR P 240      -3.489  55.575 -26.758  1.00  0.00      PROA  
ATOM   1947  CB  THR P 240      -4.778  56.297 -27.168  1.00  0.00      PROA  
ATOM   1948  OG1 THR P 240      -5.799  55.370 -27.448  1.00  0.00      PROA  
ATOM   1949  CG2 THR P 240      -4.598  57.029 -28.555  1.00  0.00      PROA  
ATOM   1950  C   THR P 240      -2.313  56.508 -26.444  1.00  0.00      PROA  
ATOM   1951  O   THR P 240      -2.314  57.679 -26.688  1.00  0.00      PROA  
ATOM   1952  N   GLY P 241      -1.322  55.892 -25.921  1.00  0.00      PROA  
ATOM   1953  CA  GLY P 241      -0.070  56.469 -25.601  1.00  0.00      PROA  
ATOM   1954  C   GLY P 241       0.830  57.011 -26.694  1.00  0.00      PROA  
ATOM   1955  O   GLY P 241       0.582  56.978 -27.933  1.00  0.00      PROA  
ATOM   1956  N   LYS P 242       1.957  57.675 -26.249  1.00  0.00      PROA  
ATOM   1957  CA  LYS P 242       2.880  58.433 -27.065  1.00  0.00      PROA  
ATOM   1958  CB  LYS P 242       3.287  59.829 -26.410  1.00  0.00      PROA  
ATOM   1959  CG  LYS P 242       1.951  60.675 -26.325  1.00  0.00      PROA  
ATOM   1960  CD  LYS P 242       2.179  61.904 -25.411  1.00  0.00      PROA  
ATOM   1961  CE  LYS P 242       1.004  62.901 -25.411  1.00  0.00      PROA  
ATOM   1962  NZ  LYS P 242      -0.114  62.377 -24.575  1.00  0.00      PROA  
ATOM   1963  C   LYS P 242       4.098  57.603 -27.572  1.00  0.00      PROA  
ATOM   1964  O   LYS P 242       5.199  58.012 -27.442  1.00  0.00      PROA  
ATOM   1965  N   VAL P 243       3.866  56.438 -28.223  1.00  0.00      PROA  
ATOM   1966  CA  VAL P 243       4.816  55.425 -28.579  1.00  0.00      PROA  
ATOM   1967  CB  VAL P 243       4.508  54.098 -27.981  1.00  0.00      PROA  
ATOM   1968  CG1 VAL P 243       3.132  53.486 -28.476  1.00  0.00      PROA  
ATOM   1969  CG2 VAL P 243       5.752  53.238 -28.188  1.00  0.00      PROA  
ATOM   1970  C   VAL P 243       4.851  55.322 -30.157  1.00  0.00      PROA  
ATOM   1971  O   VAL P 243       3.843  55.193 -30.910  1.00  0.00      PROA  
ATOM   1972  N   MET P 244       6.081  55.333 -30.794  1.00  0.00      PROA  
ATOM   1973  CA  MET P 244       6.326  54.854 -32.105  1.00  0.00      PROA  
ATOM   1974  CB  MET P 244       7.198  55.911 -32.832  1.00  0.00      PROA  
ATOM   1975  CG  MET P 244       7.870  55.517 -34.215  1.00  0.00      PROA  
ATOM   1976  SD  MET P 244       8.627  57.002 -34.900  1.00  0.00      PROA  
ATOM   1977  CE  MET P 244       9.208  56.303 -36.453  1.00  0.00      PROA  
ATOM   1978  C   MET P 244       6.856  53.396 -32.147  1.00  0.00      PROA  
ATOM   1979  O   MET P 244       7.854  53.052 -31.495  1.00  0.00      PROA  
ATOM   1980  N   ILE P 245       6.160  52.481 -32.838  1.00  0.00      PROA  
ATOM   1981  CA  ILE P 245       6.565  51.057 -32.901  1.00  0.00      PROA  
ATOM   1982  CB  ILE P 245       5.626  50.125 -32.275  1.00  0.00      PROA  
ATOM   1983  CG2 ILE P 245       6.302  48.747 -32.308  1.00  0.00      PROA  
ATOM   1984  CG1 ILE P 245       5.284  50.615 -30.766  1.00  0.00      PROA  
ATOM   1985  CD  ILE P 245       4.830  49.571 -29.798  1.00  0.00      PROA  
ATOM   1986  C   ILE P 245       6.949  50.722 -34.421  1.00  0.00      PROA  
ATOM   1987  O   ILE P 245       6.230  50.951 -35.407  1.00  0.00      PROA  
ATOM   1988  N   VAL P 246       8.257  50.347 -34.542  1.00  0.00      PROA  
ATOM   1989  CA  VAL P 246       8.769  49.936 -35.841  1.00  0.00      PROA  
ATOM   1990  CB  VAL P 246      10.151  50.629 -36.141  1.00  0.00      PROA  
ATOM   1991  CG1 VAL P 246      10.464  50.393 -37.645  1.00  0.00      PROA  
ATOM   1992  CG2 VAL P 246      10.027  52.107 -35.908  1.00  0.00      PROA  
ATOM   1993  C   VAL P 246       8.966  48.448 -35.770  1.00  0.00      PROA  
ATOM   1994  O   VAL P 246       9.516  47.821 -34.837  1.00  0.00      PROA  
ATOM   1995  N   GLY P 247       8.416  47.702 -36.780  1.00  0.00      PROA  
ATOM   1996  CA  GLY P 247       8.626  46.278 -36.780  1.00  0.00      PROA  
ATOM   1997  C   GLY P 247       8.219  45.763 -38.099  1.00  0.00      PROA  
ATOM   1998  O   GLY P 247       7.419  46.347 -38.797  1.00  0.00      PROA  
ATOM   1999  N   ASP P 248       8.657  44.522 -38.387  1.00  0.00      PROA  
ATOM   2000  CA  ASP P 248       8.091  43.787 -39.530  1.00  0.00      PROA  
ATOM   2001  CB  ASP P 248       9.090  43.855 -40.837  1.00  0.00      PROA  
ATOM   2002  CG  ASP P 248       8.673  43.191 -42.126  1.00  0.00      PROA  
ATOM   2003  OD1 ASP P 248       7.440  42.907 -42.233  1.00  0.00      PROA  
ATOM   2004  OD2 ASP P 248       9.538  43.052 -42.997  1.00  0.00      PROA  
ATOM   2005  C   ASP P 248       8.017  42.341 -39.117  1.00  0.00      PROA  
ATOM   2006  O   ASP P 248       9.012  41.720 -38.682  1.00  0.00      PROA  
ATOM   2007  N   ASP P 249       6.869  41.676 -39.266  1.00  0.00      PROA  
ATOM   2008  CA  ASP P 249       6.631  40.289 -38.961  1.00  0.00      PROA  
ATOM   2009  CB  ASP P 249       5.233  39.983 -38.535  1.00  0.00      PROA  
ATOM   2010  CG  ASP P 249       4.276  40.365 -39.638  1.00  0.00      PROA  
ATOM   2011  OD1 ASP P 249       3.152  40.713 -39.311  1.00  0.00      PROA  
ATOM   2012  OD2 ASP P 249       4.711  40.330 -40.816  1.00  0.00      PROA  
ATOM   2013  C   ASP P 249       7.238  39.273 -39.961  1.00  0.00      PROA  
ATOM   2014  O   ASP P 249       7.634  38.143 -39.604  1.00  0.00      PROA  
ATOM   2015  N   ASP P 250       7.625  39.759 -41.225  1.00  0.00      PROA  
ATOM   2016  CA  ASP P 250       8.300  38.897 -42.226  1.00  0.00      PROA  
ATOM   2017  CB  ASP P 250       8.262  39.738 -43.549  1.00  0.00      PROA  
ATOM   2018  CG  ASP P 250       6.895  40.007 -44.274  1.00  0.00      PROA  
ATOM   2019  OD1 ASP P 250       6.825  40.769 -45.266  1.00  0.00      PROA  
ATOM   2020  OD2 ASP P 250       5.942  39.212 -43.974  1.00  0.00      PROA  
ATOM   2021  C   ASP P 250       9.741  38.607 -41.863  1.00  0.00      PROA  
ATOM   2022  O   ASP P 250      10.401  37.653 -42.348  1.00  0.00      PROA  
ATOM   2023  N   GLN P 251      10.269  39.396 -40.905  1.00  0.00      PROA  
ATOM   2024  CA  GLN P 251      11.666  39.442 -40.477  1.00  0.00      PROA  
ATOM   2025  CB  GLN P 251      12.247  40.801 -40.532  1.00  0.00      PROA  
ATOM   2026  CG  GLN P 251      12.377  41.287 -42.011  1.00  0.00      PROA  
ATOM   2027  CD  GLN P 251      13.109  42.716 -42.078  1.00  0.00      PROA  
ATOM   2028  OE1 GLN P 251      14.295  42.877 -42.083  1.00  0.00      PROA  
ATOM   2029  NE2 GLN P 251      12.259  43.736 -42.191  1.00  0.00      PROA  
ATOM   2030  C   GLN P 251      11.822  38.901 -39.067  1.00  0.00      PROA  
ATOM   2031  O   GLN P 251      12.879  38.965 -38.473  1.00  0.00      PROA  
ATOM   2032  N   SER P 252      10.688  38.342 -38.546  1.00  0.00      PROA  
ATOM   2033  CA  SER P 252      10.709  37.711 -37.247  1.00  0.00      PROA  
ATOM   2034  CB  SER P 252       9.279  37.580 -36.660  1.00  0.00      PROA  
ATOM   2035  OG  SER P 252       9.336  37.296 -35.239  1.00  0.00      PROA  
ATOM   2036  C   SER P 252      11.451  36.415 -37.255  1.00  0.00      PROA  
ATOM   2037  O   SER P 252      10.968  35.404 -37.735  1.00  0.00      PROA  
ATOM   2038  N   ILE P 253      12.700  36.332 -36.665  1.00  0.00      PROA  
ATOM   2039  CA  ILE P 253      13.542  35.126 -36.594  1.00  0.00      PROA  
ATOM   2040  CB  ILE P 253      14.965  35.347 -37.175  1.00  0.00      PROA  
ATOM   2041  CG2 ILE P 253      14.955  34.745 -38.602  1.00  0.00      PROA  
ATOM   2042  CG1 ILE P 253      15.267  36.851 -37.044  1.00  0.00      PROA  
ATOM   2043  CD  ILE P 253      16.673  37.104 -37.460  1.00  0.00      PROA  
ATOM   2044  C   ILE P 253      13.638  34.610 -35.195  1.00  0.00      PROA  
ATOM   2045  O   ILE P 253      14.129  33.540 -35.014  1.00  0.00      PROA  
ATOM   2046  N   TYR P 254      13.150  35.426 -34.227  1.00  0.00      PROA  
ATOM   2047  CA  TYR P 254      13.109  34.924 -32.850  1.00  0.00      PROA  
ATOM   2048  CB  TYR P 254      13.579  36.065 -31.832  1.00  0.00      PROA  
ATOM   2049  CG  TYR P 254      14.965  36.537 -32.083  1.00  0.00      PROA  
ATOM   2050  CD1 TYR P 254      16.038  35.632 -31.871  1.00  0.00      PROA  
ATOM   2051  CE1 TYR P 254      17.353  36.042 -32.014  1.00  0.00      PROA  
ATOM   2052  CZ  TYR P 254      17.653  37.319 -32.362  1.00  0.00      PROA  
ATOM   2053  OH  TYR P 254      19.024  37.708 -32.316  1.00  0.00      PROA  
ATOM   2054  CD2 TYR P 254      15.264  37.918 -32.411  1.00  0.00      PROA  
ATOM   2055  CE2 TYR P 254      16.593  38.250 -32.503  1.00  0.00      PROA  
ATOM   2056  C   TYR P 254      11.825  34.137 -32.376  1.00  0.00      PROA  
ATOM   2057  O   TYR P 254      11.508  34.187 -31.168  1.00  0.00      PROA  
ATOM   2058  N   GLY P 255      11.096  33.408 -33.279  1.00  0.00      PROA  
ATOM   2059  CA  GLY P 255       9.980  32.508 -32.809  1.00  0.00      PROA  
ATOM   2060  C   GLY P 255      10.304  31.485 -31.724  1.00  0.00      PROA  
ATOM   2061  O   GLY P 255       9.496  31.223 -30.788  1.00  0.00      PROA  
ATOM   2062  N   TRP P 256      11.492  30.907 -31.830  1.00  0.00      PROA  
ATOM   2063  CA  TRP P 256      12.021  29.863 -30.941  1.00  0.00      PROA  
ATOM   2064  CB  TRP P 256      13.463  29.286 -31.398  1.00  0.00      PROA  
ATOM   2065  CG  TRP P 256      14.583  30.292 -31.501  1.00  0.00      PROA  
ATOM   2066  CD1 TRP P 256      14.925  31.061 -32.686  1.00  0.00      PROA  
ATOM   2067  NE1 TRP P 256      15.954  31.914 -32.333  1.00  0.00      PROA  
ATOM   2068  CE2 TRP P 256      16.255  31.809 -31.009  1.00  0.00      PROA  
ATOM   2069  CD2 TRP P 256      15.432  30.818 -30.441  1.00  0.00      PROA  
ATOM   2070  CE3 TRP P 256      15.532  30.557 -29.027  1.00  0.00      PROA  
ATOM   2071  CZ3 TRP P 256      16.478  31.260 -28.258  1.00  0.00      PROA  
ATOM   2072  CZ2 TRP P 256      17.201  32.522 -30.197  1.00  0.00      PROA  
ATOM   2073  CH2 TRP P 256      17.278  32.284 -28.878  1.00  0.00      PROA  
ATOM   2074  C   TRP P 256      12.228  30.432 -29.516  1.00  0.00      PROA  
ATOM   2075  O   TRP P 256      12.237  29.730 -28.475  1.00  0.00      PROA  
ATOM   2076  N   ARG P 257      12.392  31.759 -29.366  1.00  0.00      PROA  
ATOM   2077  CA  ARG P 257      12.717  32.345 -28.097  1.00  0.00      PROA  
ATOM   2078  CB  ARG P 257      13.530  33.642 -28.415  1.00  0.00      PROA  
ATOM   2079  CG  ARG P 257      14.042  34.449 -27.156  1.00  0.00      PROA  
ATOM   2080  CD  ARG P 257      15.145  35.468 -27.524  1.00  0.00      PROA  
ATOM   2081  NE  ARG P 257      14.687  36.475 -28.503  1.00  0.00      PROA  
ATOM   2082  CZ  ARG P 257      15.495  37.450 -28.943  1.00  0.00      PROA  
ATOM   2083  NH1 ARG P 257      16.781  37.373 -28.909  1.00  0.00      PROA  
ATOM   2084  NH2 ARG P 257      15.037  38.656 -29.167  1.00  0.00      PROA  
ATOM   2085  C   ARG P 257      11.445  32.734 -27.341  1.00  0.00      PROA  
ATOM   2086  O   ARG P 257      11.467  32.867 -26.139  1.00  0.00      PROA  
ATOM   2087  N   GLY P 258      10.348  32.977 -28.116  1.00  0.00      PROA  
ATOM   2088  CA  GLY P 258       9.024  33.542 -27.724  1.00  0.00      PROA  
ATOM   2089  C   GLY P 258       8.494  34.720 -28.500  1.00  0.00      PROA  
ATOM   2090  O   GLY P 258       7.370  35.136 -28.268  1.00  0.00      PROA  
ATOM   2091  N   ALA P 259       9.185  35.237 -29.512  1.00  0.00      PROA  
ATOM   2092  CA  ALA P 259       8.572  36.289 -30.371  1.00  0.00      PROA  
ATOM   2093  CB  ALA P 259       9.593  36.758 -31.363  1.00  0.00      PROA  
ATOM   2094  C   ALA P 259       7.315  35.730 -31.105  1.00  0.00      PROA  
ATOM   2095  O   ALA P 259       7.121  34.546 -31.236  1.00  0.00      PROA  
ATOM   2096  N   GLN P 260       6.376  36.660 -31.425  1.00  0.00      PROA  
ATOM   2097  CA  GLN P 260       5.006  36.330 -31.794  1.00  0.00      PROA  
ATOM   2098  CB  GLN P 260       4.060  37.009 -30.803  1.00  0.00      PROA  
ATOM   2099  CG  GLN P 260       3.929  36.331 -29.455  1.00  0.00      PROA  
ATOM   2100  CD  GLN P 260       3.751  34.853 -29.500  1.00  0.00      PROA  
ATOM   2101  OE1 GLN P 260       2.584  34.418 -29.461  1.00  0.00      PROA  
ATOM   2102  NE2 GLN P 260       4.804  34.037 -29.399  1.00  0.00      PROA  
ATOM   2103  C   GLN P 260       4.700  36.946 -33.183  1.00  0.00      PROA  
ATOM   2104  O   GLN P 260       4.698  38.127 -33.384  1.00  0.00      PROA  
ATOM   2105  N   VAL P 261       4.458  36.097 -34.159  1.00  0.00      PROA  
ATOM   2106  CA  VAL P 261       4.452  36.573 -35.534  1.00  0.00      PROA  
ATOM   2107  CB  VAL P 261       4.998  35.519 -36.567  1.00  0.00      PROA  
ATOM   2108  CG1 VAL P 261       6.465  35.118 -36.260  1.00  0.00      PROA  
ATOM   2109  CG2 VAL P 261       4.016  34.318 -36.604  1.00  0.00      PROA  
ATOM   2110  C   VAL P 261       3.063  37.091 -35.936  1.00  0.00      PROA  
ATOM   2111  O   VAL P 261       2.861  37.696 -36.992  1.00  0.00      PROA  
ATOM   2112  N   GLU P 262       2.034  37.005 -35.049  1.00  0.00      PROA  
ATOM   2113  CA  GLU P 262       0.788  37.726 -35.196  1.00  0.00      PROA  
ATOM   2114  CB  GLU P 262      -0.353  36.762 -34.603  1.00  0.00      PROA  
ATOM   2115  CG  GLU P 262      -0.534  35.373 -35.263  1.00  0.00      PROA  
ATOM   2116  CD  GLU P 262      -2.038  35.102 -35.439  1.00  0.00      PROA  
ATOM   2117  OE1 GLU P 262      -2.626  34.534 -34.514  1.00  0.00      PROA  
ATOM   2118  OE2 GLU P 262      -2.573  35.598 -36.478  1.00  0.00      PROA  
ATOM   2119  C   GLU P 262       0.809  38.980 -34.317  1.00  0.00      PROA  
ATOM   2120  O   GLU P 262      -0.228  39.548 -34.086  1.00  0.00      PROA  
ATOM   2121  N   ASN P 263       1.988  39.456 -33.844  1.00  0.00      PROA  
ATOM   2122  CA  ASN P 263       2.067  40.552 -32.914  1.00  0.00      PROA  
ATOM   2123  CB  ASN P 263       3.472  40.793 -32.259  1.00  0.00      PROA  
ATOM   2124  CG  ASN P 263       4.444  41.276 -33.243  1.00  0.00      PROA  
ATOM   2125  OD1 ASN P 263       4.333  41.190 -34.494  1.00  0.00      PROA  
ATOM   2126  ND2 ASN P 263       5.520  41.902 -32.674  1.00  0.00      PROA  
ATOM   2127  C   ASN P 263       1.466  41.901 -33.344  1.00  0.00      PROA  
ATOM   2128  O   ASN P 263       0.948  42.622 -32.544  1.00  0.00      PROA  
ATOM   2129  N   ILE P 264       1.626  42.327 -34.660  1.00  0.00      PROA  
ATOM   2130  CA  ILE P 264       1.280  43.648 -35.217  1.00  0.00      PROA  
ATOM   2131  CB  ILE P 264       1.609  43.783 -36.642  1.00  0.00      PROA  
ATOM   2132  CG2 ILE P 264       1.054  45.065 -37.278  1.00  0.00      PROA  
ATOM   2133  CG1 ILE P 264       3.149  43.825 -36.855  1.00  0.00      PROA  
ATOM   2134  CD  ILE P 264       4.052  44.668 -36.038  1.00  0.00      PROA  
ATOM   2135  C   ILE P 264      -0.291  43.719 -35.079  1.00  0.00      PROA  
ATOM   2136  O   ILE P 264      -0.782  44.767 -34.624  1.00  0.00      PROA  
ATOM   2137  N   GLN P 265      -0.961  42.572 -35.357  1.00  0.00      PROA  
ATOM   2138  CA  GLN P 265      -2.391  42.394 -35.253  1.00  0.00      PROA  
ATOM   2139  CB  GLN P 265      -2.791  41.074 -35.879  1.00  0.00      PROA  
ATOM   2140  CG  GLN P 265      -2.690  41.121 -37.449  1.00  0.00      PROA  
ATOM   2141  CD  GLN P 265      -3.470  42.325 -38.025  1.00  0.00      PROA  
ATOM   2142  OE1 GLN P 265      -4.681  42.271 -38.197  1.00  0.00      PROA  
ATOM   2143  NE2 GLN P 265      -2.836  43.542 -38.168  1.00  0.00      PROA  
ATOM   2144  C   GLN P 265      -2.835  42.415 -33.875  1.00  0.00      PROA  
ATOM   2145  O   GLN P 265      -3.806  43.137 -33.639  1.00  0.00      PROA  
ATOM   2146  N   ARG P 266      -2.070  41.845 -32.930  1.00  0.00      PROA  
ATOM   2147  CA  ARG P 266      -2.295  41.762 -31.515  1.00  0.00      PROA  
ATOM   2148  CB  ARG P 266      -1.493  40.741 -30.683  1.00  0.00      PROA  
ATOM   2149  CG  ARG P 266      -2.035  39.309 -31.012  1.00  0.00      PROA  
ATOM   2150  CD  ARG P 266      -1.223  38.277 -30.234  1.00  0.00      PROA  
ATOM   2151  NE  ARG P 266      -1.625  37.083 -30.948  1.00  0.00      PROA  
ATOM   2152  CZ  ARG P 266      -1.174  35.857 -30.678  1.00  0.00      PROA  
ATOM   2153  NH1 ARG P 266      -0.562  35.526 -29.537  1.00  0.00      PROA  
ATOM   2154  NH2 ARG P 266      -1.391  34.921 -31.572  1.00  0.00      PROA  
ATOM   2155  C   ARG P 266      -2.260  43.152 -30.936  1.00  0.00      PROA  
ATOM   2156  O   ARG P 266      -3.114  43.571 -30.196  1.00  0.00      PROA  
ATOM   2157  N   PHE P 267      -1.192  43.943 -31.374  1.00  0.00      PROA  
ATOM   2158  CA  PHE P 267      -0.832  45.318 -31.059  1.00  0.00      PROA  
ATOM   2159  CB  PHE P 267       0.631  45.643 -31.476  1.00  0.00      PROA  
ATOM   2160  CG  PHE P 267       1.034  47.103 -31.555  1.00  0.00      PROA  
ATOM   2161  CD1 PHE P 267       0.857  47.999 -30.489  1.00  0.00      PROA  
ATOM   2162  CE1 PHE P 267       1.170  49.359 -30.695  1.00  0.00      PROA  
ATOM   2163  CZ  PHE P 267       1.651  49.821 -31.929  1.00  0.00      PROA  
ATOM   2164  CD2 PHE P 267       1.506  47.568 -32.818  1.00  0.00      PROA  
ATOM   2165  CE2 PHE P 267       1.735  48.946 -32.990  1.00  0.00      PROA  
ATOM   2166  C   PHE P 267      -1.887  46.297 -31.407  1.00  0.00      PROA  
ATOM   2167  O   PHE P 267      -2.136  47.245 -30.609  1.00  0.00      PROA  
ATOM   2168  N   LEU P 268      -2.538  46.250 -32.588  1.00  0.00      PROA  
ATOM   2169  CA  LEU P 268      -3.519  47.210 -33.018  1.00  0.00      PROA  
ATOM   2170  CB  LEU P 268      -3.494  47.185 -34.588  1.00  0.00      PROA  
ATOM   2171  CG  LEU P 268      -2.189  47.779 -35.235  1.00  0.00      PROA  
ATOM   2172  CD1 LEU P 268      -2.231  48.065 -36.784  1.00  0.00      PROA  
ATOM   2173  CD2 LEU P 268      -1.794  49.113 -34.480  1.00  0.00      PROA  
ATOM   2174  C   LEU P 268      -4.907  46.739 -32.545  1.00  0.00      PROA  
ATOM   2175  O   LEU P 268      -5.879  47.464 -32.590  1.00  0.00      PROA  
ATOM   2176  N   ASN P 269      -5.036  45.643 -31.894  1.00  0.00      PROA  
ATOM   2177  CA  ASN P 269      -6.171  45.374 -30.980  1.00  0.00      PROA  
ATOM   2178  CB  ASN P 269      -6.276  43.853 -30.604  1.00  0.00      PROA  
ATOM   2179  CG  ASN P 269      -6.729  43.168 -31.842  1.00  0.00      PROA  
ATOM   2180  OD1 ASN P 269      -7.530  43.612 -32.671  1.00  0.00      PROA  
ATOM   2181  ND2 ASN P 269      -6.270  41.855 -31.803  1.00  0.00      PROA  
ATOM   2182  C   ASN P 269      -6.110  46.159 -29.746  1.00  0.00      PROA  
ATOM   2183  O   ASN P 269      -7.143  46.507 -29.141  1.00  0.00      PROA  
ATOM   2184  N   ASP P 270      -4.864  46.617 -29.255  1.00  0.00      PROA  
ATOM   2185  CA  ASP P 270      -4.824  47.422 -27.960  1.00  0.00      PROA  
ATOM   2186  CB  ASP P 270      -3.563  47.097 -27.128  1.00  0.00      PROA  
ATOM   2187  CG  ASP P 270      -3.492  45.638 -26.632  1.00  0.00      PROA  
ATOM   2188  OD1 ASP P 270      -4.591  45.093 -26.389  1.00  0.00      PROA  
ATOM   2189  OD2 ASP P 270      -2.308  45.173 -26.354  1.00  0.00      PROA  
ATOM   2190  C   ASP P 270      -4.698  48.887 -28.250  1.00  0.00      PROA  
ATOM   2191  O   ASP P 270      -5.259  49.716 -27.534  1.00  0.00      PROA  
ATOM   2192  N   PHE P 271      -4.037  49.269 -29.385  1.00  0.00      PROA  
ATOM   2193  CA  PHE P 271      -4.050  50.641 -29.887  1.00  0.00      PROA  
ATOM   2194  CB  PHE P 271      -2.587  51.046 -30.032  1.00  0.00      PROA  
ATOM   2195  CG  PHE P 271      -1.867  51.220 -28.726  1.00  0.00      PROA  
ATOM   2196  CD1 PHE P 271      -1.260  50.124 -28.208  1.00  0.00      PROA  
ATOM   2197  CE1 PHE P 271      -0.316  50.183 -27.221  1.00  0.00      PROA  
ATOM   2198  CZ  PHE P 271      -0.034  51.472 -26.603  1.00  0.00      PROA  
ATOM   2199  CD2 PHE P 271      -1.717  52.454 -28.068  1.00  0.00      PROA  
ATOM   2200  CE2 PHE P 271      -0.744  52.566 -27.073  1.00  0.00      PROA  
ATOM   2201  C   PHE P 271      -4.793  50.830 -31.225  1.00  0.00      PROA  
ATOM   2202  O   PHE P 271      -4.105  51.131 -32.180  1.00  0.00      PROA  
ATOM   2203  N   PRO P 272      -6.108  50.634 -31.374  1.00  0.00      PROA  
ATOM   2204  CD  PRO P 272      -7.010  50.221 -30.341  1.00  0.00      PROA  
ATOM   2205  CA  PRO P 272      -6.804  50.775 -32.656  1.00  0.00      PROA  
ATOM   2206  CB  PRO P 272      -8.172  50.198 -32.312  1.00  0.00      PROA  
ATOM   2207  CG  PRO P 272      -8.364  50.447 -30.856  1.00  0.00      PROA  
ATOM   2208  C   PRO P 272      -6.802  52.145 -33.287  1.00  0.00      PROA  
ATOM   2209  O   PRO P 272      -7.205  52.248 -34.432  1.00  0.00      PROA  
ATOM   2210  N   GLY P 273      -6.237  53.214 -32.696  1.00  0.00      PROA  
ATOM   2211  CA  GLY P 273      -6.094  54.440 -33.493  1.00  0.00      PROA  
ATOM   2212  C   GLY P 273      -4.767  54.431 -34.264  1.00  0.00      PROA  
ATOM   2213  O   GLY P 273      -4.562  55.088 -35.268  1.00  0.00      PROA  
ATOM   2214  N   ALA P 274      -3.780  53.664 -33.896  1.00  0.00      PROA  
ATOM   2215  CA  ALA P 274      -2.429  53.762 -34.475  1.00  0.00      PROA  
ATOM   2216  CB  ALA P 274      -1.443  52.781 -33.629  1.00  0.00      PROA  
ATOM   2217  C   ALA P 274      -2.243  53.496 -35.977  1.00  0.00      PROA  
ATOM   2218  O   ALA P 274      -2.329  52.382 -36.478  1.00  0.00      PROA  
ATOM   2219  N   GLU P 275      -1.915  54.617 -36.693  1.00  0.00      PROA  
ATOM   2220  CA  GLU P 275      -1.674  54.772 -38.085  1.00  0.00      PROA  
ATOM   2221  CB  GLU P 275      -1.495  56.294 -38.499  1.00  0.00      PROA  
ATOM   2222  CG  GLU P 275      -1.381  56.625 -40.015  1.00  0.00      PROA  
ATOM   2223  CD  GLU P 275      -2.622  56.388 -40.883  1.00  0.00      PROA  
ATOM   2224  OE1 GLU P 275      -3.243  57.374 -41.371  1.00  0.00      PROA  
ATOM   2225  OE2 GLU P 275      -2.914  55.149 -41.059  1.00  0.00      PROA  
ATOM   2226  C   GLU P 275      -0.511  53.941 -38.506  1.00  0.00      PROA  
ATOM   2227  O   GLU P 275       0.428  53.588 -37.768  1.00  0.00      PROA  
ATOM   2228  N   THR P 276      -0.488  53.572 -39.739  1.00  0.00      PROA  
ATOM   2229  CA  THR P 276       0.687  52.812 -40.337  1.00  0.00      PROA  
ATOM   2230  CB  THR P 276       0.199  51.542 -40.907  1.00  0.00      PROA  
ATOM   2231  OG1 THR P 276      -0.067  50.738 -39.743  1.00  0.00      PROA  
ATOM   2232  CG2 THR P 276       1.146  50.727 -41.684  1.00  0.00      PROA  
ATOM   2233  C   THR P 276       1.394  53.589 -41.414  1.00  0.00      PROA  
ATOM   2234  O   THR P 276       0.743  54.198 -42.243  1.00  0.00      PROA  
ATOM   2235  N   ILE P 277       2.719  53.675 -41.357  1.00  0.00      PROA  
ATOM   2236  CA  ILE P 277       3.534  54.183 -42.459  1.00  0.00      PROA  
ATOM   2237  CB  ILE P 277       4.476  55.317 -41.998  1.00  0.00      PROA  
ATOM   2238  CG2 ILE P 277       4.846  56.102 -43.259  1.00  0.00      PROA  
ATOM   2239  CG1 ILE P 277       3.808  56.280 -40.923  1.00  0.00      PROA  
ATOM   2240  CD  ILE P 277       4.739  57.362 -40.475  1.00  0.00      PROA  
ATOM   2241  C   ILE P 277       4.109  52.860 -43.015  1.00  0.00      PROA  
ATOM   2242  O   ILE P 277       4.579  52.056 -42.211  1.00  0.00      PROA  
ATOM   2243  N   ARG P 278       4.138  52.691 -44.332  1.00  0.00      PROA  
ATOM   2244  CA  ARG P 278       4.703  51.535 -44.873  1.00  0.00      PROA  
ATOM   2245  CB  ARG P 278       3.740  50.984 -45.826  1.00  0.00      PROA  
ATOM   2246  CG  ARG P 278       2.437  50.509 -45.110  1.00  0.00      PROA  
ATOM   2247  CD  ARG P 278       1.362  49.700 -45.822  1.00  0.00      PROA  
ATOM   2248  NE  ARG P 278       1.919  48.478 -46.498  1.00  0.00      PROA  
ATOM   2249  CZ  ARG P 278       1.340  47.300 -46.607  1.00  0.00      PROA  
ATOM   2250  NH1 ARG P 278       0.266  47.032 -45.891  1.00  0.00      PROA  
ATOM   2251  NH2 ARG P 278       1.885  46.400 -47.354  1.00  0.00      PROA  
ATOM   2252  C   ARG P 278       5.930  51.915 -45.634  1.00  0.00      PROA  
ATOM   2253  O   ARG P 278       5.848  52.640 -46.642  1.00  0.00      PROA  
ATOM   2254  N   LEU P 279       7.141  51.525 -45.253  1.00  0.00      PROA  
ATOM   2255  CA  LEU P 279       8.384  51.636 -45.981  1.00  0.00      PROA  
ATOM   2256  CB  LEU P 279       9.594  51.948 -45.148  1.00  0.00      PROA  
ATOM   2257  CG  LEU P 279       9.392  53.033 -44.001  1.00  0.00      PROA  
ATOM   2258  CD1 LEU P 279      10.613  53.430 -43.174  1.00  0.00      PROA  
ATOM   2259  CD2 LEU P 279       8.906  54.403 -44.598  1.00  0.00      PROA  
ATOM   2260  C   LEU P 279       8.499  50.246 -46.587  1.00  0.00      PROA  
ATOM   2261  O   LEU P 279       8.803  49.259 -45.890  1.00  0.00      PROA  
ATOM   2262  N   GLU P 280       8.263  50.137 -47.968  1.00  0.00      PROA  
ATOM   2263  CA  GLU P 280       8.193  48.910 -48.762  1.00  0.00      PROA  
ATOM   2264  CB  GLU P 280       6.816  48.775 -49.391  1.00  0.00      PROA  
ATOM   2265  CG  GLU P 280       5.864  48.515 -48.274  1.00  0.00      PROA  
ATOM   2266  CD  GLU P 280       4.370  48.317 -48.720  1.00  0.00      PROA  
ATOM   2267  OE1 GLU P 280       3.665  49.389 -48.647  1.00  0.00      PROA  
ATOM   2268  OE2 GLU P 280       3.892  47.173 -48.845  1.00  0.00      PROA  
ATOM   2269  C   GLU P 280       9.345  48.872 -49.750  1.00  0.00      PROA  
ATOM   2270  O   GLU P 280       9.576  47.753 -50.291  1.00  0.00      PROA  
ATOM   2271  N   GLN P 281      10.127  50.003 -49.896  1.00  0.00      PROA  
ATOM   2272  CA  GLN P 281      11.295  50.014 -50.794  1.00  0.00      PROA  
ATOM   2273  CB  GLN P 281      11.409  51.373 -51.484  1.00  0.00      PROA  
ATOM   2274  CG  GLN P 281      10.463  51.446 -52.747  1.00  0.00      PROA  
ATOM   2275  CD  GLN P 281      10.757  50.266 -53.677  1.00  0.00      PROA  
ATOM   2276  OE1 GLN P 281      10.136  49.191 -53.672  1.00  0.00      PROA  
ATOM   2277  NE2 GLN P 281      11.655  50.533 -54.688  1.00  0.00      PROA  
ATOM   2278  C   GLN P 281      12.629  49.662 -50.074  1.00  0.00      PROA  
ATOM   2279  O   GLN P 281      12.818  49.948 -48.896  1.00  0.00      PROA  
ATOM   2280  N   ASN P 282      13.540  48.928 -50.743  1.00  0.00      PROA  
ATOM   2281  CA  ASN P 282      14.896  48.524 -50.175  1.00  0.00      PROA  
ATOM   2282  CB  ASN P 282      15.120  47.001 -50.273  1.00  0.00      PROA  
ATOM   2283  CG  ASN P 282      16.570  46.553 -49.976  1.00  0.00      PROA  
ATOM   2284  OD1 ASN P 282      17.515  46.836 -50.703  1.00  0.00      PROA  
ATOM   2285  ND2 ASN P 282      16.767  45.868 -48.833  1.00  0.00      PROA  
ATOM   2286  C   ASN P 282      15.907  49.398 -50.911  1.00  0.00      PROA  
ATOM   2287  O   ASN P 282      15.706  49.666 -52.119  1.00  0.00      PROA  
ATOM   2288  N   TYR P 283      16.941  49.986 -50.228  1.00  0.00      PROA  
ATOM   2289  CA  TYR P 283      17.971  50.806 -50.766  1.00  0.00      PROA  
ATOM   2290  CB  TYR P 283      18.040  52.204 -50.092  1.00  0.00      PROA  
ATOM   2291  CG  TYR P 283      16.734  52.972 -50.243  1.00  0.00      PROA  
ATOM   2292  CD1 TYR P 283      15.721  52.854 -49.239  1.00  0.00      PROA  
ATOM   2293  CE1 TYR P 283      14.637  53.682 -49.215  1.00  0.00      PROA  
ATOM   2294  CZ  TYR P 283      14.403  54.519 -50.296  1.00  0.00      PROA  
ATOM   2295  OH  TYR P 283      13.172  55.272 -50.222  1.00  0.00      PROA  
ATOM   2296  CD2 TYR P 283      16.420  53.773 -51.315  1.00  0.00      PROA  
ATOM   2297  CE2 TYR P 283      15.249  54.540 -51.352  1.00  0.00      PROA  
ATOM   2298  C   TYR P 283      19.403  50.246 -50.780  1.00  0.00      PROA  
ATOM   2299  O   TYR P 283      20.374  50.943 -50.894  1.00  0.00      PROA  
ATOM   2300  N   ARG P 284      19.486  48.942 -50.535  1.00  0.00      PROA  
ATOM   2301  CA  ARG P 284      20.761  48.332 -50.009  1.00  0.00      PROA  
ATOM   2302  CB  ARG P 284      20.519  47.999 -48.541  1.00  0.00      PROA  
ATOM   2303  CG  ARG P 284      20.311  49.238 -47.603  1.00  0.00      PROA  
ATOM   2304  CD  ARG P 284      21.446  50.253 -47.582  1.00  0.00      PROA  
ATOM   2305  NE  ARG P 284      22.744  49.657 -47.219  1.00  0.00      PROA  
ATOM   2306  CZ  ARG P 284      23.903  50.203 -47.289  1.00  0.00      PROA  
ATOM   2307  NH1 ARG P 284      24.074  51.292 -48.091  1.00  0.00      PROA  
ATOM   2308  NH2 ARG P 284      24.974  49.715 -46.682  1.00  0.00      PROA  
ATOM   2309  C   ARG P 284      21.163  47.029 -50.758  1.00  0.00      PROA  
ATOM   2310  O   ARG P 284      22.359  46.715 -50.901  1.00  0.00      PROA  
ATOM   2311  N   SER P 285      20.174  46.329 -51.388  1.00  0.00      PROA  
ATOM   2312  CA  SER P 285      20.400  45.072 -52.060  1.00  0.00      PROA  
ATOM   2313  CB  SER P 285      19.554  43.890 -51.526  1.00  0.00      PROA  
ATOM   2314  OG  SER P 285      20.113  43.411 -50.292  1.00  0.00      PROA  
ATOM   2315  C   SER P 285      19.922  45.293 -53.451  1.00  0.00      PROA  
ATOM   2316  O   SER P 285      19.083  46.139 -53.794  1.00  0.00      PROA  
ATOM   2317  N   THR P 286      20.600  44.481 -54.357  1.00  0.00      PROA  
ATOM   2318  CA  THR P 286      20.194  44.395 -55.735  1.00  0.00      PROA  
ATOM   2319  CB  THR P 286      21.255  43.732 -56.684  1.00  0.00      PROA  
ATOM   2320  OG1 THR P 286      21.390  42.342 -56.548  1.00  0.00      PROA  
ATOM   2321  CG2 THR P 286      22.649  44.313 -56.323  1.00  0.00      PROA  
ATOM   2322  C   THR P 286      18.890  43.700 -55.995  1.00  0.00      PROA  
ATOM   2323  O   THR P 286      18.490  42.765 -55.351  1.00  0.00      PROA  
ATOM   2324  N   SER P 287      18.189  44.100 -57.056  1.00  0.00      PROA  
ATOM   2325  CA  SER P 287      16.922  43.458 -57.513  1.00  0.00      PROA  
ATOM   2326  CB  SER P 287      16.225  44.075 -58.746  1.00  0.00      PROA  
ATOM   2327  OG  SER P 287      15.542  45.236 -58.424  1.00  0.00      PROA  
ATOM   2328  C   SER P 287      16.823  41.944 -57.585  1.00  0.00      PROA  
ATOM   2329  O   SER P 287      15.952  41.418 -56.933  1.00  0.00      PROA  
ATOM   2330  N   ASN P 288      17.821  41.222 -58.159  1.00  0.00      PROA  
ATOM   2331  CA  ASN P 288      17.923  39.747 -58.097  1.00  0.00      PROA  
ATOM   2332  CB  ASN P 288      19.255  39.245 -58.810  1.00  0.00      PROA  
ATOM   2333  CG  ASN P 288      19.273  39.536 -60.286  1.00  0.00      PROA  
ATOM   2334  OD1 ASN P 288      18.222  39.796 -60.900  1.00  0.00      PROA  
ATOM   2335  ND2 ASN P 288      20.449  39.289 -60.931  1.00  0.00      PROA  
ATOM   2336  C   ASN P 288      17.851  39.191 -56.661  1.00  0.00      PROA  
ATOM   2337  O   ASN P 288      17.073  38.274 -56.349  1.00  0.00      PROA  
ATOM   2338  N   ILE P 289      18.724  39.712 -55.738  1.00  0.00      PROA  
ATOM   2339  CA  ILE P 289      18.730  39.218 -54.339  1.00  0.00      PROA  
ATOM   2340  CB  ILE P 289      19.782  40.060 -53.617  1.00  0.00      PROA  
ATOM   2341  CG2 ILE P 289      19.841  39.825 -52.084  1.00  0.00      PROA  
ATOM   2342  CG1 ILE P 289      21.182  39.712 -54.122  1.00  0.00      PROA  
ATOM   2343  CD  ILE P 289      22.254  40.769 -53.900  1.00  0.00      PROA  
ATOM   2344  C   ILE P 289      17.351  39.338 -53.620  1.00  0.00      PROA  
ATOM   2345  O   ILE P 289      16.870  38.531 -52.806  1.00  0.00      PROA  
ATOM   2346  N   LEU P 290      16.696  40.427 -53.796  1.00  0.00      PROA  
ATOM   2347  CA  LEU P 290      15.406  40.753 -53.248  1.00  0.00      PROA  
ATOM   2348  CB  LEU P 290      14.969  42.218 -53.485  1.00  0.00      PROA  
ATOM   2349  CG  LEU P 290      15.855  43.267 -52.837  1.00  0.00      PROA  
ATOM   2350  CD1 LEU P 290      15.153  44.557 -53.236  1.00  0.00      PROA  
ATOM   2351  CD2 LEU P 290      15.734  43.176 -51.358  1.00  0.00      PROA  
ATOM   2352  C   LEU P 290      14.297  39.853 -53.858  1.00  0.00      PROA  
ATOM   2353  O   LEU P 290      13.412  39.297 -53.256  1.00  0.00      PROA  
ATOM   2354  N   SER P 291      14.329  39.645 -55.226  1.00  0.00      PROA  
ATOM   2355  CA  SER P 291      13.436  38.721 -55.936  1.00  0.00      PROA  
ATOM   2356  CB  SER P 291      13.816  38.517 -57.378  1.00  0.00      PROA  
ATOM   2357  OG  SER P 291      13.839  39.701 -58.091  1.00  0.00      PROA  
ATOM   2358  C   SER P 291      13.422  37.381 -55.304  1.00  0.00      PROA  
ATOM   2359  O   SER P 291      12.363  36.867 -54.899  1.00  0.00      PROA  
ATOM   2360  N   ALA P 292      14.606  36.789 -55.129  1.00  0.00      PROA  
ATOM   2361  CA  ALA P 292      14.927  35.510 -54.486  1.00  0.00      PROA  
ATOM   2362  CB  ALA P 292      16.410  35.281 -54.596  1.00  0.00      PROA  
ATOM   2363  C   ALA P 292      14.408  35.481 -52.962  1.00  0.00      PROA  
ATOM   2364  O   ALA P 292      13.949  34.444 -52.475  1.00  0.00      PROA  
ATOM   2365  N   ALA P 293      14.575  36.555 -52.220  1.00  0.00      PROA  
ATOM   2366  CA  ALA P 293      14.021  36.713 -50.889  1.00  0.00      PROA  
ATOM   2367  CB  ALA P 293      14.474  38.037 -50.259  1.00  0.00      PROA  
ATOM   2368  C   ALA P 293      12.507  36.705 -50.913  1.00  0.00      PROA  
ATOM   2369  O   ALA P 293      11.886  35.924 -50.179  1.00  0.00      PROA  
ATOM   2370  N   ASN P 294      11.883  37.445 -51.844  1.00  0.00      PROA  
ATOM   2371  CA  ASN P 294      10.428  37.565 -51.961  1.00  0.00      PROA  
ATOM   2372  CB  ASN P 294      10.049  38.578 -53.026  1.00  0.00      PROA  
ATOM   2373  CG  ASN P 294      10.588  39.977 -52.539  1.00  0.00      PROA  
ATOM   2374  OD1 ASN P 294      10.903  40.183 -51.369  1.00  0.00      PROA  
ATOM   2375  ND2 ASN P 294      10.656  40.852 -53.498  1.00  0.00      PROA  
ATOM   2376  C   ASN P 294       9.813  36.208 -52.377  1.00  0.00      PROA  
ATOM   2377  O   ASN P 294       8.691  35.880 -52.001  1.00  0.00      PROA  
ATOM   2378  N   ALA P 295      10.520  35.402 -53.119  1.00  0.00      PROA  
ATOM   2379  CA  ALA P 295      10.164  34.053 -53.493  1.00  0.00      PROA  
ATOM   2380  CB  ALA P 295      11.163  33.514 -54.604  1.00  0.00      PROA  
ATOM   2381  C   ALA P 295      10.197  32.999 -52.440  1.00  0.00      PROA  
ATOM   2382  O   ALA P 295       9.459  31.993 -52.376  1.00  0.00      PROA  
ATOM   2383  N   LEU P 296      11.168  33.170 -51.569  1.00  0.00      PROA  
ATOM   2384  CA  LEU P 296      11.303  32.361 -50.356  1.00  0.00      PROA  
ATOM   2385  CB  LEU P 296      12.679  32.532 -49.633  1.00  0.00      PROA  
ATOM   2386  CG  LEU P 296      13.846  31.817 -50.439  1.00  0.00      PROA  
ATOM   2387  CD1 LEU P 296      15.259  32.222 -49.994  1.00  0.00      PROA  
ATOM   2388  CD2 LEU P 296      13.672  30.314 -50.414  1.00  0.00      PROA  
ATOM   2389  C   LEU P 296      10.253  32.419 -49.295  1.00  0.00      PROA  
ATOM   2390  O   LEU P 296       9.713  31.432 -48.732  1.00  0.00      PROA  
ATOM   2391  N   ILE P 297       9.759  33.599 -49.056  1.00  0.00      PROA  
ATOM   2392  CA  ILE P 297       8.686  33.782 -48.065  1.00  0.00      PROA  
ATOM   2393  CB  ILE P 297       8.931  35.129 -47.264  1.00  0.00      PROA  
ATOM   2394  CG2 ILE P 297       8.632  36.308 -48.244  1.00  0.00      PROA  
ATOM   2395  CG1 ILE P 297       8.140  35.054 -45.937  1.00  0.00      PROA  
ATOM   2396  CD  ILE P 297       8.438  36.230 -45.006  1.00  0.00      PROA  
ATOM   2397  C   ILE P 297       7.302  33.810 -48.693  1.00  0.00      PROA  
ATOM   2398  O   ILE P 297       6.318  33.922 -48.028  1.00  0.00      PROA  
ATOM   2399  N   GLU P 298       7.158  33.673 -50.071  1.00  0.00      PROA  
ATOM   2400  CA  GLU P 298       5.860  33.873 -50.664  1.00  0.00      PROA  
ATOM   2401  CB  GLU P 298       5.965  33.984 -52.197  1.00  0.00      PROA  
ATOM   2402  CG  GLU P 298       4.634  34.066 -53.005  1.00  0.00      PROA  
ATOM   2403  CD  GLU P 298       4.853  34.298 -54.497  1.00  0.00      PROA  
ATOM   2404  OE1 GLU P 298       4.503  33.325 -55.278  1.00  0.00      PROA  
ATOM   2405  OE2 GLU P 298       5.321  35.387 -55.008  1.00  0.00      PROA  
ATOM   2406  C   GLU P 298       4.877  32.734 -50.214  1.00  0.00      PROA  
ATOM   2407  O   GLU P 298       3.686  32.932 -50.133  1.00  0.00      PROA  
ATOM   2408  N   ASN P 299       5.368  31.571 -49.892  1.00  0.00      PROA  
ATOM   2409  CA  ASN P 299       4.715  30.354 -49.422  1.00  0.00      PROA  
ATOM   2410  CB  ASN P 299       5.775  29.154 -49.372  1.00  0.00      PROA  
ATOM   2411  CG  ASN P 299       5.148  27.823 -48.961  1.00  0.00      PROA  
ATOM   2412  OD1 ASN P 299       5.206  27.481 -47.725  1.00  0.00      PROA  
ATOM   2413  ND2 ASN P 299       4.521  27.006 -49.857  1.00  0.00      PROA  
ATOM   2414  C   ASN P 299       4.043  30.584 -48.027  1.00  0.00      PROA  
ATOM   2415  O   ASN P 299       2.944  30.085 -47.965  1.00  0.00      PROA  
ATOM   2416  N   ASN P 300       4.694  31.265 -47.072  1.00  0.00      PROA  
ATOM   2417  CA  ASN P 300       4.143  31.648 -45.749  1.00  0.00      PROA  
ATOM   2418  CB  ASN P 300       5.105  32.656 -45.065  1.00  0.00      PROA  
ATOM   2419  CG  ASN P 300       6.482  31.922 -44.725  1.00  0.00      PROA  
ATOM   2420  OD1 ASN P 300       7.346  31.755 -45.607  1.00  0.00      PROA  
ATOM   2421  ND2 ASN P 300       6.694  31.537 -43.452  1.00  0.00      PROA  
ATOM   2422  C   ASN P 300       2.648  32.042 -45.729  1.00  0.00      PROA  
ATOM   2423  O   ASN P 300       2.205  32.907 -46.483  1.00  0.00      PROA  
ATOM   2424  N   ASN P 301       1.851  31.330 -44.900  1.00  0.00      PROA  
ATOM   2425  CA  ASN P 301       0.528  31.831 -44.588  1.00  0.00      PROA  
ATOM   2426  CB  ASN P 301      -0.451  30.728 -44.147  1.00  0.00      PROA  
ATOM   2427  CG  ASN P 301      -0.533  29.436 -44.956  1.00  0.00      PROA  
ATOM   2428  OD1 ASN P 301      -0.399  29.432 -46.191  1.00  0.00      PROA  
ATOM   2429  ND2 ASN P 301      -0.723  28.284 -44.296  1.00  0.00      PROA  
ATOM   2430  C   ASN P 301       0.557  32.923 -43.584  1.00  0.00      PROA  
ATOM   2431  O   ASN P 301       1.539  33.282 -42.899  1.00  0.00      PROA  
ATOM   2432  N   GLY P 302      -0.574  33.607 -43.542  1.00  0.00      PROA  
ATOM   2433  CA  GLY P 302      -0.889  34.655 -42.618  1.00  0.00      PROA  
ATOM   2434  C   GLY P 302      -0.006  35.884 -42.537  1.00  0.00      PROA  
ATOM   2435  O   GLY P 302      -0.200  36.748 -41.647  1.00  0.00      PROA  
ATOM   2436  N   ARG P 303       0.956  36.068 -43.496  1.00  0.00      PROA  
ATOM   2437  CA  ARG P 303       1.728  37.262 -43.686  1.00  0.00      PROA  
ATOM   2438  CB  ARG P 303       3.129  37.068 -44.189  1.00  0.00      PROA  
ATOM   2439  CG  ARG P 303       3.255  36.273 -45.483  1.00  0.00      PROA  
ATOM   2440  CD  ARG P 303       4.712  36.206 -45.992  1.00  0.00      PROA  
ATOM   2441  NE  ARG P 303       5.278  37.590 -46.300  1.00  0.00      PROA  
ATOM   2442  CZ  ARG P 303       5.448  38.035 -47.510  1.00  0.00      PROA  
ATOM   2443  NH1 ARG P 303       5.010  37.510 -48.626  1.00  0.00      PROA  
ATOM   2444  NH2 ARG P 303       6.104  39.177 -47.674  1.00  0.00      PROA  
ATOM   2445  C   ARG P 303       0.907  38.266 -44.629  1.00  0.00      PROA  
ATOM   2446  O   ARG P 303      -0.039  37.849 -45.294  1.00  0.00      PROA  
ATOM   2447  N   LEU P 304       1.246  39.591 -44.635  1.00  0.00      PROA  
ATOM   2448  CA  LEU P 304       0.515  40.575 -45.422  1.00  0.00      PROA  
ATOM   2449  CB  LEU P 304       0.942  42.050 -45.222  1.00  0.00      PROA  
ATOM   2450  CG  LEU P 304       0.574  42.711 -43.851  1.00  0.00      PROA  
ATOM   2451  CD1 LEU P 304       0.882  44.203 -43.647  1.00  0.00      PROA  
ATOM   2452  CD2 LEU P 304      -0.907  42.449 -43.441  1.00  0.00      PROA  
ATOM   2453  C   LEU P 304       0.601  40.316 -46.952  1.00  0.00      PROA  
ATOM   2454  O   LEU P 304      -0.405  40.388 -47.643  1.00  0.00      PROA  
ATOM   2455  N   GLY P 305       1.765  40.012 -47.466  1.00  0.00      PROA  
ATOM   2456  CA  GLY P 305       2.056  39.799 -48.883  1.00  0.00      PROA  
ATOM   2457  C   GLY P 305       3.071  40.750 -49.505  1.00  0.00      PROA  
ATOM   2458  O   GLY P 305       3.156  40.905 -50.748  1.00  0.00      PROA  
ATOM   2459  N   LYS P 306       3.835  41.440 -48.660  1.00  0.00      PROA  
ATOM   2460  CA  LYS P 306       4.816  42.442 -49.092  1.00  0.00      PROA  
ATOM   2461  CB  LYS P 306       5.438  43.149 -47.814  1.00  0.00      PROA  
ATOM   2462  CG  LYS P 306       4.597  44.214 -47.148  1.00  0.00      PROA  
ATOM   2463  CD  LYS P 306       5.146  44.881 -45.940  1.00  0.00      PROA  
ATOM   2464  CE  LYS P 306       5.605  44.068 -44.680  1.00  0.00      PROA  
ATOM   2465  NZ  LYS P 306       6.960  43.354 -44.753  1.00  0.00      PROA  
ATOM   2466  C   LYS P 306       5.947  41.947 -50.040  1.00  0.00      PROA  
ATOM   2467  O   LYS P 306       6.472  40.846 -50.013  1.00  0.00      PROA  
ATOM   2468  N   LYS P 307       6.286  42.876 -50.981  1.00  0.00      PROA  
ATOM   2469  CA  LYS P 307       7.477  42.708 -51.852  1.00  0.00      PROA  
ATOM   2470  CB  LYS P 307       7.033  42.611 -53.373  1.00  0.00      PROA  
ATOM   2471  CG  LYS P 307       6.035  41.438 -53.709  1.00  0.00      PROA  
ATOM   2472  CD  LYS P 307       5.808  41.279 -55.195  1.00  0.00      PROA  
ATOM   2473  CE  LYS P 307       4.927  40.089 -55.709  1.00  0.00      PROA  
ATOM   2474  NZ  LYS P 307       3.555  40.206 -55.186  1.00  0.00      PROA  
ATOM   2475  C   LYS P 307       8.380  43.875 -51.644  1.00  0.00      PROA  
ATOM   2476  O   LYS P 307       8.039  45.036 -51.876  1.00  0.00      PROA  
ATOM   2477  N   LEU P 308       9.627  43.643 -51.133  1.00  0.00      PROA  
ATOM   2478  CA  LEU P 308      10.689  44.608 -51.335  1.00  0.00      PROA  
ATOM   2479  CB  LEU P 308      11.957  44.214 -50.549  1.00  0.00      PROA  
ATOM   2480  CG  LEU P 308      11.783  44.270 -49.027  1.00  0.00      PROA  
ATOM   2481  CD1 LEU P 308      12.988  43.449 -48.526  1.00  0.00      PROA  
ATOM   2482  CD2 LEU P 308      11.733  45.773 -48.558  1.00  0.00      PROA  
ATOM   2483  C   LEU P 308      11.140  44.669 -52.828  1.00  0.00      PROA  
ATOM   2484  O   LEU P 308      11.038  43.761 -53.581  1.00  0.00      PROA  
ATOM   2485  N   TRP P 309      11.555  45.903 -53.244  1.00  0.00      PROA  
ATOM   2486  CA  TRP P 309      12.152  46.149 -54.540  1.00  0.00      PROA  
ATOM   2487  CB  TRP P 309      11.037  46.468 -55.521  1.00  0.00      PROA  
ATOM   2488  CG  TRP P 309      11.271  46.139 -56.956  1.00  0.00      PROA  
ATOM   2489  CD1 TRP P 309      11.079  46.974 -58.007  1.00  0.00      PROA  
ATOM   2490  NE1 TRP P 309      11.601  46.337 -59.121  1.00  0.00      PROA  
ATOM   2491  CE2 TRP P 309      12.008  45.057 -58.778  1.00  0.00      PROA  
ATOM   2492  CD2 TRP P 309      11.822  44.917 -57.378  1.00  0.00      PROA  
ATOM   2493  CE3 TRP P 309      12.273  43.728 -56.777  1.00  0.00      PROA  
ATOM   2494  CZ3 TRP P 309      12.676  42.641 -57.610  1.00  0.00      PROA  
ATOM   2495  CZ2 TRP P 309      12.328  43.956 -59.562  1.00  0.00      PROA  
ATOM   2496  CH2 TRP P 309      12.766  42.833 -58.945  1.00  0.00      PROA  
ATOM   2497  C   TRP P 309      13.044  47.320 -54.379  1.00  0.00      PROA  
ATOM   2498  O   TRP P 309      13.151  47.850 -53.260  1.00  0.00      PROA  
ATOM   2499  N   THR P 310      13.755  47.809 -55.392  1.00  0.00      PROA  
ATOM   2500  CA  THR P 310      14.671  48.874 -55.226  1.00  0.00      PROA  
ATOM   2501  CB  THR P 310      16.074  48.370 -54.863  1.00  0.00      PROA  
ATOM   2502  OG1 THR P 310      16.999  49.380 -54.541  1.00  0.00      PROA  
ATOM   2503  CG2 THR P 310      16.744  47.519 -55.993  1.00  0.00      PROA  
ATOM   2504  C   THR P 310      14.601  49.630 -56.499  1.00  0.00      PROA  
ATOM   2505  O   THR P 310      14.163  49.040 -57.561  1.00  0.00      PROA  
ATOM   2506  N   ASP P 311      15.051  50.939 -56.574  1.00  0.00      PROA  
ATOM   2507  CA  ASP P 311      15.431  51.557 -57.837  1.00  0.00      PROA  
ATOM   2508  CB  ASP P 311      15.146  53.060 -57.793  1.00  0.00      PROA  
ATOM   2509  CG  ASP P 311      13.690  53.285 -57.937  1.00  0.00      PROA  
ATOM   2510  OD1 ASP P 311      13.056  52.640 -58.840  1.00  0.00      PROA  
ATOM   2511  OD2 ASP P 311      13.179  54.169 -57.223  1.00  0.00      PROA  
ATOM   2512  C   ASP P 311      16.910  51.413 -58.072  1.00  0.00      PROA  
ATOM   2513  O   ASP P 311      17.486  51.929 -59.062  1.00  0.00      PROA  
ATOM   2514  N   GLY P 312      17.590  50.606 -57.264  1.00  0.00      PROA  
ATOM   2515  CA  GLY P 312      18.902  50.153 -57.450  1.00  0.00      PROA  
ATOM   2516  C   GLY P 312      19.117  49.135 -58.555  1.00  0.00      PROA  
ATOM   2517  O   GLY P 312      18.087  48.808 -59.196  1.00  0.00      PROA  
ATOM   2518  N   ALA P 313      20.272  48.565 -58.942  1.00  0.00      PROA  
ATOM   2519  CA  ALA P 313      20.616  47.733 -60.021  1.00  0.00      PROA  
ATOM   2520  CB  ALA P 313      22.143  47.715 -60.126  1.00  0.00      PROA  
ATOM   2521  C   ALA P 313      20.074  46.297 -59.971  1.00  0.00      PROA  
ATOM   2522  O   ALA P 313      19.878  45.734 -58.901  1.00  0.00      PROA  
ATOM   2523  N   ASP P 314      19.877  45.715 -61.219  1.00  0.00      PROA  
ATOM   2524  CA  ASP P 314      19.375  44.350 -61.381  1.00  0.00      PROA  
ATOM   2525  CB  ASP P 314      19.450  43.961 -62.921  1.00  0.00      PROA  
ATOM   2526  CG  ASP P 314      18.363  44.620 -63.655  1.00  0.00      PROA  
ATOM   2527  OD1 ASP P 314      17.592  45.409 -62.975  1.00  0.00      PROA  
ATOM   2528  OD2 ASP P 314      18.193  44.419 -64.890  1.00  0.00      PROA  
ATOM   2529  C   ASP P 314      20.356  43.389 -60.708  1.00  0.00      PROA  
ATOM   2530  O   ASP P 314      19.944  42.518 -59.858  1.00  0.00      PROA  
ATOM   2531  N   GLY P 315      21.640  43.615 -60.893  1.00  0.00      PROA  
ATOM   2532  CA  GLY P 315      22.696  42.700 -60.522  1.00  0.00      PROA  
ATOM   2533  C   GLY P 315      23.013  41.627 -61.558  1.00  0.00      PROA  
ATOM   2534  O   GLY P 315      22.410  41.475 -62.622  1.00  0.00      PROA  
ATOM   2535  N   GLU P 316      24.037  40.809 -61.170  1.00  0.00      PROA  
ATOM   2536  CA  GLU P 316      24.312  39.501 -61.756  1.00  0.00      PROA  
ATOM   2537  CB  GLU P 316      25.886  39.086 -61.724  1.00  0.00      PROA  
ATOM   2538  CG  GLU P 316      26.553  39.947 -62.786  1.00  0.00      PROA  
ATOM   2539  CD  GLU P 316      27.367  39.208 -63.831  1.00  0.00      PROA  
ATOM   2540  OE1 GLU P 316      28.442  38.592 -63.591  1.00  0.00      PROA  
ATOM   2541  OE2 GLU P 316      26.967  39.361 -65.011  1.00  0.00      PROA  
ATOM   2542  C   GLU P 316      23.473  38.468 -60.982  1.00  0.00      PROA  
ATOM   2543  O   GLU P 316      23.183  38.818 -59.815  1.00  0.00      PROA  
ATOM   2544  N   PRO P 317      23.177  37.305 -61.516  1.00  0.00      PROA  
ATOM   2545  CD  PRO P 317      23.043  37.162 -62.944  1.00  0.00      PROA  
ATOM   2546  CA  PRO P 317      22.598  36.158 -60.788  1.00  0.00      PROA  
ATOM   2547  CB  PRO P 317      22.769  35.023 -61.893  1.00  0.00      PROA  
ATOM   2548  CG  PRO P 317      22.548  35.731 -63.226  1.00  0.00      PROA  
ATOM   2549  C   PRO P 317      23.132  35.676 -59.462  1.00  0.00      PROA  
ATOM   2550  O   PRO P 317      24.307  35.998 -59.184  1.00  0.00      PROA  
ATOM   2551  N   ILE P 318      22.256  34.990 -58.655  1.00  0.00      PROA  
ATOM   2552  CA  ILE P 318      22.608  34.382 -57.391  1.00  0.00      PROA  
ATOM   2553  CB  ILE P 318      21.382  34.212 -56.435  1.00  0.00      PROA  
ATOM   2554  CG2 ILE P 318      21.662  33.223 -55.304  1.00  0.00      PROA  
ATOM   2555  CG1 ILE P 318      20.819  35.579 -55.855  1.00  0.00      PROA  
ATOM   2556  CD  ILE P 318      19.774  36.138 -56.759  1.00  0.00      PROA  
ATOM   2557  C   ILE P 318      23.339  33.059 -57.683  1.00  0.00      PROA  
ATOM   2558  O   ILE P 318      23.006  32.286 -58.613  1.00  0.00      PROA  
ATOM   2559  N   SER P 319      24.478  32.813 -56.933  1.00  0.00      PROA  
ATOM   2560  CA  SER P 319      25.413  31.780 -57.310  1.00  0.00      PROA  
ATOM   2561  CB  SER P 319      26.809  32.246 -57.074  1.00  0.00      PROA  
ATOM   2562  OG  SER P 319      27.753  31.359 -57.655  1.00  0.00      PROA  
ATOM   2563  C   SER P 319      25.009  30.559 -56.478  1.00  0.00      PROA  
ATOM   2564  O   SER P 319      24.793  30.571 -55.284  1.00  0.00      PROA  
ATOM   2565  N   LEU P 320      24.959  29.372 -57.158  1.00  0.00      PROA  
ATOM   2566  CA  LEU P 320      24.543  28.089 -56.598  1.00  0.00      PROA  
ATOM   2567  CB  LEU P 320      22.981  27.871 -56.902  1.00  0.00      PROA  
ATOM   2568  CG  LEU P 320      22.419  26.520 -56.352  1.00  0.00      PROA  
ATOM   2569  CD1 LEU P 320      22.471  26.560 -54.829  1.00  0.00      PROA  
ATOM   2570  CD2 LEU P 320      21.007  26.190 -56.773  1.00  0.00      PROA  
ATOM   2571  C   LEU P 320      25.478  26.891 -56.991  1.00  0.00      PROA  
ATOM   2572  O   LEU P 320      25.494  26.514 -58.160  1.00  0.00      PROA  
ATOM   2573  N   TYR P 321      26.278  26.245 -56.037  1.00  0.00      PROA  
ATOM   2574  CA  TYR P 321      27.207  25.163 -56.190  1.00  0.00      PROA  
ATOM   2575  CB  TYR P 321      28.536  25.587 -55.523  1.00  0.00      PROA  
ATOM   2576  CG  TYR P 321      29.581  24.571 -55.755  1.00  0.00      PROA  
ATOM   2577  CD1 TYR P 321      30.050  24.269 -57.012  1.00  0.00      PROA  
ATOM   2578  CE1 TYR P 321      31.083  23.288 -57.217  1.00  0.00      PROA  
ATOM   2579  CZ  TYR P 321      31.686  22.726 -56.058  1.00  0.00      PROA  
ATOM   2580  OH  TYR P 321      32.607  21.657 -56.185  1.00  0.00      PROA  
ATOM   2581  CD2 TYR P 321      30.197  23.894 -54.649  1.00  0.00      PROA  
ATOM   2582  CE2 TYR P 321      31.239  22.974 -54.807  1.00  0.00      PROA  
ATOM   2583  C   TYR P 321      26.660  23.881 -55.540  1.00  0.00      PROA  
ATOM   2584  O   TYR P 321      25.988  23.974 -54.526  1.00  0.00      PROA  
ATOM   2585  N   CYS P 322      26.938  22.641 -56.122  1.00  0.00      PROA  
ATOM   2586  CA  CYS P 322      26.545  21.458 -55.559  1.00  0.00      PROA  
ATOM   2587  CB  CYS P 322      25.684  20.668 -56.504  1.00  0.00      PROA  
ATOM   2588  SG  CYS P 322      24.937  19.195 -55.712  1.00  0.00      PROA  
ATOM   2589  C   CYS P 322      27.800  20.682 -55.228  1.00  0.00      PROA  
ATOM   2590  O   CYS P 322      28.581  20.278 -56.108  1.00  0.00      PROA  
ATOM   2591  N   ALA P 323      28.139  20.443 -53.951  1.00  0.00      PROA  
ATOM   2592  CA  ALA P 323      29.414  19.974 -53.449  1.00  0.00      PROA  
ATOM   2593  CB  ALA P 323      29.685  20.859 -52.293  1.00  0.00      PROA  
ATOM   2594  C   ALA P 323      29.558  18.428 -53.342  1.00  0.00      PROA  
ATOM   2595  O   ALA P 323      28.506  17.782 -53.114  1.00  0.00      PROA  
ATOM   2596  N   PHE P 324      30.719  17.808 -53.590  1.00  0.00      PROA  
ATOM   2597  CA  PHE P 324      30.924  16.328 -53.478  1.00  0.00      PROA  
ATOM   2598  CB  PHE P 324      32.437  15.946 -53.738  1.00  0.00      PROA  
ATOM   2599  CG  PHE P 324      32.766  14.487 -53.759  1.00  0.00      PROA  
ATOM   2600  CD1 PHE P 324      32.942  13.851 -52.520  1.00  0.00      PROA  
ATOM   2601  CE1 PHE P 324      32.860  12.408 -52.439  1.00  0.00      PROA  
ATOM   2602  CZ  PHE P 324      32.856  11.759 -53.712  1.00  0.00      PROA  
ATOM   2603  CD2 PHE P 324      32.729  13.776 -54.961  1.00  0.00      PROA  
ATOM   2604  CE2 PHE P 324      32.788  12.385 -54.936  1.00  0.00      PROA  
ATOM   2605  C   PHE P 324      30.614  15.935 -52.058  1.00  0.00      PROA  
ATOM   2606  O   PHE P 324      29.880  14.965 -51.808  1.00  0.00      PROA  
ATOM   2607  N   ASN P 325      31.129  16.779 -51.097  1.00  0.00      PROA  
ATOM   2608  CA  ASN P 325      31.090  16.534 -49.733  1.00  0.00      PROA  
ATOM   2609  CB  ASN P 325      31.947  15.336 -49.212  1.00  0.00      PROA  
ATOM   2610  CG  ASN P 325      33.464  15.489 -49.390  1.00  0.00      PROA  
ATOM   2611  OD1 ASN P 325      34.033  16.443 -49.950  1.00  0.00      PROA  
ATOM   2612  ND2 ASN P 325      34.208  14.453 -48.864  1.00  0.00      PROA  
ATOM   2613  C   ASN P 325      31.286  17.774 -48.861  1.00  0.00      PROA  
ATOM   2614  O   ASN P 325      31.461  18.820 -49.478  1.00  0.00      PROA  
ATOM   2615  N   GLU P 326      31.390  17.790 -47.541  1.00  0.00      PROA  
ATOM   2616  CA  GLU P 326      31.724  18.942 -46.675  1.00  0.00      PROA  
ATOM   2617  CB  GLU P 326      31.709  18.543 -45.181  1.00  0.00      PROA  
ATOM   2618  CG  GLU P 326      32.820  17.598 -44.550  1.00  0.00      PROA  
ATOM   2619  CD  GLU P 326      32.433  16.174 -44.979  1.00  0.00      PROA  
ATOM   2620  OE1 GLU P 326      32.885  15.690 -46.058  1.00  0.00      PROA  
ATOM   2621  OE2 GLU P 326      31.625  15.522 -44.287  1.00  0.00      PROA  
ATOM   2622  C   GLU P 326      33.017  19.625 -47.032  1.00  0.00      PROA  
ATOM   2623  O   GLU P 326      33.102  20.847 -47.030  1.00  0.00      PROA  
ATOM   2624  N   LEU P 327      33.974  18.862 -47.388  1.00  0.00      PROA  
ATOM   2625  CA  LEU P 327      35.320  19.331 -47.706  1.00  0.00      PROA  
ATOM   2626  CB  LEU P 327      36.391  18.196 -47.815  1.00  0.00      PROA  
ATOM   2627  CG  LEU P 327      36.813  17.490 -46.596  1.00  0.00      PROA  
ATOM   2628  CD1 LEU P 327      37.672  16.280 -46.917  1.00  0.00      PROA  
ATOM   2629  CD2 LEU P 327      37.584  18.455 -45.662  1.00  0.00      PROA  
ATOM   2630  C   LEU P 327      35.372  20.007 -49.074  1.00  0.00      PROA  
ATOM   2631  O   LEU P 327      35.993  21.077 -49.231  1.00  0.00      PROA  
ATOM   2632  N   ASP P 328      34.689  19.367 -50.059  1.00  0.00      PROA  
ATOM   2633  CA  ASP P 328      34.383  20.077 -51.340  1.00  0.00      PROA  
ATOM   2634  CB  ASP P 328      33.703  19.139 -52.385  1.00  0.00      PROA  
ATOM   2635  CG  ASP P 328      33.493  19.802 -53.719  1.00  0.00      PROA  
ATOM   2636  OD1 ASP P 328      32.610  19.446 -54.467  1.00  0.00      PROA  
ATOM   2637  OD2 ASP P 328      34.499  20.461 -54.112  1.00  0.00      PROA  
ATOM   2638  C   ASP P 328      33.615  21.415 -51.028  1.00  0.00      PROA  
ATOM   2639  O   ASP P 328      34.029  22.476 -51.434  1.00  0.00      PROA  
ATOM   2640  N   GLU P 329      32.590  21.410 -50.120  1.00  0.00      PROA  
ATOM   2641  CA  GLU P 329      31.928  22.594 -49.697  1.00  0.00      PROA  
ATOM   2642  CB  GLU P 329      30.693  22.335 -48.784  1.00  0.00      PROA  
ATOM   2643  CG  GLU P 329      30.251  23.530 -47.830  1.00  0.00      PROA  
ATOM   2644  CD  GLU P 329      29.030  23.285 -47.010  1.00  0.00      PROA  
ATOM   2645  OE1 GLU P 329      29.088  23.084 -45.749  1.00  0.00      PROA  
ATOM   2646  OE2 GLU P 329      27.923  23.446 -47.613  1.00  0.00      PROA  
ATOM   2647  C   GLU P 329      32.834  23.662 -49.054  1.00  0.00      PROA  
ATOM   2648  O   GLU P 329      32.706  24.822 -49.322  1.00  0.00      PROA  
ATOM   2649  N   ALA P 330      33.742  23.320 -48.133  1.00  0.00      PROA  
ATOM   2650  CA  ALA P 330      34.686  24.265 -47.483  1.00  0.00      PROA  
ATOM   2651  CB  ALA P 330      35.311  23.714 -46.207  1.00  0.00      PROA  
ATOM   2652  C   ALA P 330      35.695  24.728 -48.462  1.00  0.00      PROA  
ATOM   2653  O   ALA P 330      36.117  25.912 -48.453  1.00  0.00      PROA  
ATOM   2654  N   ARG P 331      36.201  23.834 -49.310  1.00  0.00      PROA  
ATOM   2655  CA  ARG P 331      37.199  24.324 -50.273  1.00  0.00      PROA  
ATOM   2656  CB  ARG P 331      37.895  23.027 -50.764  1.00  0.00      PROA  
ATOM   2657  CG  ARG P 331      38.767  22.418 -49.637  1.00  0.00      PROA  
ATOM   2658  CD  ARG P 331      39.422  21.107 -49.983  1.00  0.00      PROA  
ATOM   2659  NE  ARG P 331      40.074  20.537 -48.765  1.00  0.00      PROA  
ATOM   2660  CZ  ARG P 331      40.457  19.313 -48.731  1.00  0.00      PROA  
ATOM   2661  NH1 ARG P 331      40.375  18.502 -49.785  1.00  0.00      PROA  
ATOM   2662  NH2 ARG P 331      40.872  18.802 -47.559  1.00  0.00      PROA  
ATOM   2663  C   ARG P 331      36.679  25.154 -51.443  1.00  0.00      PROA  
ATOM   2664  O   ARG P 331      37.399  26.122 -51.751  1.00  0.00      PROA  
ATOM   2665  N   PHE P 332      35.441  25.029 -51.943  1.00  0.00      PROA  
ATOM   2666  CA  PHE P 332      34.896  26.004 -52.837  1.00  0.00      PROA  
ATOM   2667  CB  PHE P 332      33.602  25.476 -53.577  1.00  0.00      PROA  
ATOM   2668  CG  PHE P 332      32.713  26.439 -54.204  1.00  0.00      PROA  
ATOM   2669  CD1 PHE P 332      32.940  26.905 -55.506  1.00  0.00      PROA  
ATOM   2670  CE1 PHE P 332      32.127  27.849 -56.080  1.00  0.00      PROA  
ATOM   2671  CZ  PHE P 332      31.016  28.269 -55.415  1.00  0.00      PROA  
ATOM   2672  CD2 PHE P 332      31.488  26.877 -53.549  1.00  0.00      PROA  
ATOM   2673  CE2 PHE P 332      30.671  27.843 -54.129  1.00  0.00      PROA  
ATOM   2674  C   PHE P 332      34.659  27.367 -52.275  1.00  0.00      PROA  
ATOM   2675  O   PHE P 332      35.058  28.372 -52.858  1.00  0.00      PROA  
ATOM   2676  N   VAL P 333      34.090  27.514 -51.061  1.00  0.00      PROA  
ATOM   2677  CA  VAL P 333      33.902  28.819 -50.353  1.00  0.00      PROA  
ATOM   2678  CB  VAL P 333      33.245  28.675 -49.020  1.00  0.00      PROA  
ATOM   2679  CG1 VAL P 333      33.316  30.030 -48.226  1.00  0.00      PROA  
ATOM   2680  CG2 VAL P 333      31.790  28.190 -49.333  1.00  0.00      PROA  
ATOM   2681  C   VAL P 333      35.266  29.478 -50.069  1.00  0.00      PROA  
ATOM   2682  O   VAL P 333      35.502  30.648 -50.340  1.00  0.00      PROA  
ATOM   2683  N   VAL P 334      36.338  28.765 -49.605  1.00  0.00      PROA  
ATOM   2684  CA  VAL P 334      37.633  29.428 -49.483  1.00  0.00      PROA  
ATOM   2685  CB  VAL P 334      38.513  28.580 -48.647  1.00  0.00      PROA  
ATOM   2686  CG1 VAL P 334      39.890  29.265 -48.459  1.00  0.00      PROA  
ATOM   2687  CG2 VAL P 334      37.910  28.460 -47.199  1.00  0.00      PROA  
ATOM   2688  C   VAL P 334      38.219  29.825 -50.772  1.00  0.00      PROA  
ATOM   2689  O   VAL P 334      38.804  30.912 -50.939  1.00  0.00      PROA  
ATOM   2690  N   ASN P 335      38.088  29.016 -51.827  1.00  0.00      PROA  
ATOM   2691  CA  ASN P 335      38.535  29.400 -53.170  1.00  0.00      PROA  
ATOM   2692  CB  ASN P 335      38.188  28.207 -54.141  1.00  0.00      PROA  
ATOM   2693  CG  ASN P 335      39.182  27.059 -54.031  1.00  0.00      PROA  
ATOM   2694  OD1 ASN P 335      40.320  27.180 -53.614  1.00  0.00      PROA  
ATOM   2695  ND2 ASN P 335      38.844  25.883 -54.568  1.00  0.00      PROA  
ATOM   2696  C   ASN P 335      37.876  30.625 -53.678  1.00  0.00      PROA  
ATOM   2697  O   ASN P 335      38.516  31.508 -54.153  1.00  0.00      PROA  
ATOM   2698  N   ARG P 336      36.495  30.676 -53.538  1.00  0.00      PROA  
ATOM   2699  CA  ARG P 336      35.759  31.815 -53.772  1.00  0.00      PROA  
ATOM   2700  CB  ARG P 336      34.264  31.464 -53.823  1.00  0.00      PROA  
ATOM   2701  CG  ARG P 336      33.857  30.667 -55.067  1.00  0.00      PROA  
ATOM   2702  CD  ARG P 336      34.152  31.280 -56.434  1.00  0.00      PROA  
ATOM   2703  NE  ARG P 336      33.480  32.625 -56.480  1.00  0.00      PROA  
ATOM   2704  CZ  ARG P 336      33.439  33.521 -57.553  1.00  0.00      PROA  
ATOM   2705  NH1 ARG P 336      34.309  33.544 -58.505  1.00  0.00      PROA  
ATOM   2706  NH2 ARG P 336      32.433  34.317 -57.500  1.00  0.00      PROA  
ATOM   2707  C   ARG P 336      36.073  33.062 -52.879  1.00  0.00      PROA  
ATOM   2708  O   ARG P 336      36.165  34.203 -53.367  1.00  0.00      PROA  
ATOM   2709  N   ILE P 337      36.340  32.948 -51.549  1.00  0.00      PROA  
ATOM   2710  CA  ILE P 337      36.864  34.085 -50.723  1.00  0.00      PROA  
ATOM   2711  CB  ILE P 337      37.028  33.786 -49.225  1.00  0.00      PROA  
ATOM   2712  CG2 ILE P 337      37.825  34.738 -48.332  1.00  0.00      PROA  
ATOM   2713  CG1 ILE P 337      35.653  33.447 -48.567  1.00  0.00      PROA  
ATOM   2714  CD  ILE P 337      35.790  32.693 -47.247  1.00  0.00      PROA  
ATOM   2715  C   ILE P 337      38.239  34.595 -51.240  1.00  0.00      PROA  
ATOM   2716  O   ILE P 337      38.503  35.774 -51.409  1.00  0.00      PROA  
ATOM   2717  N   LYS P 338      39.169  33.673 -51.574  1.00  0.00      PROA  
ATOM   2718  CA  LYS P 338      40.367  33.950 -52.237  1.00  0.00      PROA  
ATOM   2719  CB  LYS P 338      41.257  32.680 -52.178  1.00  0.00      PROA  
ATOM   2720  CG  LYS P 338      42.486  32.668 -53.076  1.00  0.00      PROA  
ATOM   2721  CD  LYS P 338      43.572  33.549 -52.599  1.00  0.00      PROA  
ATOM   2722  CE  LYS P 338      44.895  33.529 -53.205  1.00  0.00      PROA  
ATOM   2723  NZ  LYS P 338      44.823  33.727 -54.685  1.00  0.00      PROA  
ATOM   2724  C   LYS P 338      40.253  34.601 -53.574  1.00  0.00      PROA  
ATOM   2725  O   LYS P 338      40.952  35.586 -53.879  1.00  0.00      PROA  
ATOM   2726  N   THR P 339      39.319  34.179 -54.473  1.00  0.00      PROA  
ATOM   2727  CA  THR P 339      39.102  34.867 -55.754  1.00  0.00      PROA  
ATOM   2728  CB  THR P 339      38.212  34.085 -56.750  1.00  0.00      PROA  
ATOM   2729  OG1 THR P 339      38.799  32.884 -56.943  1.00  0.00      PROA  
ATOM   2730  CG2 THR P 339      38.034  34.752 -58.170  1.00  0.00      PROA  
ATOM   2731  C   THR P 339      38.589  36.356 -55.586  1.00  0.00      PROA  
ATOM   2732  O   THR P 339      38.947  37.203 -56.371  1.00  0.00      PROA  
ATOM   2733  N   TRP P 340      37.659  36.556 -54.619  1.00  0.00      PROA  
ATOM   2734  CA  TRP P 340      37.249  37.898 -54.125  1.00  0.00      PROA  
ATOM   2735  CB  TRP P 340      36.318  37.729 -52.850  1.00  0.00      PROA  
ATOM   2736  CG  TRP P 340      35.418  38.874 -52.463  1.00  0.00      PROA  
ATOM   2737  CD1 TRP P 340      35.754  39.912 -51.594  1.00  0.00      PROA  
ATOM   2738  NE1 TRP P 340      34.697  40.826 -51.608  1.00  0.00      PROA  
ATOM   2739  CE2 TRP P 340      33.711  40.476 -52.514  1.00  0.00      PROA  
ATOM   2740  CD2 TRP P 340      34.158  39.246 -53.070  1.00  0.00      PROA  
ATOM   2741  CE3 TRP P 340      33.388  38.704 -54.043  1.00  0.00      PROA  
ATOM   2742  CZ3 TRP P 340      32.215  39.267 -54.498  1.00  0.00      PROA  
ATOM   2743  CZ2 TRP P 340      32.488  41.104 -52.930  1.00  0.00      PROA  
ATOM   2744  CH2 TRP P 340      31.807  40.511 -54.039  1.00  0.00      PROA  
ATOM   2745  C   TRP P 340      38.437  38.792 -53.725  1.00  0.00      PROA  
ATOM   2746  O   TRP P 340      38.521  39.961 -54.162  1.00  0.00      PROA  
ATOM   2747  N   GLN P 341      39.380  38.186 -52.986  1.00  0.00      PROA  
ATOM   2748  CA  GLN P 341      40.592  38.846 -52.632  1.00  0.00      PROA  
ATOM   2749  CB  GLN P 341      41.565  38.005 -51.694  1.00  0.00      PROA  
ATOM   2750  CG  GLN P 341      41.068  37.522 -50.277  1.00  0.00      PROA  
ATOM   2751  CD  GLN P 341      40.275  38.611 -49.588  1.00  0.00      PROA  
ATOM   2752  OE1 GLN P 341      40.775  39.692 -49.339  1.00  0.00      PROA  
ATOM   2753  NE2 GLN P 341      38.985  38.262 -49.287  1.00  0.00      PROA  
ATOM   2754  C   GLN P 341      41.495  39.199 -53.780  1.00  0.00      PROA  
ATOM   2755  O   GLN P 341      42.144  40.283 -53.787  1.00  0.00      PROA  
ATOM   2756  N   ASP P 342      41.711  38.355 -54.803  1.00  0.00      PROA  
ATOM   2757  CA  ASP P 342      42.474  38.557 -56.006  1.00  0.00      PROA  
ATOM   2758  CB  ASP P 342      42.501  37.212 -56.910  1.00  0.00      PROA  
ATOM   2759  CG  ASP P 342      43.267  36.166 -56.175  1.00  0.00      PROA  
ATOM   2760  OD1 ASP P 342      44.244  36.392 -55.415  1.00  0.00      PROA  
ATOM   2761  OD2 ASP P 342      42.978  34.942 -56.483  1.00  0.00      PROA  
ATOM   2762  C   ASP P 342      41.870  39.558 -56.901  1.00  0.00      PROA  
ATOM   2763  O   ASP P 342      42.583  40.350 -57.453  1.00  0.00      PROA  
ATOM   2764  N   ASN P 343      40.536  39.679 -56.901  1.00  0.00      PROA  
ATOM   2765  CA  ASN P 343      39.911  40.751 -57.738  1.00  0.00      PROA  
ATOM   2766  CB  ASN P 343      38.633  40.310 -58.336  1.00  0.00      PROA  
ATOM   2767  CG  ASN P 343      39.082  39.366 -59.479  1.00  0.00      PROA  
ATOM   2768  OD1 ASN P 343      39.259  39.875 -60.587  1.00  0.00      PROA  
ATOM   2769  ND2 ASN P 343      39.055  38.052 -59.243  1.00  0.00      PROA  
ATOM   2770  C   ASN P 343      39.859  42.043 -56.881  1.00  0.00      PROA  
ATOM   2771  O   ASN P 343      39.354  43.083 -57.267  1.00  0.00      PROA  
ATOM   2772  N   GLY P 344      40.645  42.042 -55.787  1.00  0.00      PROA  
ATOM   2773  CA  GLY P 344      41.111  43.173 -54.940  1.00  0.00      PROA  
ATOM   2774  C   GLY P 344      40.305  43.355 -53.702  1.00  0.00      PROA  
ATOM   2775  O   GLY P 344      40.536  44.277 -52.996  1.00  0.00      PROA  
ATOM   2776  N   GLY P 345      39.438  42.440 -53.417  1.00  0.00      PROA  
ATOM   2777  CA  GLY P 345      38.625  42.409 -52.212  1.00  0.00      PROA  
ATOM   2778  C   GLY P 345      39.334  42.278 -50.906  1.00  0.00      PROA  
ATOM   2779  O   GLY P 345      40.562  42.191 -50.868  1.00  0.00      PROA  
ATOM   2780  N   ALA P 346      38.534  42.295 -49.839  1.00  0.00      PROA  
ATOM   2781  CA  ALA P 346      39.061  42.058 -48.510  1.00  0.00      PROA  
ATOM   2782  CB  ALA P 346      38.903  43.386 -47.502  1.00  0.00      PROA  
ATOM   2783  C   ALA P 346      38.300  40.963 -47.881  1.00  0.00      PROA  
ATOM   2784  O   ALA P 346      37.292  40.431 -48.269  1.00  0.00      PROA  
ATOM   2785  N   LEU P 347      38.946  40.494 -46.776  1.00  0.00      PROA  
ATOM   2786  CA  LEU P 347      38.429  39.521 -45.837  1.00  0.00      PROA  
ATOM   2787  CB  LEU P 347      39.448  38.968 -44.826  1.00  0.00      PROA  
ATOM   2788  CG  LEU P 347      40.696  38.350 -45.444  1.00  0.00      PROA  
ATOM   2789  CD1 LEU P 347      41.813  38.188 -44.460  1.00  0.00      PROA  
ATOM   2790  CD2 LEU P 347      40.504  36.996 -46.171  1.00  0.00      PROA  
ATOM   2791  C   LEU P 347      37.140  39.854 -45.114  1.00  0.00      PROA  
ATOM   2792  O   LEU P 347      36.281  38.965 -45.075  1.00  0.00      PROA  
ATOM   2793  N   ALA P 348      36.905  41.091 -44.619  1.00  0.00      PROA  
ATOM   2794  CA  ALA P 348      35.794  41.503 -43.828  1.00  0.00      PROA  
ATOM   2795  CB  ALA P 348      36.142  42.618 -42.863  1.00  0.00      PROA  
ATOM   2796  C   ALA P 348      34.488  41.774 -44.672  1.00  0.00      PROA  
ATOM   2797  O   ALA P 348      33.451  42.223 -44.191  1.00  0.00      PROA  
ATOM   2798  N   GLU P 349      34.693  41.679 -46.018  1.00  0.00      PROA  
ATOM   2799  CA  GLU P 349      33.642  41.924 -46.933  1.00  0.00      PROA  
ATOM   2800  CB  GLU P 349      34.216  42.506 -48.211  1.00  0.00      PROA  
ATOM   2801  CG  GLU P 349      35.106  43.709 -47.991  1.00  0.00      PROA  
ATOM   2802  CD  GLU P 349      35.492  44.408 -49.236  1.00  0.00      PROA  
ATOM   2803  OE1 GLU P 349      35.105  45.516 -49.550  1.00  0.00      PROA  
ATOM   2804  OE2 GLU P 349      36.298  43.810 -50.060  1.00  0.00      PROA  
ATOM   2805  C   GLU P 349      32.994  40.586 -47.314  1.00  0.00      PROA  
ATOM   2806  O   GLU P 349      31.974  40.567 -47.976  1.00  0.00      PROA  
ATOM   2807  N   CYS P 350      33.504  39.418 -46.850  1.00  0.00      PROA  
ATOM   2808  CA  CYS P 350      33.074  38.060 -46.996  1.00  0.00      PROA  
ATOM   2809  CB  CYS P 350      34.208  37.176 -47.364  1.00  0.00      PROA  
ATOM   2810  SG  CYS P 350      34.926  37.687 -49.003  1.00  0.00      PROA  
ATOM   2811  C   CYS P 350      32.500  37.654 -45.754  1.00  0.00      PROA  
ATOM   2812  O   CYS P 350      33.105  37.939 -44.669  1.00  0.00      PROA  
ATOM   2813  N   ALA P 351      31.338  37.023 -45.815  1.00  0.00      PROA  
ATOM   2814  CA  ALA P 351      30.805  36.452 -44.551  1.00  0.00      PROA  
ATOM   2815  CB  ALA P 351      29.815  37.348 -43.860  1.00  0.00      PROA  
ATOM   2816  C   ALA P 351      30.322  35.053 -44.809  1.00  0.00      PROA  
ATOM   2817  O   ALA P 351      29.634  34.807 -45.821  1.00  0.00      PROA  
ATOM   2818  N   ILE P 352      30.624  34.026 -44.003  1.00  0.00      PROA  
ATOM   2819  CA  ILE P 352      30.005  32.775 -44.241  1.00  0.00      PROA  
ATOM   2820  CB  ILE P 352      30.982  31.664 -44.134  1.00  0.00      PROA  
ATOM   2821  CG2 ILE P 352      30.228  30.312 -44.434  1.00  0.00      PROA  
ATOM   2822  CG1 ILE P 352      32.330  31.672 -44.960  1.00  0.00      PROA  
ATOM   2823  CD  ILE P 352      33.410  30.636 -44.573  1.00  0.00      PROA  
ATOM   2824  C   ILE P 352      29.002  32.618 -43.090  1.00  0.00      PROA  
ATOM   2825  O   ILE P 352      29.340  32.669 -41.926  1.00  0.00      PROA  
ATOM   2826  N   LEU P 353      27.768  32.274 -43.496  1.00  0.00      PROA  
ATOM   2827  CA  LEU P 353      26.588  32.277 -42.674  1.00  0.00      PROA  
ATOM   2828  CB  LEU P 353      25.707  33.306 -43.335  1.00  0.00      PROA  
ATOM   2829  CG  LEU P 353      26.302  34.744 -43.229  1.00  0.00      PROA  
ATOM   2830  CD1 LEU P 353      25.251  35.857 -43.645  1.00  0.00      PROA  
ATOM   2831  CD2 LEU P 353      26.690  35.189 -41.785  1.00  0.00      PROA  
ATOM   2832  C   LEU P 353      26.014  30.906 -42.580  1.00  0.00      PROA  
ATOM   2833  O   LEU P 353      25.977  30.197 -43.585  1.00  0.00      PROA  
ATOM   2834  N   TYR P 354      25.591  30.496 -41.398  1.00  0.00      PROA  
ATOM   2835  CA  TYR P 354      25.284  29.045 -41.241  1.00  0.00      PROA  
ATOM   2836  CB  TYR P 354      26.542  28.039 -41.097  1.00  0.00      PROA  
ATOM   2837  CG  TYR P 354      27.571  28.628 -40.170  1.00  0.00      PROA  
ATOM   2838  CD1 TYR P 354      27.325  28.699 -38.768  1.00  0.00      PROA  
ATOM   2839  CE1 TYR P 354      28.299  29.333 -37.924  1.00  0.00      PROA  
ATOM   2840  CZ  TYR P 354      29.469  29.823 -38.493  1.00  0.00      PROA  
ATOM   2841  OH  TYR P 354      30.566  30.198 -37.690  1.00  0.00      PROA  
ATOM   2842  CD2 TYR P 354      28.841  29.064 -40.688  1.00  0.00      PROA  
ATOM   2843  CE2 TYR P 354      29.730  29.744 -39.887  1.00  0.00      PROA  
ATOM   2844  C   TYR P 354      24.108  28.960 -40.277  1.00  0.00      PROA  
ATOM   2845  O   TYR P 354      23.902  29.763 -39.373  1.00  0.00      PROA  
ATOM   2846  N   ARG P 355      23.244  27.925 -40.445  1.00  0.00      PROA  
ATOM   2847  CA  ARG P 355      22.098  27.616 -39.611  1.00  0.00      PROA  
ATOM   2848  CB  ARG P 355      21.168  26.585 -40.255  1.00  0.00      PROA  
ATOM   2849  CG  ARG P 355      19.952  26.134 -39.439  1.00  0.00      PROA  
ATOM   2850  CD  ARG P 355      18.864  27.246 -39.315  1.00  0.00      PROA  
ATOM   2851  NE  ARG P 355      17.835  26.884 -38.328  1.00  0.00      PROA  
ATOM   2852  CZ  ARG P 355      17.841  27.104 -37.023  1.00  0.00      PROA  
ATOM   2853  NH1 ARG P 355      18.885  27.532 -36.367  1.00  0.00      PROA  
ATOM   2854  NH2 ARG P 355      16.802  26.917 -36.277  1.00  0.00      PROA  
ATOM   2855  C   ARG P 355      22.393  27.195 -38.176  1.00  0.00      PROA  
ATOM   2856  O   ARG P 355      21.605  27.516 -37.250  1.00  0.00      PROA  
ATOM   2857  N   SER P 356      23.524  26.371 -38.045  1.00  0.00      PROA  
ATOM   2858  CA  SER P 356      24.011  25.917 -36.703  1.00  0.00      PROA  
ATOM   2859  CB  SER P 356      23.489  24.455 -36.303  1.00  0.00      PROA  
ATOM   2860  OG  SER P 356      24.012  23.483 -37.174  1.00  0.00      PROA  
ATOM   2861  C   SER P 356      25.556  26.012 -36.567  1.00  0.00      PROA  
ATOM   2862  O   SER P 356      26.297  25.914 -37.505  1.00  0.00      PROA  
ATOM   2863  N   ASN P 357      26.034  26.345 -35.343  1.00  0.00      PROA  
ATOM   2864  CA  ASN P 357      27.459  26.423 -34.902  1.00  0.00      PROA  
ATOM   2865  CB  ASN P 357      27.458  26.612 -33.295  1.00  0.00      PROA  
ATOM   2866  CG  ASN P 357      26.894  27.933 -32.803  1.00  0.00      PROA  
ATOM   2867  OD1 ASN P 357      27.719  28.807 -32.415  1.00  0.00      PROA  
ATOM   2868  ND2 ASN P 357      25.618  28.078 -32.664  1.00  0.00      PROA  
ATOM   2869  C   ASN P 357      28.290  25.170 -35.285  1.00  0.00      PROA  
ATOM   2870  O   ASN P 357      29.399  25.243 -35.788  1.00  0.00      PROA  
ATOM   2871  N   ALA P 358      27.729  23.961 -35.180  1.00  0.00      PROA  
ATOM   2872  CA  ALA P 358      28.368  22.724 -35.513  1.00  0.00      PROA  
ATOM   2873  CB  ALA P 358      27.493  21.540 -35.091  1.00  0.00      PROA  
ATOM   2874  C   ALA P 358      28.815  22.575 -36.978  1.00  0.00      PROA  
ATOM   2875  O   ALA P 358      29.681  21.737 -37.212  1.00  0.00      PROA  
ATOM   2876  N   GLN P 359      28.222  23.324 -37.923  1.00  0.00      PROA  
ATOM   2877  CA  GLN P 359      28.601  23.354 -39.310  1.00  0.00      PROA  
ATOM   2878  CB  GLN P 359      27.602  24.138 -40.184  1.00  0.00      PROA  
ATOM   2879  CG  GLN P 359      26.206  23.571 -40.150  1.00  0.00      PROA  
ATOM   2880  CD  GLN P 359      25.298  24.335 -40.987  1.00  0.00      PROA  
ATOM   2881  OE1 GLN P 359      24.429  25.135 -40.553  1.00  0.00      PROA  
ATOM   2882  NE2 GLN P 359      25.457  24.240 -42.307  1.00  0.00      PROA  
ATOM   2883  C   GLN P 359      29.934  24.016 -39.484  1.00  0.00      PROA  
ATOM   2884  O   GLN P 359      30.579  23.852 -40.555  1.00  0.00      PROA  
ATOM   2885  N   SER P 360      30.541  24.779 -38.469  1.00  0.00      PROA  
ATOM   2886  CA  SER P 360      31.724  25.672 -38.640  1.00  0.00      PROA  
ATOM   2887  CB  SER P 360      31.784  26.801 -37.572  1.00  0.00      PROA  
ATOM   2888  OG  SER P 360      31.636  26.334 -36.249  1.00  0.00      PROA  
ATOM   2889  C   SER P 360      32.928  24.820 -38.332  1.00  0.00      PROA  
ATOM   2890  O   SER P 360      34.029  25.390 -38.485  1.00  0.00      PROA  
ATOM   2891  N   ARG P 361      32.953  23.539 -37.742  1.00  0.00      PROA  
ATOM   2892  CA  ARG P 361      34.173  22.784 -37.384  1.00  0.00      PROA  
ATOM   2893  CB  ARG P 361      34.109  21.390 -36.688  1.00  0.00      PROA  
ATOM   2894  CG  ARG P 361      33.046  21.236 -35.579  1.00  0.00      PROA  
ATOM   2895  CD  ARG P 361      33.294  22.141 -34.366  1.00  0.00      PROA  
ATOM   2896  NE  ARG P 361      32.291  21.710 -33.386  1.00  0.00      PROA  
ATOM   2897  CZ  ARG P 361      31.487  22.505 -32.614  1.00  0.00      PROA  
ATOM   2898  NH1 ARG P 361      31.589  23.822 -32.585  1.00  0.00      PROA  
ATOM   2899  NH2 ARG P 361      30.557  22.006 -31.839  1.00  0.00      PROA  
ATOM   2900  C   ARG P 361      35.126  22.655 -38.492  1.00  0.00      PROA  
ATOM   2901  O   ARG P 361      36.320  22.960 -38.398  1.00  0.00      PROA  
ATOM   2902  N   VAL P 362      34.674  22.196 -39.709  1.00  0.00      PROA  
ATOM   2903  CA  VAL P 362      35.459  22.206 -40.946  1.00  0.00      PROA  
ATOM   2904  CB  VAL P 362      34.837  21.184 -41.887  1.00  0.00      PROA  
ATOM   2905  CG1 VAL P 362      33.587  21.810 -42.570  1.00  0.00      PROA  
ATOM   2906  CG2 VAL P 362      35.752  20.706 -43.070  1.00  0.00      PROA  
ATOM   2907  C   VAL P 362      35.795  23.631 -41.491  1.00  0.00      PROA  
ATOM   2908  O   VAL P 362      36.908  23.785 -42.023  1.00  0.00      PROA  
ATOM   2909  N   LEU P 363      34.975  24.624 -41.413  1.00  0.00      PROA  
ATOM   2910  CA  LEU P 363      35.312  25.989 -41.713  1.00  0.00      PROA  
ATOM   2911  CB  LEU P 363      34.077  26.945 -41.575  1.00  0.00      PROA  
ATOM   2912  CG  LEU P 363      32.827  26.491 -42.446  1.00  0.00      PROA  
ATOM   2913  CD1 LEU P 363      31.874  27.641 -42.190  1.00  0.00      PROA  
ATOM   2914  CD2 LEU P 363      33.060  26.373 -43.934  1.00  0.00      PROA  
ATOM   2915  C   LEU P 363      36.504  26.608 -40.884  1.00  0.00      PROA  
ATOM   2916  O   LEU P 363      37.418  27.273 -41.395  1.00  0.00      PROA  
ATOM   2917  N   GLU P 364      36.535  26.318 -39.594  1.00  0.00      PROA  
ATOM   2918  CA  GLU P 364      37.814  26.591 -38.915  1.00  0.00      PROA  
ATOM   2919  CB  GLU P 364      37.695  26.356 -37.344  1.00  0.00      PROA  
ATOM   2920  CG  GLU P 364      36.601  27.145 -36.671  1.00  0.00      PROA  
ATOM   2921  CD  GLU P 364      36.682  27.108 -35.128  1.00  0.00      PROA  
ATOM   2922  OE1 GLU P 364      36.113  26.176 -34.547  1.00  0.00      PROA  
ATOM   2923  OE2 GLU P 364      37.401  27.931 -34.521  1.00  0.00      PROA  
ATOM   2924  C   GLU P 364      39.064  25.741 -39.415  1.00  0.00      PROA  
ATOM   2925  O   GLU P 364      40.144  26.342 -39.483  1.00  0.00      PROA  
ATOM   2926  N   GLU P 365      38.910  24.461 -39.745  1.00  0.00      PROA  
ATOM   2927  CA  GLU P 365      40.020  23.789 -40.440  1.00  0.00      PROA  
ATOM   2928  CB  GLU P 365      39.675  22.256 -40.665  1.00  0.00      PROA  
ATOM   2929  CG  GLU P 365      39.254  21.311 -39.450  1.00  0.00      PROA  
ATOM   2930  CD  GLU P 365      39.168  19.800 -39.761  1.00  0.00      PROA  
ATOM   2931  OE1 GLU P 365      40.000  19.070 -39.208  1.00  0.00      PROA  
ATOM   2932  OE2 GLU P 365      38.277  19.401 -40.478  1.00  0.00      PROA  
ATOM   2933  C   GLU P 365      40.381  24.417 -41.803  1.00  0.00      PROA  
ATOM   2934  O   GLU P 365      41.545  24.675 -42.110  1.00  0.00      PROA  
ATOM   2935  N   ALA P 366      39.402  24.737 -42.636  1.00  0.00      PROA  
ATOM   2936  CA  ALA P 366      39.653  25.331 -43.958  1.00  0.00      PROA  
ATOM   2937  CB  ALA P 366      38.317  25.332 -44.747  1.00  0.00      PROA  
ATOM   2938  C   ALA P 366      40.336  26.703 -44.015  1.00  0.00      PROA  
ATOM   2939  O   ALA P 366      41.238  27.041 -44.779  1.00  0.00      PROA  
ATOM   2940  N   LEU P 367      39.801  27.599 -43.178  1.00  0.00      PROA  
ATOM   2941  CA  LEU P 367      40.202  28.998 -43.118  1.00  0.00      PROA  
ATOM   2942  CB  LEU P 367      39.157  29.767 -42.203  1.00  0.00      PROA  
ATOM   2943  CG  LEU P 367      37.900  29.985 -43.009  1.00  0.00      PROA  
ATOM   2944  CD1 LEU P 367      36.713  30.449 -42.155  1.00  0.00      PROA  
ATOM   2945  CD2 LEU P 367      37.998  30.976 -44.135  1.00  0.00      PROA  
ATOM   2946  C   LEU P 367      41.689  29.063 -42.614  1.00  0.00      PROA  
ATOM   2947  O   LEU P 367      42.524  29.688 -43.259  1.00  0.00      PROA  
ATOM   2948  N   LEU P 368      42.013  28.240 -41.615  1.00  0.00      PROA  
ATOM   2949  CA  LEU P 368      43.327  28.074 -41.055  1.00  0.00      PROA  
ATOM   2950  CB  LEU P 368      43.270  27.121 -39.770  1.00  0.00      PROA  
ATOM   2951  CG  LEU P 368      44.609  27.035 -39.011  1.00  0.00      PROA  
ATOM   2952  CD1 LEU P 368      45.167  28.412 -38.555  1.00  0.00      PROA  
ATOM   2953  CD2 LEU P 368      44.482  26.086 -37.798  1.00  0.00      PROA  
ATOM   2954  C   LEU P 368      44.316  27.548 -42.020  1.00  0.00      PROA  
ATOM   2955  O   LEU P 368      45.475  28.059 -42.179  1.00  0.00      PROA  
ATOM   2956  N   GLN P 369      43.889  26.540 -42.824  1.00  0.00      PROA  
ATOM   2957  CA  GLN P 369      44.813  25.917 -43.810  1.00  0.00      PROA  
ATOM   2958  CB  GLN P 369      44.301  24.510 -44.344  1.00  0.00      PROA  
ATOM   2959  CG  GLN P 369      44.411  23.377 -43.322  1.00  0.00      PROA  
ATOM   2960  CD  GLN P 369      44.242  22.034 -43.964  1.00  0.00      PROA  
ATOM   2961  OE1 GLN P 369      43.134  21.731 -44.380  1.00  0.00      PROA  
ATOM   2962  NE2 GLN P 369      45.217  21.096 -43.924  1.00  0.00      PROA  
ATOM   2963  C   GLN P 369      45.117  26.715 -45.075  1.00  0.00      PROA  
ATOM   2964  O   GLN P 369      46.096  26.526 -45.803  1.00  0.00      PROA  
ATOM   2965  N   ALA P 370      44.322  27.700 -45.385  1.00  0.00      PROA  
ATOM   2966  CA  ALA P 370      44.565  28.743 -46.425  1.00  0.00      PROA  
ATOM   2967  CB  ALA P 370      43.253  29.191 -47.074  1.00  0.00      PROA  
ATOM   2968  C   ALA P 370      45.242  29.913 -45.731  1.00  0.00      PROA  
ATOM   2969  O   ALA P 370      45.634  30.788 -46.514  1.00  0.00      PROA  
ATOM   2970  N   SER P 371      45.396  29.866 -44.368  1.00  0.00      PROA  
ATOM   2971  CA  SER P 371      46.045  30.926 -43.603  1.00  0.00      PROA  
ATOM   2972  CB  SER P 371      47.540  31.268 -44.003  1.00  0.00      PROA  
ATOM   2973  OG  SER P 371      48.324  30.104 -43.691  1.00  0.00      PROA  
ATOM   2974  C   SER P 371      45.210  32.191 -43.667  1.00  0.00      PROA  
ATOM   2975  O   SER P 371      45.760  33.286 -43.900  1.00  0.00      PROA  
ATOM   2976  N   MET P 372      43.929  32.043 -43.474  1.00  0.00      PROA  
ATOM   2977  CA  MET P 372      42.985  33.121 -43.488  1.00  0.00      PROA  
ATOM   2978  CB  MET P 372      41.770  32.868 -44.374  1.00  0.00      PROA  
ATOM   2979  CG  MET P 372      42.007  32.893 -45.940  1.00  0.00      PROA  
ATOM   2980  SD  MET P 372      40.359  32.823 -46.742  1.00  0.00      PROA  
ATOM   2981  CE  MET P 372      41.072  33.144 -48.328  1.00  0.00      PROA  
ATOM   2982  C   MET P 372      42.616  33.316 -42.053  1.00  0.00      PROA  
ATOM   2983  O   MET P 372      41.687  32.596 -41.535  1.00  0.00      PROA  
ATOM   2984  N   PRO P 373      43.072  34.313 -41.290  1.00  0.00      PROA  
ATOM   2985  CD  PRO P 373      43.785  35.493 -41.875  1.00  0.00      PROA  
ATOM   2986  CA  PRO P 373      42.524  34.590 -39.971  1.00  0.00      PROA  
ATOM   2987  CB  PRO P 373      43.452  35.737 -39.438  1.00  0.00      PROA  
ATOM   2988  CG  PRO P 373      43.728  36.526 -40.712  1.00  0.00      PROA  
ATOM   2989  C   PRO P 373      41.105  35.012 -40.029  1.00  0.00      PROA  
ATOM   2990  O   PRO P 373      40.665  35.558 -41.043  1.00  0.00      PROA  
ATOM   2991  N   TYR P 374      40.323  34.713 -38.979  1.00  0.00      PROA  
ATOM   2992  CA  TYR P 374      38.851  34.862 -39.043  1.00  0.00      PROA  
ATOM   2993  CB  TYR P 374      38.133  33.550 -39.484  1.00  0.00      PROA  
ATOM   2994  CG  TYR P 374      38.412  32.409 -38.628  1.00  0.00      PROA  
ATOM   2995  CD1 TYR P 374      37.760  32.146 -37.449  1.00  0.00      PROA  
ATOM   2996  CE1 TYR P 374      38.105  31.073 -36.581  1.00  0.00      PROA  
ATOM   2997  CZ  TYR P 374      38.987  30.054 -37.076  1.00  0.00      PROA  
ATOM   2998  OH  TYR P 374      39.415  29.013 -36.237  1.00  0.00      PROA  
ATOM   2999  CD2 TYR P 374      39.337  31.386 -39.034  1.00  0.00      PROA  
ATOM   3000  CE2 TYR P 374      39.644  30.286 -38.309  1.00  0.00      PROA  
ATOM   3001  C   TYR P 374      38.379  35.288 -37.657  1.00  0.00      PROA  
ATOM   3002  O   TYR P 374      39.106  35.095 -36.648  1.00  0.00      PROA  
ATOM   3003  N   ARG P 375      37.113  35.797 -37.539  1.00  0.00      PROA  
ATOM   3004  CA  ARG P 375      36.448  36.041 -36.289  1.00  0.00      PROA  
ATOM   3005  CB  ARG P 375      36.356  37.567 -36.211  1.00  0.00      PROA  
ATOM   3006  CG  ARG P 375      37.578  38.442 -36.358  1.00  0.00      PROA  
ATOM   3007  CD  ARG P 375      38.692  38.130 -35.337  1.00  0.00      PROA  
ATOM   3008  NE  ARG P 375      39.836  39.061 -35.588  1.00  0.00      PROA  
ATOM   3009  CZ  ARG P 375      41.092  38.999 -35.050  1.00  0.00      PROA  
ATOM   3010  NH1 ARG P 375      41.430  38.147 -34.154  1.00  0.00      PROA  
ATOM   3011  NH2 ARG P 375      41.947  39.867 -35.506  1.00  0.00      PROA  
ATOM   3012  C   ARG P 375      35.037  35.481 -36.143  1.00  0.00      PROA  
ATOM   3013  O   ARG P 375      34.288  35.676 -37.084  1.00  0.00      PROA  
ATOM   3014  N   ILE P 376      34.757  34.792 -35.010  1.00  0.00      PROA  
ATOM   3015  CA  ILE P 376      33.428  34.318 -34.664  1.00  0.00      PROA  
ATOM   3016  CB  ILE P 376      33.500  32.879 -33.947  1.00  0.00      PROA  
ATOM   3017  CG2 ILE P 376      32.078  32.388 -33.785  1.00  0.00      PROA  
ATOM   3018  CG1 ILE P 376      34.384  31.910 -34.749  1.00  0.00      PROA  
ATOM   3019  CD  ILE P 376      34.654  30.554 -34.095  1.00  0.00      PROA  
ATOM   3020  C   ILE P 376      32.593  35.334 -33.849  1.00  0.00      PROA  
ATOM   3021  O   ILE P 376      33.090  35.968 -32.888  1.00  0.00      PROA  
ATOM   3022  N   TYR P 377      31.344  35.692 -34.248  1.00  0.00      PROA  
ATOM   3023  CA  TYR P 377      30.460  36.670 -33.569  1.00  0.00      PROA  
ATOM   3024  CB  TYR P 377      29.790  37.658 -34.644  1.00  0.00      PROA  
ATOM   3025  CG  TYR P 377      28.957  38.791 -33.980  1.00  0.00      PROA  
ATOM   3026  CD1 TYR P 377      27.792  39.266 -34.668  1.00  0.00      PROA  
ATOM   3027  CE1 TYR P 377      27.154  40.436 -34.298  1.00  0.00      PROA  
ATOM   3028  CZ  TYR P 377      27.522  41.107 -33.144  1.00  0.00      PROA  
ATOM   3029  OH  TYR P 377      26.693  42.180 -32.676  1.00  0.00      PROA  
ATOM   3030  CD2 TYR P 377      29.421  39.478 -32.873  1.00  0.00      PROA  
ATOM   3031  CE2 TYR P 377      28.709  40.692 -32.480  1.00  0.00      PROA  
ATOM   3032  C   TYR P 377      29.413  35.724 -32.917  1.00  0.00      PROA  
ATOM   3033  O   TYR P 377      28.953  34.752 -33.544  1.00  0.00      PROA  
ATOM   3034  N   GLY P 378      29.202  35.785 -31.582  1.00  0.00      PROA  
ATOM   3035  CA  GLY P 378      28.356  34.843 -30.835  1.00  0.00      PROA  
ATOM   3036  C   GLY P 378      29.103  33.612 -30.392  1.00  0.00      PROA  
ATOM   3037  O   GLY P 378      28.516  32.487 -30.436  1.00  0.00      PROA  
ATOM   3038  N   GLY P 379      30.446  33.768 -30.082  1.00  0.00      PROA  
ATOM   3039  CA  GLY P 379      31.262  32.642 -29.699  1.00  0.00      PROA  
ATOM   3040  C   GLY P 379      30.742  31.862 -28.568  1.00  0.00      PROA  
ATOM   3041  O   GLY P 379      29.745  32.157 -27.991  1.00  0.00      PROA  
ATOM   3042  N   MET P 380      31.421  30.801 -28.287  1.00  0.00      PROA  
ATOM   3043  CA  MET P 380      31.314  29.990 -27.095  1.00  0.00      PROA  
ATOM   3044  CB  MET P 380      32.065  28.662 -27.088  1.00  0.00      PROA  
ATOM   3045  CG  MET P 380      33.643  28.743 -27.291  1.00  0.00      PROA  
ATOM   3046  SD  MET P 380      34.817  29.397 -25.970  1.00  0.00      PROA  
ATOM   3047  CE  MET P 380      34.695  28.080 -24.782  1.00  0.00      PROA  
ATOM   3048  C   MET P 380      31.588  30.701 -25.794  1.00  0.00      PROA  
ATOM   3049  O   MET P 380      32.488  31.495 -25.720  1.00  0.00      PROA  
ATOM   3050  N   ARG P 381      30.814  30.320 -24.714  1.00  0.00      PROA  
ATOM   3051  CA  ARG P 381      30.899  30.935 -23.450  1.00  0.00      PROA  
ATOM   3052  CB  ARG P 381      29.485  31.250 -22.931  1.00  0.00      PROA  
ATOM   3053  CG  ARG P 381      28.835  32.244 -23.975  1.00  0.00      PROA  
ATOM   3054  CD  ARG P 381      27.522  32.781 -23.613  1.00  0.00      PROA  
ATOM   3055  NE  ARG P 381      27.107  33.722 -24.665  1.00  0.00      PROA  
ATOM   3056  CZ  ARG P 381      25.900  34.252 -24.677  1.00  0.00      PROA  
ATOM   3057  NH1 ARG P 381      24.976  34.196 -23.714  1.00  0.00      PROA  
ATOM   3058  NH2 ARG P 381      25.512  35.026 -25.633  1.00  0.00      PROA  
ATOM   3059  C   ARG P 381      31.750  30.121 -22.447  1.00  0.00      PROA  
ATOM   3060  O   ARG P 381      31.339  29.197 -21.839  1.00  0.00      PROA  
ATOM   3061  N   PHE P 382      33.044  30.581 -22.271  1.00  0.00      PROA  
ATOM   3062  CA  PHE P 382      34.200  30.006 -21.557  1.00  0.00      PROA  
ATOM   3063  CB  PHE P 382      35.343  31.032 -21.558  1.00  0.00      PROA  
ATOM   3064  CG  PHE P 382      36.504  30.624 -20.621  1.00  0.00      PROA  
ATOM   3065  CD1 PHE P 382      36.922  31.589 -19.653  1.00  0.00      PROA  
ATOM   3066  CE1 PHE P 382      38.026  31.277 -18.869  1.00  0.00      PROA  
ATOM   3067  CZ  PHE P 382      38.667  30.028 -18.963  1.00  0.00      PROA  
ATOM   3068  CD2 PHE P 382      37.210  29.409 -20.732  1.00  0.00      PROA  
ATOM   3069  CE2 PHE P 382      38.379  29.167 -19.997  1.00  0.00      PROA  
ATOM   3070  C   PHE P 382      33.842  29.623 -20.110  1.00  0.00      PROA  
ATOM   3071  O   PHE P 382      34.247  28.639 -19.578  1.00  0.00      PROA  
ATOM   3072  N   PHE P 383      32.955  30.458 -19.468  1.00  0.00      PROA  
ATOM   3073  CA  PHE P 383      32.423  30.347 -18.094  1.00  0.00      PROA  
ATOM   3074  CB  PHE P 383      31.876  31.764 -17.578  1.00  0.00      PROA  
ATOM   3075  CG  PHE P 383      32.942  32.810 -17.554  1.00  0.00      PROA  
ATOM   3076  CD1 PHE P 383      32.553  34.163 -17.816  1.00  0.00      PROA  
ATOM   3077  CE1 PHE P 383      33.471  35.231 -17.822  1.00  0.00      PROA  
ATOM   3078  CZ  PHE P 383      34.764  35.011 -17.435  1.00  0.00      PROA  
ATOM   3079  CD2 PHE P 383      34.310  32.618 -17.239  1.00  0.00      PROA  
ATOM   3080  CE2 PHE P 383      35.196  33.682 -17.243  1.00  0.00      PROA  
ATOM   3081  C   PHE P 383      31.301  29.344 -17.955  1.00  0.00      PROA  
ATOM   3082  O   PHE P 383      30.817  29.018 -16.848  1.00  0.00      PROA  
ATOM   3083  N   GLU P 384      30.934  28.671 -19.068  1.00  0.00      PROA  
ATOM   3084  CA  GLU P 384      30.000  27.573 -19.092  1.00  0.00      PROA  
ATOM   3085  CB  GLU P 384      29.108  27.573 -20.306  1.00  0.00      PROA  
ATOM   3086  CG  GLU P 384      27.993  28.721 -20.189  1.00  0.00      PROA  
ATOM   3087  CD  GLU P 384      26.721  28.528 -20.929  1.00  0.00      PROA  
ATOM   3088  OE1 GLU P 384      26.719  27.644 -21.823  1.00  0.00      PROA  
ATOM   3089  OE2 GLU P 384      25.689  29.191 -20.639  1.00  0.00      PROA  
ATOM   3090  C   GLU P 384      30.696  26.199 -18.843  1.00  0.00      PROA  
ATOM   3091  O   GLU P 384      30.161  25.182 -18.446  1.00  0.00      PROA  
ATOM   3092  N   ARG P 385      32.063  26.154 -19.079  1.00  0.00      PROA  
ATOM   3093  CA  ARG P 385      32.734  24.860 -18.942  1.00  0.00      PROA  
ATOM   3094  CB  ARG P 385      34.160  24.899 -19.570  1.00  0.00      PROA  
ATOM   3095  CG  ARG P 385      34.136  25.135 -21.043  1.00  0.00      PROA  
ATOM   3096  CD  ARG P 385      33.493  24.047 -21.916  1.00  0.00      PROA  
ATOM   3097  NE  ARG P 385      33.363  24.728 -23.343  1.00  0.00      PROA  
ATOM   3098  CZ  ARG P 385      32.234  25.169 -23.838  1.00  0.00      PROA  
ATOM   3099  NH1 ARG P 385      31.188  25.118 -23.076  1.00  0.00      PROA  
ATOM   3100  NH2 ARG P 385      32.192  25.681 -25.086  1.00  0.00      PROA  
ATOM   3101  C   ARG P 385      32.860  24.360 -17.442  1.00  0.00      PROA  
ATOM   3102  O   ARG P 385      32.979  25.139 -16.452  1.00  0.00      PROA  
ATOM   3103  N   GLN P 386      32.768  23.030 -17.179  1.00  0.00      PROA  
ATOM   3104  CA  GLN P 386      32.618  22.435 -15.836  1.00  0.00      PROA  
ATOM   3105  CB  GLN P 386      32.635  20.911 -16.042  1.00  0.00      PROA  
ATOM   3106  CG  GLN P 386      31.398  20.440 -16.962  1.00  0.00      PROA  
ATOM   3107  CD  GLN P 386      30.051  20.785 -16.402  1.00  0.00      PROA  
ATOM   3108  OE1 GLN P 386      29.354  21.707 -16.901  1.00  0.00      PROA  
ATOM   3109  NE2 GLN P 386      29.520  20.028 -15.370  1.00  0.00      PROA  
ATOM   3110  C   GLN P 386      33.719  22.789 -14.833  1.00  0.00      PROA  
ATOM   3111  O   GLN P 386      33.500  23.266 -13.763  1.00  0.00      PROA  
ATOM   3112  N   GLU P 387      34.987  22.789 -15.257  1.00  0.00      PROA  
ATOM   3113  CA  GLU P 387      36.139  23.248 -14.550  1.00  0.00      PROA  
ATOM   3114  CB  GLU P 387      37.477  22.919 -15.298  1.00  0.00      PROA  
ATOM   3115  CG  GLU P 387      37.546  23.564 -16.747  1.00  0.00      PROA  
ATOM   3116  CD  GLU P 387      36.821  22.895 -17.938  1.00  0.00      PROA  
ATOM   3117  OE1 GLU P 387      35.975  22.045 -17.655  1.00  0.00      PROA  
ATOM   3118  OE2 GLU P 387      37.125  23.275 -19.060  1.00  0.00      PROA  
ATOM   3119  C   GLU P 387      36.121  24.695 -14.081  1.00  0.00      PROA  
ATOM   3120  O   GLU P 387      36.446  25.060 -12.940  1.00  0.00      PROA  
ATOM   3121  N   ILE P 388      35.806  25.682 -14.947  1.00  0.00      PROA  
ATOM   3122  CA  ILE P 388      35.623  27.059 -14.746  1.00  0.00      PROA  
ATOM   3123  CB  ILE P 388      35.665  27.860 -16.079  1.00  0.00      PROA  
ATOM   3124  CG2 ILE P 388      35.774  29.359 -15.759  1.00  0.00      PROA  
ATOM   3125  CG1 ILE P 388      36.797  27.348 -17.066  1.00  0.00      PROA  
ATOM   3126  CD  ILE P 388      38.233  27.706 -16.585  1.00  0.00      PROA  
ATOM   3127  C   ILE P 388      34.406  27.412 -13.877  1.00  0.00      PROA  
ATOM   3128  O   ILE P 388      34.471  28.218 -12.976  1.00  0.00      PROA  
ATOM   3129  N   LYS P 389      33.265  26.740 -14.135  1.00  0.00      PROA  
ATOM   3130  CA  LYS P 389      32.191  26.752 -13.136  1.00  0.00      PROA  
ATOM   3131  CB  LYS P 389      31.036  25.817 -13.742  1.00  0.00      PROA  
ATOM   3132  CG  LYS P 389      30.309  26.451 -15.002  1.00  0.00      PROA  
ATOM   3133  CD  LYS P 389      28.964  25.789 -15.186  1.00  0.00      PROA  
ATOM   3134  CE  LYS P 389      29.075  24.309 -15.392  1.00  0.00      PROA  
ATOM   3135  NZ  LYS P 389      27.819  23.603 -15.846  1.00  0.00      PROA  
ATOM   3136  C   LYS P 389      32.530  26.371 -11.659  1.00  0.00      PROA  
ATOM   3137  O   LYS P 389      32.022  26.897 -10.701  1.00  0.00      PROA  
ATOM   3138  N   ASP P 390      33.406  25.333 -11.573  1.00  0.00      PROA  
ATOM   3139  CA  ASP P 390      33.872  24.938 -10.298  1.00  0.00      PROA  
ATOM   3140  CB  ASP P 390      34.347  23.503 -10.556  1.00  0.00      PROA  
ATOM   3141  CG  ASP P 390      33.154  22.521 -10.764  1.00  0.00      PROA  
ATOM   3142  OD1 ASP P 390      33.405  21.344 -11.109  1.00  0.00      PROA  
ATOM   3143  OD2 ASP P 390      31.948  22.847 -10.407  1.00  0.00      PROA  
ATOM   3144  C   ASP P 390      34.877  25.795  -9.639  1.00  0.00      PROA  
ATOM   3145  O   ASP P 390      34.911  25.927  -8.401  1.00  0.00      PROA  
ATOM   3146  N   ALA P 391      35.692  26.466 -10.442  1.00  0.00      PROA  
ATOM   3147  CA  ALA P 391      36.550  27.468 -10.039  1.00  0.00      PROA  
ATOM   3148  CB  ALA P 391      37.570  27.774 -11.136  1.00  0.00      PROA  
ATOM   3149  C   ALA P 391      35.899  28.761  -9.588  1.00  0.00      PROA  
ATOM   3150  O   ALA P 391      36.225  29.296  -8.555  1.00  0.00      PROA  
ATOM   3151  N   LEU P 392      34.880  29.208 -10.356  1.00  0.00      PROA  
ATOM   3152  CA  LEU P 392      34.020  30.291 -10.022  1.00  0.00      PROA  
ATOM   3153  CB  LEU P 392      32.945  30.515 -11.161  1.00  0.00      PROA  
ATOM   3154  CG  LEU P 392      33.382  31.253 -12.466  1.00  0.00      PROA  
ATOM   3155  CD1 LEU P 392      32.429  30.854 -13.591  1.00  0.00      PROA  
ATOM   3156  CD2 LEU P 392      33.466  32.749 -12.320  1.00  0.00      PROA  
ATOM   3157  C   LEU P 392      33.342  30.079  -8.654  1.00  0.00      PROA  
ATOM   3158  O   LEU P 392      33.446  30.876  -7.772  1.00  0.00      PROA  
ATOM   3159  N   SER P 393      32.817  28.822  -8.448  1.00  0.00      PROA  
ATOM   3160  CA  SER P 393      32.357  28.387  -7.035  1.00  0.00      PROA  
ATOM   3161  CB  SER P 393      31.850  26.846  -7.098  1.00  0.00      PROA  
ATOM   3162  OG  SER P 393      30.832  26.741  -7.988  1.00  0.00      PROA  
ATOM   3163  C   SER P 393      33.393  28.469  -5.923  1.00  0.00      PROA  
ATOM   3164  O   SER P 393      32.985  28.938  -4.864  1.00  0.00      PROA  
ATOM   3165  N   TYR P 394      34.635  28.002  -6.176  1.00  0.00      PROA  
ATOM   3166  CA  TYR P 394      35.709  28.044  -5.185  1.00  0.00      PROA  
ATOM   3167  CB  TYR P 394      36.908  27.122  -5.741  1.00  0.00      PROA  
ATOM   3168  CG  TYR P 394      36.876  25.738  -5.187  1.00  0.00      PROA  
ATOM   3169  CD1 TYR P 394      36.677  24.621  -6.054  1.00  0.00      PROA  
ATOM   3170  CE1 TYR P 394      36.624  23.370  -5.485  1.00  0.00      PROA  
ATOM   3171  CZ  TYR P 394      36.646  23.245  -4.117  1.00  0.00      PROA  
ATOM   3172  OH  TYR P 394      36.486  21.962  -3.621  1.00  0.00      PROA  
ATOM   3173  CD2 TYR P 394      37.070  25.548  -3.795  1.00  0.00      PROA  
ATOM   3174  CE2 TYR P 394      36.924  24.261  -3.224  1.00  0.00      PROA  
ATOM   3175  C   TYR P 394      36.088  29.448  -4.823  1.00  0.00      PROA  
ATOM   3176  O   TYR P 394      36.186  29.823  -3.673  1.00  0.00      PROA  
ATOM   3177  N   LEU P 395      36.171  30.299  -5.833  1.00  0.00      PROA  
ATOM   3178  CA  LEU P 395      36.399  31.734  -5.745  1.00  0.00      PROA  
ATOM   3179  CB  LEU P 395      36.742  32.302  -7.198  1.00  0.00      PROA  
ATOM   3180  CG  LEU P 395      38.137  31.763  -7.723  1.00  0.00      PROA  
ATOM   3181  CD1 LEU P 395      38.336  32.080  -9.176  1.00  0.00      PROA  
ATOM   3182  CD2 LEU P 395      39.323  32.355  -6.935  1.00  0.00      PROA  
ATOM   3183  C   LEU P 395      35.293  32.483  -4.994  1.00  0.00      PROA  
ATOM   3184  O   LEU P 395      35.461  33.329  -4.152  1.00  0.00      PROA  
ATOM   3185  N   ARG P 396      34.041  32.081  -5.226  1.00  0.00      PROA  
ATOM   3186  CA  ARG P 396      32.868  32.425  -4.384  1.00  0.00      PROA  
ATOM   3187  CB  ARG P 396      31.586  31.883  -5.027  1.00  0.00      PROA  
ATOM   3188  CG  ARG P 396      31.117  32.748  -6.195  1.00  0.00      PROA  
ATOM   3189  CD  ARG P 396      29.944  32.184  -7.129  1.00  0.00      PROA  
ATOM   3190  NE  ARG P 396      28.681  32.046  -6.251  1.00  0.00      PROA  
ATOM   3191  CZ  ARG P 396      27.648  31.441  -6.677  1.00  0.00      PROA  
ATOM   3192  NH1 ARG P 396      27.432  31.025  -7.920  1.00  0.00      PROA  
ATOM   3193  NH2 ARG P 396      26.748  31.030  -5.768  1.00  0.00      PROA  
ATOM   3194  C   ARG P 396      33.034  32.147  -2.938  1.00  0.00      PROA  
ATOM   3195  O   ARG P 396      32.752  32.979  -2.109  1.00  0.00      PROA  
ATOM   3196  N   LEU P 397      33.435  30.888  -2.611  1.00  0.00      PROA  
ATOM   3197  CA  LEU P 397      33.689  30.376  -1.278  1.00  0.00      PROA  
ATOM   3198  CB  LEU P 397      33.983  28.824  -1.254  1.00  0.00      PROA  
ATOM   3199  CG  LEU P 397      32.816  27.878  -1.762  1.00  0.00      PROA  
ATOM   3200  CD1 LEU P 397      33.337  26.429  -1.727  1.00  0.00      PROA  
ATOM   3201  CD2 LEU P 397      31.618  28.092  -0.726  1.00  0.00      PROA  
ATOM   3202  C   LEU P 397      34.768  31.110  -0.517  1.00  0.00      PROA  
ATOM   3203  O   LEU P 397      34.657  31.416   0.674  1.00  0.00      PROA  
ATOM   3204  N   ILE P 398      35.824  31.620  -1.194  1.00  0.00      PROA  
ATOM   3205  CA  ILE P 398      36.892  32.518  -0.730  1.00  0.00      PROA  
ATOM   3206  CB  ILE P 398      38.068  32.572  -1.693  1.00  0.00      PROA  
ATOM   3207  CG2 ILE P 398      38.937  33.789  -1.417  1.00  0.00      PROA  
ATOM   3208  CG1 ILE P 398      38.834  31.234  -1.733  1.00  0.00      PROA  
ATOM   3209  CD  ILE P 398      39.659  30.992  -0.496  1.00  0.00      PROA  
ATOM   3210  C   ILE P 398      36.383  33.901  -0.319  1.00  0.00      PROA  
ATOM   3211  O   ILE P 398      36.757  34.408   0.787  1.00  0.00      PROA  
ATOM   3212  N   ALA P 399      35.455  34.390  -1.160  1.00  0.00      PROA  
ATOM   3213  CA  ALA P 399      34.947  35.745  -1.147  1.00  0.00      PROA  
ATOM   3214  CB  ALA P 399      34.457  36.089  -2.529  1.00  0.00      PROA  
ATOM   3215  C   ALA P 399      33.892  35.980  -0.126  1.00  0.00      PROA  
ATOM   3216  O   ALA P 399      33.552  37.116   0.250  1.00  0.00      PROA  
ATOM   3217  N   ASN P 400      33.350  34.902   0.383  1.00  0.00      PROA  
ATOM   3218  CA  ASN P 400      32.183  34.831   1.274  1.00  0.00      PROA  
ATOM   3219  CB  ASN P 400      30.909  35.529   0.783  1.00  0.00      PROA  
ATOM   3220  CG  ASN P 400      29.674  35.370   1.687  1.00  0.00      PROA  
ATOM   3221  OD1 ASN P 400      29.795  35.233   2.896  1.00  0.00      PROA  
ATOM   3222  ND2 ASN P 400      28.462  35.311   1.071  1.00  0.00      PROA  
ATOM   3223  C   ASN P 400      31.861  33.388   1.518  1.00  0.00      PROA  
ATOM   3224  O   ASN P 400      31.526  32.594   0.582  1.00  0.00      PROA  
ATOM   3225  N   ARG P 401      31.995  32.926   2.810  1.00  0.00      PROA  
ATOM   3226  CA  ARG P 401      31.679  31.562   3.240  1.00  0.00      PROA  
ATOM   3227  CB  ARG P 401      32.130  31.324   4.704  1.00  0.00      PROA  
ATOM   3228  CG  ARG P 401      33.701  31.519   4.989  1.00  0.00      PROA  
ATOM   3229  CD  ARG P 401      34.659  30.624   4.276  1.00  0.00      PROA  
ATOM   3230  NE  ARG P 401      36.045  31.083   4.581  1.00  0.00      PROA  
ATOM   3231  CZ  ARG P 401      36.659  32.031   3.924  1.00  0.00      PROA  
ATOM   3232  NH1 ARG P 401      36.228  32.637   2.818  1.00  0.00      PROA  
ATOM   3233  NH2 ARG P 401      37.667  32.686   4.437  1.00  0.00      PROA  
ATOM   3234  C   ARG P 401      30.129  31.337   3.288  1.00  0.00      PROA  
ATOM   3235  O   ARG P 401      29.687  30.223   3.136  1.00  0.00      PROA  
ATOM   3236  N   ASN P 402      29.282  32.393   3.374  1.00  0.00      PROA  
ATOM   3237  CA  ASN P 402      27.868  32.153   3.586  1.00  0.00      PROA  
ATOM   3238  CB  ASN P 402      27.252  33.083   4.600  1.00  0.00      PROA  
ATOM   3239  CG  ASN P 402      27.714  32.901   6.025  1.00  0.00      PROA  
ATOM   3240  OD1 ASN P 402      28.297  31.834   6.417  1.00  0.00      PROA  
ATOM   3241  ND2 ASN P 402      27.518  33.821   7.014  1.00  0.00      PROA  
ATOM   3242  C   ASN P 402      27.091  32.062   2.202  1.00  0.00      PROA  
ATOM   3243  O   ASN P 402      25.949  32.412   2.103  1.00  0.00      PROA  
ATOM   3244  N   ASP P 403      27.804  31.633   1.111  1.00  0.00      PROA  
ATOM   3245  CA  ASP P 403      27.218  31.432  -0.174  1.00  0.00      PROA  
ATOM   3246  CB  ASP P 403      28.223  31.904  -1.239  1.00  0.00      PROA  
ATOM   3247  CG  ASP P 403      27.669  31.980  -2.681  1.00  0.00      PROA  
ATOM   3248  OD1 ASP P 403      28.382  32.543  -3.567  1.00  0.00      PROA  
ATOM   3249  OD2 ASP P 403      26.560  31.466  -2.972  1.00  0.00      PROA  
ATOM   3250  C   ASP P 403      26.878  29.945  -0.322  1.00  0.00      PROA  
ATOM   3251  O   ASP P 403      27.764  29.112  -0.388  1.00  0.00      PROA  
ATOM   3252  N   ASP P 404      25.575  29.556  -0.408  1.00  0.00      PROA  
ATOM   3253  CA  ASP P 404      25.089  28.177  -0.275  1.00  0.00      PROA  
ATOM   3254  CB  ASP P 404      23.609  28.171   0.149  1.00  0.00      PROA  
ATOM   3255  CG  ASP P 404      23.527  28.666   1.550  1.00  0.00      PROA  
ATOM   3256  OD1 ASP P 404      22.450  29.024   1.948  1.00  0.00      PROA  
ATOM   3257  OD2 ASP P 404      24.472  28.562   2.332  1.00  0.00      PROA  
ATOM   3258  C   ASP P 404      25.168  27.386  -1.544  1.00  0.00      PROA  
ATOM   3259  O   ASP P 404      25.427  26.207  -1.501  1.00  0.00      PROA  
ATOM   3260  N   ALA P 405      24.843  27.940  -2.737  1.00  0.00      PROA  
ATOM   3261  CA  ALA P 405      24.942  27.270  -4.001  1.00  0.00      PROA  
ATOM   3262  CB  ALA P 405      24.535  28.342  -5.069  1.00  0.00      PROA  
ATOM   3263  C   ALA P 405      26.384  26.877  -4.331  1.00  0.00      PROA  
ATOM   3264  O   ALA P 405      26.804  25.775  -4.846  1.00  0.00      PROA  
ATOM   3265  N   ALA P 406      27.386  27.817  -4.060  1.00  0.00      PROA  
ATOM   3266  CA  ALA P 406      28.830  27.620  -4.302  1.00  0.00      PROA  
ATOM   3267  CB  ALA P 406      29.532  28.850  -3.785  1.00  0.00      PROA  
ATOM   3268  C   ALA P 406      29.431  26.347  -3.655  1.00  0.00      PROA  
ATOM   3269  O   ALA P 406      30.247  25.590  -4.230  1.00  0.00      PROA  
ATOM   3270  N   PHE P 407      28.976  26.157  -2.398  1.00  0.00      PROA  
ATOM   3271  CA  PHE P 407      29.300  24.972  -1.662  1.00  0.00      PROA  
ATOM   3272  CB  PHE P 407      28.940  25.219  -0.139  1.00  0.00      PROA  
ATOM   3273  CG  PHE P 407      29.004  24.065   0.809  1.00  0.00      PROA  
ATOM   3274  CD1 PHE P 407      28.106  24.073   1.821  1.00  0.00      PROA  
ATOM   3275  CE1 PHE P 407      28.276  23.247   2.943  1.00  0.00      PROA  
ATOM   3276  CZ  PHE P 407      29.447  22.346   2.930  1.00  0.00      PROA  
ATOM   3277  CD2 PHE P 407      30.110  23.154   0.822  1.00  0.00      PROA  
ATOM   3278  CE2 PHE P 407      30.387  22.315   1.908  1.00  0.00      PROA  
ATOM   3279  C   PHE P 407      28.605  23.721  -2.144  1.00  0.00      PROA  
ATOM   3280  O   PHE P 407      29.271  22.669  -2.203  1.00  0.00      PROA  
ATOM   3281  N   GLU P 408      27.343  23.810  -2.548  1.00  0.00      PROA  
ATOM   3282  CA  GLU P 408      26.750  22.620  -3.209  1.00  0.00      PROA  
ATOM   3283  CB  GLU P 408      25.243  22.857  -3.305  1.00  0.00      PROA  
ATOM   3284  CG  GLU P 408      24.372  22.072  -4.275  1.00  0.00      PROA  
ATOM   3285  CD  GLU P 408      22.886  22.038  -3.972  1.00  0.00      PROA  
ATOM   3286  OE1 GLU P 408      22.146  22.964  -4.377  1.00  0.00      PROA  
ATOM   3287  OE2 GLU P 408      22.381  21.078  -3.377  1.00  0.00      PROA  
ATOM   3288  C   GLU P 408      27.302  22.199  -4.573  1.00  0.00      PROA  
ATOM   3289  O   GLU P 408      27.490  21.058  -4.894  1.00  0.00      PROA  
ATOM   3290  N   ARG P 409      27.693  23.225  -5.304  1.00  0.00      PROA  
ATOM   3291  CA  ARG P 409      28.484  23.063  -6.563  1.00  0.00      PROA  
ATOM   3292  CB  ARG P 409      28.581  24.382  -7.315  1.00  0.00      PROA  
ATOM   3293  CG  ARG P 409      27.249  24.940  -7.853  1.00  0.00      PROA  
ATOM   3294  CD  ARG P 409      27.236  26.431  -8.259  1.00  0.00      PROA  
ATOM   3295  NE  ARG P 409      28.246  26.576  -9.310  1.00  0.00      PROA  
ATOM   3296  CZ  ARG P 409      28.325  27.542 -10.135  1.00  0.00      PROA  
ATOM   3297  NH1 ARG P 409      27.429  28.561 -10.029  1.00  0.00      PROA  
ATOM   3298  NH2 ARG P 409      29.076  27.597 -11.153  1.00  0.00      PROA  
ATOM   3299  C   ARG P 409      29.796  22.338  -6.477  1.00  0.00      PROA  
ATOM   3300  O   ARG P 409      30.035  21.492  -7.306  1.00  0.00      PROA  
ATOM   3301  N   VAL P 410      30.725  22.588  -5.481  1.00  0.00      PROA  
ATOM   3302  CA  VAL P 410      32.014  21.927  -5.489  1.00  0.00      PROA  
ATOM   3303  CB  VAL P 410      33.195  22.853  -5.690  1.00  0.00      PROA  
ATOM   3304  CG1 VAL P 410      33.250  23.282  -7.162  1.00  0.00      PROA  
ATOM   3305  CG2 VAL P 410      33.224  23.993  -4.617  1.00  0.00      PROA  
ATOM   3306  C   VAL P 410      32.246  21.027  -4.278  1.00  0.00      PROA  
ATOM   3307  O   VAL P 410      33.360  20.530  -4.066  1.00  0.00      PROA  
ATOM   3308  N   VAL P 411      31.268  20.569  -3.436  1.00  0.00      PROA  
ATOM   3309  CA  VAL P 411      31.615  19.713  -2.281  1.00  0.00      PROA  
ATOM   3310  CB  VAL P 411      30.475  19.839  -1.178  1.00  0.00      PROA  
ATOM   3311  CG1 VAL P 411      29.153  19.341  -1.823  1.00  0.00      PROA  
ATOM   3312  CG2 VAL P 411      30.783  18.930   0.005  1.00  0.00      PROA  
ATOM   3313  C   VAL P 411      31.842  18.306  -2.820  1.00  0.00      PROA  
ATOM   3314  O   VAL P 411      32.502  17.462  -2.140  1.00  0.00      PROA  
ATOM   3315  N   ASN P 412      31.397  17.969  -4.048  1.00  0.00      PROA  
ATOM   3316  CA  ASN P 412      31.762  16.755  -4.727  1.00  0.00      PROA  
ATOM   3317  CB  ASN P 412      30.498  16.259  -5.610  1.00  0.00      PROA  
ATOM   3318  CG  ASN P 412      30.749  14.922  -6.247  1.00  0.00      PROA  
ATOM   3319  OD1 ASN P 412      30.640  14.717  -7.466  1.00  0.00      PROA  
ATOM   3320  ND2 ASN P 412      31.098  13.982  -5.392  1.00  0.00      PROA  
ATOM   3321  C   ASN P 412      33.130  16.814  -5.420  1.00  0.00      PROA  
ATOM   3322  O   ASN P 412      33.709  15.819  -5.829  1.00  0.00      PROA  
ATOM   3323  N   THR P 413      33.725  18.027  -5.581  1.00  0.00      PROA  
ATOM   3324  CA  THR P 413      34.830  18.253  -6.496  1.00  0.00      PROA  
ATOM   3325  CB  THR P 413      34.468  19.270  -7.615  1.00  0.00      PROA  
ATOM   3326  OG1 THR P 413      33.359  18.751  -8.326  1.00  0.00      PROA  
ATOM   3327  CG2 THR P 413      35.517  19.593  -8.611  1.00  0.00      PROA  
ATOM   3328  C   THR P 413      36.082  18.780  -5.830  1.00  0.00      PROA  
ATOM   3329  O   THR P 413      36.051  19.852  -5.329  1.00  0.00      PROA  
ATOM   3330  N   PRO P 414      37.193  18.063  -5.788  1.00  0.00      PROA  
ATOM   3331  CD  PRO P 414      38.468  18.725  -5.499  1.00  0.00      PROA  
ATOM   3332  CA  PRO P 414      37.303  16.620  -5.554  1.00  0.00      PROA  
ATOM   3333  CB  PRO P 414      38.884  16.356  -5.693  1.00  0.00      PROA  
ATOM   3334  CG  PRO P 414      39.434  17.655  -4.990  1.00  0.00      PROA  
ATOM   3335  C   PRO P 414      36.730  16.237  -4.164  1.00  0.00      PROA  
ATOM   3336  O   PRO P 414      36.396  17.050  -3.314  1.00  0.00      PROA  
ATOM   3337  N   THR P 415      36.420  14.959  -3.979  1.00  0.00      PROA  
ATOM   3338  CA  THR P 415      35.716  14.478  -2.789  1.00  0.00      PROA  
ATOM   3339  CB  THR P 415      35.237  13.092  -2.976  1.00  0.00      PROA  
ATOM   3340  OG1 THR P 415      35.950  12.452  -4.066  1.00  0.00      PROA  
ATOM   3341  CG2 THR P 415      33.789  13.120  -3.553  1.00  0.00      PROA  
ATOM   3342  C   THR P 415      36.476  14.552  -1.490  1.00  0.00      PROA  
ATOM   3343  O   THR P 415      37.722  14.437  -1.454  1.00  0.00      PROA  
ATOM   3344  N   ARG P 416      35.740  14.847  -0.412  1.00  0.00      PROA  
ATOM   3345  CA  ARG P 416      36.408  15.084   0.811  1.00  0.00      PROA  
ATOM   3346  CB  ARG P 416      35.891  16.408   1.370  1.00  0.00      PROA  
ATOM   3347  CG  ARG P 416      36.303  17.587   0.476  1.00  0.00      PROA  
ATOM   3348  CD  ARG P 416      37.803  17.826   0.191  1.00  0.00      PROA  
ATOM   3349  NE  ARG P 416      37.857  18.909  -0.811  1.00  0.00      PROA  
ATOM   3350  CZ  ARG P 416      38.955  19.522  -1.210  1.00  0.00      PROA  
ATOM   3351  NH1 ARG P 416      40.156  19.047  -0.951  1.00  0.00      PROA  
ATOM   3352  NH2 ARG P 416      38.773  20.483  -2.107  1.00  0.00      PROA  
ATOM   3353  C   ARG P 416      36.141  14.028   1.818  1.00  0.00      PROA  
ATOM   3354  O   ARG P 416      36.636  14.114   2.908  1.00  0.00      PROA  
ATOM   3355  N   GLY P 417      35.164  13.136   1.552  1.00  0.00      PROA  
ATOM   3356  CA  GLY P 417      34.547  12.213   2.527  1.00  0.00      PROA  
ATOM   3357  C   GLY P 417      33.228  12.729   2.976  1.00  0.00      PROA  
ATOM   3358  O   GLY P 417      32.727  12.481   4.079  1.00  0.00      PROA  
ATOM   3359  N   ILE P 418      32.498  13.456   2.073  1.00  0.00      PROA  
ATOM   3360  CA  ILE P 418      31.210  14.136   2.284  1.00  0.00      PROA  
ATOM   3361  CB  ILE P 418      31.316  15.676   2.123  1.00  0.00      PROA  
ATOM   3362  CG2 ILE P 418      29.980  16.270   2.430  1.00  0.00      PROA  
ATOM   3363  CG1 ILE P 418      32.428  16.206   3.095  1.00  0.00      PROA  
ATOM   3364  CD  ILE P 418      32.887  17.621   2.827  1.00  0.00      PROA  
ATOM   3365  C   ILE P 418      30.295  13.608   1.172  1.00  0.00      PROA  
ATOM   3366  O   ILE P 418      30.520  13.849  -0.001  1.00  0.00      PROA  
ATOM   3367  N   GLY P 419      29.234  12.926   1.550  1.00  0.00      PROA  
ATOM   3368  CA  GLY P 419      28.128  12.560   0.670  1.00  0.00      PROA  
ATOM   3369  C   GLY P 419      26.795  12.877   1.270  1.00  0.00      PROA  
ATOM   3370  O   GLY P 419      26.673  13.610   2.219  1.00  0.00      PROA  
ATOM   3371  N   ASP P 420      25.783  12.234   0.673  1.00  0.00      PROA  
ATOM   3372  CA  ASP P 420      24.321  12.488   0.790  1.00  0.00      PROA  
ATOM   3373  CB  ASP P 420      23.479  11.596  -0.146  1.00  0.00      PROA  
ATOM   3374  CG  ASP P 420      23.775  11.769  -1.642  1.00  0.00      PROA  
ATOM   3375  OD1 ASP P 420      24.856  12.211  -2.042  1.00  0.00      PROA  
ATOM   3376  OD2 ASP P 420      22.976  11.252  -2.469  1.00  0.00      PROA  
ATOM   3377  C   ASP P 420      23.777  12.423   2.255  1.00  0.00      PROA  
ATOM   3378  O   ASP P 420      23.012  13.285   2.620  1.00  0.00      PROA  
ATOM   3379  N   ARG P 421      24.207  11.415   3.078  1.00  0.00      PROA  
ATOM   3380  CA  ARG P 421      23.751  11.275   4.400  1.00  0.00      PROA  
ATOM   3381  CB  ARG P 421      24.041   9.964   5.051  1.00  0.00      PROA  
ATOM   3382  CG  ARG P 421      23.570   8.715   4.324  1.00  0.00      PROA  
ATOM   3383  CD  ARG P 421      22.068   8.419   4.402  1.00  0.00      PROA  
ATOM   3384  NE  ARG P 421      21.414   8.924   3.142  1.00  0.00      PROA  
ATOM   3385  CZ  ARG P 421      20.622   9.993   3.059  1.00  0.00      PROA  
ATOM   3386  NH1 ARG P 421      20.086  10.757   3.973  1.00  0.00      PROA  
ATOM   3387  NH2 ARG P 421      20.058  10.141   1.866  1.00  0.00      PROA  
ATOM   3388  C   ARG P 421      24.143  12.442   5.349  1.00  0.00      PROA  
ATOM   3389  O   ARG P 421      23.267  13.048   5.955  1.00  0.00      PROA  
ATOM   3390  N   THR P 422      25.428  12.888   5.321  1.00  0.00      PROA  
ATOM   3391  CA  THR P 422      25.993  14.161   5.776  1.00  0.00      PROA  
ATOM   3392  CB  THR P 422      27.488  14.339   5.364  1.00  0.00      PROA  
ATOM   3393  OG1 THR P 422      28.185  13.130   5.653  1.00  0.00      PROA  
ATOM   3394  CG2 THR P 422      28.201  15.527   6.085  1.00  0.00      PROA  
ATOM   3395  C   THR P 422      25.262  15.352   5.149  1.00  0.00      PROA  
ATOM   3396  O   THR P 422      24.789  16.301   5.817  1.00  0.00      PROA  
ATOM   3397  N   LEU P 423      25.004  15.374   3.845  1.00  0.00      PROA  
ATOM   3398  CA  LEU P 423      24.461  16.504   3.119  1.00  0.00      PROA  
ATOM   3399  CB  LEU P 423      24.542  16.387   1.524  1.00  0.00      PROA  
ATOM   3400  CG  LEU P 423      25.948  16.920   0.924  1.00  0.00      PROA  
ATOM   3401  CD1 LEU P 423      26.146  16.719  -0.587  1.00  0.00      PROA  
ATOM   3402  CD2 LEU P 423      26.175  18.418   1.228  1.00  0.00      PROA  
ATOM   3403  C   LEU P 423      22.995  16.674   3.461  1.00  0.00      PROA  
ATOM   3404  O   LEU P 423      22.530  17.742   3.755  1.00  0.00      PROA  
ATOM   3405  N   ASP P 424      22.180  15.600   3.611  1.00  0.00      PROA  
ATOM   3406  CA  ASP P 424      20.806  15.691   4.038  1.00  0.00      PROA  
ATOM   3407  CB  ASP P 424      20.149  14.324   4.017  1.00  0.00      PROA  
ATOM   3408  CG  ASP P 424      19.572  14.057   2.652  1.00  0.00      PROA  
ATOM   3409  OD1 ASP P 424      19.254  14.945   1.810  1.00  0.00      PROA  
ATOM   3410  OD2 ASP P 424      19.162  12.856   2.435  1.00  0.00      PROA  
ATOM   3411  C   ASP P 424      20.573  16.287   5.475  1.00  0.00      PROA  
ATOM   3412  O   ASP P 424      19.652  17.099   5.710  1.00  0.00      PROA  
ATOM   3413  N   VAL P 425      21.352  15.922   6.462  1.00  0.00      PROA  
ATOM   3414  CA  VAL P 425      21.307  16.541   7.800  1.00  0.00      PROA  
ATOM   3415  CB  VAL P 425      21.851  15.678   8.882  1.00  0.00      PROA  
ATOM   3416  CG1 VAL P 425      21.110  14.372   8.883  1.00  0.00      PROA  
ATOM   3417  CG2 VAL P 425      23.334  15.463   8.821  1.00  0.00      PROA  
ATOM   3418  C   VAL P 425      21.792  17.935   7.767  1.00  0.00      PROA  
ATOM   3419  O   VAL P 425      21.243  18.760   8.495  1.00  0.00      PROA  
ATOM   3420  N   VAL P 426      22.788  18.341   6.828  1.00  0.00      PROA  
ATOM   3421  CA  VAL P 426      23.162  19.655   6.599  1.00  0.00      PROA  
ATOM   3422  CB  VAL P 426      24.396  19.895   5.685  1.00  0.00      PROA  
ATOM   3423  CG1 VAL P 426      24.526  21.233   5.049  1.00  0.00      PROA  
ATOM   3424  CG2 VAL P 426      25.629  19.629   6.574  1.00  0.00      PROA  
ATOM   3425  C   VAL P 426      21.948  20.504   6.110  1.00  0.00      PROA  
ATOM   3426  O   VAL P 426      21.644  21.661   6.540  1.00  0.00      PROA  
ATOM   3427  N   ARG P 427      21.234  19.939   5.137  1.00  0.00      PROA  
ATOM   3428  CA  ARG P 427      20.049  20.403   4.483  1.00  0.00      PROA  
ATOM   3429  CB  ARG P 427      19.877  19.568   3.203  1.00  0.00      PROA  
ATOM   3430  CG  ARG P 427      18.723  20.043   2.328  1.00  0.00      PROA  
ATOM   3431  CD  ARG P 427      18.952  21.424   1.640  1.00  0.00      PROA  
ATOM   3432  NE  ARG P 427      20.188  21.329   0.768  1.00  0.00      PROA  
ATOM   3433  CZ  ARG P 427      20.532  22.365   0.036  1.00  0.00      PROA  
ATOM   3434  NH1 ARG P 427      20.187  23.543   0.205  1.00  0.00      PROA  
ATOM   3435  NH2 ARG P 427      21.385  22.162  -0.926  1.00  0.00      PROA  
ATOM   3436  C   ARG P 427      18.871  20.686   5.340  1.00  0.00      PROA  
ATOM   3437  O   ARG P 427      18.175  21.677   5.262  1.00  0.00      PROA  
ATOM   3438  N   GLN P 428      18.566  19.777   6.248  1.00  0.00      PROA  
ATOM   3439  CA  GLN P 428      17.529  19.882   7.208  1.00  0.00      PROA  
ATOM   3440  CB  GLN P 428      17.169  18.409   7.778  1.00  0.00      PROA  
ATOM   3441  CG  GLN P 428      16.378  17.585   6.745  1.00  0.00      PROA  
ATOM   3442  CD  GLN P 428      16.195  16.167   6.979  1.00  0.00      PROA  
ATOM   3443  OE1 GLN P 428      15.101  15.685   7.258  1.00  0.00      PROA  
ATOM   3444  NE2 GLN P 428      17.258  15.378   7.053  1.00  0.00      PROA  
ATOM   3445  C   GLN P 428      17.813  20.858   8.327  1.00  0.00      PROA  
ATOM   3446  O   GLN P 428      16.980  21.687   8.713  1.00  0.00      PROA  
ATOM   3447  N   THR P 429      19.060  20.791   8.913  1.00  0.00      PROA  
ATOM   3448  CA  THR P 429      19.419  21.588  10.108  1.00  0.00      PROA  
ATOM   3449  CB  THR P 429      20.717  21.003  10.820  1.00  0.00      PROA  
ATOM   3450  OG1 THR P 429      20.623  19.643  11.157  1.00  0.00      PROA  
ATOM   3451  CG2 THR P 429      21.226  21.670  12.064  1.00  0.00      PROA  
ATOM   3452  C   THR P 429      19.695  22.952   9.723  1.00  0.00      PROA  
ATOM   3453  O   THR P 429      19.341  23.856  10.477  1.00  0.00      PROA  
ATOM   3454  N   SER P 430      20.040  23.192   8.411  1.00  0.00      PROA  
ATOM   3455  CA  SER P 430      19.816  24.484   7.761  1.00  0.00      PROA  
ATOM   3456  CB  SER P 430      20.266  24.294   6.221  1.00  0.00      PROA  
ATOM   3457  OG  SER P 430      19.912  25.470   5.507  1.00  0.00      PROA  
ATOM   3458  C   SER P 430      18.435  24.978   7.926  1.00  0.00      PROA  
ATOM   3459  O   SER P 430      18.192  25.992   8.645  1.00  0.00      PROA  
ATOM   3460  N   ARG P 431      17.446  24.323   7.431  1.00  0.00      PROA  
ATOM   3461  CA  ARG P 431      16.120  24.847   7.329  1.00  0.00      PROA  
ATOM   3462  CB  ARG P 431      15.243  24.189   6.311  1.00  0.00      PROA  
ATOM   3463  CG  ARG P 431      15.782  24.284   4.859  1.00  0.00      PROA  
ATOM   3464  CD  ARG P 431      15.815  25.717   4.346  1.00  0.00      PROA  
ATOM   3465  NE  ARG P 431      14.499  26.424   4.606  1.00  0.00      PROA  
ATOM   3466  CZ  ARG P 431      14.444  27.698   5.131  1.00  0.00      PROA  
ATOM   3467  NH1 ARG P 431      15.413  28.568   5.384  1.00  0.00      PROA  
ATOM   3468  NH2 ARG P 431      13.197  27.999   5.435  1.00  0.00      PROA  
ATOM   3469  C   ARG P 431      15.229  25.009   8.594  1.00  0.00      PROA  
ATOM   3470  O   ARG P 431      14.530  26.041   8.790  1.00  0.00      PROA  
ATOM   3471  N   ASP P 432      15.231  23.938   9.434  1.00  0.00      PROA  
ATOM   3472  CA  ASP P 432      14.715  23.985  10.786  1.00  0.00      PROA  
ATOM   3473  CB  ASP P 432      14.872  22.593  11.370  1.00  0.00      PROA  
ATOM   3474  CG  ASP P 432      13.751  21.614  10.910  1.00  0.00      PROA  
ATOM   3475  OD1 ASP P 432      13.755  20.506  11.504  1.00  0.00      PROA  
ATOM   3476  OD2 ASP P 432      12.875  21.890  10.038  1.00  0.00      PROA  
ATOM   3477  C   ASP P 432      15.332  25.011  11.793  1.00  0.00      PROA  
ATOM   3478  O   ASP P 432      14.641  25.601  12.656  1.00  0.00      PROA  
ATOM   3479  N   ARG P 433      16.604  25.329  11.731  1.00  0.00      PROA  
ATOM   3480  CA  ARG P 433      17.165  26.245  12.646  1.00  0.00      PROA  
ATOM   3481  CB  ARG P 433      18.591  25.969  13.212  1.00  0.00      PROA  
ATOM   3482  CG  ARG P 433      18.712  24.562  13.700  1.00  0.00      PROA  
ATOM   3483  CD  ARG P 433      20.027  24.310  14.406  1.00  0.00      PROA  
ATOM   3484  NE  ARG P 433      19.882  22.987  15.105  1.00  0.00      PROA  
ATOM   3485  CZ  ARG P 433      20.633  22.704  16.173  1.00  0.00      PROA  
ATOM   3486  NH1 ARG P 433      21.698  23.393  16.556  1.00  0.00      PROA  
ATOM   3487  NH2 ARG P 433      20.438  21.570  16.792  1.00  0.00      PROA  
ATOM   3488  C   ARG P 433      17.163  27.653  11.974  1.00  0.00      PROA  
ATOM   3489  O   ARG P 433      17.484  28.678  12.664  1.00  0.00      PROA  
ATOM   3490  N   GLN P 434      16.776  27.692  10.651  1.00  0.00      PROA  
ATOM   3491  CA  GLN P 434      16.841  28.804   9.753  1.00  0.00      PROA  
ATOM   3492  CB  GLN P 434      15.783  29.794  10.188  1.00  0.00      PROA  
ATOM   3493  CG  GLN P 434      14.322  29.281  10.085  1.00  0.00      PROA  
ATOM   3494  CD  GLN P 434      13.823  28.520  11.341  1.00  0.00      PROA  
ATOM   3495  OE1 GLN P 434      12.881  27.747  11.334  1.00  0.00      PROA  
ATOM   3496  NE2 GLN P 434      14.348  28.884  12.587  1.00  0.00      PROA  
ATOM   3497  C   GLN P 434      18.237  29.481   9.626  1.00  0.00      PROA  
ATOM   3498  O   GLN P 434      18.497  30.515  10.176  1.00  0.00      PROA  
ATOM   3499  N   LEU P 435      19.213  28.751   9.000  1.00  0.00      PROA  
ATOM   3500  CA  LEU P 435      20.570  29.272   8.763  1.00  0.00      PROA  
ATOM   3501  CB  LEU P 435      21.576  28.603   9.767  1.00  0.00      PROA  
ATOM   3502  CG  LEU P 435      21.432  28.997  11.243  1.00  0.00      PROA  
ATOM   3503  CD1 LEU P 435      21.979  27.908  12.160  1.00  0.00      PROA  
ATOM   3504  CD2 LEU P 435      22.109  30.343  11.542  1.00  0.00      PROA  
ATOM   3505  C   LEU P 435      21.062  28.901   7.368  1.00  0.00      PROA  
ATOM   3506  O   LEU P 435      20.404  28.137   6.651  1.00  0.00      PROA  
ATOM   3507  N   THR P 436      22.192  29.449   6.928  1.00  0.00      PROA  
ATOM   3508  CA  THR P 436      22.833  29.106   5.658  1.00  0.00      PROA  
ATOM   3509  CB  THR P 436      23.632  30.302   5.118  1.00  0.00      PROA  
ATOM   3510  OG1 THR P 436      24.416  31.018   6.081  1.00  0.00      PROA  
ATOM   3511  CG2 THR P 436      22.608  31.303   4.434  1.00  0.00      PROA  
ATOM   3512  C   THR P 436      23.717  27.869   5.845  1.00  0.00      PROA  
ATOM   3513  O   THR P 436      23.834  27.339   6.961  1.00  0.00      PROA  
ATOM   3514  N   LEU P 437      24.203  27.279   4.759  1.00  0.00      PROA  
ATOM   3515  CA  LEU P 437      24.748  25.908   4.847  1.00  0.00      PROA  
ATOM   3516  CB  LEU P 437      24.934  25.267   3.513  1.00  0.00      PROA  
ATOM   3517  CG  LEU P 437      23.757  25.275   2.579  1.00  0.00      PROA  
ATOM   3518  CD1 LEU P 437      24.048  24.628   1.259  1.00  0.00      PROA  
ATOM   3519  CD2 LEU P 437      22.641  24.491   3.254  1.00  0.00      PROA  
ATOM   3520  C   LEU P 437      26.041  25.700   5.654  1.00  0.00      PROA  
ATOM   3521  O   LEU P 437      26.249  24.705   6.274  1.00  0.00      PROA  
ATOM   3522  N   TRP P 438      26.979  26.676   5.595  1.00  0.00      PROA  
ATOM   3523  CA  TRP P 438      28.239  26.722   6.278  1.00  0.00      PROA  
ATOM   3524  CB  TRP P 438      29.088  28.040   5.868  1.00  0.00      PROA  
ATOM   3525  CG  TRP P 438      30.489  27.665   5.769  1.00  0.00      PROA  
ATOM   3526  CD1 TRP P 438      31.379  28.207   6.610  1.00  0.00      PROA  
ATOM   3527  NE1 TRP P 438      32.652  28.018   6.141  1.00  0.00      PROA  
ATOM   3528  CE2 TRP P 438      32.556  27.386   4.909  1.00  0.00      PROA  
ATOM   3529  CD2 TRP P 438      31.183  27.166   4.666  1.00  0.00      PROA  
ATOM   3530  CE3 TRP P 438      30.821  26.506   3.517  1.00  0.00      PROA  
ATOM   3531  CZ3 TRP P 438      31.720  26.197   2.514  1.00  0.00      PROA  
ATOM   3532  CZ2 TRP P 438      33.563  27.005   3.966  1.00  0.00      PROA  
ATOM   3533  CH2 TRP P 438      33.059  26.530   2.750  1.00  0.00      PROA  
ATOM   3534  C   TRP P 438      28.060  26.776   7.742  1.00  0.00      PROA  
ATOM   3535  O   TRP P 438      28.520  25.947   8.481  1.00  0.00      PROA  
ATOM   3536  N   GLN P 439      27.164  27.670   8.182  1.00  0.00      PROA  
ATOM   3537  CA  GLN P 439      26.515  27.757   9.532  1.00  0.00      PROA  
ATOM   3538  CB  GLN P 439      25.514  29.019   9.660  1.00  0.00      PROA  
ATOM   3539  CG  GLN P 439      26.114  30.483   9.618  1.00  0.00      PROA  
ATOM   3540  CD  GLN P 439      27.552  30.625  10.107  1.00  0.00      PROA  
ATOM   3541  OE1 GLN P 439      28.471  30.437   9.311  1.00  0.00      PROA  
ATOM   3542  NE2 GLN P 439      27.766  30.810  11.427  1.00  0.00      PROA  
ATOM   3543  C   GLN P 439      25.888  26.466   9.967  1.00  0.00      PROA  
ATOM   3544  O   GLN P 439      26.147  25.922  10.982  1.00  0.00      PROA  
ATOM   3545  N   ALA P 440      25.074  25.861   9.098  1.00  0.00      PROA  
ATOM   3546  CA  ALA P 440      24.461  24.542   9.260  1.00  0.00      PROA  
ATOM   3547  CB  ALA P 440      23.572  24.403   8.027  1.00  0.00      PROA  
ATOM   3548  C   ALA P 440      25.310  23.312   9.426  1.00  0.00      PROA  
ATOM   3549  O   ALA P 440      24.984  22.457  10.270  1.00  0.00      PROA  
ATOM   3550  N   CYS P 441      26.468  23.266   8.766  1.00  0.00      PROA  
ATOM   3551  CA  CYS P 441      27.629  22.409   9.088  1.00  0.00      PROA  
ATOM   3552  CB  CYS P 441      28.673  22.581   7.934  1.00  0.00      PROA  
ATOM   3553  SG  CYS P 441      28.079  22.069   6.333  1.00  0.00      PROA  
ATOM   3554  C   CYS P 441      28.255  22.625  10.413  1.00  0.00      PROA  
ATOM   3555  O   CYS P 441      28.513  21.614  11.063  1.00  0.00      PROA  
ATOM   3556  N   ARG P 442      28.523  23.886  10.824  1.00  0.00      PROA  
ATOM   3557  CA  ARG P 442      29.029  24.245  12.184  1.00  0.00      PROA  
ATOM   3558  CB  ARG P 442      29.547  25.689  12.382  1.00  0.00      PROA  
ATOM   3559  CG  ARG P 442      30.898  25.821  11.553  1.00  0.00      PROA  
ATOM   3560  CD  ARG P 442      32.160  25.051  12.083  1.00  0.00      PROA  
ATOM   3561  NE  ARG P 442      33.320  25.623  11.356  1.00  0.00      PROA  
ATOM   3562  CZ  ARG P 442      34.589  25.138  11.444  1.00  0.00      PROA  
ATOM   3563  NH1 ARG P 442      35.083  24.186  12.234  1.00  0.00      PROA  
ATOM   3564  NH2 ARG P 442      35.525  25.883  10.775  1.00  0.00      PROA  
ATOM   3565  C   ARG P 442      28.052  23.923  13.277  1.00  0.00      PROA  
ATOM   3566  O   ARG P 442      28.534  23.432  14.294  1.00  0.00      PROA  
ATOM   3567  N   GLU P 443      26.751  24.009  13.071  1.00  0.00      PROA  
ATOM   3568  CA  GLU P 443      25.686  23.548  13.945  1.00  0.00      PROA  
ATOM   3569  CB  GLU P 443      24.307  23.846  13.381  1.00  0.00      PROA  
ATOM   3570  CG  GLU P 443      23.902  25.289  13.431  1.00  0.00      PROA  
ATOM   3571  CD  GLU P 443      23.954  25.863  14.862  1.00  0.00      PROA  
ATOM   3572  OE1 GLU P 443      23.363  25.351  15.788  1.00  0.00      PROA  
ATOM   3573  OE2 GLU P 443      24.717  26.874  15.043  1.00  0.00      PROA  
ATOM   3574  C   GLU P 443      25.773  22.111  14.324  1.00  0.00      PROA  
ATOM   3575  O   GLU P 443      25.685  21.734  15.467  1.00  0.00      PROA  
ATOM   3576  N   LEU P 444      25.939  21.162  13.347  1.00  0.00      PROA  
ATOM   3577  CA  LEU P 444      26.116  19.764  13.566  1.00  0.00      PROA  
ATOM   3578  CB  LEU P 444      26.257  19.074  12.217  1.00  0.00      PROA  
ATOM   3579  CG  LEU P 444      24.956  19.118  11.506  1.00  0.00      PROA  
ATOM   3580  CD1 LEU P 444      25.146  19.025   9.933  1.00  0.00      PROA  
ATOM   3581  CD2 LEU P 444      23.977  17.932  11.922  1.00  0.00      PROA  
ATOM   3582  C   LEU P 444      27.368  19.441  14.306  1.00  0.00      PROA  
ATOM   3583  O   LEU P 444      27.314  18.780  15.312  1.00  0.00      PROA  
ATOM   3584  N   LEU P 445      28.502  20.039  13.887  1.00  0.00      PROA  
ATOM   3585  CA  LEU P 445      29.859  19.949  14.488  1.00  0.00      PROA  
ATOM   3586  CB  LEU P 445      30.873  20.680  13.614  1.00  0.00      PROA  
ATOM   3587  CG  LEU P 445      31.285  20.020  12.273  1.00  0.00      PROA  
ATOM   3588  CD1 LEU P 445      32.107  20.848  11.339  1.00  0.00      PROA  
ATOM   3589  CD2 LEU P 445      31.907  18.637  12.416  1.00  0.00      PROA  
ATOM   3590  C   LEU P 445      30.019  20.312  15.985  1.00  0.00      PROA  
ATOM   3591  O   LEU P 445      30.677  19.552  16.694  1.00  0.00      PROA  
ATOM   3592  N   GLN P 446      29.323  21.403  16.437  1.00  0.00      PROA  
ATOM   3593  CA  GLN P 446      29.602  21.887  17.780  1.00  0.00      PROA  
ATOM   3594  CB  GLN P 446      29.516  23.410  17.776  1.00  0.00      PROA  
ATOM   3595  CG  GLN P 446      30.638  24.199  17.007  1.00  0.00      PROA  
ATOM   3596  CD  GLN P 446      32.097  23.778  17.426  1.00  0.00      PROA  
ATOM   3597  OE1 GLN P 446      32.588  22.654  17.132  1.00  0.00      PROA  
ATOM   3598  NE2 GLN P 446      32.888  24.720  17.993  1.00  0.00      PROA  
ATOM   3599  C   GLN P 446      28.690  21.281  18.883  1.00  0.00      PROA  
ATOM   3600  O   GLN P 446      28.884  21.519  20.071  1.00  0.00      PROA  
ATOM   3601  N   GLU P 447      27.704  20.493  18.419  1.00  0.00      PROA  
ATOM   3602  CA  GLU P 447      26.859  19.676  19.196  1.00  0.00      PROA  
ATOM   3603  CB  GLU P 447      25.414  19.816  18.692  1.00  0.00      PROA  
ATOM   3604  CG  GLU P 447      24.780  21.170  19.144  1.00  0.00      PROA  
ATOM   3605  CD  GLU P 447      23.425  21.478  18.661  1.00  0.00      PROA  
ATOM   3606  OE1 GLU P 447      22.862  22.668  18.842  1.00  0.00      PROA  
ATOM   3607  OE2 GLU P 447      22.823  20.590  17.924  1.00  0.00      PROA  
ATOM   3608  C   GLU P 447      27.279  18.158  19.025  1.00  0.00      PROA  
ATOM   3609  O   GLU P 447      26.651  17.197  19.617  1.00  0.00      PROA  
ATOM   3610  N   LYS P 448      28.386  17.913  18.234  1.00  0.00      PROA  
ATOM   3611  CA  LYS P 448      28.913  16.580  18.018  1.00  0.00      PROA  
ATOM   3612  CB  LYS P 448      29.600  16.025  19.313  1.00  0.00      PROA  
ATOM   3613  CG  LYS P 448      30.737  16.924  19.923  1.00  0.00      PROA  
ATOM   3614  CD  LYS P 448      31.991  17.233  19.059  1.00  0.00      PROA  
ATOM   3615  CE  LYS P 448      32.808  15.992  18.812  1.00  0.00      PROA  
ATOM   3616  NZ  LYS P 448      34.158  16.332  18.464  1.00  0.00      PROA  
ATOM   3617  C   LYS P 448      28.077  15.610  17.269  1.00  0.00      PROA  
ATOM   3618  O   LYS P 448      28.061  14.494  17.582  1.00  0.00      PROA  
ATOM   3619  N   ALA P 449      27.437  16.113  16.215  1.00  0.00      PROA  
ATOM   3620  CA  ALA P 449      26.878  15.207  15.227  1.00  0.00      PROA  
ATOM   3621  CB  ALA P 449      25.602  15.854  14.621  1.00  0.00      PROA  
ATOM   3622  C   ALA P 449      27.967  14.727  14.230  1.00  0.00      PROA  
ATOM   3623  O   ALA P 449      29.068  15.240  14.219  1.00  0.00      PROA  
ATOM   3624  N   LEU P 450      27.685  13.623  13.528  1.00  0.00      PROA  
ATOM   3625  CA  LEU P 450      28.464  13.080  12.463  1.00  0.00      PROA  
ATOM   3626  CB  LEU P 450      28.999  14.053  11.329  1.00  0.00      PROA  
ATOM   3627  CG  LEU P 450      27.773  14.758  10.671  1.00  0.00      PROA  
ATOM   3628  CD1 LEU P 450      28.398  15.690   9.641  1.00  0.00      PROA  
ATOM   3629  CD2 LEU P 450      26.815  13.850   9.848  1.00  0.00      PROA  
ATOM   3630  C   LEU P 450      29.462  12.098  12.918  1.00  0.00      PROA  
ATOM   3631  O   LEU P 450      30.138  12.361  13.952  1.00  0.00      PROA  
ATOM   3632  N   ALA P 451      29.612  10.967  12.243  1.00  0.00      PROA  
ATOM   3633  CA  ALA P 451      30.761  10.018  12.446  1.00  0.00      PROA  
ATOM   3634  CB  ALA P 451      30.592   8.684  11.643  1.00  0.00      PROA  
ATOM   3635  C   ALA P 451      32.182  10.574  11.994  1.00  0.00      PROA  
ATOM   3636  O   ALA P 451      32.277  11.422  11.090  1.00  0.00      PROA  
ATOM   3637  N   GLY P 452      33.237  10.202  12.763  1.00  0.00      PROA  
ATOM   3638  CA  GLY P 452      34.548  10.870  12.823  1.00  0.00      PROA  
ATOM   3639  C   GLY P 452      35.200  11.347  11.565  1.00  0.00      PROA  
ATOM   3640  O   GLY P 452      35.634  12.480  11.420  1.00  0.00      PROA  
ATOM   3641  N   ARG P 453      35.105  10.393  10.614  1.00  0.00      PROA  
ATOM   3642  CA  ARG P 453      35.635  10.631   9.313  1.00  0.00      PROA  
ATOM   3643  CB  ARG P 453      35.743   9.338   8.452  1.00  0.00      PROA  
ATOM   3644  CG  ARG P 453      34.430   8.563   8.179  1.00  0.00      PROA  
ATOM   3645  CD  ARG P 453      34.665   7.128   7.710  1.00  0.00      PROA  
ATOM   3646  NE  ARG P 453      33.334   6.565   7.215  1.00  0.00      PROA  
ATOM   3647  CZ  ARG P 453      32.414   6.085   8.054  1.00  0.00      PROA  
ATOM   3648  NH1 ARG P 453      32.602   5.976   9.364  1.00  0.00      PROA  
ATOM   3649  NH2 ARG P 453      31.255   5.707   7.573  1.00  0.00      PROA  
ATOM   3650  C   ARG P 453      34.917  11.617   8.417  1.00  0.00      PROA  
ATOM   3651  O   ARG P 453      35.510  12.587   7.956  1.00  0.00      PROA  
ATOM   3652  N   ALA P 454      33.587  11.489   8.355  1.00  0.00      PROA  
ATOM   3653  CA  ALA P 454      32.701  12.470   7.731  1.00  0.00      PROA  
ATOM   3654  CB  ALA P 454      31.283  11.903   7.734  1.00  0.00      PROA  
ATOM   3655  C   ALA P 454      32.825  13.793   8.356  1.00  0.00      PROA  
ATOM   3656  O   ALA P 454      32.770  14.778   7.613  1.00  0.00      PROA  
ATOM   3657  N   ALA P 455      32.851  13.881   9.692  1.00  0.00      PROA  
ATOM   3658  CA  ALA P 455      32.967  15.034  10.484  1.00  0.00      PROA  
ATOM   3659  CB  ALA P 455      32.868  14.795  11.956  1.00  0.00      PROA  
ATOM   3660  C   ALA P 455      34.240  15.755  10.181  1.00  0.00      PROA  
ATOM   3661  O   ALA P 455      34.204  16.980   9.971  1.00  0.00      PROA  
ATOM   3662  N   SER P 456      35.381  14.981  10.161  1.00  0.00      PROA  
ATOM   3663  CA  SER P 456      36.711  15.524   9.917  1.00  0.00      PROA  
ATOM   3664  CB  SER P 456      37.679  14.351  10.047  1.00  0.00      PROA  
ATOM   3665  OG  SER P 456      39.027  14.684   9.864  1.00  0.00      PROA  
ATOM   3666  C   SER P 456      36.770  16.198   8.590  1.00  0.00      PROA  
ATOM   3667  O   SER P 456      37.341  17.213   8.378  1.00  0.00      PROA  
ATOM   3668  N   ALA P 457      36.164  15.502   7.673  1.00  0.00      PROA  
ATOM   3669  CA  ALA P 457      35.947  15.796   6.260  1.00  0.00      PROA  
ATOM   3670  CB  ALA P 457      35.145  14.709   5.548  1.00  0.00      PROA  
ATOM   3671  C   ALA P 457      35.295  17.180   6.066  1.00  0.00      PROA  
ATOM   3672  O   ALA P 457      35.856  18.093   5.483  1.00  0.00      PROA  
ATOM   3673  N   LEU P 458      34.128  17.391   6.698  1.00  0.00      PROA  
ATOM   3674  CA  LEU P 458      33.291  18.575   6.782  1.00  0.00      PROA  
ATOM   3675  CB  LEU P 458      31.945  18.429   7.599  1.00  0.00      PROA  
ATOM   3676  CG  LEU P 458      30.787  19.351   7.359  1.00  0.00      PROA  
ATOM   3677  CD1 LEU P 458      30.018  18.999   6.024  1.00  0.00      PROA  
ATOM   3678  CD2 LEU P 458      29.784  19.055   8.550  1.00  0.00      PROA  
ATOM   3679  C   LEU P 458      33.949  19.754   7.432  1.00  0.00      PROA  
ATOM   3680  O   LEU P 458      34.008  20.866   6.874  1.00  0.00      PROA  
ATOM   3681  N   GLN P 459      34.677  19.495   8.563  1.00  0.00      PROA  
ATOM   3682  CA  GLN P 459      35.511  20.492   9.146  1.00  0.00      PROA  
ATOM   3683  CB  GLN P 459      36.025  19.977  10.505  1.00  0.00      PROA  
ATOM   3684  CG  GLN P 459      36.908  20.989  11.346  1.00  0.00      PROA  
ATOM   3685  CD  GLN P 459      37.583  20.408  12.628  1.00  0.00      PROA  
ATOM   3686  OE1 GLN P 459      36.896  19.980  13.579  1.00  0.00      PROA  
ATOM   3687  NE2 GLN P 459      38.901  20.411  12.755  1.00  0.00      PROA  
ATOM   3688  C   GLN P 459      36.811  20.909   8.333  1.00  0.00      PROA  
ATOM   3689  O   GLN P 459      37.039  22.098   8.173  1.00  0.00      PROA  
ATOM   3690  N   ARG P 460      37.572  19.911   7.789  1.00  0.00      PROA  
ATOM   3691  CA  ARG P 460      38.770  20.108   6.904  1.00  0.00      PROA  
ATOM   3692  CB  ARG P 460      39.441  18.748   6.499  1.00  0.00      PROA  
ATOM   3693  CG  ARG P 460      40.567  18.796   5.448  1.00  0.00      PROA  
ATOM   3694  CD  ARG P 460      41.735  19.705   5.886  1.00  0.00      PROA  
ATOM   3695  NE  ARG P 460      42.545  19.909   4.648  1.00  0.00      PROA  
ATOM   3696  CZ  ARG P 460      43.220  20.987   4.462  1.00  0.00      PROA  
ATOM   3697  NH1 ARG P 460      43.316  21.977   5.368  1.00  0.00      PROA  
ATOM   3698  NH2 ARG P 460      43.855  21.305   3.342  1.00  0.00      PROA  
ATOM   3699  C   ARG P 460      38.410  20.928   5.625  1.00  0.00      PROA  
ATOM   3700  O   ARG P 460      39.170  21.709   5.087  1.00  0.00      PROA  
ATOM   3701  N   PHE P 461      37.227  20.676   5.025  1.00  0.00      PROA  
ATOM   3702  CA  PHE P 461      36.695  21.540   3.960  1.00  0.00      PROA  
ATOM   3703  CB  PHE P 461      35.484  20.942   3.264  1.00  0.00      PROA  
ATOM   3704  CG  PHE P 461      35.135  21.814   2.053  1.00  0.00      PROA  
ATOM   3705  CD1 PHE P 461      35.827  21.627   0.880  1.00  0.00      PROA  
ATOM   3706  CE1 PHE P 461      35.434  22.272  -0.323  1.00  0.00      PROA  
ATOM   3707  CZ  PHE P 461      34.336  23.037  -0.323  1.00  0.00      PROA  
ATOM   3708  CD2 PHE P 461      34.027  22.687   2.068  1.00  0.00      PROA  
ATOM   3709  CE2 PHE P 461      33.677  23.420   0.884  1.00  0.00      PROA  
ATOM   3710  C   PHE P 461      36.537  22.980   4.428  1.00  0.00      PROA  
ATOM   3711  O   PHE P 461      36.985  23.973   3.766  1.00  0.00      PROA  
ATOM   3712  N   MET P 462      35.855  23.203   5.542  1.00  0.00      PROA  
ATOM   3713  CA  MET P 462      35.717  24.563   6.010  1.00  0.00      PROA  
ATOM   3714  CB  MET P 462      34.704  24.652   7.201  1.00  0.00      PROA  
ATOM   3715  CG  MET P 462      33.284  24.346   6.707  1.00  0.00      PROA  
ATOM   3716  SD  MET P 462      31.950  24.584   7.913  1.00  0.00      PROA  
ATOM   3717  CE  MET P 462      32.105  22.905   8.441  1.00  0.00      PROA  
ATOM   3718  C   MET P 462      37.016  25.289   6.330  1.00  0.00      PROA  
ATOM   3719  O   MET P 462      37.323  26.402   5.941  1.00  0.00      PROA  
ATOM   3720  N   GLU P 463      37.874  24.578   7.175  1.00  0.00      PROA  
ATOM   3721  CA  GLU P 463      39.252  24.966   7.554  1.00  0.00      PROA  
ATOM   3722  CB  GLU P 463      39.877  23.890   8.452  1.00  0.00      PROA  
ATOM   3723  CG  GLU P 463      39.475  23.955   9.930  1.00  0.00      PROA  
ATOM   3724  CD  GLU P 463      40.426  23.408  10.943  1.00  0.00      PROA  
ATOM   3725  OE1 GLU P 463      41.396  22.751  10.478  1.00  0.00      PROA  
ATOM   3726  OE2 GLU P 463      40.220  23.680  12.182  1.00  0.00      PROA  
ATOM   3727  C   GLU P 463      40.223  25.256   6.404  1.00  0.00      PROA  
ATOM   3728  O   GLU P 463      41.011  26.182   6.453  1.00  0.00      PROA  
ATOM   3729  N   LEU P 464      40.143  24.474   5.311  1.00  0.00      PROA  
ATOM   3730  CA  LEU P 464      40.912  24.851   4.089  1.00  0.00      PROA  
ATOM   3731  CB  LEU P 464      40.749  23.754   2.898  1.00  0.00      PROA  
ATOM   3732  CG  LEU P 464      41.035  24.019   1.436  1.00  0.00      PROA  
ATOM   3733  CD1 LEU P 464      42.447  24.642   1.132  1.00  0.00      PROA  
ATOM   3734  CD2 LEU P 464      40.966  22.788   0.580  1.00  0.00      PROA  
ATOM   3735  C   LEU P 464      40.586  26.204   3.515  1.00  0.00      PROA  
ATOM   3736  O   LEU P 464      41.441  27.069   3.226  1.00  0.00      PROA  
ATOM   3737  N   ILE P 465      39.287  26.489   3.205  1.00  0.00      PROA  
ATOM   3738  CA  ILE P 465      38.882  27.731   2.510  1.00  0.00      PROA  
ATOM   3739  CB  ILE P 465      37.429  27.732   2.028  1.00  0.00      PROA  
ATOM   3740  CG2 ILE P 465      37.119  28.995   1.312  1.00  0.00      PROA  
ATOM   3741  CG1 ILE P 465      37.057  26.500   1.088  1.00  0.00      PROA  
ATOM   3742  CD  ILE P 465      38.018  26.167  -0.001  1.00  0.00      PROA  
ATOM   3743  C   ILE P 465      39.160  29.037   3.270  1.00  0.00      PROA  
ATOM   3744  O   ILE P 465      39.593  30.078   2.720  1.00  0.00      PROA  
ATOM   3745  N   ASP P 466      39.062  28.944   4.585  1.00  0.00      PROA  
ATOM   3746  CA  ASP P 466      39.716  29.892   5.442  1.00  0.00      PROA  
ATOM   3747  CB  ASP P 466      39.502  29.520   6.943  1.00  0.00      PROA  
ATOM   3748  CG  ASP P 466      38.189  30.078   7.455  1.00  0.00      PROA  
ATOM   3749  OD1 ASP P 466      37.670  29.564   8.491  1.00  0.00      PROA  
ATOM   3750  OD2 ASP P 466      37.720  31.096   6.838  1.00  0.00      PROA  
ATOM   3751  C   ASP P 466      41.190  30.113   5.334  1.00  0.00      PROA  
ATOM   3752  O   ASP P 466      41.629  31.245   5.039  1.00  0.00      PROA  
ATOM   3753  N   ALA P 467      41.951  29.013   5.447  1.00  0.00      PROA  
ATOM   3754  CA  ALA P 467      43.290  29.028   5.351  1.00  0.00      PROA  
ATOM   3755  CB  ALA P 467      43.758  27.583   5.555  1.00  0.00      PROA  
ATOM   3756  C   ALA P 467      43.978  29.449   4.019  1.00  0.00      PROA  
ATOM   3757  O   ALA P 467      44.951  30.194   4.009  1.00  0.00      PROA  
ATOM   3758  N   LEU P 468      43.447  28.958   2.872  1.00  0.00      PROA  
ATOM   3759  CA  LEU P 468      43.896  29.253   1.518  1.00  0.00      PROA  
ATOM   3760  CB  LEU P 468      43.138  28.406   0.513  1.00  0.00      PROA  
ATOM   3761  CG  LEU P 468      43.460  28.528  -0.922  1.00  0.00      PROA  
ATOM   3762  CD1 LEU P 468      44.895  28.068  -1.091  1.00  0.00      PROA  
ATOM   3763  CD2 LEU P 468      42.568  27.549  -1.718  1.00  0.00      PROA  
ATOM   3764  C   LEU P 468      43.709  30.737   1.306  1.00  0.00      PROA  
ATOM   3765  O   LEU P 468      44.666  31.398   0.857  1.00  0.00      PROA  
ATOM   3766  N   ALA P 469      42.571  31.311   1.679  1.00  0.00      PROA  
ATOM   3767  CA  ALA P 469      42.347  32.726   1.533  1.00  0.00      PROA  
ATOM   3768  CB  ALA P 469      40.912  33.240   2.029  1.00  0.00      PROA  
ATOM   3769  C   ALA P 469      43.364  33.532   2.363  1.00  0.00      PROA  
ATOM   3770  O   ALA P 469      44.052  34.370   1.805  1.00  0.00      PROA  
ATOM   3771  N   GLN P 470      43.687  33.071   3.633  1.00  0.00      PROA  
ATOM   3772  CA  GLN P 470      44.826  33.580   4.424  1.00  0.00      PROA  
ATOM   3773  CB  GLN P 470      44.882  33.048   5.820  1.00  0.00      PROA  
ATOM   3774  CG  GLN P 470      43.559  33.265   6.779  1.00  0.00      PROA  
ATOM   3775  CD  GLN P 470      42.532  34.337   6.364  1.00  0.00      PROA  
ATOM   3776  OE1 GLN P 470      42.672  35.545   6.447  1.00  0.00      PROA  
ATOM   3777  NE2 GLN P 470      41.373  33.890   5.882  1.00  0.00      PROA  
ATOM   3778  C   GLN P 470      46.248  33.447   3.858  1.00  0.00      PROA  
ATOM   3779  O   GLN P 470      46.973  34.441   3.848  1.00  0.00      PROA  
ATOM   3780  N   GLU P 471      46.657  32.300   3.331  1.00  0.00      PROA  
ATOM   3781  CA  GLU P 471      47.966  31.949   2.599  1.00  0.00      PROA  
ATOM   3782  CB  GLU P 471      48.090  30.416   2.274  1.00  0.00      PROA  
ATOM   3783  CG  GLU P 471      49.177  29.977   1.295  1.00  0.00      PROA  
ATOM   3784  CD  GLU P 471      49.033  28.509   0.965  1.00  0.00      PROA  
ATOM   3785  OE1 GLU P 471      48.090  27.884   1.557  1.00  0.00      PROA  
ATOM   3786  OE2 GLU P 471      49.852  27.928   0.168  1.00  0.00      PROA  
ATOM   3787  C   GLU P 471      48.218  32.881   1.343  1.00  0.00      PROA  
ATOM   3788  O   GLU P 471      49.338  33.383   1.048  1.00  0.00      PROA  
ATOM   3789  N   THR P 472      47.127  33.175   0.632  1.00  0.00      PROA  
ATOM   3790  CA  THR P 472      47.126  33.863  -0.669  1.00  0.00      PROA  
ATOM   3791  CB  THR P 472      46.212  33.033  -1.600  1.00  0.00      PROA  
ATOM   3792  OG1 THR P 472      44.821  32.993  -1.316  1.00  0.00      PROA  
ATOM   3793  CG2 THR P 472      46.732  31.591  -1.834  1.00  0.00      PROA  
ATOM   3794  C   THR P 472      46.563  35.366  -0.654  1.00  0.00      PROA  
ATOM   3795  O   THR P 472      46.378  36.038  -1.662  1.00  0.00      PROA  
ATOM   3796  N   CYS P 473      46.437  35.907   0.572  1.00  0.00      PROA  
ATOM   3797  CA  CYS P 473      45.840  37.197   0.844  1.00  0.00      PROA  
ATOM   3798  CB  CYS P 473      45.749  37.336   2.387  1.00  0.00      PROA  
ATOM   3799  SG  CYS P 473      45.139  38.890   3.032  1.00  0.00      PROA  
ATOM   3800  C   CYS P 473      46.458  38.483   0.225  1.00  0.00      PROA  
ATOM   3801  O   CYS P 473      45.741  39.400  -0.286  1.00  0.00      PROA  
ATOM   3802  N   ASP P 474      47.804  38.582   0.227  1.00  0.00      PROA  
ATOM   3803  CA  ASP P 474      48.641  39.614  -0.251  1.00  0.00      PROA  
ATOM   3804  CB  ASP P 474      49.776  39.792   0.754  1.00  0.00      PROA  
ATOM   3805  CG  ASP P 474      49.537  40.331   2.123  1.00  0.00      PROA  
ATOM   3806  OD1 ASP P 474      50.396  40.032   2.995  1.00  0.00      PROA  
ATOM   3807  OD2 ASP P 474      48.501  40.984   2.376  1.00  0.00      PROA  
ATOM   3808  C   ASP P 474      49.168  39.389  -1.703  1.00  0.00      PROA  
ATOM   3809  O   ASP P 474      50.130  39.970  -2.187  1.00  0.00      PROA  
ATOM   3810  N   MET P 475      48.558  38.486  -2.430  1.00  0.00      PROA  
ATOM   3811  CA  MET P 475      48.976  38.212  -3.823  1.00  0.00      PROA  
ATOM   3812  CB  MET P 475      48.695  36.749  -4.162  1.00  0.00      PROA  
ATOM   3813  CG  MET P 475      49.573  35.731  -3.386  1.00  0.00      PROA  
ATOM   3814  SD  MET P 475      49.107  34.037  -3.812  1.00  0.00      PROA  
ATOM   3815  CE  MET P 475      50.630  33.355  -2.928  1.00  0.00      PROA  
ATOM   3816  C   MET P 475      48.334  39.123  -4.898  1.00  0.00      PROA  
ATOM   3817  O   MET P 475      47.257  39.652  -4.604  1.00  0.00      PROA  
ATOM   3818  N   PRO P 476      48.851  39.347  -6.063  1.00  0.00      PROA  
ATOM   3819  CD  PRO P 476      50.264  39.147  -6.431  1.00  0.00      PROA  
ATOM   3820  CA  PRO P 476      48.029  39.599  -7.280  1.00  0.00      PROA  
ATOM   3821  CB  PRO P 476      49.059  39.606  -8.426  1.00  0.00      PROA  
ATOM   3822  CG  PRO P 476      50.419  39.846  -7.763  1.00  0.00      PROA  
ATOM   3823  C   PRO P 476      46.913  38.649  -7.490  1.00  0.00      PROA  
ATOM   3824  O   PRO P 476      47.049  37.460  -7.114  1.00  0.00      PROA  
ATOM   3825  N   LEU P 477      45.769  39.101  -7.960  1.00  0.00      PROA  
ATOM   3826  CA  LEU P 477      44.541  38.390  -8.138  1.00  0.00      PROA  
ATOM   3827  CB  LEU P 477      43.426  39.318  -8.783  1.00  0.00      PROA  
ATOM   3828  CG  LEU P 477      42.076  38.715  -8.715  1.00  0.00      PROA  
ATOM   3829  CD1 LEU P 477      41.544  38.649  -7.253  1.00  0.00      PROA  
ATOM   3830  CD2 LEU P 477      41.025  39.373  -9.505  1.00  0.00      PROA  
ATOM   3831  C   LEU P 477      44.668  37.135  -9.017  1.00  0.00      PROA  
ATOM   3832  O   LEU P 477      44.171  36.056  -8.647  1.00  0.00      PROA  
ATOM   3833  N   HSE P 478      45.322  37.262 -10.093  1.00  0.00      PROA  
ATOM   3834  CA  HSE P 478      45.646  36.149 -10.944  1.00  0.00      PROA  
ATOM   3835  CB  HSE P 478      46.304  36.592 -12.331  1.00  0.00      PROA  
ATOM   3836  ND1 HSE P 478      46.885  39.068 -11.876  1.00  0.00      PROA  
ATOM   3837  CG  HSE P 478      47.283  37.737 -12.088  1.00  0.00      PROA  
ATOM   3838  CE1 HSE P 478      48.015  39.728 -11.682  1.00  0.00      PROA  
ATOM   3839  NE2 HSE P 478      49.079  38.903 -11.908  1.00  0.00      PROA  
ATOM   3840  CD2 HSE P 478      48.613  37.666 -12.153  1.00  0.00      PROA  
ATOM   3841  C   HSE P 478      46.525  35.055 -10.266  1.00  0.00      PROA  
ATOM   3842  O   HSE P 478      46.241  33.851 -10.497  1.00  0.00      PROA  
ATOM   3843  N   VAL P 479      47.545  35.414  -9.520  1.00  0.00      PROA  
ATOM   3844  CA  VAL P 479      48.414  34.480  -8.783  1.00  0.00      PROA  
ATOM   3845  CB  VAL P 479      49.560  35.241  -8.140  1.00  0.00      PROA  
ATOM   3846  CG1 VAL P 479      50.508  34.251  -7.323  1.00  0.00      PROA  
ATOM   3847  CG2 VAL P 479      50.371  35.999  -9.207  1.00  0.00      PROA  
ATOM   3848  C   VAL P 479      47.665  33.695  -7.727  1.00  0.00      PROA  
ATOM   3849  O   VAL P 479      47.801  32.499  -7.520  1.00  0.00      PROA  
ATOM   3850  N   GLN P 480      46.878  34.529  -6.969  1.00  0.00      PROA  
ATOM   3851  CA  GLN P 480      45.893  33.956  -6.034  1.00  0.00      PROA  
ATOM   3852  CB  GLN P 480      45.169  35.183  -5.319  1.00  0.00      PROA  
ATOM   3853  CG  GLN P 480      44.082  34.844  -4.262  1.00  0.00      PROA  
ATOM   3854  CD  GLN P 480      43.238  36.063  -3.994  1.00  0.00      PROA  
ATOM   3855  OE1 GLN P 480      42.092  36.259  -4.214  1.00  0.00      PROA  
ATOM   3856  NE2 GLN P 480      43.952  37.117  -3.384  1.00  0.00      PROA  
ATOM   3857  C   GLN P 480      44.911  32.975  -6.649  1.00  0.00      PROA  
ATOM   3858  O   GLN P 480      44.658  31.897  -6.146  1.00  0.00      PROA  
ATOM   3859  N   THR P 481      44.301  33.374  -7.783  1.00  0.00      PROA  
ATOM   3860  CA  THR P 481      43.392  32.522  -8.645  1.00  0.00      PROA  
ATOM   3861  CB  THR P 481      43.011  33.278  -9.855  1.00  0.00      PROA  
ATOM   3862  OG1 THR P 481      42.074  34.303  -9.613  1.00  0.00      PROA  
ATOM   3863  CG2 THR P 481      42.281  32.437 -10.922  1.00  0.00      PROA  
ATOM   3864  C   THR P 481      43.977  31.142  -9.041  1.00  0.00      PROA  
ATOM   3865  O   THR P 481      43.390  30.075  -8.898  1.00  0.00      PROA  
ATOM   3866  N   ASP P 482      45.218  31.094  -9.570  1.00  0.00      PROA  
ATOM   3867  CA  ASP P 482      46.067  29.907  -9.915  1.00  0.00      PROA  
ATOM   3868  CB  ASP P 482      47.441  30.458 -10.349  1.00  0.00      PROA  
ATOM   3869  CG  ASP P 482      48.303  29.419 -10.991  1.00  0.00      PROA  
ATOM   3870  OD1 ASP P 482      47.747  28.630 -11.831  1.00  0.00      PROA  
ATOM   3871  OD2 ASP P 482      49.533  29.354 -10.714  1.00  0.00      PROA  
ATOM   3872  C   ASP P 482      46.263  29.001  -8.730  1.00  0.00      PROA  
ATOM   3873  O   ASP P 482      46.108  27.792  -8.844  1.00  0.00      PROA  
ATOM   3874  N   ARG P 483      46.625  29.700  -7.599  1.00  0.00      PROA  
ATOM   3875  CA  ARG P 483      46.751  28.958  -6.382  1.00  0.00      PROA  
ATOM   3876  CB  ARG P 483      47.417  29.901  -5.257  1.00  0.00      PROA  
ATOM   3877  CG  ARG P 483      48.883  30.328  -5.337  1.00  0.00      PROA  
ATOM   3878  CD  ARG P 483      49.773  29.165  -5.847  1.00  0.00      PROA  
ATOM   3879  NE  ARG P 483      49.595  27.877  -5.129  1.00  0.00      PROA  
ATOM   3880  CZ  ARG P 483      49.967  26.699  -5.592  1.00  0.00      PROA  
ATOM   3881  NH1 ARG P 483      50.465  26.607  -6.722  1.00  0.00      PROA  
ATOM   3882  NH2 ARG P 483      49.848  25.626  -4.837  1.00  0.00      PROA  
ATOM   3883  C   ARG P 483      45.490  28.349  -5.944  1.00  0.00      PROA  
ATOM   3884  O   ARG P 483      45.389  27.136  -5.483  1.00  0.00      PROA  
ATOM   3885  N   VAL P 484      44.389  29.092  -5.997  1.00  0.00      PROA  
ATOM   3886  CA  VAL P 484      43.051  28.591  -5.630  1.00  0.00      PROA  
ATOM   3887  CB  VAL P 484      42.004  29.697  -5.605  1.00  0.00      PROA  
ATOM   3888  CG1 VAL P 484      40.503  29.292  -5.622  1.00  0.00      PROA  
ATOM   3889  CG2 VAL P 484      42.245  30.526  -4.340  1.00  0.00      PROA  
ATOM   3890  C   VAL P 484      42.596  27.347  -6.357  1.00  0.00      PROA  
ATOM   3891  O   VAL P 484      42.140  26.418  -5.720  1.00  0.00      PROA  
ATOM   3892  N   ILE P 485      42.868  27.259  -7.666  1.00  0.00      PROA  
ATOM   3893  CA  ILE P 485      42.821  26.088  -8.491  1.00  0.00      PROA  
ATOM   3894  CB  ILE P 485      43.028  26.525 -10.008  1.00  0.00      PROA  
ATOM   3895  CG2 ILE P 485      43.047  25.287 -10.860  1.00  0.00      PROA  
ATOM   3896  CG1 ILE P 485      41.970  27.511 -10.497  1.00  0.00      PROA  
ATOM   3897  CD  ILE P 485      42.472  28.186 -11.777  1.00  0.00      PROA  
ATOM   3898  C   ILE P 485      43.798  24.918  -8.030  1.00  0.00      PROA  
ATOM   3899  O   ILE P 485      43.325  23.765  -8.049  1.00  0.00      PROA  
ATOM   3900  N   LYS P 486      45.092  25.244  -7.651  1.00  0.00      PROA  
ATOM   3901  CA  LYS P 486      46.006  24.091  -7.329  1.00  0.00      PROA  
ATOM   3902  CB  LYS P 486      47.468  24.580  -7.603  1.00  0.00      PROA  
ATOM   3903  CG  LYS P 486      47.851  24.676  -9.071  1.00  0.00      PROA  
ATOM   3904  CD  LYS P 486      48.898  25.713  -9.514  1.00  0.00      PROA  
ATOM   3905  CE  LYS P 486      49.202  25.745 -11.044  1.00  0.00      PROA  
ATOM   3906  NZ  LYS P 486      50.290  26.710 -11.376  1.00  0.00      PROA  
ATOM   3907  C   LYS P 486      45.812  23.469  -5.952  1.00  0.00      PROA  
ATOM   3908  O   LYS P 486      45.743  22.210  -5.877  1.00  0.00      PROA  
ATOM   3909  N   ASP P 487      45.543  24.280  -4.846  1.00  0.00      PROA  
ATOM   3910  CA  ASP P 487      45.357  23.790  -3.480  1.00  0.00      PROA  
ATOM   3911  CB  ASP P 487      46.140  24.685  -2.439  1.00  0.00      PROA  
ATOM   3912  CG  ASP P 487      47.580  24.281  -2.518  1.00  0.00      PROA  
ATOM   3913  OD1 ASP P 487      48.399  25.097  -2.062  1.00  0.00      PROA  
ATOM   3914  OD2 ASP P 487      47.785  23.081  -2.814  1.00  0.00      PROA  
ATOM   3915  C   ASP P 487      43.886  23.616  -3.133  1.00  0.00      PROA  
ATOM   3916  O   ASP P 487      43.601  23.057  -2.115  1.00  0.00      PROA  
ATOM   3917  N   SER P 488      42.951  23.899  -4.036  1.00  0.00      PROA  
ATOM   3918  CA  SER P 488      41.690  23.181  -3.817  1.00  0.00      PROA  
ATOM   3919  CB  SER P 488      40.435  23.990  -4.310  1.00  0.00      PROA  
ATOM   3920  OG  SER P 488      40.607  24.157  -5.724  1.00  0.00      PROA  
ATOM   3921  C   SER P 488      41.640  21.759  -4.342  1.00  0.00      PROA  
ATOM   3922  O   SER P 488      40.673  21.030  -4.035  1.00  0.00      PROA  
ATOM   3923  N   GLY P 489      42.676  21.351  -5.064  1.00  0.00      PROA  
ATOM   3924  CA  GLY P 489      42.732  20.054  -5.778  1.00  0.00      PROA  
ATOM   3925  C   GLY P 489      42.075  20.016  -7.087  1.00  0.00      PROA  
ATOM   3926  O   GLY P 489      41.508  19.002  -7.506  1.00  0.00      PROA  
ATOM   3927  N   LEU P 490      41.974  21.159  -7.825  1.00  0.00      PROA  
ATOM   3928  CA  LEU P 490      41.012  21.271  -8.886  1.00  0.00      PROA  
ATOM   3929  CB  LEU P 490      40.332  22.651  -8.810  1.00  0.00      PROA  
ATOM   3930  CG  LEU P 490      39.347  22.986  -9.960  1.00  0.00      PROA  
ATOM   3931  CD1 LEU P 490      38.171  22.029  -9.994  1.00  0.00      PROA  
ATOM   3932  CD2 LEU P 490      38.754  24.373  -9.652  1.00  0.00      PROA  
ATOM   3933  C   LEU P 490      41.660  21.174 -10.248  1.00  0.00      PROA  
ATOM   3934  O   LEU P 490      41.160  20.558 -11.194  1.00  0.00      PROA  
ATOM   3935  N   ARG P 491      42.915  21.603 -10.244  1.00  0.00      PROA  
ATOM   3936  CA  ARG P 491      43.827  21.300 -11.307  1.00  0.00      PROA  
ATOM   3937  CB  ARG P 491      45.104  22.284 -11.308  1.00  0.00      PROA  
ATOM   3938  CG  ARG P 491      46.312  21.785 -12.120  1.00  0.00      PROA  
ATOM   3939  CD  ARG P 491      47.340  22.847 -12.387  1.00  0.00      PROA  
ATOM   3940  NE  ARG P 491      48.437  21.970 -12.997  1.00  0.00      PROA  
ATOM   3941  CZ  ARG P 491      49.060  22.297 -14.051  1.00  0.00      PROA  
ATOM   3942  NH1 ARG P 491      49.026  23.477 -14.700  1.00  0.00      PROA  
ATOM   3943  NH2 ARG P 491      49.731  21.327 -14.686  1.00  0.00      PROA  
ATOM   3944  C   ARG P 491      44.247  19.922 -11.388  1.00  0.00      PROA  
ATOM   3945  O   ARG P 491      44.141  19.306 -12.427  1.00  0.00      PROA  
ATOM   3946  N   THR P 492      44.790  19.322 -10.322  1.00  0.00      PROA  
ATOM   3947  CA  THR P 492      45.430  18.002 -10.321  1.00  0.00      PROA  
ATOM   3948  CB  THR P 492      46.271  17.684  -9.081  1.00  0.00      PROA  
ATOM   3949  OG1 THR P 492      47.397  16.880  -9.411  1.00  0.00      PROA  
ATOM   3950  CG2 THR P 492      45.457  17.156  -7.884  1.00  0.00      PROA  
ATOM   3951  C   THR P 492      44.461  16.860 -10.684  1.00  0.00      PROA  
ATOM   3952  O   THR P 492      44.874  15.742 -11.000  1.00  0.00      PROA  
ATOM   3953  N   MET P 493      43.135  17.089 -10.635  1.00  0.00      PROA  
ATOM   3954  CA  MET P 493      42.196  16.063 -10.983  1.00  0.00      PROA  
ATOM   3955  CB  MET P 493      40.925  16.244 -10.213  1.00  0.00      PROA  
ATOM   3956  CG  MET P 493      40.205  17.629 -10.412  1.00  0.00      PROA  
ATOM   3957  SD  MET P 493      38.595  17.674  -9.545  1.00  0.00      PROA  
ATOM   3958  CE  MET P 493      37.781  16.762 -10.892  1.00  0.00      PROA  
ATOM   3959  C   MET P 493      42.080  15.897 -12.470  1.00  0.00      PROA  
ATOM   3960  O   MET P 493      41.631  14.830 -12.879  1.00  0.00      PROA  
ATOM   3961  N   TYR P 494      42.591  16.888 -13.226  1.00  0.00      PROA  
ATOM   3962  CA  TYR P 494      42.572  16.759 -14.654  1.00  0.00      PROA  
ATOM   3963  CB  TYR P 494      42.035  17.975 -15.462  1.00  0.00      PROA  
ATOM   3964  CG  TYR P 494      40.561  18.199 -15.097  1.00  0.00      PROA  
ATOM   3965  CD1 TYR P 494      40.291  19.223 -14.159  1.00  0.00      PROA  
ATOM   3966  CE1 TYR P 494      38.965  19.663 -13.974  1.00  0.00      PROA  
ATOM   3967  CZ  TYR P 494      37.911  18.975 -14.601  1.00  0.00      PROA  
ATOM   3968  OH  TYR P 494      36.564  19.453 -14.350  1.00  0.00      PROA  
ATOM   3969  CD2 TYR P 494      39.486  17.612 -15.752  1.00  0.00      PROA  
ATOM   3970  CE2 TYR P 494      38.128  17.909 -15.443  1.00  0.00      PROA  
ATOM   3971  C   TYR P 494      43.977  16.432 -15.241  1.00  0.00      PROA  
ATOM   3972  O   TYR P 494      44.130  16.052 -16.401  1.00  0.00      PROA  
ATOM   3973  N   GLU P 495      45.061  16.641 -14.413  1.00  0.00      PROA  
ATOM   3974  CA  GLU P 495      46.443  16.421 -14.953  1.00  0.00      PROA  
ATOM   3975  CB  GLU P 495      47.518  16.721 -13.952  1.00  0.00      PROA  
ATOM   3976  CG  GLU P 495      47.630  18.183 -13.681  1.00  0.00      PROA  
ATOM   3977  CD  GLU P 495      48.754  18.336 -12.673  1.00  0.00      PROA  
ATOM   3978  OE1 GLU P 495      49.782  19.037 -13.048  1.00  0.00      PROA  
ATOM   3979  OE2 GLU P 495      48.594  17.902 -11.524  1.00  0.00      PROA  
ATOM   3980  C   GLU P 495      46.803  15.025 -15.385  1.00  0.00      PROA  
ATOM   3981  O   GLU P 495      47.725  14.804 -16.223  1.00  0.00      PROA  
ATOM   3982  N   GLN P 496      46.170  13.926 -14.847  1.00  0.00      PROA  
ATOM   3983  CA  GLN P 496      46.620  12.496 -15.040  1.00  0.00      PROA  
ATOM   3984  CB  GLN P 496      46.789  11.713 -13.712  1.00  0.00      PROA  
ATOM   3985  CG  GLN P 496      47.750  12.321 -12.715  1.00  0.00      PROA  
ATOM   3986  CD  GLN P 496      49.048  12.758 -13.271  1.00  0.00      PROA  
ATOM   3987  OE1 GLN P 496      49.300  13.977 -13.296  1.00  0.00      PROA  
ATOM   3988  NE2 GLN P 496      49.901  11.849 -13.782  1.00  0.00      PROA  
ATOM   3989  C   GLN P 496      45.728  11.687 -15.990  1.00  0.00      PROA  
ATOM   3990  O   GLN P 496      45.870  10.472 -16.045  1.00  0.00      PROA  
ATOM   3991  N   GLU P 497      44.754  12.407 -16.635  1.00  0.00      PROA  
ATOM   3992  CA  GLU P 497      43.877  11.825 -17.582  1.00  0.00      PROA  
ATOM   3993  CB  GLU P 497      42.847  12.873 -18.082  1.00  0.00      PROA  
ATOM   3994  CG  GLU P 497      41.944  13.387 -16.981  1.00  0.00      PROA  
ATOM   3995  CD  GLU P 497      40.726  12.436 -16.724  1.00  0.00      PROA  
ATOM   3996  OE1 GLU P 497      39.582  12.963 -16.906  1.00  0.00      PROA  
ATOM   3997  OE2 GLU P 497      40.969  11.223 -16.318  1.00  0.00      PROA  
ATOM   3998  C   GLU P 497      44.683  11.326 -18.827  1.00  0.00      PROA  
ATOM   3999  O   GLU P 497      45.490  12.015 -19.432  1.00  0.00      PROA  
ATOM   4000  N   LYS P 498      44.539  10.038 -19.164  1.00  0.00      PROA  
ATOM   4001  CA  LYS P 498      45.181   9.500 -20.303  1.00  0.00      PROA  
ATOM   4002  CB  LYS P 498      45.098   7.905 -20.356  1.00  0.00      PROA  
ATOM   4003  CG  LYS P 498      45.469   7.228 -18.966  1.00  0.00      PROA  
ATOM   4004  CD  LYS P 498      46.672   7.791 -18.308  1.00  0.00      PROA  
ATOM   4005  CE  LYS P 498      47.074   7.389 -16.875  1.00  0.00      PROA  
ATOM   4006  NZ  LYS P 498      45.981   7.545 -15.921  1.00  0.00      PROA  
ATOM   4007  C   LYS P 498      44.890  10.200 -21.645  1.00  0.00      PROA  
ATOM   4008  O   LYS P 498      43.815  10.801 -21.908  1.00  0.00      PROA  
ATOM   4009  N   GLY P 499      45.892  10.153 -22.546  1.00  0.00      PROA  
ATOM   4010  CA  GLY P 499      45.750  10.936 -23.741  1.00  0.00      PROA  
ATOM   4011  C   GLY P 499      45.772  12.458 -23.576  1.00  0.00      PROA  
ATOM   4012  O   GLY P 499      46.679  12.999 -22.977  1.00  0.00      PROA  
ATOM   4013  N   GLU P 500      44.832  13.187 -24.258  1.00  0.00      PROA  
ATOM   4014  CA  GLU P 500      44.875  14.626 -24.225  1.00  0.00      PROA  
ATOM   4015  CB  GLU P 500      45.099  15.085 -25.722  1.00  0.00      PROA  
ATOM   4016  CG  GLU P 500      46.171  14.356 -26.511  1.00  0.00      PROA  
ATOM   4017  CD  GLU P 500      46.595  15.216 -27.795  1.00  0.00      PROA  
ATOM   4018  OE1 GLU P 500      46.313  16.456 -27.838  1.00  0.00      PROA  
ATOM   4019  OE2 GLU P 500      47.461  14.734 -28.607  1.00  0.00      PROA  
ATOM   4020  C   GLU P 500      43.567  15.109 -23.572  1.00  0.00      PROA  
ATOM   4021  O   GLU P 500      43.233  16.294 -23.735  1.00  0.00      PROA  
ATOM   4022  N   LYS P 501      42.881  14.194 -22.937  1.00  0.00      PROA  
ATOM   4023  CA  LYS P 501      41.670  14.550 -22.309  1.00  0.00      PROA  
ATOM   4024  CB  LYS P 501      40.906  13.277 -21.815  1.00  0.00      PROA  
ATOM   4025  CG  LYS P 501      40.526  12.261 -22.905  1.00  0.00      PROA  
ATOM   4026  CD  LYS P 501      39.662  12.877 -24.089  1.00  0.00      PROA  
ATOM   4027  CE  LYS P 501      39.389  11.795 -25.197  1.00  0.00      PROA  
ATOM   4028  NZ  LYS P 501      38.386  12.178 -26.194  1.00  0.00      PROA  
ATOM   4029  C   LYS P 501      41.794  15.594 -21.222  1.00  0.00      PROA  
ATOM   4030  O   LYS P 501      40.897  16.460 -21.144  1.00  0.00      PROA  
ATOM   4031  N   GLY P 502      42.869  15.543 -20.455  1.00  0.00      PROA  
ATOM   4032  CA  GLY P 502      43.101  16.543 -19.381  1.00  0.00      PROA  
ATOM   4033  C   GLY P 502      43.634  17.779 -19.978  1.00  0.00      PROA  
ATOM   4034  O   GLY P 502      43.478  18.898 -19.452  1.00  0.00      PROA  
ATOM   4035  N   GLN P 503      44.366  17.599 -21.058  1.00  0.00      PROA  
ATOM   4036  CA  GLN P 503      45.190  18.697 -21.568  1.00  0.00      PROA  
ATOM   4037  CB  GLN P 503      46.139  18.277 -22.714  1.00  0.00      PROA  
ATOM   4038  CG  GLN P 503      47.197  19.320 -23.274  1.00  0.00      PROA  
ATOM   4039  CD  GLN P 503      48.205  19.829 -22.323  1.00  0.00      PROA  
ATOM   4040  OE1 GLN P 503      49.028  19.043 -21.854  1.00  0.00      PROA  
ATOM   4041  NE2 GLN P 503      48.106  21.104 -21.940  1.00  0.00      PROA  
ATOM   4042  C   GLN P 503      44.433  19.983 -21.995  1.00  0.00      PROA  
ATOM   4043  O   GLN P 503      44.782  21.136 -21.585  1.00  0.00      PROA  
ATOM   4044  N   THR P 504      43.216  19.850 -22.666  1.00  0.00      PROA  
ATOM   4045  CA  THR P 504      42.268  20.949 -22.931  1.00  0.00      PROA  
ATOM   4046  CB  THR P 504      41.192  20.583 -23.957  1.00  0.00      PROA  
ATOM   4047  OG1 THR P 504      40.275  21.625 -24.185  1.00  0.00      PROA  
ATOM   4048  CG2 THR P 504      40.271  19.385 -23.542  1.00  0.00      PROA  
ATOM   4049  C   THR P 504      41.704  21.606 -21.685  1.00  0.00      PROA  
ATOM   4050  O   THR P 504      41.655  22.869 -21.553  1.00  0.00      PROA  
ATOM   4051  N   ARG P 505      41.347  20.861 -20.647  1.00  0.00      PROA  
ATOM   4052  CA  ARG P 505      41.049  21.285 -19.322  1.00  0.00      PROA  
ATOM   4053  CB  ARG P 505      40.658  20.107 -18.310  1.00  0.00      PROA  
ATOM   4054  CG  ARG P 505      39.441  19.290 -18.853  1.00  0.00      PROA  
ATOM   4055  CD  ARG P 505      38.186  19.992 -18.800  1.00  0.00      PROA  
ATOM   4056  NE  ARG P 505      37.252  19.068 -19.561  1.00  0.00      PROA  
ATOM   4057  CZ  ARG P 505      35.918  18.937 -19.262  1.00  0.00      PROA  
ATOM   4058  NH1 ARG P 505      35.170  19.616 -18.491  1.00  0.00      PROA  
ATOM   4059  NH2 ARG P 505      35.224  18.205 -20.082  1.00  0.00      PROA  
ATOM   4060  C   ARG P 505      42.177  22.019 -18.679  1.00  0.00      PROA  
ATOM   4061  O   ARG P 505      41.950  23.149 -18.214  1.00  0.00      PROA  
ATOM   4062  N   ILE P 506      43.483  21.565 -18.714  1.00  0.00      PROA  
ATOM   4063  CA  ILE P 506      44.649  22.353 -18.399  1.00  0.00      PROA  
ATOM   4064  CB  ILE P 506      46.008  21.629 -18.397  1.00  0.00      PROA  
ATOM   4065  CG2 ILE P 506      47.199  22.585 -18.183  1.00  0.00      PROA  
ATOM   4066  CG1 ILE P 506      46.076  20.396 -17.367  1.00  0.00      PROA  
ATOM   4067  CD  ILE P 506      45.654  20.571 -15.951  1.00  0.00      PROA  
ATOM   4068  C   ILE P 506      44.707  23.764 -19.081  1.00  0.00      PROA  
ATOM   4069  O   ILE P 506      44.733  24.739 -18.344  1.00  0.00      PROA  
ATOM   4070  N   GLU P 507      44.511  23.881 -20.392  1.00  0.00      PROA  
ATOM   4071  CA  GLU P 507      44.605  25.137 -21.227  1.00  0.00      PROA  
ATOM   4072  CB  GLU P 507      44.574  24.895 -22.782  1.00  0.00      PROA  
ATOM   4073  CG  GLU P 507      46.030  24.192 -23.127  1.00  0.00      PROA  
ATOM   4074  CD  GLU P 507      46.014  23.675 -24.612  1.00  0.00      PROA  
ATOM   4075  OE1 GLU P 507      45.144  24.205 -25.351  1.00  0.00      PROA  
ATOM   4076  OE2 GLU P 507      46.965  22.946 -25.004  1.00  0.00      PROA  
ATOM   4077  C   GLU P 507      43.579  26.100 -20.719  1.00  0.00      PROA  
ATOM   4078  O   GLU P 507      43.814  27.337 -20.683  1.00  0.00      PROA  
ATOM   4079  N   ASN P 508      42.371  25.627 -20.468  1.00  0.00      PROA  
ATOM   4080  CA  ASN P 508      41.324  26.448 -19.965  1.00  0.00      PROA  
ATOM   4081  CB  ASN P 508      39.916  25.744 -19.884  1.00  0.00      PROA  
ATOM   4082  CG  ASN P 508      39.407  25.310 -21.342  1.00  0.00      PROA  
ATOM   4083  OD1 ASN P 508      39.842  25.875 -22.336  1.00  0.00      PROA  
ATOM   4084  ND2 ASN P 508      38.683  24.189 -21.330  1.00  0.00      PROA  
ATOM   4085  C   ASN P 508      41.606  27.105 -18.657  1.00  0.00      PROA  
ATOM   4086  O   ASN P 508      41.454  28.290 -18.511  1.00  0.00      PROA  
ATOM   4087  N   LEU P 509      42.104  26.338 -17.673  1.00  0.00      PROA  
ATOM   4088  CA  LEU P 509      42.495  26.817 -16.382  1.00  0.00      PROA  
ATOM   4089  CB  LEU P 509      42.787  25.572 -15.456  1.00  0.00      PROA  
ATOM   4090  CG  LEU P 509      41.553  24.666 -15.173  1.00  0.00      PROA  
ATOM   4091  CD1 LEU P 509      42.032  23.303 -14.677  1.00  0.00      PROA  
ATOM   4092  CD2 LEU P 509      40.493  25.338 -14.253  1.00  0.00      PROA  
ATOM   4093  C   LEU P 509      43.605  27.863 -16.385  1.00  0.00      PROA  
ATOM   4094  O   LEU P 509      43.486  28.882 -15.734  1.00  0.00      PROA  
ATOM   4095  N   GLU P 510      44.641  27.683 -17.191  1.00  0.00      PROA  
ATOM   4096  CA  GLU P 510      45.686  28.601 -17.536  1.00  0.00      PROA  
ATOM   4097  CB  GLU P 510      46.756  27.860 -18.400  1.00  0.00      PROA  
ATOM   4098  CG  GLU P 510      47.510  26.856 -17.535  1.00  0.00      PROA  
ATOM   4099  CD  GLU P 510      48.746  27.464 -17.015  1.00  0.00      PROA  
ATOM   4100  OE1 GLU P 510      48.959  27.423 -15.772  1.00  0.00      PROA  
ATOM   4101  OE2 GLU P 510      49.647  27.792 -17.767  1.00  0.00      PROA  
ATOM   4102  C   GLU P 510      45.219  29.923 -18.213  1.00  0.00      PROA  
ATOM   4103  O   GLU P 510      45.631  31.023 -17.941  1.00  0.00      PROA  
ATOM   4104  N   GLU P 511      44.220  29.833 -19.145  1.00  0.00      PROA  
ATOM   4105  CA  GLU P 511      43.523  30.967 -19.746  1.00  0.00      PROA  
ATOM   4106  CB  GLU P 511      42.643  30.731 -20.957  1.00  0.00      PROA  
ATOM   4107  CG  GLU P 511      43.339  30.277 -22.295  1.00  0.00      PROA  
ATOM   4108  CD  GLU P 511      44.337  31.411 -22.616  1.00  0.00      PROA  
ATOM   4109  OE1 GLU P 511      45.521  31.164 -22.864  1.00  0.00      PROA  
ATOM   4110  OE2 GLU P 511      43.888  32.576 -22.650  1.00  0.00      PROA  
ATOM   4111  C   GLU P 511      42.739  31.824 -18.713  1.00  0.00      PROA  
ATOM   4112  O   GLU P 511      42.669  33.069 -18.806  1.00  0.00      PROA  
ATOM   4113  N   LEU P 512      42.073  31.226 -17.672  1.00  0.00      PROA  
ATOM   4114  CA  LEU P 512      41.375  32.014 -16.632  1.00  0.00      PROA  
ATOM   4115  CB  LEU P 512      40.704  30.965 -15.593  1.00  0.00      PROA  
ATOM   4116  CG  LEU P 512      39.973  31.587 -14.363  1.00  0.00      PROA  
ATOM   4117  CD1 LEU P 512      38.617  32.066 -14.764  1.00  0.00      PROA  
ATOM   4118  CD2 LEU P 512      39.826  30.428 -13.394  1.00  0.00      PROA  
ATOM   4119  C   LEU P 512      42.378  32.829 -15.794  1.00  0.00      PROA  
ATOM   4120  O   LEU P 512      42.043  33.863 -15.294  1.00  0.00      PROA  
ATOM   4121  N   VAL P 513      43.602  32.336 -15.672  1.00  0.00      PROA  
ATOM   4122  CA  VAL P 513      44.642  33.143 -14.946  1.00  0.00      PROA  
ATOM   4123  CB  VAL P 513      45.813  32.244 -14.535  1.00  0.00      PROA  
ATOM   4124  CG1 VAL P 513      46.940  32.967 -13.682  1.00  0.00      PROA  
ATOM   4125  CG2 VAL P 513      45.300  31.047 -13.739  1.00  0.00      PROA  
ATOM   4126  C   VAL P 513      45.108  34.272 -15.915  1.00  0.00      PROA  
ATOM   4127  O   VAL P 513      45.278  35.386 -15.402  1.00  0.00      PROA  
ATOM   4128  N   THR P 514      45.246  34.086 -17.248  1.00  0.00      PROA  
ATOM   4129  CA  THR P 514      45.489  35.099 -18.215  1.00  0.00      PROA  
ATOM   4130  CB  THR P 514      45.989  34.677 -19.557  1.00  0.00      PROA  
ATOM   4131  OG1 THR P 514      47.204  33.969 -19.471  1.00  0.00      PROA  
ATOM   4132  CG2 THR P 514      46.335  35.929 -20.437  1.00  0.00      PROA  
ATOM   4133  C   THR P 514      44.390  36.102 -18.202  1.00  0.00      PROA  
ATOM   4134  O   THR P 514      44.650  37.264 -18.013  1.00  0.00      PROA  
ATOM   4135  N   ALA P 515      43.115  35.744 -18.253  1.00  0.00      PROA  
ATOM   4136  CA  ALA P 515      41.943  36.556 -18.213  1.00  0.00      PROA  
ATOM   4137  CB  ALA P 515      40.768  35.556 -18.410  1.00  0.00      PROA  
ATOM   4138  C   ALA P 515      41.826  37.363 -16.966  1.00  0.00      PROA  
ATOM   4139  O   ALA P 515      41.468  38.538 -17.090  1.00  0.00      PROA  
ATOM   4140  N   THR P 516      42.113  36.797 -15.753  1.00  0.00      PROA  
ATOM   4141  CA  THR P 516      42.023  37.570 -14.499  1.00  0.00      PROA  
ATOM   4142  CB  THR P 516      42.172  36.848 -13.187  1.00  0.00      PROA  
ATOM   4143  OG1 THR P 516      43.177  35.820 -13.234  1.00  0.00      PROA  
ATOM   4144  CG2 THR P 516      40.846  36.166 -12.989  1.00  0.00      PROA  
ATOM   4145  C   THR P 516      43.109  38.652 -14.498  1.00  0.00      PROA  
ATOM   4146  O   THR P 516      42.903  39.713 -13.911  1.00  0.00      PROA  
ATOM   4147  N   ARG P 517      44.287  38.392 -15.071  1.00  0.00      PROA  
ATOM   4148  CA  ARG P 517      45.387  39.340 -15.241  1.00  0.00      PROA  
ATOM   4149  CB  ARG P 517      46.717  38.647 -15.556  1.00  0.00      PROA  
ATOM   4150  CG  ARG P 517      47.752  39.518 -16.319  1.00  0.00      PROA  
ATOM   4151  CD  ARG P 517      48.447  40.620 -15.595  1.00  0.00      PROA  
ATOM   4152  NE  ARG P 517      49.346  41.386 -16.544  1.00  0.00      PROA  
ATOM   4153  CZ  ARG P 517      50.131  42.378 -16.177  1.00  0.00      PROA  
ATOM   4154  NH1 ARG P 517      50.301  42.779 -14.954  1.00  0.00      PROA  
ATOM   4155  NH2 ARG P 517      51.037  42.827 -17.019  1.00  0.00      PROA  
ATOM   4156  C   ARG P 517      44.948  40.499 -16.134  1.00  0.00      PROA  
ATOM   4157  O   ARG P 517      45.150  41.681 -15.778  1.00  0.00      PROA  
ATOM   4158  N   GLN P 518      44.207  40.122 -17.239  1.00  0.00      PROA  
ATOM   4159  CA  GLN P 518      43.730  41.165 -18.185  1.00  0.00      PROA  
ATOM   4160  CB  GLN P 518      43.315  40.545 -19.530  1.00  0.00      PROA  
ATOM   4161  CG  GLN P 518      44.478  40.224 -20.483  1.00  0.00      PROA  
ATOM   4162  CD  GLN P 518      45.214  41.513 -20.865  1.00  0.00      PROA  
ATOM   4163  OE1 GLN P 518      46.158  41.929 -20.233  1.00  0.00      PROA  
ATOM   4164  NE2 GLN P 518      44.655  42.155 -21.900  1.00  0.00      PROA  
ATOM   4165  C   GLN P 518      42.482  41.922 -17.678  1.00  0.00      PROA  
ATOM   4166  O   GLN P 518      42.079  42.923 -18.267  1.00  0.00      PROA  
ATOM   4167  N   PHE P 519      41.810  41.438 -16.628  1.00  0.00      PROA  
ATOM   4168  CA  PHE P 519      40.626  42.119 -16.035  1.00  0.00      PROA  
ATOM   4169  CB  PHE P 519      39.931  41.205 -14.985  1.00  0.00      PROA  
ATOM   4170  CG  PHE P 519      38.744  41.677 -14.283  1.00  0.00      PROA  
ATOM   4171  CD1 PHE P 519      38.898  42.193 -13.013  1.00  0.00      PROA  
ATOM   4172  CE1 PHE P 519      37.822  42.732 -12.334  1.00  0.00      PROA  
ATOM   4173  CZ  PHE P 519      36.563  42.490 -12.815  1.00  0.00      PROA  
ATOM   4174  CD2 PHE P 519      37.443  41.567 -14.909  1.00  0.00      PROA  
ATOM   4175  CE2 PHE P 519      36.416  42.125 -14.229  1.00  0.00      PROA  
ATOM   4176  C   PHE P 519      41.021  43.521 -15.428  1.00  0.00      PROA  
ATOM   4177  O   PHE P 519      41.775  43.576 -14.482  1.00  0.00      PROA  
ATOM   4178  N   SER P 520      40.329  44.656 -15.892  1.00  0.00      PROA  
ATOM   4179  CA  SER P 520      40.625  46.085 -15.603  1.00  0.00      PROA  
ATOM   4180  CB  SER P 520      40.181  46.478 -14.196  1.00  0.00      PROA  
ATOM   4181  OG  SER P 520      38.800  46.473 -14.110  1.00  0.00      PROA  
ATOM   4182  C   SER P 520      42.102  46.430 -15.853  1.00  0.00      PROA  
ATOM   4183  O   SER P 520      42.624  47.323 -15.235  1.00  0.00      PROA  
ATOM   4184  N   TYR P 521      42.719  45.808 -16.823  1.00  0.00      PROA  
ATOM   4185  CA  TYR P 521      44.119  46.015 -17.123  1.00  0.00      PROA  
ATOM   4186  CB  TYR P 521      44.626  44.908 -17.986  1.00  0.00      PROA  
ATOM   4187  CG  TYR P 521      46.030  45.183 -18.527  1.00  0.00      PROA  
ATOM   4188  CD1 TYR P 521      46.236  45.690 -19.797  1.00  0.00      PROA  
ATOM   4189  CE1 TYR P 521      47.473  46.197 -20.156  1.00  0.00      PROA  
ATOM   4190  CZ  TYR P 521      48.589  45.921 -19.412  1.00  0.00      PROA  
ATOM   4191  OH  TYR P 521      49.856  46.174 -19.871  1.00  0.00      PROA  
ATOM   4192  CD2 TYR P 521      47.142  44.933 -17.684  1.00  0.00      PROA  
ATOM   4193  CE2 TYR P 521      48.386  45.294 -18.130  1.00  0.00      PROA  
ATOM   4194  C   TYR P 521      44.348  47.369 -17.751  1.00  0.00      PROA  
ATOM   4195  O   TYR P 521      43.880  47.753 -18.846  1.00  0.00      PROA  
ATOM   4196  N   ASN P 522      45.196  48.273 -17.081  1.00  0.00      PROA  
ATOM   4197  CA  ASN P 522      45.583  49.555 -17.510  1.00  0.00      PROA  
ATOM   4198  CB  ASN P 522      44.312  50.486 -17.349  1.00  0.00      PROA  
ATOM   4199  CG  ASN P 522      44.724  51.923 -17.225  1.00  0.00      PROA  
ATOM   4200  OD1 ASN P 522      44.458  52.562 -16.230  1.00  0.00      PROA  
ATOM   4201  ND2 ASN P 522      45.402  52.480 -18.271  1.00  0.00      PROA  
ATOM   4202  C   ASN P 522      46.825  50.000 -16.603  1.00  0.00      PROA  
ATOM   4203  O   ASN P 522      46.706  49.985 -15.352  1.00  0.00      PROA  
ATOM   4204  N   GLU P 523      47.913  50.498 -17.224  1.00  0.00      PROA  
ATOM   4205  CA  GLU P 523      49.187  50.983 -16.616  1.00  0.00      PROA  
ATOM   4206  CB  GLU P 523      50.232  51.489 -17.748  1.00  0.00      PROA  
ATOM   4207  CG  GLU P 523      50.908  50.441 -18.614  1.00  0.00      PROA  
ATOM   4208  CD  GLU P 523      51.865  51.037 -19.614  1.00  0.00      PROA  
ATOM   4209  OE1 GLU P 523      52.787  51.822 -19.318  1.00  0.00      PROA  
ATOM   4210  OE2 GLU P 523      51.682  50.665 -20.815  1.00  0.00      PROA  
ATOM   4211  C   GLU P 523      49.046  52.219 -15.647  1.00  0.00      PROA  
ATOM   4212  O   GLU P 523      48.356  53.175 -15.934  1.00  0.00      PROA  
ATOM   4213  N   GLU P 524      49.709  52.140 -14.483  1.00  0.00      PROA  
ATOM   4214  CA  GLU P 524      49.902  53.224 -13.576  1.00  0.00      PROA  
ATOM   4215  CB  GLU P 524      50.691  54.440 -14.158  1.00  0.00      PROA  
ATOM   4216  CG  GLU P 524      52.142  53.987 -14.503  1.00  0.00      PROA  
ATOM   4217  CD  GLU P 524      53.068  54.949 -15.190  1.00  0.00      PROA  
ATOM   4218  OE1 GLU P 524      52.869  55.367 -16.311  1.00  0.00      PROA  
ATOM   4219  OE2 GLU P 524      54.086  55.307 -14.502  1.00  0.00      PROA  
ATOM   4220  C   GLU P 524      48.614  53.490 -12.771  1.00  0.00      PROA  
ATOM   4221  O   GLU P 524      48.479  54.594 -12.284  1.00  0.00      PROA  
ATOM   4222  N   ASP P 525      47.642  52.543 -12.717  1.00  0.00      PROA  
ATOM   4223  CA  ASP P 525      46.359  52.692 -12.022  1.00  0.00      PROA  
ATOM   4224  CB  ASP P 525      45.157  51.941 -12.819  1.00  0.00      PROA  
ATOM   4225  CG  ASP P 525      43.801  52.469 -12.352  1.00  0.00      PROA  
ATOM   4226  OD1 ASP P 525      42.712  51.907 -12.666  1.00  0.00      PROA  
ATOM   4227  OD2 ASP P 525      43.848  53.486 -11.650  1.00  0.00      PROA  
ATOM   4228  C   ASP P 525      46.388  52.129 -10.557  1.00  0.00      PROA  
ATOM   4229  O   ASP P 525      46.899  51.026 -10.268  1.00  0.00      PROA  
ATOM   4230  N   GLU P 526      45.804  52.883  -9.586  1.00  0.00      PROA  
ATOM   4231  CA  GLU P 526      45.934  52.611  -8.139  1.00  0.00      PROA  
ATOM   4232  CB  GLU P 526      46.293  53.925  -7.333  1.00  0.00      PROA  
ATOM   4233  CG  GLU P 526      47.572  54.521  -7.795  1.00  0.00      PROA  
ATOM   4234  CD  GLU P 526      47.739  55.899  -7.228  1.00  0.00      PROA  
ATOM   4235  OE1 GLU P 526      46.932  56.874  -7.444  1.00  0.00      PROA  
ATOM   4236  OE2 GLU P 526      48.774  56.071  -6.527  1.00  0.00      PROA  
ATOM   4237  C   GLU P 526      44.613  52.083  -7.511  1.00  0.00      PROA  
ATOM   4238  O   GLU P 526      44.576  51.511  -6.419  1.00  0.00      PROA  
ATOM   4239  N   ASP P 527      43.520  52.144  -8.283  1.00  0.00      PROA  
ATOM   4240  CA  ASP P 527      42.211  51.613  -7.883  1.00  0.00      PROA  
ATOM   4241  CB  ASP P 527      41.062  52.187  -8.775  1.00  0.00      PROA  
ATOM   4242  CG  ASP P 527      40.817  53.655  -8.358  1.00  0.00      PROA  
ATOM   4243  OD1 ASP P 527      41.115  54.598  -9.170  1.00  0.00      PROA  
ATOM   4244  OD2 ASP P 527      40.442  53.877  -7.181  1.00  0.00      PROA  
ATOM   4245  C   ASP P 527      42.305  50.093  -7.759  1.00  0.00      PROA  
ATOM   4246  O   ASP P 527      42.920  49.437  -8.537  1.00  0.00      PROA  
ATOM   4247  N   LEU P 528      41.616  49.485  -6.749  1.00  0.00      PROA  
ATOM   4248  CA  LEU P 528      41.713  48.063  -6.409  1.00  0.00      PROA  
ATOM   4249  CB  LEU P 528      41.990  47.983  -4.875  1.00  0.00      PROA  
ATOM   4250  CG  LEU P 528      43.239  48.745  -4.346  1.00  0.00      PROA  
ATOM   4251  CD1 LEU P 528      43.382  48.691  -2.871  1.00  0.00      PROA  
ATOM   4252  CD2 LEU P 528      44.480  48.247  -5.087  1.00  0.00      PROA  
ATOM   4253  C   LEU P 528      40.446  47.325  -6.852  1.00  0.00      PROA  
ATOM   4254  O   LEU P 528      39.373  47.855  -7.211  1.00  0.00      PROA  
ATOM   4255  N   MET P 529      40.522  46.011  -6.936  1.00  0.00      PROA  
ATOM   4256  CA  MET P 529      39.456  45.152  -7.287  1.00  0.00      PROA  
ATOM   4257  CB  MET P 529      39.636  44.445  -8.643  1.00  0.00      PROA  
ATOM   4258  CG  MET P 529      39.498  45.460  -9.781  1.00  0.00      PROA  
ATOM   4259  SD  MET P 529      37.798  45.991 -10.095  1.00  0.00      PROA  
ATOM   4260  CE  MET P 529      38.507  47.356 -11.123  1.00  0.00      PROA  
ATOM   4261  C   MET P 529      39.348  44.082  -6.145  1.00  0.00      PROA  
ATOM   4262  O   MET P 529      40.249  43.239  -5.986  1.00  0.00      PROA  
ATOM   4263  N   PRO P 530      38.280  44.047  -5.374  1.00  0.00      PROA  
ATOM   4264  CD  PRO P 530      37.371  45.197  -5.261  1.00  0.00      PROA  
ATOM   4265  CA  PRO P 530      37.716  42.809  -4.844  1.00  0.00      PROA  
ATOM   4266  CB  PRO P 530      36.437  43.241  -4.168  1.00  0.00      PROA  
ATOM   4267  CG  PRO P 530      36.464  44.748  -4.126  1.00  0.00      PROA  
ATOM   4268  C   PRO P 530      37.598  41.597  -5.754  1.00  0.00      PROA  
ATOM   4269  O   PRO P 530      37.223  41.729  -6.912  1.00  0.00      PROA  
ATOM   4270  N   LEU P 531      37.702  40.471  -5.184  1.00  0.00      PROA  
ATOM   4271  CA  LEU P 531      37.468  39.225  -5.793  1.00  0.00      PROA  
ATOM   4272  CB  LEU P 531      38.060  38.084  -4.825  1.00  0.00      PROA  
ATOM   4273  CG  LEU P 531      37.950  36.642  -5.406  1.00  0.00      PROA  
ATOM   4274  CD1 LEU P 531      38.851  36.352  -6.629  1.00  0.00      PROA  
ATOM   4275  CD2 LEU P 531      38.269  35.637  -4.270  1.00  0.00      PROA  
ATOM   4276  C   LEU P 531      36.008  39.010  -6.151  1.00  0.00      PROA  
ATOM   4277  O   LEU P 531      35.674  38.447  -7.175  1.00  0.00      PROA  
ATOM   4278  N   GLN P 532      35.077  39.512  -5.335  1.00  0.00      PROA  
ATOM   4279  CA  GLN P 532      33.695  39.668  -5.742  1.00  0.00      PROA  
ATOM   4280  CB  GLN P 532      32.838  40.297  -4.607  1.00  0.00      PROA  
ATOM   4281  CG  GLN P 532      31.351  40.049  -4.761  1.00  0.00      PROA  
ATOM   4282  CD  GLN P 532      31.042  38.540  -4.849  1.00  0.00      PROA  
ATOM   4283  OE1 GLN P 532      31.437  37.662  -4.069  1.00  0.00      PROA  
ATOM   4284  NE2 GLN P 532      30.198  38.161  -5.834  1.00  0.00      PROA  
ATOM   4285  C   GLN P 532      33.381  40.505  -7.015  1.00  0.00      PROA  
ATOM   4286  O   GLN P 532      32.512  40.096  -7.737  1.00  0.00      PROA  
ATOM   4287  N   ALA P 533      34.141  41.578  -7.298  1.00  0.00      PROA  
ATOM   4288  CA  ALA P 533      34.066  42.423  -8.478  1.00  0.00      PROA  
ATOM   4289  CB  ALA P 533      35.094  43.605  -8.404  1.00  0.00      PROA  
ATOM   4290  C   ALA P 533      34.279  41.598  -9.747  1.00  0.00      PROA  
ATOM   4291  O   ALA P 533      33.471  41.744 -10.667  1.00  0.00      PROA  
ATOM   4292  N   PHE P 534      35.204  40.682  -9.752  1.00  0.00      PROA  
ATOM   4293  CA  PHE P 534      35.390  39.713 -10.779  1.00  0.00      PROA  
ATOM   4294  CB  PHE P 534      36.852  39.103 -10.604  1.00  0.00      PROA  
ATOM   4295  CG  PHE P 534      37.095  37.894 -11.427  1.00  0.00      PROA  
ATOM   4296  CD1 PHE P 534      37.018  36.632 -10.895  1.00  0.00      PROA  
ATOM   4297  CE1 PHE P 534      37.242  35.460 -11.697  1.00  0.00      PROA  
ATOM   4298  CZ  PHE P 534      37.440  35.572 -13.080  1.00  0.00      PROA  
ATOM   4299  CD2 PHE P 534      37.256  37.969 -12.872  1.00  0.00      PROA  
ATOM   4300  CE2 PHE P 534      37.381  36.831 -13.675  1.00  0.00      PROA  
ATOM   4301  C   PHE P 534      34.296  38.737 -10.958  1.00  0.00      PROA  
ATOM   4302  O   PHE P 534      33.838  38.516 -12.096  1.00  0.00      PROA  
ATOM   4303  N   LEU P 535      33.815  38.191  -9.888  1.00  0.00      PROA  
ATOM   4304  CA  LEU P 535      32.716  37.277  -9.850  1.00  0.00      PROA  
ATOM   4305  CB  LEU P 535      32.493  36.727  -8.435  1.00  0.00      PROA  
ATOM   4306  CG  LEU P 535      33.626  35.881  -7.905  1.00  0.00      PROA  
ATOM   4307  CD1 LEU P 535      33.401  35.443  -6.434  1.00  0.00      PROA  
ATOM   4308  CD2 LEU P 535      33.601  34.583  -8.711  1.00  0.00      PROA  
ATOM   4309  C   LEU P 535      31.388  37.815 -10.369  1.00  0.00      PROA  
ATOM   4310  O   LEU P 535      30.596  37.159 -11.050  1.00  0.00      PROA  
ATOM   4311  N   SER P 536      31.066  39.033  -9.928  1.00  0.00      PROA  
ATOM   4312  CA  SER P 536      29.816  39.646 -10.326  1.00  0.00      PROA  
ATOM   4313  CB  SER P 536      29.380  40.751  -9.374  1.00  0.00      PROA  
ATOM   4314  OG  SER P 536      30.163  41.932  -9.290  1.00  0.00      PROA  
ATOM   4315  C   SER P 536      29.994  40.126 -11.807  1.00  0.00      PROA  
ATOM   4316  O   SER P 536      29.002  40.110 -12.515  1.00  0.00      PROA  
ATOM   4317  N   HSE P 537      31.140  40.591 -12.277  1.00  0.00      PROA  
ATOM   4318  CA  HSE P 537      31.353  40.803 -13.747  1.00  0.00      PROA  
ATOM   4319  CB  HSE P 537      32.771  41.384 -14.031  1.00  0.00      PROA  
ATOM   4320  ND1 HSE P 537      33.002  42.816 -16.240  1.00  0.00      PROA  
ATOM   4321  CG  HSE P 537      33.093  41.586 -15.469  1.00  0.00      PROA  
ATOM   4322  CE1 HSE P 537      33.575  42.584 -17.354  1.00  0.00      PROA  
ATOM   4323  NE2 HSE P 537      34.069  41.346 -17.408  1.00  0.00      PROA  
ATOM   4324  CD2 HSE P 537      33.759  40.655 -16.258  1.00  0.00      PROA  
ATOM   4325  C   HSE P 537      31.126  39.560 -14.579  1.00  0.00      PROA  
ATOM   4326  O   HSE P 537      30.532  39.590 -15.637  1.00  0.00      PROA  
ATOM   4327  N   ALA P 538      31.629  38.375 -13.986  1.00  0.00      PROA  
ATOM   4328  CA  ALA P 538      31.489  37.080 -14.557  1.00  0.00      PROA  
ATOM   4329  CB  ALA P 538      32.051  35.946 -13.690  1.00  0.00      PROA  
ATOM   4330  C   ALA P 538      30.065  36.601 -14.946  1.00  0.00      PROA  
ATOM   4331  O   ALA P 538      29.872  35.807 -15.848  1.00  0.00      PROA  
ATOM   4332  N   ALA P 539      29.062  37.083 -14.197  1.00  0.00      PROA  
ATOM   4333  CA  ALA P 539      27.652  36.929 -14.284  1.00  0.00      PROA  
ATOM   4334  CB  ALA P 539      27.099  37.740 -13.130  1.00  0.00      PROA  
ATOM   4335  C   ALA P 539      27.023  37.456 -15.582  1.00  0.00      PROA  
ATOM   4336  O   ALA P 539      25.896  37.181 -15.942  1.00  0.00      PROA  
ATOM   4337  N   LEU P 540      27.724  38.426 -16.192  1.00  0.00      PROA  
ATOM   4338  CA  LEU P 540      27.150  39.256 -17.232  1.00  0.00      PROA  
ATOM   4339  CB  LEU P 540      27.168  40.751 -16.904  1.00  0.00      PROA  
ATOM   4340  CG  LEU P 540      26.790  41.183 -15.443  1.00  0.00      PROA  
ATOM   4341  CD1 LEU P 540      27.193  42.636 -15.204  1.00  0.00      PROA  
ATOM   4342  CD2 LEU P 540      25.219  41.162 -15.192  1.00  0.00      PROA  
ATOM   4343  C   LEU P 540      27.870  39.026 -18.531  1.00  0.00      PROA  
ATOM   4344  O   LEU P 540      27.701  39.761 -19.482  1.00  0.00      PROA  
ATOM   4345  N   GLU P 541      28.698  37.950 -18.659  1.00  0.00      PROA  
ATOM   4346  CA  GLU P 541      29.713  37.874 -19.709  1.00  0.00      PROA  
ATOM   4347  CB  GLU P 541      30.972  38.436 -19.036  1.00  0.00      PROA  
ATOM   4348  CG  GLU P 541      32.276  38.592 -19.902  1.00  0.00      PROA  
ATOM   4349  CD  GLU P 541      31.996  39.352 -21.195  1.00  0.00      PROA  
ATOM   4350  OE1 GLU P 541      31.748  38.760 -22.265  1.00  0.00      PROA  
ATOM   4351  OE2 GLU P 541      31.857  40.589 -21.002  1.00  0.00      PROA  
ATOM   4352  C   GLU P 541      29.948  36.461 -20.194  1.00  0.00      PROA  
ATOM   4353  O   GLU P 541      29.945  35.441 -19.461  1.00  0.00      PROA  
ATOM   4354  N   ALA P 542      30.269  36.398 -21.504  1.00  0.00      PROA  
ATOM   4355  CA  ALA P 542      30.627  35.305 -22.317  1.00  0.00      PROA  
ATOM   4356  CB  ALA P 542      30.171  35.746 -23.700  1.00  0.00      PROA  
ATOM   4357  C   ALA P 542      32.080  34.980 -22.245  1.00  0.00      PROA  
ATOM   4358  O   ALA P 542      32.564  33.839 -22.286  1.00  0.00      PROA  
ATOM   4359  N   GLY P 543      32.943  36.041 -22.178  1.00  0.00      PROA  
ATOM   4360  CA  GLY P 543      34.395  35.962 -22.176  1.00  0.00      PROA  
ATOM   4361  C   GLY P 543      35.142  35.824 -23.430  1.00  0.00      PROA  
ATOM   4362  O   GLY P 543      36.258  35.329 -23.453  1.00  0.00      PROA  
ATOM   4363  N   GLU P 544      34.500  36.191 -24.580  1.00  0.00      PROA  
ATOM   4364  CA  GLU P 544      35.015  36.044 -25.921  1.00  0.00      PROA  
ATOM   4365  CB  GLU P 544      33.907  36.342 -27.017  1.00  0.00      PROA  
ATOM   4366  CG  GLU P 544      32.577  35.520 -26.888  1.00  0.00      PROA  
ATOM   4367  CD  GLU P 544      31.630  35.870 -28.013  1.00  0.00      PROA  
ATOM   4368  OE1 GLU P 544      30.442  36.159 -27.659  1.00  0.00      PROA  
ATOM   4369  OE2 GLU P 544      31.984  36.000 -29.209  1.00  0.00      PROA  
ATOM   4370  C   GLU P 544      36.228  36.930 -26.089  1.00  0.00      PROA  
ATOM   4371  O   GLU P 544      36.189  38.034 -25.640  1.00  0.00      PROA  
ATOM   4372  N   GLY P 545      37.269  36.462 -26.813  1.00  0.00      PROA  
ATOM   4373  CA  GLY P 545      38.492  37.234 -26.952  1.00  0.00      PROA  
ATOM   4374  C   GLY P 545      38.432  38.646 -27.427  1.00  0.00      PROA  
ATOM   4375  O   GLY P 545      37.791  38.888 -28.417  1.00  0.00      PROA  
ATOM   4376  N   GLN P 546      39.033  39.592 -26.722  1.00  0.00      PROA  
ATOM   4377  CA  GLN P 546      39.123  40.980 -27.158  1.00  0.00      PROA  
ATOM   4378  CB  GLN P 546      39.597  41.809 -25.904  1.00  0.00      PROA  
ATOM   4379  CG  GLN P 546      38.614  41.819 -24.647  1.00  0.00      PROA  
ATOM   4380  CD  GLN P 546      37.121  42.081 -24.932  1.00  0.00      PROA  
ATOM   4381  OE1 GLN P 546      36.652  43.237 -24.811  1.00  0.00      PROA  
ATOM   4382  NE2 GLN P 546      36.368  41.012 -25.277  1.00  0.00      PROA  
ATOM   4383  C   GLN P 546      39.991  41.279 -28.345  1.00  0.00      PROA  
ATOM   4384  O   GLN P 546      41.050  40.606 -28.588  1.00  0.00      PROA  
ATOM   4385  N   ALA P 547      39.526  42.229 -29.227  1.00  0.00      PROA  
ATOM   4386  CA  ALA P 547      40.149  42.325 -30.534  1.00  0.00      PROA  
ATOM   4387  CB  ALA P 547      39.672  41.314 -31.620  1.00  0.00      PROA  
ATOM   4388  C   ALA P 547      39.970  43.752 -31.004  1.00  0.00      PROA  
ATOM   4389  O   ALA P 547      38.949  44.338 -30.698  1.00  0.00      PROA  
ATOM   4390  N   ASP P 548      40.986  44.361 -31.620  1.00  0.00      PROA  
ATOM   4391  CA  ASP P 548      40.968  45.773 -31.903  1.00  0.00      PROA  
ATOM   4392  CB  ASP P 548      42.370  46.258 -32.248  1.00  0.00      PROA  
ATOM   4393  CG  ASP P 548      43.343  46.586 -31.067  1.00  0.00      PROA  
ATOM   4394  OD1 ASP P 548      44.560  46.920 -31.253  1.00  0.00      PROA  
ATOM   4395  OD2 ASP P 548      42.913  46.407 -29.860  1.00  0.00      PROA  
ATOM   4396  C   ASP P 548      40.045  45.995 -33.081  1.00  0.00      PROA  
ATOM   4397  O   ASP P 548      39.506  47.079 -33.171  1.00  0.00      PROA  
ATOM   4398  N   THR P 549      39.696  44.999 -33.938  1.00  0.00      PROA  
ATOM   4399  CA  THR P 549      38.700  45.161 -34.979  1.00  0.00      PROA  
ATOM   4400  CB  THR P 549      39.328  46.024 -36.132  1.00  0.00      PROA  
ATOM   4401  OG1 THR P 549      38.326  46.590 -36.976  1.00  0.00      PROA  
ATOM   4402  CG2 THR P 549      40.384  45.283 -37.032  1.00  0.00      PROA  
ATOM   4403  C   THR P 549      38.103  43.855 -35.505  1.00  0.00      PROA  
ATOM   4404  O   THR P 549      38.679  42.797 -35.243  1.00  0.00      PROA  
ATOM   4405  N   TRP P 550      37.005  43.987 -36.316  1.00  0.00      PROA  
ATOM   4406  CA  TRP P 550      36.465  43.019 -37.218  1.00  0.00      PROA  
ATOM   4407  CB  TRP P 550      34.921  43.153 -37.279  1.00  0.00      PROA  
ATOM   4408  CG  TRP P 550      34.330  42.903 -35.913  1.00  0.00      PROA  
ATOM   4409  CD1 TRP P 550      34.115  43.775 -34.934  1.00  0.00      PROA  
ATOM   4410  NE1 TRP P 550      33.604  43.135 -33.814  1.00  0.00      PROA  
ATOM   4411  CE2 TRP P 550      33.508  41.864 -34.082  1.00  0.00      PROA  
ATOM   4412  CD2 TRP P 550      33.866  41.662 -35.426  1.00  0.00      PROA  
ATOM   4413  CE3 TRP P 550      33.890  40.393 -36.023  1.00  0.00      PROA  
ATOM   4414  CZ3 TRP P 550      33.464  39.301 -35.162  1.00  0.00      PROA  
ATOM   4415  CZ2 TRP P 550      33.188  40.789 -33.260  1.00  0.00      PROA  
ATOM   4416  CH2 TRP P 550      33.211  39.545 -33.832  1.00  0.00      PROA  
ATOM   4417  C   TRP P 550      37.021  43.250 -38.548  1.00  0.00      PROA  
ATOM   4418  O   TRP P 550      36.791  42.342 -39.371  1.00  0.00      PROA  
ATOM   4419  N   GLN P 551      37.749  44.308 -38.834  1.00  0.00      PROA  
ATOM   4420  CA  GLN P 551      38.506  44.397 -40.085  1.00  0.00      PROA  
ATOM   4421  CB  GLN P 551      39.025  45.913 -40.396  1.00  0.00      PROA  
ATOM   4422  CG  GLN P 551      37.843  46.895 -40.629  1.00  0.00      PROA  
ATOM   4423  CD  GLN P 551      36.960  46.663 -41.892  1.00  0.00      PROA  
ATOM   4424  OE1 GLN P 551      37.452  46.351 -43.001  1.00  0.00      PROA  
ATOM   4425  NE2 GLN P 551      35.609  46.675 -41.653  1.00  0.00      PROA  
ATOM   4426  C   GLN P 551      39.713  43.354 -40.349  1.00  0.00      PROA  
ATOM   4427  O   GLN P 551      40.376  42.805 -39.458  1.00  0.00      PROA  
ATOM   4428  N   ASP P 552      40.031  43.125 -41.683  1.00  0.00      PROA  
ATOM   4429  CA  ASP P 552      41.145  42.202 -42.084  1.00  0.00      PROA  
ATOM   4430  CB  ASP P 552      42.498  42.970 -41.886  1.00  0.00      PROA  
ATOM   4431  CG  ASP P 552      42.503  44.202 -42.808  1.00  0.00      PROA  
ATOM   4432  OD1 ASP P 552      41.923  44.200 -43.934  1.00  0.00      PROA  
ATOM   4433  OD2 ASP P 552      43.450  44.982 -42.587  1.00  0.00      PROA  
ATOM   4434  C   ASP P 552      41.054  40.765 -41.650  1.00  0.00      PROA  
ATOM   4435  O   ASP P 552      42.050  40.216 -41.238  1.00  0.00      PROA  
ATOM   4436  N   ALA P 553      39.822  40.214 -41.524  1.00  0.00      PROA  
ATOM   4437  CA  ALA P 553      39.622  38.801 -41.181  1.00  0.00      PROA  
ATOM   4438  CB  ALA P 553      39.560  38.823 -39.613  1.00  0.00      PROA  
ATOM   4439  C   ALA P 553      38.244  38.297 -41.703  1.00  0.00      PROA  
ATOM   4440  O   ALA P 553      37.305  39.087 -41.888  1.00  0.00      PROA  
ATOM   4441  N   VAL P 554      38.057  36.979 -41.900  1.00  0.00      PROA  
ATOM   4442  CA  VAL P 554      36.741  36.450 -42.407  1.00  0.00      PROA  
ATOM   4443  CB  VAL P 554      36.909  35.050 -42.968  1.00  0.00      PROA  
ATOM   4444  CG1 VAL P 554      35.528  34.529 -43.402  1.00  0.00      PROA  
ATOM   4445  CG2 VAL P 554      37.899  35.004 -44.087  1.00  0.00      PROA  
ATOM   4446  C   VAL P 554      35.692  36.511 -41.345  1.00  0.00      PROA  
ATOM   4447  O   VAL P 554      35.816  36.263 -40.146  1.00  0.00      PROA  
ATOM   4448  N   GLN P 555      34.455  36.926 -41.704  1.00  0.00      PROA  
ATOM   4449  CA  GLN P 555      33.300  37.122 -40.875  1.00  0.00      PROA  
ATOM   4450  CB  GLN P 555      32.434  38.255 -41.437  1.00  0.00      PROA  
ATOM   4451  CG  GLN P 555      33.077  39.634 -41.660  1.00  0.00      PROA  
ATOM   4452  CD  GLN P 555      33.821  40.255 -40.497  1.00  0.00      PROA  
ATOM   4453  OE1 GLN P 555      33.171  40.874 -39.674  1.00  0.00      PROA  
ATOM   4454  NE2 GLN P 555      35.144  40.210 -40.574  1.00  0.00      PROA  
ATOM   4455  C   GLN P 555      32.456  35.869 -40.679  1.00  0.00      PROA  
ATOM   4456  O   GLN P 555      31.763  35.541 -41.656  1.00  0.00      PROA  
ATOM   4457  N   LEU P 556      32.463  35.199 -39.521  1.00  0.00      PROA  
ATOM   4458  CA  LEU P 556      31.738  33.991 -39.300  1.00  0.00      PROA  
ATOM   4459  CB  LEU P 556      32.662  32.941 -38.622  1.00  0.00      PROA  
ATOM   4460  CG  LEU P 556      33.847  32.386 -39.467  1.00  0.00      PROA  
ATOM   4461  CD1 LEU P 556      34.586  31.369 -38.673  1.00  0.00      PROA  
ATOM   4462  CD2 LEU P 556      33.265  31.889 -40.791  1.00  0.00      PROA  
ATOM   4463  C   LEU P 556      30.650  34.221 -38.270  1.00  0.00      PROA  
ATOM   4464  O   LEU P 556      31.025  34.624 -37.124  1.00  0.00      PROA  
ATOM   4465  N   MET P 557      29.394  34.042 -38.539  1.00  0.00      PROA  
ATOM   4466  CA  MET P 557      28.319  34.178 -37.512  1.00  0.00      PROA  
ATOM   4467  CB  MET P 557      27.992  35.711 -37.306  1.00  0.00      PROA  
ATOM   4468  CG  MET P 557      27.353  36.550 -38.419  1.00  0.00      PROA  
ATOM   4469  SD  MET P 557      28.588  37.158 -39.646  1.00  0.00      PROA  
ATOM   4470  CE  MET P 557      29.784  38.030 -38.509  1.00  0.00      PROA  
ATOM   4471  C   MET P 557      27.087  33.306 -37.985  1.00  0.00      PROA  
ATOM   4472  O   MET P 557      26.889  33.052 -39.151  1.00  0.00      PROA  
ATOM   4473  N   THR P 558      26.202  32.828 -37.084  1.00  0.00      PROA  
ATOM   4474  CA  THR P 558      24.879  32.147 -37.322  1.00  0.00      PROA  
ATOM   4475  CB  THR P 558      24.241  31.487 -36.135  1.00  0.00      PROA  
ATOM   4476  OG1 THR P 558      23.855  32.354 -35.079  1.00  0.00      PROA  
ATOM   4477  CG2 THR P 558      25.188  30.470 -35.557  1.00  0.00      PROA  
ATOM   4478  C   THR P 558      23.871  33.144 -37.972  1.00  0.00      PROA  
ATOM   4479  O   THR P 558      23.920  34.300 -37.679  1.00  0.00      PROA  
ATOM   4480  N   LEU P 559      22.988  32.619 -38.880  1.00  0.00      PROA  
ATOM   4481  CA  LEU P 559      21.925  33.466 -39.500  1.00  0.00      PROA  
ATOM   4482  CB  LEU P 559      21.101  32.516 -40.439  1.00  0.00      PROA  
ATOM   4483  CG  LEU P 559      21.860  32.086 -41.674  1.00  0.00      PROA  
ATOM   4484  CD1 LEU P 559      21.296  30.715 -42.127  1.00  0.00      PROA  
ATOM   4485  CD2 LEU P 559      21.681  32.968 -42.958  1.00  0.00      PROA  
ATOM   4486  C   LEU P 559      21.152  34.385 -38.528  1.00  0.00      PROA  
ATOM   4487  O   LEU P 559      20.932  35.551 -38.828  1.00  0.00      PROA  
ATOM   4488  N   HSE P 560      20.776  33.935 -37.281  1.00  0.00      PROA  
ATOM   4489  CA  HSE P 560      20.354  34.736 -36.164  1.00  0.00      PROA  
ATOM   4490  CB  HSE P 560      19.707  34.031 -35.000  1.00  0.00      PROA  
ATOM   4491  ND1 HSE P 560      18.634  31.903 -35.820  1.00  0.00      PROA  
ATOM   4492  CG  HSE P 560      18.491  33.184 -35.386  1.00  0.00      PROA  
ATOM   4493  CE1 HSE P 560      17.464  31.369 -35.974  1.00  0.00      PROA  
ATOM   4494  NE2 HSE P 560      16.575  32.348 -35.673  1.00  0.00      PROA  
ATOM   4495  CD2 HSE P 560      17.229  33.477 -35.335  1.00  0.00      PROA  
ATOM   4496  C   HSE P 560      21.307  35.822 -35.733  1.00  0.00      PROA  
ATOM   4497  O   HSE P 560      20.898  36.948 -35.556  1.00  0.00      PROA  
ATOM   4498  N   SER P 561      22.634  35.700 -35.716  1.00  0.00      PROA  
ATOM   4499  CA  SER P 561      23.634  36.695 -35.300  1.00  0.00      PROA  
ATOM   4500  CB  SER P 561      25.003  35.969 -35.104  1.00  0.00      PROA  
ATOM   4501  OG  SER P 561      24.982  34.930 -34.082  1.00  0.00      PROA  
ATOM   4502  C   SER P 561      23.897  37.765 -36.323  1.00  0.00      PROA  
ATOM   4503  O   SER P 561      24.503  38.818 -36.060  1.00  0.00      PROA  
ATOM   4504  N   ALA P 562      23.476  37.504 -37.591  1.00  0.00      PROA  
ATOM   4505  CA  ALA P 562      23.912  38.244 -38.782  1.00  0.00      PROA  
ATOM   4506  CB  ALA P 562      24.108  37.303 -39.941  1.00  0.00      PROA  
ATOM   4507  C   ALA P 562      22.913  39.317 -39.148  1.00  0.00      PROA  
ATOM   4508  O   ALA P 562      23.119  40.133 -40.051  1.00  0.00      PROA  
ATOM   4509  N   LYS P 563      21.819  39.329 -38.391  1.00  0.00      PROA  
ATOM   4510  CA  LYS P 563      20.778  40.288 -38.460  1.00  0.00      PROA  
ATOM   4511  CB  LYS P 563      19.544  39.798 -37.549  1.00  0.00      PROA  
ATOM   4512  CG  LYS P 563      19.586  40.045 -36.010  1.00  0.00      PROA  
ATOM   4513  CD  LYS P 563      18.211  40.285 -35.396  1.00  0.00      PROA  
ATOM   4514  CE  LYS P 563      17.789  41.743 -35.735  1.00  0.00      PROA  
ATOM   4515  NZ  LYS P 563      16.367  42.061 -35.507  1.00  0.00      PROA  
ATOM   4516  C   LYS P 563      21.320  41.661 -38.095  1.00  0.00      PROA  
ATOM   4517  O   LYS P 563      22.181  41.821 -37.310  1.00  0.00      PROA  
ATOM   4518  N   GLY P 564      20.759  42.704 -38.763  1.00  0.00      PROA  
ATOM   4519  CA  GLY P 564      21.311  44.001 -38.630  1.00  0.00      PROA  
ATOM   4520  C   GLY P 564      22.588  44.252 -39.311  1.00  0.00      PROA  
ATOM   4521  O   GLY P 564      22.964  45.445 -39.374  1.00  0.00      PROA  
ATOM   4522  N   LEU P 565      23.278  43.272 -39.739  1.00  0.00      PROA  
ATOM   4523  CA  LEU P 565      24.587  43.430 -40.286  1.00  0.00      PROA  
ATOM   4524  CB  LEU P 565      25.631  42.368 -39.791  1.00  0.00      PROA  
ATOM   4525  CG  LEU P 565      25.940  42.310 -38.289  1.00  0.00      PROA  
ATOM   4526  CD1 LEU P 565      27.175  41.397 -37.954  1.00  0.00      PROA  
ATOM   4527  CD2 LEU P 565      26.162  43.669 -37.653  1.00  0.00      PROA  
ATOM   4528  C   LEU P 565      24.510  43.386 -41.803  1.00  0.00      PROA  
ATOM   4529  O   LEU P 565      23.625  42.757 -42.310  1.00  0.00      PROA  
ATOM   4530  N   GLU P 566      25.446  43.970 -42.569  1.00  0.00      PROA  
ATOM   4531  CA  GLU P 566      25.443  44.111 -44.001  1.00  0.00      PROA  
ATOM   4532  CB  GLU P 566      25.152  45.618 -44.336  1.00  0.00      PROA  
ATOM   4533  CG  GLU P 566      23.731  46.088 -43.921  1.00  0.00      PROA  
ATOM   4534  CD  GLU P 566      23.472  47.461 -44.547  1.00  0.00      PROA  
ATOM   4535  OE1 GLU P 566      24.364  48.316 -44.327  1.00  0.00      PROA  
ATOM   4536  OE2 GLU P 566      22.381  47.744 -45.136  1.00  0.00      PROA  
ATOM   4537  C   GLU P 566      26.794  43.588 -44.639  1.00  0.00      PROA  
ATOM   4538  O   GLU P 566      27.920  44.080 -44.436  1.00  0.00      PROA  
ATOM   4539  N   PHE P 567      26.628  42.634 -45.566  1.00  0.00      PROA  
ATOM   4540  CA  PHE P 567      27.858  42.038 -46.175  1.00  0.00      PROA  
ATOM   4541  CB  PHE P 567      27.762  40.572 -45.940  1.00  0.00      PROA  
ATOM   4542  CG  PHE P 567      27.738  40.315 -44.470  1.00  0.00      PROA  
ATOM   4543  CD1 PHE P 567      26.542  39.959 -43.806  1.00  0.00      PROA  
ATOM   4544  CE1 PHE P 567      26.424  39.705 -42.416  1.00  0.00      PROA  
ATOM   4545  CZ  PHE P 567      27.485  39.945 -41.603  1.00  0.00      PROA  
ATOM   4546  CD2 PHE P 567      28.823  40.516 -43.576  1.00  0.00      PROA  
ATOM   4547  CE2 PHE P 567      28.691  40.286 -42.210  1.00  0.00      PROA  
ATOM   4548  C   PHE P 567      27.832  42.263 -47.615  1.00  0.00      PROA  
ATOM   4549  O   PHE P 567      26.822  41.953 -48.256  1.00  0.00      PROA  
ATOM   4550  N   PRO P 568      28.992  42.619 -48.249  1.00  0.00      PROA  
ATOM   4551  CD  PRO P 568      30.029  43.473 -47.677  1.00  0.00      PROA  
ATOM   4552  CA  PRO P 568      28.995  42.648 -49.702  1.00  0.00      PROA  
ATOM   4553  CB  PRO P 568      30.243  43.442 -50.060  1.00  0.00      PROA  
ATOM   4554  CG  PRO P 568      30.439  44.372 -48.876  1.00  0.00      PROA  
ATOM   4555  C   PRO P 568      28.980  41.228 -50.411  1.00  0.00      PROA  
ATOM   4556  O   PRO P 568      28.241  41.065 -51.336  1.00  0.00      PROA  
ATOM   4557  N   GLN P 569      29.791  40.257 -49.948  1.00  0.00      PROA  
ATOM   4558  CA  GLN P 569      29.717  38.894 -50.476  1.00  0.00      PROA  
ATOM   4559  CB  GLN P 569      31.092  38.443 -51.056  1.00  0.00      PROA  
ATOM   4560  CG  GLN P 569      31.154  36.935 -51.401  1.00  0.00      PROA  
ATOM   4561  CD  GLN P 569      30.461  36.573 -52.685  1.00  0.00      PROA  
ATOM   4562  OE1 GLN P 569      31.006  36.527 -53.822  1.00  0.00      PROA  
ATOM   4563  NE2 GLN P 569      29.120  36.255 -52.508  1.00  0.00      PROA  
ATOM   4564  C   GLN P 569      29.319  37.877 -49.360  1.00  0.00      PROA  
ATOM   4565  O   GLN P 569      30.033  37.651 -48.378  1.00  0.00      PROA  
ATOM   4566  N   VAL P 570      28.056  37.256 -49.463  1.00  0.00      PROA  
ATOM   4567  CA  VAL P 570      27.655  36.288 -48.513  1.00  0.00      PROA  
ATOM   4568  CB  VAL P 570      26.223  36.559 -48.022  1.00  0.00      PROA  
ATOM   4569  CG1 VAL P 570      25.439  35.445 -47.264  1.00  0.00      PROA  
ATOM   4570  CG2 VAL P 570      26.213  37.915 -47.239  1.00  0.00      PROA  
ATOM   4571  C   VAL P 570      27.742  34.824 -48.922  1.00  0.00      PROA  
ATOM   4572  O   VAL P 570      27.265  34.425 -50.017  1.00  0.00      PROA  
ATOM   4573  N   PHE P 571      28.304  34.000 -48.067  1.00  0.00      PROA  
ATOM   4574  CA  PHE P 571      28.307  32.560 -48.340  1.00  0.00      PROA  
ATOM   4575  CB  PHE P 571      29.743  31.934 -48.165  1.00  0.00      PROA  
ATOM   4576  CG  PHE P 571      30.616  32.438 -49.270  1.00  0.00      PROA  
ATOM   4577  CD1 PHE P 571      31.559  33.473 -48.958  1.00  0.00      PROA  
ATOM   4578  CE1 PHE P 571      32.367  33.942 -49.962  1.00  0.00      PROA  
ATOM   4579  CZ  PHE P 571      32.421  33.359 -51.218  1.00  0.00      PROA  
ATOM   4580  CD2 PHE P 571      30.664  31.851 -50.603  1.00  0.00      PROA  
ATOM   4581  CE2 PHE P 571      31.552  32.304 -51.528  1.00  0.00      PROA  
ATOM   4582  C   PHE P 571      27.422  31.781 -47.392  1.00  0.00      PROA  
ATOM   4583  O   PHE P 571      27.900  31.432 -46.285  1.00  0.00      PROA  
ATOM   4584  N   ILE P 572      26.177  31.394 -47.803  1.00  0.00      PROA  
ATOM   4585  CA  ILE P 572      25.279  30.551 -46.972  1.00  0.00      PROA  
ATOM   4586  CB  ILE P 572      23.792  30.815 -47.138  1.00  0.00      PROA  
ATOM   4587  CG2 ILE P 572      22.936  30.081 -46.044  1.00  0.00      PROA  
ATOM   4588  CG1 ILE P 572      23.579  32.391 -47.115  1.00  0.00      PROA  
ATOM   4589  CD  ILE P 572      22.166  32.966 -47.157  1.00  0.00      PROA  
ATOM   4590  C   ILE P 572      25.739  29.136 -47.334  1.00  0.00      PROA  
ATOM   4591  O   ILE P 572      25.663  28.684 -48.500  1.00  0.00      PROA  
ATOM   4592  N   VAL P 573      26.198  28.403 -46.320  1.00  0.00      PROA  
ATOM   4593  CA  VAL P 573      26.547  27.005 -46.491  1.00  0.00      PROA  
ATOM   4594  CB  VAL P 573      27.958  26.637 -45.993  1.00  0.00      PROA  
ATOM   4595  CG1 VAL P 573      29.043  27.382 -46.870  1.00  0.00      PROA  
ATOM   4596  CG2 VAL P 573      28.061  27.036 -44.512  1.00  0.00      PROA  
ATOM   4597  C   VAL P 573      25.512  25.979 -45.933  1.00  0.00      PROA  
ATOM   4598  O   VAL P 573      24.658  26.325 -45.048  1.00  0.00      PROA  
ATOM   4599  N   GLY P 574      25.613  24.738 -46.487  1.00  0.00      PROA  
ATOM   4600  CA  GLY P 574      24.702  23.600 -46.256  1.00  0.00      PROA  
ATOM   4601  C   GLY P 574      23.185  23.862 -46.453  1.00  0.00      PROA  
ATOM   4602  O   GLY P 574      22.369  23.583 -45.625  1.00  0.00      PROA  
ATOM   4603  N   MET P 575      22.859  24.341 -47.596  1.00  0.00      PROA  
ATOM   4604  CA  MET P 575      21.481  24.429 -48.082  1.00  0.00      PROA  
ATOM   4605  CB  MET P 575      21.325  25.409 -49.315  1.00  0.00      PROA  
ATOM   4606  CG  MET P 575      21.226  26.897 -48.854  1.00  0.00      PROA  
ATOM   4607  SD  MET P 575      19.620  27.394 -48.232  1.00  0.00      PROA  
ATOM   4608  CE  MET P 575      20.059  29.169 -47.885  1.00  0.00      PROA  
ATOM   4609  C   MET P 575      20.771  23.098 -48.427  1.00  0.00      PROA  
ATOM   4610  O   MET P 575      19.952  22.986 -49.337  1.00  0.00      PROA  
ATOM   4611  N   GLU P 576      20.897  22.034 -47.597  1.00  0.00      PROA  
ATOM   4612  CA  GLU P 576      20.449  20.711 -47.703  1.00  0.00      PROA  
ATOM   4613  CB  GLU P 576      21.689  19.847 -47.816  1.00  0.00      PROA  
ATOM   4614  CG  GLU P 576      22.650  19.981 -46.636  1.00  0.00      PROA  
ATOM   4615  CD  GLU P 576      23.990  19.360 -46.867  1.00  0.00      PROA  
ATOM   4616  OE1 GLU P 576      24.258  18.246 -46.352  1.00  0.00      PROA  
ATOM   4617  OE2 GLU P 576      24.708  19.908 -47.761  1.00  0.00      PROA  
ATOM   4618  C   GLU P 576      19.565  20.400 -46.442  1.00  0.00      PROA  
ATOM   4619  O   GLU P 576      19.743  20.946 -45.352  1.00  0.00      PROA  
ATOM   4620  N   GLU P 577      18.498  19.557 -46.495  1.00  0.00      PROA  
ATOM   4621  CA  GLU P 577      17.582  19.313 -45.434  1.00  0.00      PROA  
ATOM   4622  CB  GLU P 577      16.178  18.891 -46.026  1.00  0.00      PROA  
ATOM   4623  CG  GLU P 577      15.335  20.138 -46.428  1.00  0.00      PROA  
ATOM   4624  CD  GLU P 577      13.895  19.701 -46.819  1.00  0.00      PROA  
ATOM   4625  OE1 GLU P 577      13.667  18.684 -47.490  1.00  0.00      PROA  
ATOM   4626  OE2 GLU P 577      12.872  20.384 -46.356  1.00  0.00      PROA  
ATOM   4627  C   GLU P 577      18.119  18.345 -44.435  1.00  0.00      PROA  
ATOM   4628  O   GLU P 577      18.282  17.167 -44.663  1.00  0.00      PROA  
ATOM   4629  N   GLY P 578      18.527  18.894 -43.252  1.00  0.00      PROA  
ATOM   4630  CA  GLY P 578      19.336  18.283 -42.254  1.00  0.00      PROA  
ATOM   4631  C   GLY P 578      20.412  19.216 -41.741  1.00  0.00      PROA  
ATOM   4632  O   GLY P 578      20.958  18.884 -40.698  1.00  0.00      PROA  
ATOM   4633  N   MET P 579      20.685  20.297 -42.462  1.00  0.00      PROA  
ATOM   4634  CA  MET P 579      21.497  21.427 -42.045  1.00  0.00      PROA  
ATOM   4635  CB  MET P 579      22.731  21.667 -43.032  1.00  0.00      PROA  
ATOM   4636  CG  MET P 579      23.766  20.525 -42.990  1.00  0.00      PROA  
ATOM   4637  SD  MET P 579      24.819  20.504 -41.537  1.00  0.00      PROA  
ATOM   4638  CE  MET P 579      26.177  19.387 -42.036  1.00  0.00      PROA  
ATOM   4639  C   MET P 579      20.646  22.716 -42.075  1.00  0.00      PROA  
ATOM   4640  O   MET P 579      20.340  23.325 -41.051  1.00  0.00      PROA  
ATOM   4641  N   PHE P 580      20.035  23.050 -43.213  1.00  0.00      PROA  
ATOM   4642  CA  PHE P 580      19.047  24.110 -43.338  1.00  0.00      PROA  
ATOM   4643  CB  PHE P 580      19.808  25.433 -43.720  1.00  0.00      PROA  
ATOM   4644  CG  PHE P 580      19.058  26.683 -43.620  1.00  0.00      PROA  
ATOM   4645  CD1 PHE P 580      17.911  26.813 -42.860  1.00  0.00      PROA  
ATOM   4646  CE1 PHE P 580      17.209  28.059 -42.702  1.00  0.00      PROA  
ATOM   4647  CZ  PHE P 580      17.775  29.152 -43.327  1.00  0.00      PROA  
ATOM   4648  CD2 PHE P 580      19.600  27.838 -44.257  1.00  0.00      PROA  
ATOM   4649  CE2 PHE P 580      18.989  29.036 -44.064  1.00  0.00      PROA  
ATOM   4650  C   PHE P 580      18.004  23.777 -44.485  1.00  0.00      PROA  
ATOM   4651  O   PHE P 580      18.299  23.668 -45.694  1.00  0.00      PROA  
ATOM   4652  N   PRO P 581      16.701  23.677 -44.195  1.00  0.00      PROA  
ATOM   4653  CD  PRO P 581      15.743  23.953 -45.271  1.00  0.00      PROA  
ATOM   4654  CA  PRO P 581      16.049  23.406 -42.890  1.00  0.00      PROA  
ATOM   4655  CB  PRO P 581      14.704  22.861 -43.341  1.00  0.00      PROA  
ATOM   4656  CG  PRO P 581      14.373  23.685 -44.620  1.00  0.00      PROA  
ATOM   4657  C   PRO P 581      16.814  22.568 -41.874  1.00  0.00      PROA  
ATOM   4658  O   PRO P 581      17.255  21.416 -42.181  1.00  0.00      PROA  
ATOM   4659  N   SER P 582      16.902  23.016 -40.605  1.00  0.00      PROA  
ATOM   4660  CA  SER P 582      17.314  22.264 -39.453  1.00  0.00      PROA  
ATOM   4661  CB  SER P 582      17.519  23.245 -38.274  1.00  0.00      PROA  
ATOM   4662  OG  SER P 582      16.363  23.968 -37.764  1.00  0.00      PROA  
ATOM   4663  C   SER P 582      16.448  21.089 -39.054  1.00  0.00      PROA  
ATOM   4664  O   SER P 582      15.246  21.001 -39.252  1.00  0.00      PROA  
ATOM   4665  N   GLN P 583      17.127  20.034 -38.513  1.00  0.00      PROA  
ATOM   4666  CA  GLN P 583      16.597  18.717 -38.145  1.00  0.00      PROA  
ATOM   4667  CB  GLN P 583      17.800  17.870 -37.590  1.00  0.00      PROA  
ATOM   4668  CG  GLN P 583      17.540  16.513 -36.929  1.00  0.00      PROA  
ATOM   4669  CD  GLN P 583      16.711  15.596 -37.802  1.00  0.00      PROA  
ATOM   4670  OE1 GLN P 583      15.612  15.130 -37.359  1.00  0.00      PROA  
ATOM   4671  NE2 GLN P 583      17.267  15.197 -38.989  1.00  0.00      PROA  
ATOM   4672  C   GLN P 583      15.381  18.649 -37.293  1.00  0.00      PROA  
ATOM   4673  O   GLN P 583      14.481  17.819 -37.522  1.00  0.00      PROA  
ATOM   4674  N   MET P 584      15.321  19.552 -36.297  1.00  0.00      PROA  
ATOM   4675  CA  MET P 584      14.093  19.617 -35.466  1.00  0.00      PROA  
ATOM   4676  CB  MET P 584      14.507  20.171 -34.066  1.00  0.00      PROA  
ATOM   4677  CG  MET P 584      15.457  19.136 -33.437  1.00  0.00      PROA  
ATOM   4678  SD  MET P 584      14.921  17.340 -33.492  1.00  0.00      PROA  
ATOM   4679  CE  MET P 584      13.368  17.472 -32.505  1.00  0.00      PROA  
ATOM   4680  C   MET P 584      13.029  20.605 -36.160  1.00  0.00      PROA  
ATOM   4681  O   MET P 584      11.843  20.589 -35.751  1.00  0.00      PROA  
ATOM   4682  N   SER P 585      13.446  21.395 -37.199  1.00  0.00      PROA  
ATOM   4683  CA  SER P 585      12.457  22.170 -38.000  1.00  0.00      PROA  
ATOM   4684  CB  SER P 585      12.979  23.520 -38.449  1.00  0.00      PROA  
ATOM   4685  OG  SER P 585      13.147  24.331 -37.285  1.00  0.00      PROA  
ATOM   4686  C   SER P 585      11.986  21.425 -39.206  1.00  0.00      PROA  
ATOM   4687  O   SER P 585      11.230  21.987 -39.965  1.00  0.00      PROA  
ATOM   4688  N   LEU P 586      12.350  20.158 -39.444  1.00  0.00      PROA  
ATOM   4689  CA  LEU P 586      12.080  19.488 -40.688  1.00  0.00      PROA  
ATOM   4690  CB  LEU P 586      13.207  18.461 -40.912  1.00  0.00      PROA  
ATOM   4691  CG  LEU P 586      13.457  17.935 -42.266  1.00  0.00      PROA  
ATOM   4692  CD1 LEU P 586      13.889  19.043 -43.264  1.00  0.00      PROA  
ATOM   4693  CD2 LEU P 586      14.502  16.834 -42.115  1.00  0.00      PROA  
ATOM   4694  C   LEU P 586      10.723  18.878 -40.984  1.00  0.00      PROA  
ATOM   4695  O   LEU P 586      10.234  17.978 -40.248  1.00  0.00      PROA  
ATOM   4696  N   ASP P 587      10.084  19.428 -42.006  1.00  0.00      PROA  
ATOM   4697  CA  ASP P 587       8.734  19.064 -42.453  1.00  0.00      PROA  
ATOM   4698  CB  ASP P 587       8.655  17.514 -42.982  1.00  0.00      PROA  
ATOM   4699  CG  ASP P 587       9.319  17.441 -44.321  1.00  0.00      PROA  
ATOM   4700  OD1 ASP P 587       9.385  18.488 -45.035  1.00  0.00      PROA  
ATOM   4701  OD2 ASP P 587       9.727  16.295 -44.766  1.00  0.00      PROA  
ATOM   4702  C   ASP P 587       7.636  19.203 -41.335  1.00  0.00      PROA  
ATOM   4703  O   ASP P 587       6.805  18.340 -41.065  1.00  0.00      PROA  
ATOM   4704  N   GLU P 588       7.698  20.327 -40.532  1.00  0.00      PROA  
ATOM   4705  CA  GLU P 588       6.579  20.635 -39.696  1.00  0.00      PROA  
ATOM   4706  CB  GLU P 588       6.953  20.455 -38.218  1.00  0.00      PROA  
ATOM   4707  CG  GLU P 588       6.784  18.996 -37.692  1.00  0.00      PROA  
ATOM   4708  CD  GLU P 588       5.328  18.659 -37.512  1.00  0.00      PROA  
ATOM   4709  OE1 GLU P 588       4.821  17.881 -38.358  1.00  0.00      PROA  
ATOM   4710  OE2 GLU P 588       4.679  18.942 -36.444  1.00  0.00      PROA  
ATOM   4711  C   GLU P 588       6.332  22.054 -40.099  1.00  0.00      PROA  
ATOM   4712  O   GLU P 588       7.241  22.888 -39.883  1.00  0.00      PROA  
ATOM   4713  N   GLY P 589       5.162  22.259 -40.709  1.00  0.00      PROA  
ATOM   4714  CA  GLY P 589       4.791  23.474 -41.366  1.00  0.00      PROA  
ATOM   4715  C   GLY P 589       5.279  24.738 -40.735  1.00  0.00      PROA  
ATOM   4716  O   GLY P 589       5.877  25.526 -41.444  1.00  0.00      PROA  
ATOM   4717  N   GLY P 590       4.968  24.970 -39.486  1.00  0.00      PROA  
ATOM   4718  CA  GLY P 590       5.162  26.195 -38.736  1.00  0.00      PROA  
ATOM   4719  C   GLY P 590       6.578  26.484 -38.341  1.00  0.00      PROA  
ATOM   4720  O   GLY P 590       7.044  27.669 -38.382  1.00  0.00      PROA  
ATOM   4721  N   ARG P 591       7.340  25.440 -37.961  1.00  0.00      PROA  
ATOM   4722  CA  ARG P 591       8.733  25.500 -37.726  1.00  0.00      PROA  
ATOM   4723  CB  ARG P 591       9.240  24.155 -37.140  1.00  0.00      PROA  
ATOM   4724  CG  ARG P 591       8.493  23.703 -35.834  1.00  0.00      PROA  
ATOM   4725  CD  ARG P 591       8.281  24.783 -34.732  1.00  0.00      PROA  
ATOM   4726  NE  ARG P 591       7.542  24.116 -33.638  1.00  0.00      PROA  
ATOM   4727  CZ  ARG P 591       6.940  24.800 -32.655  1.00  0.00      PROA  
ATOM   4728  NH1 ARG P 591       7.266  26.012 -32.294  1.00  0.00      PROA  
ATOM   4729  NH2 ARG P 591       6.028  24.167 -31.960  1.00  0.00      PROA  
ATOM   4730  C   ARG P 591       9.456  25.806 -38.995  1.00  0.00      PROA  
ATOM   4731  O   ARG P 591      10.370  26.568 -39.093  1.00  0.00      PROA  
ATOM   4732  N   LEU P 592       9.051  25.109 -40.100  1.00  0.00      PROA  
ATOM   4733  CA  LEU P 592       9.522  25.370 -41.432  1.00  0.00      PROA  
ATOM   4734  CB  LEU P 592       8.849  24.335 -42.332  1.00  0.00      PROA  
ATOM   4735  CG  LEU P 592       9.119  24.524 -43.865  1.00  0.00      PROA  
ATOM   4736  CD1 LEU P 592      10.595  24.461 -44.346  1.00  0.00      PROA  
ATOM   4737  CD2 LEU P 592       8.157  23.482 -44.498  1.00  0.00      PROA  
ATOM   4738  C   LEU P 592       9.439  26.817 -41.932  1.00  0.00      PROA  
ATOM   4739  O   LEU P 592      10.276  27.491 -42.549  1.00  0.00      PROA  
ATOM   4740  N   GLU P 593       8.226  27.366 -41.595  1.00  0.00      PROA  
ATOM   4741  CA  GLU P 593       7.870  28.759 -41.768  1.00  0.00      PROA  
ATOM   4742  CB  GLU P 593       6.402  28.985 -41.394  1.00  0.00      PROA  
ATOM   4743  CG  GLU P 593       5.506  28.634 -42.546  1.00  0.00      PROA  
ATOM   4744  CD  GLU P 593       4.015  29.101 -42.412  1.00  0.00      PROA  
ATOM   4745  OE1 GLU P 593       3.247  29.096 -43.394  1.00  0.00      PROA  
ATOM   4746  OE2 GLU P 593       3.620  29.434 -41.298  1.00  0.00      PROA  
ATOM   4747  C   GLU P 593       8.880  29.617 -40.995  1.00  0.00      PROA  
ATOM   4748  O   GLU P 593       9.270  30.696 -41.490  1.00  0.00      PROA  
ATOM   4749  N   GLU P 594       9.417  29.209 -39.800  1.00  0.00      PROA  
ATOM   4750  CA  GLU P 594      10.477  29.926 -39.175  1.00  0.00      PROA  
ATOM   4751  CB  GLU P 594      10.611  29.487 -37.696  1.00  0.00      PROA  
ATOM   4752  CG  GLU P 594       9.375  29.859 -36.826  1.00  0.00      PROA  
ATOM   4753  CD  GLU P 594       9.455  29.452 -35.357  1.00  0.00      PROA  
ATOM   4754  OE1 GLU P 594       8.445  29.390 -34.633  1.00  0.00      PROA  
ATOM   4755  OE2 GLU P 594      10.570  29.104 -34.877  1.00  0.00      PROA  
ATOM   4756  C   GLU P 594      11.781  29.940 -39.895  1.00  0.00      PROA  
ATOM   4757  O   GLU P 594      12.453  30.913 -40.052  1.00  0.00      PROA  
ATOM   4758  N   GLU P 595      12.200  28.768 -40.407  1.00  0.00      PROA  
ATOM   4759  CA  GLU P 595      13.295  28.643 -41.360  1.00  0.00      PROA  
ATOM   4760  CB  GLU P 595      13.413  27.173 -41.837  1.00  0.00      PROA  
ATOM   4761  CG  GLU P 595      13.587  26.198 -40.631  1.00  0.00      PROA  
ATOM   4762  CD  GLU P 595      14.980  26.355 -39.963  1.00  0.00      PROA  
ATOM   4763  OE1 GLU P 595      15.213  27.323 -39.173  1.00  0.00      PROA  
ATOM   4764  OE2 GLU P 595      15.815  25.458 -39.987  1.00  0.00      PROA  
ATOM   4765  C   GLU P 595      13.226  29.527 -42.612  1.00  0.00      PROA  
ATOM   4766  O   GLU P 595      14.260  30.047 -43.022  1.00  0.00      PROA  
ATOM   4767  N   ARG P 596      12.033  29.729 -43.267  1.00  0.00      PROA  
ATOM   4768  CA  ARG P 596      11.906  30.616 -44.393  1.00  0.00      PROA  
ATOM   4769  CB  ARG P 596      10.496  30.495 -44.964  1.00  0.00      PROA  
ATOM   4770  CG  ARG P 596      10.189  29.129 -45.524  1.00  0.00      PROA  
ATOM   4771  CD  ARG P 596       8.857  29.051 -46.342  1.00  0.00      PROA  
ATOM   4772  NE  ARG P 596       8.885  27.823 -47.198  1.00  0.00      PROA  
ATOM   4773  CZ  ARG P 596       9.087  27.818 -48.540  1.00  0.00      PROA  
ATOM   4774  NH1 ARG P 596       9.264  28.861 -49.311  1.00  0.00      PROA  
ATOM   4775  NH2 ARG P 596       8.977  26.729 -49.209  1.00  0.00      PROA  
ATOM   4776  C   ARG P 596      12.044  32.065 -44.012  1.00  0.00      PROA  
ATOM   4777  O   ARG P 596      12.477  32.908 -44.858  1.00  0.00      PROA  
ATOM   4778  N   ARG P 597      11.668  32.434 -42.766  1.00  0.00      PROA  
ATOM   4779  CA  ARG P 597      11.926  33.763 -42.196  1.00  0.00      PROA  
ATOM   4780  CB  ARG P 597      11.136  33.983 -40.841  1.00  0.00      PROA  
ATOM   4781  CG  ARG P 597       9.617  34.163 -41.115  1.00  0.00      PROA  
ATOM   4782  CD  ARG P 597       8.875  34.810 -39.942  1.00  0.00      PROA  
ATOM   4783  NE  ARG P 597       7.549  35.344 -40.320  1.00  0.00      PROA  
ATOM   4784  CZ  ARG P 597       6.385  34.748 -40.595  1.00  0.00      PROA  
ATOM   4785  NH1 ARG P 597       6.287  33.452 -40.578  1.00  0.00      PROA  
ATOM   4786  NH2 ARG P 597       5.297  35.422 -40.646  1.00  0.00      PROA  
ATOM   4787  C   ARG P 597      13.386  34.004 -42.032  1.00  0.00      PROA  
ATOM   4788  O   ARG P 597      13.939  35.038 -42.423  1.00  0.00      PROA  
ATOM   4789  N   LEU P 598      14.085  33.016 -41.412  1.00  0.00      PROA  
ATOM   4790  CA  LEU P 598      15.513  32.988 -41.345  1.00  0.00      PROA  
ATOM   4791  CB  LEU P 598      16.032  31.678 -40.643  1.00  0.00      PROA  
ATOM   4792  CG  LEU P 598      17.524  31.678 -40.190  1.00  0.00      PROA  
ATOM   4793  CD1 LEU P 598      17.767  32.930 -39.247  1.00  0.00      PROA  
ATOM   4794  CD2 LEU P 598      17.958  30.346 -39.635  1.00  0.00      PROA  
ATOM   4795  C   LEU P 598      16.188  33.071 -42.709  1.00  0.00      PROA  
ATOM   4796  O   LEU P 598      17.136  33.832 -42.843  1.00  0.00      PROA  
ATOM   4797  N   ALA P 599      15.654  32.352 -43.770  1.00  0.00      PROA  
ATOM   4798  CA  ALA P 599      16.088  32.530 -45.154  1.00  0.00      PROA  
ATOM   4799  CB  ALA P 599      15.594  31.374 -45.989  1.00  0.00      PROA  
ATOM   4800  C   ALA P 599      15.791  33.943 -45.686  1.00  0.00      PROA  
ATOM   4801  O   ALA P 599      16.464  34.501 -46.529  1.00  0.00      PROA  
ATOM   4802  N   TYR P 600      14.599  34.614 -45.302  1.00  0.00      PROA  
ATOM   4803  CA  TYR P 600      14.243  35.896 -45.847  1.00  0.00      PROA  
ATOM   4804  CB  TYR P 600      12.681  36.112 -45.518  1.00  0.00      PROA  
ATOM   4805  CG  TYR P 600      12.186  37.529 -45.884  1.00  0.00      PROA  
ATOM   4806  CD1 TYR P 600      12.026  37.791 -47.272  1.00  0.00      PROA  
ATOM   4807  CE1 TYR P 600      11.544  38.983 -47.777  1.00  0.00      PROA  
ATOM   4808  CZ  TYR P 600      11.226  39.941 -46.866  1.00  0.00      PROA  
ATOM   4809  OH  TYR P 600      10.901  41.292 -47.229  1.00  0.00      PROA  
ATOM   4810  CD2 TYR P 600      11.905  38.563 -44.993  1.00  0.00      PROA  
ATOM   4811  CE2 TYR P 600      11.587  39.817 -45.451  1.00  0.00      PROA  
ATOM   4812  C   TYR P 600      15.140  36.949 -45.269  1.00  0.00      PROA  
ATOM   4813  O   TYR P 600      15.719  37.689 -46.111  1.00  0.00      PROA  
ATOM   4814  N   VAL P 601      15.369  36.909 -43.938  1.00  0.00      PROA  
ATOM   4815  CA  VAL P 601      16.395  37.721 -43.387  1.00  0.00      PROA  
ATOM   4816  CB  VAL P 601      16.361  37.527 -41.896  1.00  0.00      PROA  
ATOM   4817  CG1 VAL P 601      17.570  38.248 -41.209  1.00  0.00      PROA  
ATOM   4818  CG2 VAL P 601      15.005  38.051 -41.311  1.00  0.00      PROA  
ATOM   4819  C   VAL P 601      17.829  37.529 -43.922  1.00  0.00      PROA  
ATOM   4820  O   VAL P 601      18.464  38.522 -44.320  1.00  0.00      PROA  
ATOM   4821  N   GLY P 602      18.270  36.291 -44.012  1.00  0.00      PROA  
ATOM   4822  CA  GLY P 602      19.651  35.976 -44.269  1.00  0.00      PROA  
ATOM   4823  C   GLY P 602      20.118  36.437 -45.667  1.00  0.00      PROA  
ATOM   4824  O   GLY P 602      21.208  37.004 -45.813  1.00  0.00      PROA  
ATOM   4825  N   VAL P 603      19.227  36.256 -46.674  1.00  0.00      PROA  
ATOM   4826  CA  VAL P 603      19.388  36.690 -48.070  1.00  0.00      PROA  
ATOM   4827  CB  VAL P 603      18.262  36.205 -48.945  1.00  0.00      PROA  
ATOM   4828  CG1 VAL P 603      18.193  37.009 -50.242  1.00  0.00      PROA  
ATOM   4829  CG2 VAL P 603      18.378  34.738 -49.234  1.00  0.00      PROA  
ATOM   4830  C   VAL P 603      19.481  38.171 -48.181  1.00  0.00      PROA  
ATOM   4831  O   VAL P 603      20.242  38.735 -48.970  1.00  0.00      PROA  
ATOM   4832  N   THR P 604      18.665  38.940 -47.368  1.00  0.00      PROA  
ATOM   4833  CA  THR P 604      18.695  40.366 -47.472  1.00  0.00      PROA  
ATOM   4834  CB  THR P 604      17.319  40.994 -47.088  1.00  0.00      PROA  
ATOM   4835  OG1 THR P 604      16.678  40.455 -46.026  1.00  0.00      PROA  
ATOM   4836  CG2 THR P 604      16.348  40.740 -48.198  1.00  0.00      PROA  
ATOM   4837  C   THR P 604      19.795  41.092 -46.732  1.00  0.00      PROA  
ATOM   4838  O   THR P 604      19.931  42.318 -46.837  1.00  0.00      PROA  
ATOM   4839  N   ARG P 605      20.692  40.354 -46.050  1.00  0.00      PROA  
ATOM   4840  CA  ARG P 605      21.871  40.943 -45.422  1.00  0.00      PROA  
ATOM   4841  CB  ARG P 605      22.327  40.017 -44.228  1.00  0.00      PROA  
ATOM   4842  CG  ARG P 605      21.174  39.575 -43.264  1.00  0.00      PROA  
ATOM   4843  CD  ARG P 605      20.098  40.514 -42.857  1.00  0.00      PROA  
ATOM   4844  NE  ARG P 605      20.647  41.769 -42.305  1.00  0.00      PROA  
ATOM   4845  CZ  ARG P 605      20.175  42.981 -42.596  1.00  0.00      PROA  
ATOM   4846  NH1 ARG P 605      18.973  43.255 -43.036  1.00  0.00      PROA  
ATOM   4847  NH2 ARG P 605      21.051  43.971 -42.508  1.00  0.00      PROA  
ATOM   4848  C   ARG P 605      23.035  41.040 -46.492  1.00  0.00      PROA  
ATOM   4849  O   ARG P 605      24.002  41.689 -46.278  1.00  0.00      PROA  
ATOM   4850  N   ALA P 606      22.829  40.484 -47.717  1.00  0.00      PROA  
ATOM   4851  CA  ALA P 606      23.740  40.550 -48.892  1.00  0.00      PROA  
ATOM   4852  CB  ALA P 606      23.597  39.278 -49.801  1.00  0.00      PROA  
ATOM   4853  C   ALA P 606      23.522  41.815 -49.742  1.00  0.00      PROA  
ATOM   4854  O   ALA P 606      22.526  41.982 -50.442  1.00  0.00      PROA  
ATOM   4855  N   MET P 607      24.512  42.754 -49.798  1.00  0.00      PROA  
ATOM   4856  CA  MET P 607      24.427  44.062 -50.481  1.00  0.00      PROA  
ATOM   4857  CB  MET P 607      25.367  45.187 -49.986  1.00  0.00      PROA  
ATOM   4858  CG  MET P 607      25.337  45.471 -48.441  1.00  0.00      PROA  
ATOM   4859  SD  MET P 607      23.856  46.374 -47.829  1.00  0.00      PROA  
ATOM   4860  CE  MET P 607      23.022  44.861 -47.088  1.00  0.00      PROA  
ATOM   4861  C   MET P 607      24.580  43.753 -51.940  1.00  0.00      PROA  
ATOM   4862  O   MET P 607      23.858  44.315 -52.791  1.00  0.00      PROA  
ATOM   4863  N   GLN P 608      25.424  42.724 -52.317  1.00  0.00      PROA  
ATOM   4864  CA  GLN P 608      26.000  42.719 -53.639  1.00  0.00      PROA  
ATOM   4865  CB  GLN P 608      27.343  43.454 -53.655  1.00  0.00      PROA  
ATOM   4866  CG  GLN P 608      28.124  43.480 -54.977  1.00  0.00      PROA  
ATOM   4867  CD  GLN P 608      27.296  43.587 -56.232  1.00  0.00      PROA  
ATOM   4868  OE1 GLN P 608      27.568  42.847 -57.182  1.00  0.00      PROA  
ATOM   4869  NE2 GLN P 608      26.445  44.629 -56.330  1.00  0.00      PROA  
ATOM   4870  C   GLN P 608      26.007  41.349 -54.276  1.00  0.00      PROA  
ATOM   4871  O   GLN P 608      25.216  41.156 -55.222  1.00  0.00      PROA  
ATOM   4872  N   LYS P 609      26.729  40.373 -53.670  1.00  0.00      PROA  
ATOM   4873  CA  LYS P 609      26.780  39.039 -54.284  1.00  0.00      PROA  
ATOM   4874  CB  LYS P 609      28.180  38.729 -54.793  1.00  0.00      PROA  
ATOM   4875  CG  LYS P 609      28.577  39.494 -56.105  1.00  0.00      PROA  
ATOM   4876  CD  LYS P 609      27.869  39.152 -57.365  1.00  0.00      PROA  
ATOM   4877  CE  LYS P 609      28.604  39.625 -58.646  1.00  0.00      PROA  
ATOM   4878  NZ  LYS P 609      29.030  41.055 -58.543  1.00  0.00      PROA  
ATOM   4879  C   LYS P 609      26.421  37.976 -53.205  1.00  0.00      PROA  
ATOM   4880  O   LYS P 609      26.567  38.096 -51.992  1.00  0.00      PROA  
ATOM   4881  N   LEU P 610      25.821  36.857 -53.638  1.00  0.00      PROA  
ATOM   4882  CA  LEU P 610      25.324  35.858 -52.788  1.00  0.00      PROA  
ATOM   4883  CB  LEU P 610      23.834  36.153 -52.660  1.00  0.00      PROA  
ATOM   4884  CG  LEU P 610      23.024  35.218 -51.669  1.00  0.00      PROA  
ATOM   4885  CD1 LEU P 610      23.526  35.079 -50.206  1.00  0.00      PROA  
ATOM   4886  CD2 LEU P 610      21.564  35.815 -51.720  1.00  0.00      PROA  
ATOM   4887  C   LEU P 610      25.559  34.485 -53.395  1.00  0.00      PROA  
ATOM   4888  O   LEU P 610      24.964  34.100 -54.426  1.00  0.00      PROA  
ATOM   4889  N   THR P 611      26.289  33.563 -52.679  1.00  0.00      PROA  
ATOM   4890  CA  THR P 611      26.568  32.255 -53.132  1.00  0.00      PROA  
ATOM   4891  CB  THR P 611      28.107  31.981 -53.266  1.00  0.00      PROA  
ATOM   4892  OG1 THR P 611      28.718  32.994 -54.092  1.00  0.00      PROA  
ATOM   4893  CG2 THR P 611      28.361  30.620 -53.951  1.00  0.00      PROA  
ATOM   4894  C   THR P 611      26.044  31.263 -52.134  1.00  0.00      PROA  
ATOM   4895  O   THR P 611      26.320  31.249 -50.910  1.00  0.00      PROA  
ATOM   4896  N   LEU P 612      25.270  30.379 -52.644  1.00  0.00      PROA  
ATOM   4897  CA  LEU P 612      24.565  29.327 -51.839  1.00  0.00      PROA  
ATOM   4898  CB  LEU P 612      23.105  29.276 -52.169  1.00  0.00      PROA  
ATOM   4899  CG  LEU P 612      22.404  30.703 -52.185  1.00  0.00      PROA  
ATOM   4900  CD1 LEU P 612      20.895  30.543 -52.613  1.00  0.00      PROA  
ATOM   4901  CD2 LEU P 612      22.401  31.478 -50.827  1.00  0.00      PROA  
ATOM   4902  C   LEU P 612      25.327  28.005 -52.115  1.00  0.00      PROA  
ATOM   4903  O   LEU P 612      25.638  27.629 -53.224  1.00  0.00      PROA  
ATOM   4904  N   THR P 613      25.712  27.216 -51.032  1.00  0.00      PROA  
ATOM   4905  CA  THR P 613      26.378  25.952 -51.276  1.00  0.00      PROA  
ATOM   4906  CB  THR P 613      27.840  25.987 -50.755  1.00  0.00      PROA  
ATOM   4907  OG1 THR P 613      28.569  26.977 -51.373  1.00  0.00      PROA  
ATOM   4908  CG2 THR P 613      28.549  24.641 -51.028  1.00  0.00      PROA  
ATOM   4909  C   THR P 613      25.501  24.834 -50.632  1.00  0.00      PROA  
ATOM   4910  O   THR P 613      24.800  25.115 -49.670  1.00  0.00      PROA  
ATOM   4911  N   TYR P 614      25.559  23.588 -51.254  1.00  0.00      PROA  
ATOM   4912  CA  TYR P 614      24.894  22.450 -50.636  1.00  0.00      PROA  
ATOM   4913  CB  TYR P 614      23.363  22.352 -50.912  1.00  0.00      PROA  
ATOM   4914  CG  TYR P 614      22.954  22.013 -52.314  1.00  0.00      PROA  
ATOM   4915  CD1 TYR P 614      23.176  22.923 -53.304  1.00  0.00      PROA  
ATOM   4916  CE1 TYR P 614      22.945  22.654 -54.716  1.00  0.00      PROA  
ATOM   4917  CZ  TYR P 614      22.323  21.467 -55.000  1.00  0.00      PROA  
ATOM   4918  OH  TYR P 614      21.931  21.034 -56.245  1.00  0.00      PROA  
ATOM   4919  CD2 TYR P 614      22.375  20.720 -52.618  1.00  0.00      PROA  
ATOM   4920  CE2 TYR P 614      22.074  20.499 -54.044  1.00  0.00      PROA  
ATOM   4921  C   TYR P 614      25.714  21.191 -51.105  1.00  0.00      PROA  
ATOM   4922  O   TYR P 614      26.480  21.263 -52.073  1.00  0.00      PROA  
ATOM   4923  N   ALA P 615      25.696  20.040 -50.321  1.00  0.00      PROA  
ATOM   4924  CA  ALA P 615      26.563  18.874 -50.477  1.00  0.00      PROA  
ATOM   4925  CB  ALA P 615      27.417  18.612 -49.251  1.00  0.00      PROA  
ATOM   4926  C   ALA P 615      25.656  17.645 -50.630  1.00  0.00      PROA  
ATOM   4927  O   ALA P 615      24.535  17.564 -50.141  1.00  0.00      PROA  
ATOM   4928  N   GLU P 616      26.179  16.611 -51.325  1.00  0.00      PROA  
ATOM   4929  CA  GLU P 616      25.377  15.389 -51.555  1.00  0.00      PROA  
ATOM   4930  CB  GLU P 616      25.447  15.043 -53.058  1.00  0.00      PROA  
ATOM   4931  CG  GLU P 616      26.788  14.475 -53.503  1.00  0.00      PROA  
ATOM   4932  CD  GLU P 616      26.895  14.189 -54.954  1.00  0.00      PROA  
ATOM   4933  OE1 GLU P 616      27.778  14.765 -55.657  1.00  0.00      PROA  
ATOM   4934  OE2 GLU P 616      26.078  13.358 -55.442  1.00  0.00      PROA  
ATOM   4935  C   GLU P 616      26.008  14.307 -50.640  1.00  0.00      PROA  
ATOM   4936  O   GLU P 616      25.499  13.246 -50.591  1.00  0.00      PROA  
ATOM   4937  N   THR P 617      27.037  14.558 -49.862  1.00  0.00      PROA  
ATOM   4938  CA  THR P 617      27.644  13.644 -48.907  1.00  0.00      PROA  
ATOM   4939  CB  THR P 617      28.996  12.910 -49.334  1.00  0.00      PROA  
ATOM   4940  OG1 THR P 617      28.656  12.002 -50.383  1.00  0.00      PROA  
ATOM   4941  CG2 THR P 617      29.492  11.997 -48.178  1.00  0.00      PROA  
ATOM   4942  C   THR P 617      28.009  14.400 -47.695  1.00  0.00      PROA  
ATOM   4943  O   THR P 617      28.620  15.469 -47.898  1.00  0.00      PROA  
ATOM   4944  N   ARG P 618      27.590  13.935 -46.548  1.00  0.00      PROA  
ATOM   4945  CA  ARG P 618      28.053  14.424 -45.327  1.00  0.00      PROA  
ATOM   4946  CB  ARG P 618      26.974  15.186 -44.483  1.00  0.00      PROA  
ATOM   4947  CG  ARG P 618      26.466  16.401 -45.282  1.00  0.00      PROA  
ATOM   4948  CD  ARG P 618      27.527  17.501 -45.343  1.00  0.00      PROA  
ATOM   4949  NE  ARG P 618      26.856  18.759 -45.796  1.00  0.00      PROA  
ATOM   4950  CZ  ARG P 618      27.399  19.996 -45.859  1.00  0.00      PROA  
ATOM   4951  NH1 ARG P 618      28.647  20.224 -45.580  1.00  0.00      PROA  
ATOM   4952  NH2 ARG P 618      26.715  21.038 -46.322  1.00  0.00      PROA  
ATOM   4953  C   ARG P 618      28.651  13.245 -44.560  1.00  0.00      PROA  
ATOM   4954  O   ARG P 618      28.135  12.146 -44.437  1.00  0.00      PROA  
ATOM   4955  N   ARG P 619      29.750  13.486 -43.836  1.00  0.00      PROA  
ATOM   4956  CA  ARG P 619      30.272  12.625 -42.702  1.00  0.00      PROA  
ATOM   4957  CB  ARG P 619      31.809  12.341 -42.807  1.00  0.00      PROA  
ATOM   4958  CG  ARG P 619      32.140  11.416 -44.003  1.00  0.00      PROA  
ATOM   4959  CD  ARG P 619      32.125  11.955 -45.387  1.00  0.00      PROA  
ATOM   4960  NE  ARG P 619      33.128  13.072 -45.406  1.00  0.00      PROA  
ATOM   4961  CZ  ARG P 619      34.414  13.001 -45.725  1.00  0.00      PROA  
ATOM   4962  NH1 ARG P 619      34.985  11.833 -45.926  1.00  0.00      PROA  
ATOM   4963  NH2 ARG P 619      35.074  14.084 -46.041  1.00  0.00      PROA  
ATOM   4964  C   ARG P 619      30.044  13.115 -41.294  1.00  0.00      PROA  
ATOM   4965  O   ARG P 619      30.758  13.980 -40.834  1.00  0.00      PROA  
ATOM   4966  N   LEU P 620      29.087  12.627 -40.573  1.00  0.00      PROA  
ATOM   4967  CA  LEU P 620      28.637  13.281 -39.428  1.00  0.00      PROA  
ATOM   4968  CB  LEU P 620      27.153  13.965 -39.661  1.00  0.00      PROA  
ATOM   4969  CG  LEU P 620      27.105  15.101 -40.802  1.00  0.00      PROA  
ATOM   4970  CD1 LEU P 620      25.641  15.475 -41.093  1.00  0.00      PROA  
ATOM   4971  CD2 LEU P 620      27.910  16.312 -40.295  1.00  0.00      PROA  
ATOM   4972  C   LEU P 620      28.607  12.260 -38.332  1.00  0.00      PROA  
ATOM   4973  O   LEU P 620      27.828  11.330 -38.350  1.00  0.00      PROA  
ATOM   4974  N   TYR P 621      29.499  12.463 -37.300  1.00  0.00      PROA  
ATOM   4975  CA  TYR P 621      29.427  11.715 -36.020  1.00  0.00      PROA  
ATOM   4976  CB  TYR P 621      27.972  11.689 -35.315  1.00  0.00      PROA  
ATOM   4977  CG  TYR P 621      27.562  13.092 -34.922  1.00  0.00      PROA  
ATOM   4978  CD1 TYR P 621      28.393  13.948 -34.126  1.00  0.00      PROA  
ATOM   4979  CE1 TYR P 621      28.025  15.269 -33.769  1.00  0.00      PROA  
ATOM   4980  CZ  TYR P 621      26.852  15.721 -34.294  1.00  0.00      PROA  
ATOM   4981  OH  TYR P 621      26.547  17.127 -34.083  1.00  0.00      PROA  
ATOM   4982  CD2 TYR P 621      26.325  13.527 -35.346  1.00  0.00      PROA  
ATOM   4983  CE2 TYR P 621      26.064  14.938 -35.167  1.00  0.00      PROA  
ATOM   4984  C   TYR P 621      29.970  10.365 -36.180  1.00  0.00      PROA  
ATOM   4985  O   TYR P 621      29.644   9.376 -35.508  1.00  0.00      PROA  
ATOM   4986  N   GLY P 622      30.952  10.302 -37.124  1.00  0.00      PROA  
ATOM   4987  CA  GLY P 622      31.657   9.051 -37.414  1.00  0.00      PROA  
ATOM   4988  C   GLY P 622      30.911   8.268 -38.506  1.00  0.00      PROA  
ATOM   4989  O   GLY P 622      31.237   7.078 -38.764  1.00  0.00      PROA  
ATOM   4990  N   LYS P 623      29.965   8.831 -39.202  1.00  0.00      PROA  
ATOM   4991  CA  LYS P 623      28.959   8.045 -39.920  1.00  0.00      PROA  
ATOM   4992  CB  LYS P 623      27.641   7.935 -39.066  1.00  0.00      PROA  
ATOM   4993  CG  LYS P 623      26.540   6.927 -39.544  1.00  0.00      PROA  
ATOM   4994  CD  LYS P 623      27.026   5.429 -39.369  1.00  0.00      PROA  
ATOM   4995  CE  LYS P 623      25.949   4.299 -39.316  1.00  0.00      PROA  
ATOM   4996  NZ  LYS P 623      25.256   4.317 -38.028  1.00  0.00      PROA  
ATOM   4997  C   LYS P 623      28.650   8.806 -41.196  1.00  0.00      PROA  
ATOM   4998  O   LYS P 623      28.448  10.034 -41.262  1.00  0.00      PROA  
ATOM   4999  N   GLU P 624      28.634   8.032 -42.312  1.00  0.00      PROA  
ATOM   5000  CA  GLU P 624      28.228   8.470 -43.584  1.00  0.00      PROA  
ATOM   5001  CB  GLU P 624      28.697   7.520 -44.650  1.00  0.00      PROA  
ATOM   5002  CG  GLU P 624      30.217   7.332 -44.696  1.00  0.00      PROA  
ATOM   5003  CD  GLU P 624      30.647   5.979 -45.244  1.00  0.00      PROA  
ATOM   5004  OE1 GLU P 624      31.227   5.875 -46.345  1.00  0.00      PROA  
ATOM   5005  OE2 GLU P 624      30.426   4.965 -44.542  1.00  0.00      PROA  
ATOM   5006  C   GLU P 624      26.692   8.809 -43.635  1.00  0.00      PROA  
ATOM   5007  O   GLU P 624      25.921   7.903 -43.477  1.00  0.00      PROA  
ATOM   5008  N   VAL P 625      26.351  10.039 -43.950  1.00  0.00      PROA  
ATOM   5009  CA  VAL P 625      25.003  10.556 -43.932  1.00  0.00      PROA  
ATOM   5010  CB  VAL P 625      24.778  11.418 -42.674  1.00  0.00      PROA  
ATOM   5011  CG1 VAL P 625      23.382  12.189 -42.632  1.00  0.00      PROA  
ATOM   5012  CG2 VAL P 625      24.783  10.458 -41.449  1.00  0.00      PROA  
ATOM   5013  C   VAL P 625      24.671  11.302 -45.214  1.00  0.00      PROA  
ATOM   5014  O   VAL P 625      25.567  11.692 -45.951  1.00  0.00      PROA  
ATOM   5015  N   TYR P 626      23.457  11.458 -45.713  1.00  0.00      PROA  
ATOM   5016  CA  TYR P 626      23.112  12.258 -46.902  1.00  0.00      PROA  
ATOM   5017  CB  TYR P 626      22.794  11.232 -48.020  1.00  0.00      PROA  
ATOM   5018  CG  TYR P 626      21.471  11.539 -48.743  1.00  0.00      PROA  
ATOM   5019  CD1 TYR P 626      20.269  10.921 -48.283  1.00  0.00      PROA  
ATOM   5020  CE1 TYR P 626      19.069  11.014 -48.976  1.00  0.00      PROA  
ATOM   5021  CZ  TYR P 626      18.990  11.750 -50.200  1.00  0.00      PROA  
ATOM   5022  OH  TYR P 626      17.677  11.825 -50.784  1.00  0.00      PROA  
ATOM   5023  CD2 TYR P 626      21.324  12.365 -49.945  1.00  0.00      PROA  
ATOM   5024  CE2 TYR P 626      20.087  12.477 -50.615  1.00  0.00      PROA  
ATOM   5025  C   TYR P 626      21.978  13.192 -46.500  1.00  0.00      PROA  
ATOM   5026  O   TYR P 626      21.155  12.838 -45.645  1.00  0.00      PROA  
ATOM   5027  N   HSD P 627      21.852  14.385 -47.115  1.00  0.00      PROA  
ATOM   5028  CA  HSD P 627      20.703  15.233 -47.058  1.00  0.00      PROA  
ATOM   5029  CB  HSD P 627      21.087  16.551 -46.305  1.00  0.00      PROA  
ATOM   5030  ND1 HSD P 627      22.628  16.947 -44.429  1.00  0.00      PROA  
ATOM   5031  CG  HSD P 627      21.525  16.314 -44.882  1.00  0.00      PROA  
ATOM   5032  CE1 HSD P 627      22.780  16.664 -43.139  1.00  0.00      PROA  
ATOM   5033  NE2 HSD P 627      21.795  15.882 -42.673  1.00  0.00      PROA  
ATOM   5034  CD2 HSD P 627      20.976  15.679 -43.800  1.00  0.00      PROA  
ATOM   5035  C   HSD P 627      20.127  15.494 -48.394  1.00  0.00      PROA  
ATOM   5036  O   HSD P 627      20.849  15.928 -49.343  1.00  0.00      PROA  
ATOM   5037  N   ARG P 628      18.825  15.300 -48.643  1.00  0.00      PROA  
ATOM   5038  CA  ARG P 628      18.147  15.647 -49.881  1.00  0.00      PROA  
ATOM   5039  CB  ARG P 628      16.584  15.184 -49.867  1.00  0.00      PROA  
ATOM   5040  CG  ARG P 628      15.676  15.907 -48.861  1.00  0.00      PROA  
ATOM   5041  CD  ARG P 628      14.237  15.269 -48.690  1.00  0.00      PROA  
ATOM   5042  NE  ARG P 628      13.647  16.055 -47.555  1.00  0.00      PROA  
ATOM   5043  CZ  ARG P 628      12.681  15.646 -46.795  1.00  0.00      PROA  
ATOM   5044  NH1 ARG P 628      12.240  14.427 -46.704  1.00  0.00      PROA  
ATOM   5045  NH2 ARG P 628      12.129  16.620 -46.137  1.00  0.00      PROA  
ATOM   5046  C   ARG P 628      18.151  17.154 -50.162  1.00  0.00      PROA  
ATOM   5047  O   ARG P 628      18.223  17.919 -49.205  1.00  0.00      PROA  
ATOM   5048  N   PRO P 629      18.117  17.625 -51.362  1.00  0.00      PROA  
ATOM   5049  CD  PRO P 629      18.023  16.802 -52.572  1.00  0.00      PROA  
ATOM   5050  CA  PRO P 629      18.304  19.036 -51.693  1.00  0.00      PROA  
ATOM   5051  CB  PRO P 629      18.528  19.061 -53.224  1.00  0.00      PROA  
ATOM   5052  CG  PRO P 629      17.809  17.760 -53.702  1.00  0.00      PROA  
ATOM   5053  C   PRO P 629      17.078  19.732 -51.266  1.00  0.00      PROA  
ATOM   5054  O   PRO P 629      15.975  19.190 -51.389  1.00  0.00      PROA  
ATOM   5055  N   SER P 630      17.204  20.919 -50.662  1.00  0.00      PROA  
ATOM   5056  CA  SER P 630      15.990  21.630 -50.186  1.00  0.00      PROA  
ATOM   5057  CB  SER P 630      16.540  22.726 -49.159  1.00  0.00      PROA  
ATOM   5058  OG  SER P 630      17.435  23.664 -49.767  1.00  0.00      PROA  
ATOM   5059  C   SER P 630      15.085  22.301 -51.184  1.00  0.00      PROA  
ATOM   5060  O   SER P 630      15.524  22.508 -52.320  1.00  0.00      PROA  
ATOM   5061  N   ARG P 631      13.889  22.677 -50.772  1.00  0.00      PROA  
ATOM   5062  CA  ARG P 631      12.947  23.557 -51.480  1.00  0.00      PROA  
ATOM   5063  CB  ARG P 631      11.668  23.623 -50.715  1.00  0.00      PROA
[truncated: 86,905 more chars]
