# Supplementary material for: Kinetic and structural mechanism for DNA unwinding by a non-hexameric helicase
Source: Nat Commun. 2021 Dec 1;12:7015. doi: 10.1038/s41467-021-27304-6 (PMC8636605; doi:10.1038/s41467-021-27304-6)
Supplement: Supplementary file 4 — Supplementary Data 1 [file 41467_2021_27304_MOESM4_ESM.zip › MD_SI/5t_ii.pdb]

ATOM      1  N   MET P   1      21.403  72.228 -29.258  1.00  0.00      PROA  
ATOM      2  CA  MET P   1      22.275  71.840 -30.519  1.00  0.00      PROA  
ATOM      3  CB  MET P   1      23.084  70.498 -30.304  1.00  0.00      PROA  
ATOM      4  CG  MET P   1      24.601  70.757 -30.567  1.00  0.00      PROA  
ATOM      5  SD  MET P   1      24.982  71.208 -32.289  1.00  0.00      PROA  
ATOM      6  CE  MET P   1      24.348  69.710 -33.026  1.00  0.00      PROA  
ATOM      7  C   MET P   1      21.445  71.715 -31.810  1.00  0.00      PROA  
ATOM      8  O   MET P   1      20.609  70.871 -31.908  1.00  0.00      PROA  
ATOM      9  N   ASP P   2      21.704  72.640 -32.741  1.00  0.00      PROA  
ATOM     10  CA  ASP P   2      20.983  72.745 -33.925  1.00  0.00      PROA  
ATOM     11  CB  ASP P   2      20.468  74.168 -34.219  1.00  0.00      PROA  
ATOM     12  CG  ASP P   2      19.448  74.475 -33.151  1.00  0.00      PROA  
ATOM     13  OD1 ASP P   2      18.524  73.663 -32.846  1.00  0.00      PROA  
ATOM     14  OD2 ASP P   2      19.659  75.518 -32.442  1.00  0.00      PROA  
ATOM     15  C   ASP P   2      21.647  72.048 -35.110  1.00  0.00      PROA  
ATOM     16  O   ASP P   2      22.891  71.909 -35.201  1.00  0.00      PROA  
ATOM     17  N   VAL P   3      20.812  71.395 -35.980  1.00  0.00      PROA  
ATOM     18  CA  VAL P   3      21.244  70.767 -37.252  1.00  0.00      PROA  
ATOM     19  CB  VAL P   3      21.379  69.237 -37.043  1.00  0.00      PROA  
ATOM     20  CG1 VAL P   3      22.680  68.962 -36.304  1.00  0.00      PROA  
ATOM     21  CG2 VAL P   3      20.108  68.719 -36.299  1.00  0.00      PROA  
ATOM     22  C   VAL P   3      20.174  71.031 -38.207  1.00  0.00      PROA  
ATOM     23  O   VAL P   3      19.046  71.407 -37.871  1.00  0.00      PROA  
ATOM     24  N   SER P   4      20.472  70.881 -39.548  1.00  0.00      PROA  
ATOM     25  CA  SER P   4      19.499  71.403 -40.444  1.00  0.00      PROA  
ATOM     26  CB  SER P   4      19.592  72.935 -40.775  1.00  0.00      PROA  
ATOM     27  OG  SER P   4      18.459  73.397 -41.400  1.00  0.00      PROA  
ATOM     28  C   SER P   4      19.443  70.466 -41.727  1.00  0.00      PROA  
ATOM     29  O   SER P   4      20.283  69.553 -41.721  1.00  0.00      PROA  
ATOM     30  N   TYR P   5      18.473  70.607 -42.686  1.00  0.00      PROA  
ATOM     31  CA  TYR P   5      18.384  69.697 -43.856  1.00  0.00      PROA  
ATOM     32  CB  TYR P   5      19.663  69.786 -44.734  1.00  0.00      PROA  
ATOM     33  CG  TYR P   5      19.861  71.113 -45.445  1.00  0.00      PROA  
ATOM     34  CD1 TYR P   5      19.041  71.353 -46.529  1.00  0.00      PROA  
ATOM     35  CE1 TYR P   5      19.071  72.592 -47.178  1.00  0.00      PROA  
ATOM     36  CZ  TYR P   5      19.945  73.579 -46.682  1.00  0.00      PROA  
ATOM     37  OH  TYR P   5      19.791  74.801 -47.355  1.00  0.00      PROA  
ATOM     38  CD2 TYR P   5      20.754  72.113 -44.953  1.00  0.00      PROA  
ATOM     39  CE2 TYR P   5      20.845  73.360 -45.612  1.00  0.00      PROA  
ATOM     40  C   TYR P   5      18.121  68.168 -43.590  1.00  0.00      PROA  
ATOM     41  O   TYR P   5      18.791  67.200 -44.015  1.00  0.00      PROA  
ATOM     42  N   LEU P   6      17.019  67.913 -42.812  1.00  0.00      PROA  
ATOM     43  CA  LEU P   6      16.734  66.663 -42.153  1.00  0.00      PROA  
ATOM     44  CB  LEU P   6      16.267  66.960 -40.719  1.00  0.00      PROA  
ATOM     45  CG  LEU P   6      17.313  67.636 -39.792  1.00  0.00      PROA  
ATOM     46  CD1 LEU P   6      16.597  67.865 -38.361  1.00  0.00      PROA  
ATOM     47  CD2 LEU P   6      18.663  66.992 -39.646  1.00  0.00      PROA  
ATOM     48  C   LEU P   6      15.720  65.804 -42.933  1.00  0.00      PROA  
ATOM     49  O   LEU P   6      15.457  64.682 -42.499  1.00  0.00      PROA  
ATOM     50  N   LEU P   7      15.309  66.287 -44.122  1.00  0.00      PROA  
ATOM     51  CA  LEU P   7      14.337  65.704 -44.994  1.00  0.00      PROA  
ATOM     52  CB  LEU P   7      13.105  66.655 -45.341  1.00  0.00      PROA  
ATOM     53  CG  LEU P   7      12.467  67.282 -44.181  1.00  0.00      PROA  
ATOM     54  CD1 LEU P   7      11.302  68.191 -44.593  1.00  0.00      PROA  
ATOM     55  CD2 LEU P   7      11.937  66.186 -43.254  1.00  0.00      PROA  
ATOM     56  C   LEU P   7      15.103  65.319 -46.312  1.00  0.00      PROA  
ATOM     57  O   LEU P   7      14.868  64.312 -46.891  1.00  0.00      PROA  
ATOM     58  N   ASP P   8      16.077  66.137 -46.749  1.00  0.00      PROA  
ATOM     59  CA  ASP P   8      16.998  65.793 -47.738  1.00  0.00      PROA  
ATOM     60  CB  ASP P   8      17.763  67.175 -47.897  1.00  0.00      PROA  
ATOM     61  CG  ASP P   8      18.537  67.213 -49.169  1.00  0.00      PROA  
ATOM     62  OD1 ASP P   8      18.682  66.164 -49.857  1.00  0.00      PROA  
ATOM     63  OD2 ASP P   8      19.135  68.307 -49.456  1.00  0.00      PROA  
ATOM     64  C   ASP P   8      17.826  64.561 -47.406  1.00  0.00      PROA  
ATOM     65  O   ASP P   8      18.163  64.273 -46.285  1.00  0.00      PROA  
ATOM     66  N   SER P   9      18.160  63.740 -48.450  1.00  0.00      PROA  
ATOM     67  CA  SER P   9      18.930  62.537 -48.461  1.00  0.00      PROA  
ATOM     68  CB  SER P   9      20.276  62.670 -47.688  1.00  0.00      PROA  
ATOM     69  OG  SER P   9      21.230  61.705 -48.132  1.00  0.00      PROA  
ATOM     70  C   SER P   9      18.130  61.404 -47.839  1.00  0.00      PROA  
ATOM     71  O   SER P   9      18.652  60.343 -47.554  1.00  0.00      PROA  
ATOM     72  N   LEU P  10      16.787  61.623 -47.698  1.00  0.00      PROA  
ATOM     73  CA  LEU P  10      15.826  60.500 -47.570  1.00  0.00      PROA  
ATOM     74  CB  LEU P  10      15.344  60.552 -46.122  1.00  0.00      PROA  
ATOM     75  CG  LEU P  10      16.255  60.745 -44.926  1.00  0.00      PROA  
ATOM     76  CD1 LEU P  10      15.369  60.971 -43.752  1.00  0.00      PROA  
ATOM     77  CD2 LEU P  10      17.198  59.576 -44.776  1.00  0.00      PROA  
ATOM     78  C   LEU P  10      14.737  60.663 -48.616  1.00  0.00      PROA  
ATOM     79  O   LEU P  10      14.523  61.794 -49.056  1.00  0.00      PROA  
ATOM     80  N   ASN P  11      13.989  59.659 -49.064  1.00  0.00      PROA  
ATOM     81  CA  ASN P  11      12.815  59.787 -49.880  1.00  0.00      PROA  
ATOM     82  CB  ASN P  11      12.637  58.494 -50.719  1.00  0.00      PROA  
ATOM     83  CG  ASN P  11      11.844  58.817 -52.020  1.00  0.00      PROA  
ATOM     84  OD1 ASN P  11      11.675  59.928 -52.464  1.00  0.00      PROA  
ATOM     85  ND2 ASN P  11      11.378  57.789 -52.634  1.00  0.00      PROA  
ATOM     86  C   ASN P  11      11.559  60.282 -49.162  1.00  0.00      PROA  
ATOM     87  O   ASN P  11      11.329  60.321 -47.933  1.00  0.00      PROA  
ATOM     88  N   ASP P  12      10.459  60.541 -49.945  1.00  0.00      PROA  
ATOM     89  CA  ASP P  12       9.161  61.071 -49.522  1.00  0.00      PROA  
ATOM     90  CB  ASP P  12       8.187  61.181 -50.729  1.00  0.00      PROA  
ATOM     91  CG  ASP P  12       8.680  62.194 -51.730  1.00  0.00      PROA  
ATOM     92  OD1 ASP P  12       8.180  62.098 -52.899  1.00  0.00      PROA  
ATOM     93  OD2 ASP P  12       9.221  63.242 -51.301  1.00  0.00      PROA  
ATOM     94  C   ASP P  12       8.549  60.286 -48.359  1.00  0.00      PROA  
ATOM     95  O   ASP P  12       8.111  60.938 -47.402  1.00  0.00      PROA  
ATOM     96  N   LYS P  13       8.519  58.950 -48.277  1.00  0.00      PROA  
ATOM     97  CA  LYS P  13       7.914  58.272 -47.165  1.00  0.00      PROA  
ATOM     98  CB  LYS P  13       7.268  56.925 -47.610  1.00  0.00      PROA  
ATOM     99  CG  LYS P  13       6.197  57.216 -48.734  1.00  0.00      PROA  
ATOM    100  CD  LYS P  13       4.936  57.991 -48.237  1.00  0.00      PROA  
ATOM    101  CE  LYS P  13       3.794  58.121 -49.262  1.00  0.00      PROA  
ATOM    102  NZ  LYS P  13       2.639  58.968 -48.679  1.00  0.00      PROA  
ATOM    103  C   LYS P  13       8.737  58.288 -45.864  1.00  0.00      PROA  
ATOM    104  O   LYS P  13       8.198  57.963 -44.830  1.00  0.00      PROA  
ATOM    105  N   GLN P  14      10.071  58.532 -46.022  1.00  0.00      PROA  
ATOM    106  CA  GLN P  14      11.010  58.643 -44.902  1.00  0.00      PROA  
ATOM    107  CB  GLN P  14      12.446  58.358 -45.458  1.00  0.00      PROA  
ATOM    108  CG  GLN P  14      12.584  56.856 -45.975  1.00  0.00      PROA  
ATOM    109  CD  GLN P  14      13.952  56.694 -46.576  1.00  0.00      PROA  
ATOM    110  OE1 GLN P  14      14.350  57.499 -47.429  1.00  0.00      PROA  
ATOM    111  NE2 GLN P  14      14.740  55.763 -46.002  1.00  0.00      PROA  
ATOM    112  C   GLN P  14      10.906  59.979 -44.268  1.00  0.00      PROA  
ATOM    113  O   GLN P  14      10.883  60.023 -43.070  1.00  0.00      PROA  
ATOM    114  N   ARG P  15      10.758  61.066 -45.024  1.00  0.00      PROA  
ATOM    115  CA  ARG P  15      10.368  62.448 -44.528  1.00  0.00      PROA  
ATOM    116  CB  ARG P  15      10.169  63.296 -45.851  1.00  0.00      PROA  
ATOM    117  CG  ARG P  15      11.489  63.555 -46.716  1.00  0.00      PROA  
ATOM    118  CD  ARG P  15      11.282  64.426 -47.998  1.00  0.00      PROA  
ATOM    119  NE  ARG P  15      12.528  64.161 -48.779  1.00  0.00      PROA  
ATOM    120  CZ  ARG P  15      13.172  64.959 -49.616  1.00  0.00      PROA  
ATOM    121  NH1 ARG P  15      12.845  66.171 -50.005  1.00  0.00      PROA  
ATOM    122  NH2 ARG P  15      14.241  64.442 -50.194  1.00  0.00      PROA  
ATOM    123  C   ARG P  15       9.132  62.462 -43.745  1.00  0.00      PROA  
ATOM    124  O   ARG P  15       9.131  63.069 -42.668  1.00  0.00      PROA  
ATOM    125  N   GLU P  16       8.036  61.801 -44.226  1.00  0.00      PROA  
ATOM    126  CA  GLU P  16       6.729  61.793 -43.593  1.00  0.00      PROA  
ATOM    127  CB  GLU P  16       5.834  60.875 -44.440  1.00  0.00      PROA  
ATOM    128  CG  GLU P  16       5.313  61.643 -45.758  1.00  0.00      PROA  
ATOM    129  CD  GLU P  16       4.157  61.086 -46.593  1.00  0.00      PROA  
ATOM    130  OE1 GLU P  16       4.026  61.617 -47.685  1.00  0.00      PROA  
ATOM    131  OE2 GLU P  16       3.410  60.214 -46.129  1.00  0.00      PROA  
ATOM    132  C   GLU P  16       6.780  61.220 -42.184  1.00  0.00      PROA  
ATOM    133  O   GLU P  16       6.255  61.912 -41.353  1.00  0.00      PROA  
ATOM    134  N   ALA P  17       7.477  60.091 -41.971  1.00  0.00      PROA  
ATOM    135  CA  ALA P  17       7.905  59.658 -40.678  1.00  0.00      PROA  
ATOM    136  CB  ALA P  17       8.665  58.307 -40.872  1.00  0.00      PROA  
ATOM    137  C   ALA P  17       8.725  60.620 -39.797  1.00  0.00      PROA  
ATOM    138  O   ALA P  17       8.448  60.781 -38.606  1.00  0.00      PROA  
ATOM    139  N   VAL P  18       9.788  61.212 -40.476  1.00  0.00      PROA  
ATOM    140  CA  VAL P  18      10.622  62.231 -39.746  1.00  0.00      PROA  
ATOM    141  CB  VAL P  18      11.806  62.683 -40.625  1.00  0.00      PROA  
ATOM    142  CG1 VAL P  18      12.425  64.025 -40.133  1.00  0.00      PROA  
ATOM    143  CG2 VAL P  18      12.836  61.541 -40.544  1.00  0.00      PROA  
ATOM    144  C   VAL P  18       9.909  63.494 -39.244  1.00  0.00      PROA  
ATOM    145  O   VAL P  18      10.074  63.870 -38.047  1.00  0.00      PROA  
ATOM    146  N   ALA P  19       9.019  64.114 -40.040  1.00  0.00      PROA  
ATOM    147  CA  ALA P  19       8.343  65.326 -39.671  1.00  0.00      PROA  
ATOM    148  CB  ALA P  19       8.271  66.213 -41.019  1.00  0.00      PROA  
ATOM    149  C   ALA P  19       6.962  65.214 -39.150  1.00  0.00      PROA  
ATOM    150  O   ALA P  19       6.181  66.109 -39.167  1.00  0.00      PROA  
ATOM    151  N   ALA P  20       6.615  64.016 -38.704  1.00  0.00      PROA  
ATOM    152  CA  ALA P  20       5.377  63.534 -38.123  1.00  0.00      PROA  
ATOM    153  CB  ALA P  20       5.640  62.053 -37.786  1.00  0.00      PROA  
ATOM    154  C   ALA P  20       4.892  64.254 -36.917  1.00  0.00      PROA  
ATOM    155  O   ALA P  20       5.631  64.520 -35.958  1.00  0.00      PROA  
ATOM    156  N   PRO P  21       3.677  64.555 -36.910  1.00  0.00      PROA  
ATOM    157  CD  PRO P  21       2.662  64.501 -37.915  1.00  0.00      PROA  
ATOM    158  CA  PRO P  21       2.983  65.047 -35.653  1.00  0.00      PROA  
ATOM    159  CB  PRO P  21       1.480  65.132 -36.000  1.00  0.00      PROA  
ATOM    160  CG  PRO P  21       1.518  65.426 -37.455  1.00  0.00      PROA  
ATOM    161  C   PRO P  21       3.149  64.151 -34.467  1.00  0.00      PROA  
ATOM    162  O   PRO P  21       3.610  63.040 -34.588  1.00  0.00      PROA  
ATOM    163  N   ARG P  22       2.821  64.683 -33.262  1.00  0.00      PROA  
ATOM    164  CA  ARG P  22       2.877  63.965 -31.977  1.00  0.00      PROA  
ATOM    165  CB  ARG P  22       2.865  64.888 -30.681  1.00  0.00      PROA  
ATOM    166  CG  ARG P  22       3.989  65.888 -30.499  1.00  0.00      PROA  
ATOM    167  CD  ARG P  22       5.455  65.340 -30.457  1.00  0.00      PROA  
ATOM    168  NE  ARG P  22       6.508  66.420 -30.381  1.00  0.00      PROA  
ATOM    169  CZ  ARG P  22       6.970  66.878 -29.292  1.00  0.00      PROA  
ATOM    170  NH1 ARG P  22       6.689  66.559 -28.069  1.00  0.00      PROA  
ATOM    171  NH2 ARG P  22       7.920  67.731 -29.403  1.00  0.00      PROA  
ATOM    172  C   ARG P  22       1.747  62.929 -31.877  1.00  0.00      PROA  
ATOM    173  O   ARG P  22       0.654  63.322 -31.404  1.00  0.00      PROA  
ATOM    174  N   SER P  23       1.948  61.656 -32.326  1.00  0.00      PROA  
ATOM    175  CA  SER P  23       0.932  60.644 -32.428  1.00  0.00      PROA  
ATOM    176  CB  SER P  23       0.047  60.783 -33.687  1.00  0.00      PROA  
ATOM    177  OG  SER P  23      -0.973  59.866 -33.716  1.00  0.00      PROA  
ATOM    178  C   SER P  23       1.536  59.278 -32.210  1.00  0.00      PROA  
ATOM    179  O   SER P  23       2.719  59.141 -32.312  1.00  0.00      PROA  
ATOM    180  N   ASN P  24       0.771  58.276 -31.741  1.00  0.00      PROA  
ATOM    181  CA  ASN P  24       1.351  56.930 -31.654  1.00  0.00      PROA  
ATOM    182  CB  ASN P  24       0.435  56.058 -30.723  1.00  0.00      PROA  
ATOM    183  CG  ASN P  24       0.096  56.727 -29.437  1.00  0.00      PROA  
ATOM    184  OD1 ASN P  24       0.851  57.629 -29.003  1.00  0.00      PROA  
ATOM    185  ND2 ASN P  24      -1.015  56.284 -28.787  1.00  0.00      PROA  
ATOM    186  C   ASN P  24       1.379  56.213 -33.007  1.00  0.00      PROA  
ATOM    187  O   ASN P  24       0.343  56.167 -33.715  1.00  0.00      PROA  
ATOM    188  N   LEU P  25       2.585  55.818 -33.428  1.00  0.00      PROA  
ATOM    189  CA  LEU P  25       2.952  55.605 -34.801  1.00  0.00      PROA  
ATOM    190  CB  LEU P  25       3.951  56.630 -35.253  1.00  0.00      PROA  
ATOM    191  CG  LEU P  25       4.847  56.197 -36.454  1.00  0.00      PROA  
ATOM    192  CD1 LEU P  25       3.856  56.089 -37.701  1.00  0.00      PROA  
ATOM    193  CD2 LEU P  25       5.885  57.265 -36.604  1.00  0.00      PROA  
ATOM    194  C   LEU P  25       3.494  54.200 -34.830  1.00  0.00      PROA  
ATOM    195  O   LEU P  25       4.322  53.855 -34.013  1.00  0.00      PROA  
ATOM    196  N   LEU P  26       3.096  53.369 -35.812  1.00  0.00      PROA  
ATOM    197  CA  LEU P  26       3.756  52.117 -36.175  1.00  0.00      PROA  
ATOM    198  CB  LEU P  26       2.728  50.945 -36.097  1.00  0.00      PROA  
ATOM    199  CG  LEU P  26       3.043  49.646 -36.837  1.00  0.00      PROA  
ATOM    200  CD1 LEU P  26       4.307  48.977 -36.284  1.00  0.00      PROA  
ATOM    201  CD2 LEU P  26       1.857  48.655 -36.949  1.00  0.00      PROA  
ATOM    202  C   LEU P  26       4.387  52.206 -37.489  1.00  0.00      PROA  
ATOM    203  O   LEU P  26       3.640  52.433 -38.429  1.00  0.00      PROA  
ATOM    204  N   VAL P  27       5.785  52.093 -37.597  1.00  0.00      PROA  
ATOM    205  CA  VAL P  27       6.476  52.000 -38.857  1.00  0.00      PROA  
ATOM    206  CB  VAL P  27       7.731  52.804 -38.876  1.00  0.00      PROA  
ATOM    207  CG1 VAL P  27       8.418  52.789 -40.262  1.00  0.00      PROA  
ATOM    208  CG2 VAL P  27       7.377  54.248 -38.482  1.00  0.00      PROA  
ATOM    209  C   VAL P  27       6.864  50.556 -39.168  1.00  0.00      PROA  
ATOM    210  O   VAL P  27       7.546  49.871 -38.347  1.00  0.00      PROA  
ATOM    211  N   LEU P  28       6.452  50.087 -40.382  1.00  0.00      PROA  
ATOM    212  CA  LEU P  28       6.669  48.703 -40.887  1.00  0.00      PROA  
ATOM    213  CB  LEU P  28       5.348  48.181 -41.575  1.00  0.00      PROA  
ATOM    214  CG  LEU P  28       4.145  48.132 -40.594  1.00  0.00      PROA  
ATOM    215  CD1 LEU P  28       2.799  48.435 -41.235  1.00  0.00      PROA  
ATOM    216  CD2 LEU P  28       4.097  46.768 -39.848  1.00  0.00      PROA  
ATOM    217  C   LEU P  28       7.800  48.772 -41.936  1.00  0.00      PROA  
ATOM    218  O   LEU P  28       7.668  49.059 -43.140  1.00  0.00      PROA  
ATOM    219  N   ALA P  29       9.006  48.579 -41.339  1.00  0.00      PROA  
ATOM    220  CA  ALA P  29      10.288  48.946 -41.899  1.00  0.00      PROA  
ATOM    221  CB  ALA P  29      10.972  49.590 -40.686  1.00  0.00      PROA  
ATOM    222  C   ALA P  29      11.108  47.828 -42.395  1.00  0.00      PROA  
ATOM    223  O   ALA P  29      11.658  47.070 -41.638  1.00  0.00      PROA  
ATOM    224  N   GLY P  30      11.087  47.628 -43.740  1.00  0.00      PROA  
ATOM    225  CA  GLY P  30      11.783  46.616 -44.622  1.00  0.00      PROA  
ATOM    226  C   GLY P  30      13.284  46.499 -44.372  1.00  0.00      PROA  
ATOM    227  O   GLY P  30      13.960  47.418 -43.845  1.00  0.00      PROA  
ATOM    228  N   ALA P  31      13.878  45.387 -44.777  1.00  0.00      PROA  
ATOM    229  CA  ALA P  31      15.289  45.144 -44.819  1.00  0.00      PROA  
ATOM    230  CB  ALA P  31      15.540  43.599 -45.272  1.00  0.00      PROA  
ATOM    231  C   ALA P  31      15.983  46.132 -45.778  1.00  0.00      PROA  
ATOM    232  O   ALA P  31      15.402  46.564 -46.729  1.00  0.00      PROA  
ATOM    233  N   GLY P  32      17.209  46.614 -45.470  1.00  0.00      PROA  
ATOM    234  CA  GLY P  32      17.959  47.649 -46.250  1.00  0.00      PROA  
ATOM    235  C   GLY P  32      17.240  48.890 -46.687  1.00  0.00      PROA  
ATOM    236  O   GLY P  32      17.421  49.369 -47.789  1.00  0.00      PROA  
ATOM    237  N   SER P  33      16.223  49.295 -45.946  1.00  0.00      PROA  
ATOM    238  CA  SER P  33      15.467  50.493 -46.275  1.00  0.00      PROA  
ATOM    239  CB  SER P  33      13.869  50.146 -46.167  1.00  0.00      PROA  
ATOM    240  OG  SER P  33      13.412  49.961 -44.853  1.00  0.00      PROA  
ATOM    241  C   SER P  33      15.806  51.659 -45.430  1.00  0.00      PROA  
ATOM    242  O   SER P  33      15.229  52.764 -45.653  1.00  0.00      PROA  
ATOM    243  N   GLY P  34      16.816  51.596 -44.557  1.00  0.00      PROA  
ATOM    244  CA  GLY P  34      17.380  52.671 -43.813  1.00  0.00      PROA  
ATOM    245  C   GLY P  34      16.673  53.096 -42.571  1.00  0.00      PROA  
ATOM    246  O   GLY P  34      16.613  54.302 -42.311  1.00  0.00      PROA  
ATOM    247  N   LYS P  35      16.139  52.106 -41.739  1.00  0.00      PROA  
ATOM    248  CA  LYS P  35      15.310  52.329 -40.556  1.00  0.00      PROA  
ATOM    249  CB  LYS P  35      14.767  50.949 -39.939  1.00  0.00      PROA  
ATOM    250  CG  LYS P  35      15.811  50.095 -39.162  1.00  0.00      PROA  
ATOM    251  CD  LYS P  35      15.100  48.976 -38.410  1.00  0.00      PROA  
ATOM    252  CE  LYS P  35      15.960  47.805 -37.899  1.00  0.00      PROA  
ATOM    253  NZ  LYS P  35      16.671  48.199 -36.629  1.00  0.00      PROA  
ATOM    254  C   LYS P  35      16.056  53.159 -39.497  1.00  0.00      PROA  
ATOM    255  O   LYS P  35      15.477  53.968 -38.873  1.00  0.00      PROA  
ATOM    256  N   THR P  36      17.377  52.912 -39.381  1.00  0.00      PROA  
ATOM    257  CA  THR P  36      18.313  53.583 -38.491  1.00  0.00      PROA  
ATOM    258  CB  THR P  36      19.661  52.883 -38.380  1.00  0.00      PROA  
ATOM    259  OG1 THR P  36      19.379  51.529 -37.989  1.00  0.00      PROA  
ATOM    260  CG2 THR P  36      20.614  53.541 -37.399  1.00  0.00      PROA  
ATOM    261  C   THR P  36      18.467  55.047 -38.854  1.00  0.00      PROA  
ATOM    262  O   THR P  36      18.352  55.960 -38.092  1.00  0.00      PROA  
ATOM    263  N   ARG P  37      18.572  55.316 -40.143  1.00  0.00      PROA  
ATOM    264  CA  ARG P  37      18.464  56.749 -40.623  1.00  0.00      PROA  
ATOM    265  CB  ARG P  37      18.861  57.066 -42.152  1.00  0.00      PROA  
ATOM    266  CG  ARG P  37      20.063  56.238 -42.548  1.00  0.00      PROA  
ATOM    267  CD  ARG P  37      20.360  56.380 -44.035  1.00  0.00      PROA  
ATOM    268  NE  ARG P  37      21.472  55.481 -44.315  1.00  0.00      PROA  
ATOM    269  CZ  ARG P  37      22.352  55.525 -45.370  1.00  0.00      PROA  
ATOM    270  NH1 ARG P  37      22.526  56.664 -46.088  1.00  0.00      PROA  
ATOM    271  NH2 ARG P  37      23.154  54.513 -45.620  1.00  0.00      PROA  
ATOM    272  C   ARG P  37      17.046  57.417 -40.364  1.00  0.00      PROA  
ATOM    273  O   ARG P  37      17.005  58.591 -39.950  1.00  0.00      PROA  
ATOM    274  N   VAL P  38      15.878  56.706 -40.543  1.00  0.00      PROA  
ATOM    275  CA  VAL P  38      14.550  57.201 -40.199  1.00  0.00      PROA  
ATOM    276  CB  VAL P  38      13.522  56.196 -40.692  1.00  0.00      PROA  
ATOM    277  CG1 VAL P  38      12.039  56.519 -40.433  1.00  0.00      PROA  
ATOM    278  CG2 VAL P  38      13.597  56.052 -42.240  1.00  0.00      PROA  
ATOM    279  C   VAL P  38      14.422  57.543 -38.727  1.00  0.00      PROA  
ATOM    280  O   VAL P  38      13.836  58.532 -38.273  1.00  0.00      PROA  
ATOM    281  N   LEU P  39      14.997  56.679 -37.909  1.00  0.00      PROA  
ATOM    282  CA  LEU P  39      15.077  56.828 -36.444  1.00  0.00      PROA  
ATOM    283  CB  LEU P  39      15.496  55.541 -35.738  1.00  0.00      PROA  
ATOM    284  CG  LEU P  39      14.263  54.543 -35.652  1.00  0.00      PROA  
ATOM    285  CD1 LEU P  39      14.620  53.060 -35.815  1.00  0.00      PROA  
ATOM    286  CD2 LEU P  39      13.416  54.807 -34.389  1.00  0.00      PROA  
ATOM    287  C   LEU P  39      15.961  57.963 -36.055  1.00  0.00      PROA  
ATOM    288  O   LEU P  39      15.493  58.671 -35.207  1.00  0.00      PROA  
ATOM    289  N   VAL P  40      17.182  58.036 -36.586  1.00  0.00      PROA  
ATOM    290  CA  VAL P  40      18.158  59.026 -36.111  1.00  0.00      PROA  
ATOM    291  CB  VAL P  40      19.573  58.650 -36.525  1.00  0.00      PROA  
ATOM    292  CG1 VAL P  40      20.564  59.805 -36.280  1.00  0.00      PROA  
ATOM    293  CG2 VAL P  40      20.013  57.433 -35.738  1.00  0.00      PROA  
ATOM    294  C   VAL P  40      17.814  60.413 -36.444  1.00  0.00      PROA  
ATOM    295  O   VAL P  40      17.896  61.353 -35.647  1.00  0.00      PROA  
ATOM    296  N   HSD P  41      17.342  60.583 -37.702  1.00  0.00      PROA  
ATOM    297  CA  HSD P  41      16.808  61.821 -38.279  1.00  0.00      PROA  
ATOM    298  CB  HSD P  41      16.554  61.823 -39.761  1.00  0.00      PROA  
ATOM    299  ND1 HSD P  41      17.927  62.525 -41.800  1.00  0.00      PROA  
ATOM    300  CG  HSD P  41      17.784  61.780 -40.657  1.00  0.00      PROA  
ATOM    301  CE1 HSD P  41      19.163  62.119 -42.335  1.00  0.00      PROA  
ATOM    302  NE2 HSD P  41      19.772  61.205 -41.588  1.00  0.00      PROA  
ATOM    303  CD2 HSD P  41      18.890  60.964 -40.558  1.00  0.00      PROA  
ATOM    304  C   HSD P  41      15.592  62.323 -37.559  1.00  0.00      PROA  
ATOM    305  O   HSD P  41      15.390  63.472 -37.196  1.00  0.00      PROA  
ATOM    306  N   ARG P  42      14.652  61.433 -37.216  1.00  0.00      PROA  
ATOM    307  CA  ARG P  42      13.462  61.620 -36.371  1.00  0.00      PROA  
ATOM    308  CB  ARG P  42      12.511  60.457 -36.256  1.00  0.00      PROA  
ATOM    309  CG  ARG P  42      11.314  60.599 -35.243  1.00  0.00      PROA  
ATOM    310  CD  ARG P  42      10.412  61.855 -35.578  1.00  0.00      PROA  
ATOM    311  NE  ARG P  42       9.352  61.892 -34.568  1.00  0.00      PROA  
ATOM    312  CZ  ARG P  42       8.325  62.762 -34.571  1.00  0.00      PROA  
ATOM    313  NH1 ARG P  42       8.333  63.740 -35.481  1.00  0.00      PROA  
ATOM    314  NH2 ARG P  42       7.527  62.787 -33.533  1.00  0.00      PROA  
ATOM    315  C   ARG P  42      13.975  62.025 -34.955  1.00  0.00      PROA  
ATOM    316  O   ARG P  42      13.327  62.832 -34.332  1.00  0.00      PROA  
ATOM    317  N   ILE P  43      15.097  61.446 -34.384  1.00  0.00      PROA  
ATOM    318  CA  ILE P  43      15.714  61.842 -33.181  1.00  0.00      PROA  
ATOM    319  CB  ILE P  43      16.630  60.800 -32.598  1.00  0.00      PROA  
ATOM    320  CG2 ILE P  43      17.790  61.437 -31.714  1.00  0.00      PROA  
ATOM    321  CG1 ILE P  43      15.812  59.713 -31.840  1.00  0.00      PROA  
ATOM    322  CD  ILE P  43      16.493  58.430 -31.467  1.00  0.00      PROA  
ATOM    323  C   ILE P  43      16.269  63.289 -33.339  1.00  0.00      PROA  
ATOM    324  O   ILE P  43      16.027  64.071 -32.436  1.00  0.00      PROA  
ATOM    325  N   ALA P  44      16.915  63.685 -34.403  1.00  0.00      PROA  
ATOM    326  CA  ALA P  44      17.392  65.034 -34.608  1.00  0.00      PROA  
ATOM    327  CB  ALA P  44      18.338  64.963 -35.808  1.00  0.00      PROA  
ATOM    328  C   ALA P  44      16.275  66.054 -34.931  1.00  0.00      PROA  
ATOM    329  O   ALA P  44      16.355  67.216 -34.447  1.00  0.00      PROA  
ATOM    330  N   TRP P  45      15.119  65.647 -35.517  1.00  0.00      PROA  
ATOM    331  CA  TRP P  45      13.892  66.465 -35.574  1.00  0.00      PROA  
ATOM    332  CB  TRP P  45      12.869  65.756 -36.415  1.00  0.00      PROA  
ATOM    333  CG  TRP P  45      11.822  66.613 -37.039  1.00  0.00      PROA  
ATOM    334  CD1 TRP P  45      10.591  66.885 -36.541  1.00  0.00      PROA  
ATOM    335  NE1 TRP P  45       9.904  67.659 -37.358  1.00  0.00      PROA  
ATOM    336  CE2 TRP P  45      10.636  68.117 -38.358  1.00  0.00      PROA  
ATOM    337  CD2 TRP P  45      11.829  67.425 -38.284  1.00  0.00      PROA  
ATOM    338  CE3 TRP P  45      12.767  67.559 -39.363  1.00  0.00      PROA  
ATOM    339  CZ3 TRP P  45      12.357  68.349 -40.420  1.00  0.00      PROA  
ATOM    340  CZ2 TRP P  45      10.290  68.989 -39.388  1.00  0.00      PROA  
ATOM    341  CH2 TRP P  45      11.215  69.127 -40.415  1.00  0.00      PROA  
ATOM    342  C   TRP P  45      13.281  66.801 -34.238  1.00  0.00      PROA  
ATOM    343  O   TRP P  45      13.049  67.934 -33.907  1.00  0.00      PROA  
ATOM    344  N   LEU P  46      13.192  65.785 -33.359  1.00  0.00      PROA  
ATOM    345  CA  LEU P  46      12.842  66.008 -31.934  1.00  0.00      PROA  
ATOM    346  CB  LEU P  46      12.647  64.641 -31.284  1.00  0.00      PROA  
ATOM    347  CG  LEU P  46      11.403  63.931 -31.787  1.00  0.00      PROA  
ATOM    348  CD1 LEU P  46      11.358  62.565 -31.083  1.00  0.00      PROA  
ATOM    349  CD2 LEU P  46       9.992  64.706 -31.627  1.00  0.00      PROA  
ATOM    350  C   LEU P  46      13.851  67.003 -31.168  1.00  0.00      PROA  
ATOM    351  O   LEU P  46      13.390  67.987 -30.556  1.00  0.00      PROA  
ATOM    352  N   MET P  47      15.189  66.843 -31.310  1.00  0.00      PROA  
ATOM    353  CA  MET P  47      16.135  67.677 -30.498  1.00  0.00      PROA  
ATOM    354  CB  MET P  47      17.526  67.040 -30.188  1.00  0.00      PROA  
ATOM    355  CG  MET P  47      17.337  65.700 -29.354  1.00  0.00      PROA  
ATOM    356  SD  MET P  47      18.841  64.775 -28.836  1.00  0.00      PROA  
ATOM    357  CE  MET P  47      19.816  64.731 -30.316  1.00  0.00      PROA  
ATOM    358  C   MET P  47      16.493  69.069 -30.992  1.00  0.00      PROA  
ATOM    359  O   MET P  47      16.684  70.031 -30.291  1.00  0.00      PROA  
ATOM    360  N   SER P  48      16.467  69.272 -32.314  1.00  0.00      PROA  
ATOM    361  CA  SER P  48      16.660  70.552 -32.974  1.00  0.00      PROA  
ATOM    362  CB  SER P  48      17.745  70.408 -34.090  1.00  0.00      PROA  
ATOM    363  OG  SER P  48      17.984  71.656 -34.820  1.00  0.00      PROA  
ATOM    364  C   SER P  48      15.450  71.234 -33.495  1.00  0.00      PROA  
ATOM    365  O   SER P  48      15.227  72.270 -32.985  1.00  0.00      PROA  
ATOM    366  N   VAL P  49      14.682  70.702 -34.455  1.00  0.00      PROA  
ATOM    367  CA  VAL P  49      13.494  71.382 -35.013  1.00  0.00      PROA  
ATOM    368  CB  VAL P  49      12.958  70.532 -36.128  1.00  0.00      PROA  
ATOM    369  CG1 VAL P  49      11.632  71.155 -36.509  1.00  0.00      PROA  
ATOM    370  CG2 VAL P  49      13.999  70.552 -37.304  1.00  0.00      PROA  
ATOM    371  C   VAL P  49      12.410  71.592 -33.910  1.00  0.00      PROA  
ATOM    372  O   VAL P  49      11.961  72.729 -33.736  1.00  0.00      PROA  
ATOM    373  N   GLU P  50      12.097  70.591 -33.146  1.00  0.00      PROA  
ATOM    374  CA  GLU P  50      10.996  70.554 -32.213  1.00  0.00      PROA  
ATOM    375  CB  GLU P  50      10.451  69.108 -32.170  1.00  0.00      PROA  
ATOM    376  CG  GLU P  50       9.662  68.729 -33.452  1.00  0.00      PROA  
ATOM    377  CD  GLU P  50       8.174  68.777 -33.227  1.00  0.00      PROA  
ATOM    378  OE1 GLU P  50       7.522  69.616 -33.917  1.00  0.00      PROA  
ATOM    379  OE2 GLU P  50       7.718  68.115 -32.263  1.00  0.00      PROA  
ATOM    380  C   GLU P  50      11.331  71.004 -30.766  1.00  0.00      PROA  
ATOM    381  O   GLU P  50      10.452  70.821 -29.924  1.00  0.00      PROA  
ATOM    382  N   ASN P  51      12.576  71.494 -30.507  1.00  0.00      PROA  
ATOM    383  CA  ASN P  51      13.101  71.840 -29.135  1.00  0.00      PROA  
ATOM    384  CB  ASN P  51      12.750  73.348 -28.894  1.00  0.00      PROA  
ATOM    385  CG  ASN P  51      11.270  73.640 -28.878  1.00  0.00      PROA  
ATOM    386  OD1 ASN P  51      10.573  73.438 -27.900  1.00  0.00      PROA  
ATOM    387  ND2 ASN P  51      10.736  74.193 -29.951  1.00  0.00      PROA  
ATOM    388  C   ASN P  51      12.880  70.902 -27.879  1.00  0.00      PROA  
ATOM    389  O   ASN P  51      12.641  71.356 -26.772  1.00  0.00      PROA  
ATOM    390  N   CYS P  52      12.948  69.631 -28.039  1.00  0.00      PROA  
ATOM    391  CA  CYS P  52      13.001  68.691 -26.888  1.00  0.00      PROA  
ATOM    392  CB  CYS P  52      12.797  67.225 -27.428  1.00  0.00      PROA  
ATOM    393  SG  CYS P  52      11.076  66.959 -28.065  1.00  0.00      PROA  
ATOM    394  C   CYS P  52      14.311  68.780 -26.097  1.00  0.00      PROA  
ATOM    395  O   CYS P  52      15.376  68.780 -26.602  1.00  0.00      PROA  
ATOM    396  N   SER P  53      14.163  68.618 -24.812  1.00  0.00      PROA  
ATOM    397  CA  SER P  53      15.326  68.225 -23.989  1.00  0.00      PROA  
ATOM    398  CB  SER P  53      14.891  68.188 -22.506  1.00  0.00      PROA  
ATOM    399  OG  SER P  53      16.046  68.153 -21.683  1.00  0.00      PROA  
ATOM    400  C   SER P  53      15.829  66.812 -24.332  1.00  0.00      PROA  
ATOM    401  O   SER P  53      15.056  66.004 -24.746  1.00  0.00      PROA  
ATOM    402  N   PRO P  54      17.136  66.455 -24.180  1.00  0.00      PROA  
ATOM    403  CD  PRO P  54      18.276  67.287 -23.919  1.00  0.00      PROA  
ATOM    404  CA  PRO P  54      17.589  65.083 -24.379  1.00  0.00      PROA  
ATOM    405  CB  PRO P  54      19.132  65.098 -24.471  1.00  0.00      PROA  
ATOM    406  CG  PRO P  54      19.397  66.654 -24.694  1.00  0.00      PROA  
ATOM    407  C   PRO P  54      17.078  64.209 -23.227  1.00  0.00      PROA  
ATOM    408  O   PRO P  54      16.712  63.015 -23.463  1.00  0.00      PROA  
ATOM    409  N   TYR P  55      17.089  64.764 -22.034  1.00  0.00      PROA  
ATOM    410  CA  TYR P  55      16.477  64.018 -20.948  1.00  0.00      PROA  
ATOM    411  CB  TYR P  55      16.396  64.879 -19.655  1.00  0.00      PROA  
ATOM    412  CG  TYR P  55      17.842  65.042 -19.164  1.00  0.00      PROA  
ATOM    413  CD1 TYR P  55      18.368  63.996 -18.434  1.00  0.00      PROA  
ATOM    414  CE1 TYR P  55      19.633  63.910 -17.986  1.00  0.00      PROA  
ATOM    415  CZ  TYR P  55      20.422  65.005 -18.087  1.00  0.00      PROA  
ATOM    416  OH  TYR P  55      21.751  65.057 -17.526  1.00  0.00      PROA  
ATOM    417  CD2 TYR P  55      18.676  66.168 -19.374  1.00  0.00      PROA  
ATOM    418  CE2 TYR P  55      19.999  66.092 -18.864  1.00  0.00      PROA  
ATOM    419  C   TYR P  55      15.023  63.474 -21.035  1.00  0.00      PROA  
ATOM    420  O   TYR P  55      14.582  62.599 -20.268  1.00  0.00      PROA  
ATOM    421  N   SER P  56      14.237  63.943 -22.023  1.00  0.00      PROA  
ATOM    422  CA  SER P  56      12.811  63.487 -22.253  1.00  0.00      PROA  
ATOM    423  CB  SER P  56      11.955  64.703 -22.705  1.00  0.00      PROA  
ATOM    424  OG  SER P  56      12.422  65.285 -23.913  1.00  0.00      PROA  
ATOM    425  C   SER P  56      12.625  62.349 -23.291  1.00  0.00      PROA  
ATOM    426  O   SER P  56      11.485  62.049 -23.679  1.00  0.00      PROA  
ATOM    427  N   ILE P  57      13.714  61.852 -23.818  1.00  0.00      PROA  
ATOM    428  CA  ILE P  57      13.726  60.812 -24.888  1.00  0.00      PROA  
ATOM    429  CB  ILE P  57      14.423  61.251 -26.173  1.00  0.00      PROA  
ATOM    430  CG2 ILE P  57      14.368  60.116 -27.237  1.00  0.00      PROA  
ATOM    431  CG1 ILE P  57      13.827  62.510 -26.760  1.00  0.00      PROA  
ATOM    432  CD  ILE P  57      14.390  63.186 -27.967  1.00  0.00      PROA  
ATOM    433  C   ILE P  57      14.319  59.513 -24.485  1.00  0.00      PROA  
ATOM    434  O   ILE P  57      15.395  59.402 -23.854  1.00  0.00      PROA  
ATOM    435  N   MET P  58      13.574  58.413 -24.891  1.00  0.00      PROA  
ATOM    436  CA  MET P  58      14.009  57.047 -24.556  1.00  0.00      PROA  
ATOM    437  CB  MET P  58      13.117  56.563 -23.380  1.00  0.00      PROA  
ATOM    438  CG  MET P  58      13.375  55.307 -22.512  1.00  0.00      PROA  
ATOM    439  SD  MET P  58      13.209  53.667 -23.061  1.00  0.00      PROA  
ATOM    440  CE  MET P  58      11.570  53.695 -23.758  1.00  0.00      PROA  
ATOM    441  C   MET P  58      13.927  56.131 -25.795  1.00  0.00      PROA  
ATOM    442  O   MET P  58      12.910  55.772 -26.326  1.00  0.00      PROA  
ATOM    443  N   ALA P  59      15.115  55.665 -26.250  1.00  0.00      PROA  
ATOM    444  CA  ALA P  59      15.286  54.864 -27.454  1.00  0.00      PROA  
ATOM    445  CB  ALA P  59      16.256  55.454 -28.397  1.00  0.00      PROA  
ATOM    446  C   ALA P  59      15.717  53.404 -27.009  1.00  0.00      PROA  
ATOM    447  O   ALA P  59      16.637  53.202 -26.221  1.00  0.00      PROA  
ATOM    448  N   VAL P  60      15.089  52.393 -27.577  1.00  0.00      PROA  
ATOM    449  CA  VAL P  60      15.244  51.004 -27.208  1.00  0.00      PROA  
ATOM    450  CB  VAL P  60      14.288  50.629 -26.090  1.00  0.00      PROA  
ATOM    451  CG1 VAL P  60      12.843  50.574 -26.627  1.00  0.00      PROA  
ATOM    452  CG2 VAL P  60      14.782  49.458 -25.255  1.00  0.00      PROA  
ATOM    453  C   VAL P  60      15.162  50.062 -28.230  1.00  0.00      PROA  
ATOM    454  O   VAL P  60      14.727  50.317 -29.347  1.00  0.00      PROA  
ATOM    455  N   THR P  61      15.860  48.959 -28.014  1.00  0.00      PROA  
ATOM    456  CA  THR P  61      16.144  47.940 -28.964  1.00  0.00      PROA  
ATOM    457  CB  THR P  61      17.260  48.392 -29.969  1.00  0.00      PROA  
ATOM    458  OG1 THR P  61      17.881  47.379 -30.806  1.00  0.00      PROA  
ATOM    459  CG2 THR P  61      18.525  49.058 -29.352  1.00  0.00      PROA  
ATOM    460  C   THR P  61      16.434  46.617 -28.266  1.00  0.00      PROA  
ATOM    461  O   THR P  61      16.412  46.473 -27.047  1.00  0.00      PROA  
ATOM    462  N   PHE P  62      16.472  45.522 -29.066  1.00  0.00      PROA  
ATOM    463  CA  PHE P  62      16.311  44.226 -28.430  1.00  0.00      PROA  
ATOM    464  CB  PHE P  62      15.975  43.160 -29.486  1.00  0.00      PROA  
ATOM    465  CG  PHE P  62      15.564  41.855 -28.911  1.00  0.00      PROA  
ATOM    466  CD1 PHE P  62      14.332  41.858 -28.259  1.00  0.00      PROA  
ATOM    467  CE1 PHE P  62      13.842  40.698 -27.616  1.00  0.00      PROA  
ATOM    468  CZ  PHE P  62      14.710  39.632 -27.627  1.00  0.00      PROA  
ATOM    469  CD2 PHE P  62      16.494  40.796 -28.764  1.00  0.00      PROA  
ATOM    470  CE2 PHE P  62      16.031  39.641 -28.162  1.00  0.00      PROA  
ATOM    471  C   PHE P  62      17.595  43.855 -27.717  1.00  0.00      PROA  
ATOM    472  O   PHE P  62      17.551  42.963 -26.872  1.00  0.00      PROA  
ATOM    473  N   THR P  63      18.766  44.434 -28.097  1.00  0.00      PROA  
ATOM    474  CA  THR P  63      20.057  43.970 -27.619  1.00  0.00      PROA  
ATOM    475  CB  THR P  63      20.807  42.988 -28.561  1.00  0.00      PROA  
ATOM    476  OG1 THR P  63      22.102  42.692 -28.150  1.00  0.00      PROA  
ATOM    477  CG2 THR P  63      21.057  43.556 -29.970  1.00  0.00      PROA  
ATOM    478  C   THR P  63      20.838  45.226 -27.356  1.00  0.00      PROA  
ATOM    479  O   THR P  63      20.566  46.254 -27.991  1.00  0.00      PROA  
ATOM    480  N   ASN P  64      21.930  45.127 -26.488  1.00  0.00      PROA  
ATOM    481  CA  ASN P  64      22.841  46.234 -26.195  1.00  0.00      PROA  
ATOM    482  CB  ASN P  64      23.528  46.015 -24.808  1.00  0.00      PROA  
ATOM    483  CG  ASN P  64      24.398  44.661 -24.700  1.00  0.00      PROA  
ATOM    484  OD1 ASN P  64      24.459  43.882 -25.641  1.00  0.00      PROA  
ATOM    485  ND2 ASN P  64      25.119  44.474 -23.547  1.00  0.00      PROA  
ATOM    486  C   ASN P  64      23.737  46.625 -27.350  1.00  0.00      PROA  
ATOM    487  O   ASN P  64      24.091  47.779 -27.502  1.00  0.00      PROA  
ATOM    488  N   LYS P  65      23.986  45.661 -28.248  1.00  0.00      PROA  
ATOM    489  CA  LYS P  65      24.776  45.786 -29.456  1.00  0.00      PROA  
ATOM    490  CB  LYS P  65      25.086  44.394 -30.137  1.00  0.00      PROA  
ATOM    491  CG  LYS P  65      25.642  43.381 -29.167  1.00  0.00      PROA  
ATOM    492  CD  LYS P  65      27.051  43.650 -28.608  1.00  0.00      PROA  
ATOM    493  CE  LYS P  65      27.586  42.735 -27.501  1.00  0.00      PROA  
ATOM    494  NZ  LYS P  65      28.819  43.204 -26.816  1.00  0.00      PROA  
ATOM    495  C   LYS P  65      24.196  46.753 -30.536  1.00  0.00      PROA  
ATOM    496  O   LYS P  65      24.837  47.465 -31.285  1.00  0.00      PROA  
ATOM    497  N   ALA P  66      22.866  46.838 -30.605  1.00  0.00      PROA  
ATOM    498  CA  ALA P  66      22.248  47.736 -31.581  1.00  0.00      PROA  
ATOM    499  CB  ALA P  66      21.116  46.922 -32.158  1.00  0.00      PROA  
ATOM    500  C   ALA P  66      21.841  49.102 -30.918  1.00  0.00      PROA  
ATOM    501  O   ALA P  66      21.636  50.144 -31.584  1.00  0.00      PROA  
ATOM    502  N   ALA P  67      21.790  49.130 -29.612  1.00  0.00      PROA  
ATOM    503  CA  ALA P  67      21.889  50.359 -28.883  1.00  0.00      PROA  
ATOM    504  CB  ALA P  67      21.529  50.122 -27.385  1.00  0.00      PROA  
ATOM    505  C   ALA P  67      23.153  51.029 -28.981  1.00  0.00      PROA  
ATOM    506  O   ALA P  67      23.140  52.200 -29.182  1.00  0.00      PROA  
ATOM    507  N   ALA P  68      24.284  50.308 -28.923  1.00  0.00      PROA  
ATOM    508  CA  ALA P  68      25.668  50.865 -29.170  1.00  0.00      PROA  
ATOM    509  CB  ALA P  68      26.703  49.835 -28.787  1.00  0.00      PROA  
ATOM    510  C   ALA P  68      25.814  51.483 -30.597  1.00  0.00      PROA  
ATOM    511  O   ALA P  68      26.361  52.549 -30.868  1.00  0.00      PROA  
ATOM    512  N   GLU P  69      25.317  50.780 -31.595  1.00  0.00      PROA  
ATOM    513  CA  GLU P  69      25.116  51.410 -32.941  1.00  0.00      PROA  
ATOM    514  CB  GLU P  69      24.516  50.323 -33.833  1.00  0.00      PROA  
ATOM    515  CG  GLU P  69      25.360  49.095 -34.139  1.00  0.00      PROA  
ATOM    516  CD  GLU P  69      26.235  49.229 -35.399  1.00  0.00      PROA  
ATOM    517  OE1 GLU P  69      27.479  49.291 -35.212  1.00  0.00      PROA  
ATOM    518  OE2 GLU P  69      25.682  49.240 -36.525  1.00  0.00      PROA  
ATOM    519  C   GLU P  69      24.203  52.685 -32.973  1.00  0.00      PROA  
ATOM    520  O   GLU P  69      24.570  53.656 -33.609  1.00  0.00      PROA  
ATOM    521  N   MET P  70      23.036  52.697 -32.293  1.00  0.00      PROA  
ATOM    522  CA  MET P  70      22.136  53.864 -32.137  1.00  0.00      PROA  
ATOM    523  CB  MET P  70      20.692  53.407 -31.643  1.00  0.00      PROA  
ATOM    524  CG  MET P  70      19.597  54.467 -31.723  1.00  0.00      PROA  
ATOM    525  SD  MET P  70      19.081  54.703 -33.473  1.00  0.00      PROA  
ATOM    526  CE  MET P  70      17.623  53.650 -33.445  1.00  0.00      PROA  
ATOM    527  C   MET P  70      22.726  55.109 -31.502  1.00  0.00      PROA  
ATOM    528  O   MET P  70      22.620  56.225 -31.970  1.00  0.00      PROA  
ATOM    529  N   ARG P  71      23.444  54.961 -30.330  1.00  0.00      PROA  
ATOM    530  CA  ARG P  71      24.135  56.070 -29.750  1.00  0.00      PROA  
ATOM    531  CB  ARG P  71      24.447  55.798 -28.275  1.00  0.00      PROA  
ATOM    532  CG  ARG P  71      25.331  56.778 -27.504  1.00  0.00      PROA  
ATOM    533  CD  ARG P  71      25.963  56.236 -26.238  1.00  0.00      PROA  
ATOM    534  NE  ARG P  71      26.867  57.193 -25.636  1.00  0.00      PROA  
ATOM    535  CZ  ARG P  71      26.534  58.288 -24.996  1.00  0.00      PROA  
ATOM    536  NH1 ARG P  71      25.282  58.503 -24.708  1.00  0.00      PROA  
ATOM    537  NH2 ARG P  71      27.472  58.994 -24.415  1.00  0.00      PROA  
ATOM    538  C   ARG P  71      25.282  56.691 -30.577  1.00  0.00      PROA  
ATOM    539  O   ARG P  71      25.406  57.912 -30.685  1.00  0.00      PROA  
ATOM    540  N   HSE P  72      26.133  55.796 -31.180  1.00  0.00      PROA  
ATOM    541  CA  HSE P  72      27.151  56.205 -32.195  1.00  0.00      PROA  
ATOM    542  CB  HSE P  72      28.139  55.055 -32.610  1.00  0.00      PROA  
ATOM    543  ND1 HSE P  72      30.054  56.159 -33.969  1.00  0.00      PROA  
ATOM    544  CG  HSE P  72      28.936  55.317 -33.968  1.00  0.00      PROA  
ATOM    545  CE1 HSE P  72      30.415  56.159 -35.266  1.00  0.00      PROA  
ATOM    546  NE2 HSE P  72      29.564  55.490 -36.051  1.00  0.00      PROA  
ATOM    547  CD2 HSE P  72      28.611  54.871 -35.223  1.00  0.00      PROA  
ATOM    548  C   HSE P  72      26.486  56.930 -33.408  1.00  0.00      PROA  
ATOM    549  O   HSE P  72      26.911  57.987 -33.892  1.00  0.00      PROA  
ATOM    550  N   ARG P  73      25.325  56.412 -33.882  1.00  0.00      PROA  
ATOM    551  CA  ARG P  73      24.661  57.050 -34.970  1.00  0.00      PROA  
ATOM    552  CB  ARG P  73      23.610  56.177 -35.814  1.00  0.00      PROA  
ATOM    553  CG  ARG P  73      24.225  54.870 -36.413  1.00  0.00      PROA  
ATOM    554  CD  ARG P  73      25.328  55.117 -37.448  1.00  0.00      PROA  
ATOM    555  NE  ARG P  73      25.794  53.764 -37.872  1.00  0.00      PROA  
ATOM    556  CZ  ARG P  73      26.838  53.626 -38.729  1.00  0.00      PROA  
ATOM    557  NH1 ARG P  73      27.681  54.617 -38.992  1.00  0.00      PROA  
ATOM    558  NH2 ARG P  73      27.049  52.490 -39.321  1.00  0.00      PROA  
ATOM    559  C   ARG P  73      24.069  58.423 -34.668  1.00  0.00      PROA  
ATOM    560  O   ARG P  73      24.110  59.261 -35.544  1.00  0.00      PROA  
ATOM    561  N   ILE P  74      23.538  58.698 -33.534  1.00  0.00      PROA  
ATOM    562  CA  ILE P  74      23.013  59.979 -33.088  1.00  0.00      PROA  
ATOM    563  CB  ILE P  74      22.172  59.853 -31.800  1.00  0.00      PROA  
ATOM    564  CG2 ILE P  74      21.656  61.211 -31.238  1.00  0.00      PROA  
ATOM    565  CG1 ILE P  74      20.995  58.906 -32.012  1.00  0.00      PROA  
ATOM    566  CD  ILE P  74      20.520  58.315 -30.629  1.00  0.00      PROA  
ATOM    567  C   ILE P  74      24.240  60.948 -32.939  1.00  0.00      PROA  
ATOM    568  O   ILE P  74      24.164  62.069 -33.422  1.00  0.00      PROA  
ATOM    569  N   GLY P  75      25.363  60.566 -32.382  1.00  0.00      PROA  
ATOM    570  CA  GLY P  75      26.664  61.340 -32.484  1.00  0.00      PROA  
ATOM    571  C   GLY P  75      27.156  61.773 -33.840  1.00  0.00      PROA  
ATOM    572  O   GLY P  75      27.453  62.916 -34.091  1.00  0.00      PROA  
ATOM    573  N   GLN P  76      27.282  60.735 -34.720  1.00  0.00      PROA  
ATOM    574  CA  GLN P  76      27.682  60.958 -36.087  1.00  0.00      PROA  
ATOM    575  CB  GLN P  76      27.795  59.486 -36.688  1.00  0.00      PROA  
ATOM    576  CG  GLN P  76      28.312  59.425 -38.142  1.00  0.00      PROA  
ATOM    577  CD  GLN P  76      28.297  57.984 -38.684  1.00  0.00      PROA  
ATOM    578  OE1 GLN P  76      27.733  57.108 -38.004  1.00  0.00      PROA  
ATOM    579  NE2 GLN P  76      28.826  57.824 -39.937  1.00  0.00      PROA  
ATOM    580  C   GLN P  76      26.791  61.830 -36.922  1.00  0.00      PROA  
ATOM    581  O   GLN P  76      27.247  62.690 -37.646  1.00  0.00      PROA  
ATOM    582  N   LEU P  77      25.468  61.692 -36.785  1.00  0.00      PROA  
ATOM    583  CA  LEU P  77      24.451  62.555 -37.446  1.00  0.00      PROA  
ATOM    584  CB  LEU P  77      23.157  61.753 -37.573  1.00  0.00      PROA  
ATOM    585  CG  LEU P  77      22.075  62.406 -38.556  1.00  0.00      PROA  
ATOM    586  CD1 LEU P  77      21.126  63.493 -37.944  1.00  0.00      PROA  
ATOM    587  CD2 LEU P  77      22.523  62.897 -39.917  1.00  0.00      PROA  
ATOM    588  C   LEU P  77      24.289  63.961 -36.856  1.00  0.00      PROA  
ATOM    589  O   LEU P  77      24.113  64.936 -37.625  1.00  0.00      PROA  
ATOM    590  N   MET P  78      24.318  64.148 -35.489  1.00  0.00      PROA  
ATOM    591  CA  MET P  78      24.310  65.511 -34.993  1.00  0.00      PROA  
ATOM    592  CB  MET P  78      24.019  65.643 -33.423  1.00  0.00      PROA  
ATOM    593  CG  MET P  78      22.618  65.114 -32.951  1.00  0.00      PROA  
ATOM    594  SD  MET P  78      21.096  65.864 -33.801  1.00  0.00      PROA  
ATOM    595  CE  MET P  78      21.345  67.536 -33.084  1.00  0.00      PROA  
ATOM    596  C   MET P  78      25.644  66.246 -35.189  1.00  0.00      PROA  
ATOM    597  O   MET P  78      25.703  67.455 -35.158  1.00  0.00      PROA  
ATOM    598  N   GLY P  79      26.705  65.464 -35.438  1.00  0.00      PROA  
ATOM    599  CA  GLY P  79      28.104  65.894 -35.627  1.00  0.00      PROA  
ATOM    600  C   GLY P  79      28.824  66.103 -34.261  1.00  0.00      PROA  
ATOM    601  O   GLY P  79      29.888  66.642 -34.149  1.00  0.00      PROA  
ATOM    602  N   THR P  80      28.183  65.670 -33.150  1.00  0.00      PROA  
ATOM    603  CA  THR P  80      28.809  65.837 -31.871  1.00  0.00      PROA  
ATOM    604  CB  THR P  80      28.767  67.232 -31.366  1.00  0.00      PROA  
ATOM    605  OG1 THR P  80      29.480  67.434 -30.189  1.00  0.00      PROA  
ATOM    606  CG2 THR P  80      27.308  67.653 -31.141  1.00  0.00      PROA  
ATOM    607  C   THR P  80      28.187  64.877 -30.892  1.00  0.00      PROA  
ATOM    608  O   THR P  80      27.090  64.427 -31.116  1.00  0.00      PROA  
ATOM    609  N   SER P  81      28.939  64.561 -29.741  1.00  0.00      PROA  
ATOM    610  CA  SER P  81      28.388  63.790 -28.647  1.00  0.00      PROA  
ATOM    611  CB  SER P  81      29.503  62.979 -27.893  1.00  0.00      PROA  
ATOM    612  OG  SER P  81      28.975  62.153 -26.839  1.00  0.00      PROA  
ATOM    613  C   SER P  81      27.392  64.627 -27.782  1.00  0.00      PROA  
ATOM    614  O   SER P  81      27.462  65.794 -27.575  1.00  0.00      PROA  
ATOM    615  N   GLN P  82      26.353  63.947 -27.236  1.00  0.00      PROA  
ATOM    616  CA  GLN P  82      25.317  64.506 -26.531  1.00  0.00      PROA  
ATOM    617  CB  GLN P  82      23.953  64.619 -27.361  1.00  0.00      PROA  
ATOM    618  CG  GLN P  82      24.010  65.422 -28.639  1.00  0.00      PROA  
ATOM    619  CD  GLN P  82      24.187  66.951 -28.414  1.00  0.00      PROA  
ATOM    620  OE1 GLN P  82      23.279  67.712 -28.761  1.00  0.00      PROA  
ATOM    621  NE2 GLN P  82      25.233  67.459 -27.736  1.00  0.00      PROA  
ATOM    622  C   GLN P  82      25.142  63.675 -25.276  1.00  0.00      PROA  
ATOM    623  O   GLN P  82      25.759  62.651 -25.139  1.00  0.00      PROA  
ATOM    624  N   GLY P  83      24.434  64.219 -24.297  1.00  0.00      PROA  
ATOM    625  CA  GLY P  83      24.113  63.435 -23.155  1.00  0.00      PROA  
ATOM    626  C   GLY P  83      22.735  63.729 -22.584  1.00  0.00      PROA  
ATOM    627  O   GLY P  83      22.032  64.740 -22.772  1.00  0.00      PROA  
ATOM    628  N   GLY P  84      22.316  62.755 -21.778  1.00  0.00      PROA  
ATOM    629  CA  GLY P  84      21.023  62.794 -21.096  1.00  0.00      PROA  
ATOM    630  C   GLY P  84      19.929  61.736 -21.516  1.00  0.00      PROA  
ATOM    631  O   GLY P  84      19.114  61.303 -20.730  1.00  0.00      PROA  
ATOM    632  N   MET P  85      19.849  61.516 -22.856  1.00  0.00      PROA  
ATOM    633  CA  MET P  85      18.807  60.639 -23.427  1.00  0.00      PROA  
ATOM    634  CB  MET P  85      18.609  60.990 -24.976  1.00  0.00      PROA  
ATOM    635  CG  MET P  85      19.779  60.763 -25.952  1.00  0.00      PROA  
ATOM    636  SD  MET P  85      21.361  61.510 -25.583  1.00  0.00      PROA  
ATOM    637  CE  MET P  85      22.309  60.745 -26.883  1.00  0.00      PROA  
ATOM    638  C   MET P  85      19.201  59.148 -23.369  1.00  0.00      PROA  
ATOM    639  O   MET P  85      20.310  58.738 -23.415  1.00  0.00      PROA  
ATOM    640  N   TRP P  86      18.257  58.295 -23.065  1.00  0.00      PROA  
ATOM    641  CA  TRP P  86      18.568  56.851 -22.799  1.00  0.00      PROA  
ATOM    642  CB  TRP P  86      17.519  56.304 -21.788  1.00  0.00      PROA  
ATOM    643  CG  TRP P  86      17.589  56.604 -20.315  1.00  0.00      PROA  
ATOM    644  CD1 TRP P  86      18.345  57.624 -19.780  1.00  0.00      PROA  
ATOM    645  NE1 TRP P  86      18.197  57.583 -18.445  1.00  0.00      PROA  
ATOM    646  CE2 TRP P  86      17.288  56.590 -18.081  1.00  0.00      PROA  
ATOM    647  CD2 TRP P  86      16.885  55.903 -19.268  1.00  0.00      PROA  
ATOM    648  CE3 TRP P  86      15.903  54.878 -19.164  1.00  0.00      PROA  
ATOM    649  CZ3 TRP P  86      15.365  54.582 -17.912  1.00  0.00      PROA  
ATOM    650  CZ2 TRP P  86      16.831  56.232 -16.819  1.00  0.00      PROA  
ATOM    651  CH2 TRP P  86      15.926  55.206 -16.772  1.00  0.00      PROA  
ATOM    652  C   TRP P  86      18.594  56.064 -24.064  1.00  0.00      PROA  
ATOM    653  O   TRP P  86      17.539  56.083 -24.755  1.00  0.00      PROA  
ATOM    654  N   VAL P  87      19.721  55.441 -24.497  1.00  0.00      PROA  
ATOM    655  CA  VAL P  87      19.617  54.603 -25.659  1.00  0.00      PROA  
ATOM    656  CB  VAL P  87      20.529  55.012 -26.737  1.00  0.00      PROA  
ATOM    657  CG1 VAL P  87      20.553  53.951 -27.842  1.00  0.00      PROA  
ATOM    658  CG2 VAL P  87      20.225  56.372 -27.260  1.00  0.00      PROA  
ATOM    659  C   VAL P  87      20.076  53.271 -25.049  1.00  0.00      PROA  
ATOM    660  O   VAL P  87      21.194  53.159 -24.550  1.00  0.00      PROA  
ATOM    661  N   GLY P  88      19.146  52.268 -25.119  1.00  0.00      PROA  
ATOM    662  CA  GLY P  88      19.420  50.975 -24.473  1.00  0.00      PROA  
ATOM    663  C   GLY P  88      18.642  49.782 -24.897  1.00  0.00      PROA  
ATOM    664  O   GLY P  88      18.257  49.685 -26.057  1.00  0.00      PROA  
ATOM    665  N   THR P  89      18.494  48.834 -23.939  1.00  0.00      PROA  
ATOM    666  CA  THR P  89      17.713  47.654 -24.258  1.00  0.00      PROA  
ATOM    667  CB  THR P  89      18.634  46.584 -24.782  1.00  0.00      PROA  
ATOM    668  OG1 THR P  89      18.123  45.239 -24.954  1.00  0.00      PROA  
ATOM    669  CG2 THR P  89      19.886  46.497 -23.944  1.00  0.00      PROA  
ATOM    670  C   THR P  89      16.875  47.220 -23.103  1.00  0.00      PROA  
ATOM    671  O   THR P  89      17.172  47.458 -21.955  1.00  0.00      PROA  
ATOM    672  N   PHE P  90      15.733  46.550 -23.339  1.00  0.00      PROA  
ATOM    673  CA  PHE P  90      14.697  46.492 -22.269  1.00  0.00      PROA  
ATOM    674  CB  PHE P  90      13.512  45.549 -22.746  1.00  0.00      PROA  
ATOM    675  CG  PHE P  90      12.877  46.054 -24.076  1.00  0.00      PROA  
ATOM    676  CD1 PHE P  90      11.719  46.857 -24.153  1.00  0.00      PROA  
ATOM    677  CE1 PHE P  90      11.247  47.399 -25.382  1.00  0.00      PROA  
ATOM    678  CZ  PHE P  90      11.834  46.883 -26.539  1.00  0.00      PROA  
ATOM    679  CD2 PHE P  90      13.446  45.624 -25.275  1.00  0.00      PROA  
ATOM    680  CE2 PHE P  90      12.934  46.018 -26.512  1.00  0.00      PROA  
ATOM    681  C   PHE P  90      15.138  45.907 -20.961  1.00  0.00      PROA  
ATOM    682  O   PHE P  90      14.858  46.417 -19.890  1.00  0.00      PROA  
ATOM    683  N   HSE P  91      15.815  44.709 -21.028  1.00  0.00      PROA  
ATOM    684  CA  HSE P  91      16.320  43.984 -19.818  1.00  0.00      PROA  
ATOM    685  CB  HSE P  91      16.566  42.459 -20.006  1.00  0.00      PROA  
ATOM    686  ND1 HSE P  91      14.568  41.824 -21.325  1.00  0.00      PROA  
ATOM    687  CG  HSE P  91      15.261  41.776 -20.130  1.00  0.00      PROA  
ATOM    688  CE1 HSE P  91      13.475  41.108 -21.124  1.00  0.00      PROA  
ATOM    689  NE2 HSE P  91      13.462  40.535 -19.881  1.00  0.00      PROA  
ATOM    690  CD2 HSE P  91      14.550  41.004 -19.244  1.00  0.00      PROA  
ATOM    691  C   HSE P  91      17.413  44.765 -19.133  1.00  0.00      PROA  
ATOM    692  O   HSE P  91      17.520  44.732 -17.912  1.00  0.00      PROA  
ATOM    693  N   GLY P  92      18.205  45.470 -19.922  1.00  0.00      PROA  
ATOM    694  CA  GLY P  92      19.260  46.431 -19.536  1.00  0.00      PROA  
ATOM    695  C   GLY P  92      18.818  47.595 -18.818  1.00  0.00      PROA  
ATOM    696  O   GLY P  92      19.292  48.006 -17.779  1.00  0.00      PROA  
ATOM    697  N   LEU P  93      17.681  48.135 -19.296  1.00  0.00      PROA  
ATOM    698  CA  LEU P  93      17.002  49.302 -18.797  1.00  0.00      PROA  
ATOM    699  CB  LEU P  93      15.913  49.721 -19.808  1.00  0.00      PROA  
ATOM    700  CG  LEU P  93      16.384  50.568 -21.006  1.00  0.00      PROA  
ATOM    701  CD1 LEU P  93      15.222  50.948 -21.923  1.00  0.00      PROA  
ATOM    702  CD2 LEU P  93      17.239  51.851 -20.687  1.00  0.00      PROA  
ATOM    703  C   LEU P  93      16.283  49.033 -17.484  1.00  0.00      PROA  
ATOM    704  O   LEU P  93      16.366  49.774 -16.497  1.00  0.00      PROA  
ATOM    705  N   ALA P  94      15.646  47.906 -17.308  1.00  0.00      PROA  
ATOM    706  CA  ALA P  94      15.200  47.366 -16.007  1.00  0.00      PROA  
ATOM    707  CB  ALA P  94      14.447  46.098 -16.319  1.00  0.00      PROA  
ATOM    708  C   ALA P  94      16.228  47.055 -15.042  1.00  0.00      PROA  
ATOM    709  O   ALA P  94      16.006  47.288 -13.889  1.00  0.00      PROA  
ATOM    710  N   HSD P  95      17.367  46.472 -15.419  1.00  0.00      PROA  
ATOM    711  CA  HSD P  95      18.485  46.423 -14.537  1.00  0.00      PROA  
ATOM    712  CB  HSD P  95      19.651  45.671 -15.217  1.00  0.00      PROA  
ATOM    713  ND1 HSD P  95      22.160  46.096 -14.827  1.00  0.00      PROA  
ATOM    714  CG  HSD P  95      20.953  45.609 -14.408  1.00  0.00      PROA  
ATOM    715  CE1 HSD P  95      23.035  45.774 -13.872  1.00  0.00      PROA  
ATOM    716  NE2 HSD P  95      22.526  45.105 -12.879  1.00  0.00      PROA  
ATOM    717  CD2 HSD P  95      21.218  44.989 -13.199  1.00  0.00      PROA  
ATOM    718  C   HSD P  95      18.936  47.786 -14.011  1.00  0.00      PROA  
ATOM    719  O   HSD P  95      19.068  47.901 -12.786  1.00  0.00      PROA  
ATOM    720  N   ARG P  96      19.031  48.823 -14.777  1.00  0.00      PROA  
ATOM    721  CA  ARG P  96      19.281  50.164 -14.278  1.00  0.00      PROA  
ATOM    722  CB  ARG P  96      19.611  51.026 -15.484  1.00  0.00      PROA  
ATOM    723  CG  ARG P  96      20.918  50.674 -16.170  1.00  0.00      PROA  
ATOM    724  CD  ARG P  96      21.088  51.369 -17.514  1.00  0.00      PROA  
ATOM    725  NE  ARG P  96      20.676  52.774 -17.505  1.00  0.00      PROA  
ATOM    726  CZ  ARG P  96      20.742  53.581 -18.598  1.00  0.00      PROA  
ATOM    727  NH1 ARG P  96      21.298  53.228 -19.719  1.00  0.00      PROA  
ATOM    728  NH2 ARG P  96      20.243  54.749 -18.518  1.00  0.00      PROA  
ATOM    729  C   ARG P  96      18.172  50.768 -13.425  1.00  0.00      PROA  
ATOM    730  O   ARG P  96      18.492  51.325 -12.376  1.00  0.00      PROA  
ATOM    731  N   LEU P  97      16.832  50.605 -13.723  1.00  0.00      PROA  
ATOM    732  CA  LEU P  97      15.717  51.127 -12.815  1.00  0.00      PROA  
ATOM    733  CB  LEU P  97      14.385  50.698 -13.563  1.00  0.00      PROA  
ATOM    734  CG  LEU P  97      14.004  51.414 -14.842  1.00  0.00      PROA  
ATOM    735  CD1 LEU P  97      12.662  50.773 -15.300  1.00  0.00      PROA  
ATOM    736  CD2 LEU P  97      13.845  52.962 -14.753  1.00  0.00      PROA  
ATOM    737  C   LEU P  97      15.897  50.393 -11.467  1.00  0.00      PROA  
ATOM    738  O   LEU P  97      15.877  51.015 -10.403  1.00  0.00      PROA  
ATOM    739  N   LEU P  98      15.956  49.070 -11.437  1.00  0.00      PROA  
ATOM    740  CA  LEU P  98      16.023  48.398 -10.128  1.00  0.00      PROA  
ATOM    741  CB  LEU P  98      16.090  46.889 -10.299  1.00  0.00      PROA  
ATOM    742  CG  LEU P  98      14.783  46.278 -10.856  1.00  0.00      PROA  
ATOM    743  CD1 LEU P  98      14.969  44.726 -10.879  1.00  0.00      PROA  
ATOM    744  CD2 LEU P  98      13.520  46.923 -10.206  1.00  0.00      PROA  
ATOM    745  C   LEU P  98      17.303  48.779  -9.311  1.00  0.00      PROA  
ATOM    746  O   LEU P  98      17.296  48.935  -8.079  1.00  0.00      PROA  
ATOM    747  N   ARG P  99      18.480  48.860  -9.988  1.00  0.00      PROA  
ATOM    748  CA  ARG P  99      19.688  49.507  -9.430  1.00  0.00      PROA  
ATOM    749  CB  ARG P  99      20.879  49.446 -10.424  1.00  0.00      PROA  
ATOM    750  CG  ARG P  99      21.510  48.087 -10.815  1.00  0.00      PROA  
ATOM    751  CD  ARG P  99      22.271  47.354  -9.706  1.00  0.00      PROA  
ATOM    752  NE  ARG P  99      22.803  46.082 -10.306  1.00  0.00      PROA  
ATOM    753  CZ  ARG P  99      23.212  44.984  -9.660  1.00  0.00      PROA  
ATOM    754  NH1 ARG P  99      23.249  44.784  -8.333  1.00  0.00      PROA  
ATOM    755  NH2 ARG P  99      23.399  43.919 -10.379  1.00  0.00      PROA  
ATOM    756  C   ARG P  99      19.689  50.880  -8.771  1.00  0.00      PROA  
ATOM    757  O   ARG P  99      20.240  51.015  -7.679  1.00  0.00      PROA  
ATOM    758  N   CYS P 100      19.025  51.831  -9.439  1.00  0.00      PROA  
ATOM    759  CA  CYS P 100      18.728  53.137  -8.949  1.00  0.00      PROA  
ATOM    760  CB  CYS P 100      18.137  54.027 -10.022  1.00  0.00      PROA  
ATOM    761  SG  CYS P 100      17.430  55.624  -9.427  1.00  0.00      PROA  
ATOM    762  C   CYS P 100      17.798  53.032  -7.735  1.00  0.00      PROA  
ATOM    763  O   CYS P 100      17.964  53.742  -6.758  1.00  0.00      PROA  
ATOM    764  N   HSD P 101      16.722  52.122  -7.784  1.00  0.00      PROA  
ATOM    765  CA  HSD P 101      15.536  52.184  -6.929  1.00  0.00      PROA  
ATOM    766  CB  HSD P 101      14.236  52.196  -7.847  1.00  0.00      PROA  
ATOM    767  ND1 HSD P 101      14.213  54.772  -7.857  1.00  0.00      PROA  
ATOM    768  CG  HSD P 101      14.163  53.530  -8.533  1.00  0.00      PROA  
ATOM    769  CE1 HSD P 101      14.006  55.716  -8.866  1.00  0.00      PROA  
ATOM    770  NE2 HSD P 101      13.874  55.133 -10.038  1.00  0.00      PROA  
ATOM    771  CD2 HSD P 101      13.963  53.776  -9.825  1.00  0.00      PROA  
ATOM    772  C   HSD P 101      15.386  51.039  -5.939  1.00  0.00      PROA  
ATOM    773  O   HSD P 101      14.320  50.804  -5.370  1.00  0.00      PROA  
ATOM    774  N   HSD P 102      16.444  50.263  -5.715  1.00  0.00      PROA  
ATOM    775  CA  HSD P 102      16.475  48.920  -5.226  1.00  0.00      PROA  
ATOM    776  CB  HSD P 102      17.945  48.379  -5.259  1.00  0.00      PROA  
ATOM    777  ND1 HSD P 102      19.250  48.400  -3.034  1.00  0.00      PROA  
ATOM    778  CG  HSD P 102      18.775  48.984  -4.211  1.00  0.00      PROA  
ATOM    779  CE1 HSD P 102      20.045  49.367  -2.477  1.00  0.00      PROA  
ATOM    780  NE2 HSD P 102      20.109  50.499  -3.225  1.00  0.00      PROA  
ATOM    781  CD2 HSD P 102      19.420  50.152  -4.341  1.00  0.00      PROA  
ATOM    782  C   HSD P 102      15.881  48.773  -3.828  1.00  0.00      PROA  
ATOM    783  O   HSD P 102      15.059  47.892  -3.582  1.00  0.00      PROA  
ATOM    784  N   MET P 103      16.145  49.721  -2.886  1.00  0.00      PROA  
ATOM    785  CA  MET P 103      15.550  49.611  -1.554  1.00  0.00      PROA  
ATOM    786  CB  MET P 103      16.174  50.728  -0.610  1.00  0.00      PROA  
ATOM    787  CG  MET P 103      17.719  50.583  -0.404  1.00  0.00      PROA  
ATOM    788  SD  MET P 103      18.295  48.934   0.371  1.00  0.00      PROA  
ATOM    789  CE  MET P 103      18.073  49.414   2.073  1.00  0.00      PROA  
ATOM    790  C   MET P 103      14.056  49.825  -1.584  1.00  0.00      PROA  
ATOM    791  O   MET P 103      13.396  49.112  -0.801  1.00  0.00      PROA  
ATOM    792  N   ASP P 104      13.376  50.710  -2.341  1.00  0.00      PROA  
ATOM    793  CA  ASP P 104      12.004  50.911  -2.471  1.00  0.00      PROA  
ATOM    794  CB  ASP P 104      11.610  52.285  -3.193  1.00  0.00      PROA  
ATOM    795  CG  ASP P 104      11.701  53.456  -2.208  1.00  0.00      PROA  
ATOM    796  OD1 ASP P 104      11.990  53.241  -0.991  1.00  0.00      PROA  
ATOM    797  OD2 ASP P 104      11.550  54.611  -2.729  1.00  0.00      PROA  
ATOM    798  C   ASP P 104      11.359  49.828  -3.323  1.00  0.00      PROA  
ATOM    799  O   ASP P 104      10.159  49.684  -3.425  1.00  0.00      PROA  
ATOM    800  N   ALA P 105      12.190  48.996  -4.008  1.00  0.00      PROA  
ATOM    801  CA  ALA P 105      11.661  47.803  -4.712  1.00  0.00      PROA  
ATOM    802  CB  ALA P 105      12.576  47.601  -6.000  1.00  0.00      PROA  
ATOM    803  C   ALA P 105      11.886  46.582  -3.737  1.00  0.00      PROA  
ATOM    804  O   ALA P 105      11.573  45.447  -4.014  1.00  0.00      PROA  
ATOM    805  N   ASN P 106      12.385  46.918  -2.477  1.00  0.00      PROA  
ATOM    806  CA  ASN P 106      12.678  45.967  -1.378  1.00  0.00      PROA  
ATOM    807  CB  ASN P 106      11.308  45.311  -0.888  1.00  0.00      PROA  
ATOM    808  CG  ASN P 106      10.190  46.325  -0.766  1.00  0.00      PROA  
ATOM    809  OD1 ASN P 106       9.119  46.224  -1.426  1.00  0.00      PROA  
ATOM    810  ND2 ASN P 106      10.430  47.393   0.020  1.00  0.00      PROA  
ATOM    811  C   ASN P 106      13.679  44.945  -1.611  1.00  0.00      PROA  
ATOM    812  O   ASN P 106      13.720  43.939  -0.911  1.00  0.00      PROA  
ATOM    813  N   LEU P 107      14.575  45.173  -2.657  1.00  0.00      PROA  
ATOM    814  CA  LEU P 107      15.668  44.305  -2.963  1.00  0.00      PROA  
ATOM    815  CB  LEU P 107      16.327  44.694  -4.277  1.00  0.00      PROA  
ATOM    816  CG  LEU P 107      15.527  44.265  -5.548  1.00  0.00      PROA  
ATOM    817  CD1 LEU P 107      16.244  44.727  -6.855  1.00  0.00      PROA  
ATOM    818  CD2 LEU P 107      15.177  42.787  -5.674  1.00  0.00      PROA  
ATOM    819  C   LEU P 107      16.673  44.302  -1.893  1.00  0.00      PROA  
ATOM    820  O   LEU P 107      16.810  45.300  -1.238  1.00  0.00      PROA  
ATOM    821  N   PRO P 108      17.419  43.248  -1.671  1.00  0.00      PROA  
ATOM    822  CD  PRO P 108      17.324  42.029  -2.489  1.00  0.00      PROA  
ATOM    823  CA  PRO P 108      18.759  43.449  -1.112  1.00  0.00      PROA  
ATOM    824  CB  PRO P 108      19.500  42.114  -1.357  1.00  0.00      PROA  
ATOM    825  CG  PRO P 108      18.402  41.145  -1.854  1.00  0.00      PROA  
ATOM    826  C   PRO P 108      19.641  44.686  -1.428  1.00  0.00      PROA  
ATOM    827  O   PRO P 108      19.721  45.234  -2.569  1.00  0.00      PROA  
ATOM    828  N   GLN P 109      20.379  45.143  -0.437  1.00  0.00      PROA  
ATOM    829  CA  GLN P 109      21.601  45.947  -0.674  1.00  0.00      PROA  
ATOM    830  CB  GLN P 109      22.356  46.242   0.679  1.00  0.00      PROA  
ATOM    831  CG  GLN P 109      23.546  47.234   0.494  1.00  0.00      PROA  
ATOM    832  CD  GLN P 109      23.245  48.535  -0.393  1.00  0.00      PROA  
ATOM    833  OE1 GLN P 109      22.252  49.159  -0.178  1.00  0.00      PROA  
ATOM    834  NE2 GLN P 109      24.136  48.829  -1.334  1.00  0.00      PROA  
ATOM    835  C   GLN P 109      22.633  45.175  -1.609  1.00  0.00      PROA  
ATOM    836  O   GLN P 109      22.849  44.011  -1.428  1.00  0.00      PROA  
ATOM    837  N   ASP P 110      23.242  45.705  -2.636  1.00  0.00      PROA  
ATOM    838  CA  ASP P 110      24.360  44.992  -3.251  1.00  0.00      PROA  
ATOM    839  CB  ASP P 110      25.669  44.785  -2.354  1.00  0.00      PROA  
ATOM    840  CG  ASP P 110      26.251  45.968  -1.589  1.00  0.00      PROA  
ATOM    841  OD1 ASP P 110      26.107  47.110  -2.087  1.00  0.00      PROA  
ATOM    842  OD2 ASP P 110      26.955  45.622  -0.617  1.00  0.00      PROA  
ATOM    843  C   ASP P 110      23.923  43.737  -4.043  1.00  0.00      PROA  
ATOM    844  O   ASP P 110      24.545  42.682  -4.100  1.00  0.00      PROA  
ATOM    845  N   PHE P 111      22.711  43.778  -4.503  1.00  0.00      PROA  
ATOM    846  CA  PHE P 111      22.075  42.526  -4.917  1.00  0.00      PROA  
ATOM    847  CB  PHE P 111      20.544  42.668  -5.178  1.00  0.00      PROA  
ATOM    848  CG  PHE P 111      20.165  43.567  -6.270  1.00  0.00      PROA  
ATOM    849  CD1 PHE P 111      20.016  44.979  -6.108  1.00  0.00      PROA  
ATOM    850  CE1 PHE P 111      19.662  45.864  -7.091  1.00  0.00      PROA  
ATOM    851  CZ  PHE P 111      19.430  45.305  -8.348  1.00  0.00      PROA  
ATOM    852  CD2 PHE P 111      20.019  43.050  -7.542  1.00  0.00      PROA  
ATOM    853  CE2 PHE P 111      19.506  43.908  -8.555  1.00  0.00      PROA  
ATOM    854  C   PHE P 111      22.702  41.880  -6.147  1.00  0.00      PROA  
ATOM    855  O   PHE P 111      22.944  42.567  -7.106  1.00  0.00      PROA  
ATOM    856  N   GLN P 112      23.158  40.592  -6.139  1.00  0.00      PROA  
ATOM    857  CA  GLN P 112      23.653  39.872  -7.278  1.00  0.00      PROA  
ATOM    858  CB  GLN P 112      24.348  38.581  -6.596  1.00  0.00      PROA  
ATOM    859  CG  GLN P 112      25.351  37.826  -7.623  1.00  0.00      PROA  
ATOM    860  CD  GLN P 112      26.442  38.805  -8.051  1.00  0.00      PROA  
ATOM    861  OE1 GLN P 112      26.167  39.581  -8.953  1.00  0.00      PROA  
ATOM    862  NE2 GLN P 112      27.642  38.763  -7.506  1.00  0.00      PROA  
ATOM    863  C   GLN P 112      22.645  39.436  -8.320  1.00  0.00      PROA  
ATOM    864  O   GLN P 112      21.452  39.152  -7.975  1.00  0.00      PROA  
ATOM    865  N   ILE P 113      23.082  39.361  -9.548  1.00  0.00      PROA  
ATOM    866  CA  ILE P 113      22.290  38.753 -10.678  1.00  0.00      PROA  
ATOM    867  CB  ILE P 113      22.306  39.420 -11.977  1.00  0.00      PROA  
ATOM    868  CG2 ILE P 113      21.158  38.900 -12.847  1.00  0.00      PROA  
ATOM    869  CG1 ILE P 113      22.030  40.960 -11.832  1.00  0.00      PROA  
ATOM    870  CD  ILE P 113      20.855  41.384 -10.986  1.00  0.00      PROA  
ATOM    871  C   ILE P 113      22.680  37.307 -10.763  1.00  0.00      PROA  
ATOM    872  O   ILE P 113      23.769  36.987 -11.276  1.00  0.00      PROA  
ATOM    873  N   LEU P 114      21.818  36.407 -10.274  1.00  0.00      PROA  
ATOM    874  CA  LEU P 114      21.945  35.013 -10.317  1.00  0.00      PROA  
ATOM    875  CB  LEU P 114      20.564  34.376 -10.177  1.00  0.00      PROA  
ATOM    876  CG  LEU P 114      20.362  32.860  -9.823  1.00  0.00      PROA  
ATOM    877  CD1 LEU P 114      21.130  32.401  -8.604  1.00  0.00      PROA  
ATOM    878  CD2 LEU P 114      18.887  32.514  -9.666  1.00  0.00      PROA  
ATOM    879  C   LEU P 114      22.586  34.368 -11.556  1.00  0.00      PROA  
ATOM    880  O   LEU P 114      22.185  34.596 -12.707  1.00  0.00      PROA  
ATOM    881  N   ASP P 115      23.466  33.361 -11.270  1.00  0.00      PROA  
ATOM    882  CA  ASP P 115      24.109  32.477 -12.245  1.00  0.00      PROA  
ATOM    883  CB  ASP P 115      25.114  31.674 -11.413  1.00  0.00      PROA  
ATOM    884  CG  ASP P 115      26.437  32.421 -11.148  1.00  0.00      PROA  
ATOM    885  OD1 ASP P 115      26.700  33.461 -11.776  1.00  0.00      PROA  
ATOM    886  OD2 ASP P 115      27.303  31.829 -10.418  1.00  0.00      PROA  
ATOM    887  C   ASP P 115      23.225  31.483 -12.861  1.00  0.00      PROA  
ATOM    888  O   ASP P 115      22.450  30.812 -12.170  1.00  0.00      PROA  
ATOM    889  N   SER P 116      23.465  31.185 -14.225  1.00  0.00      PROA  
ATOM    890  CA  SER P 116      22.859  30.090 -14.957  1.00  0.00      PROA  
ATOM    891  CB  SER P 116      23.461  30.025 -16.447  1.00  0.00      PROA  
ATOM    892  OG  SER P 116      23.043  28.895 -17.176  1.00  0.00      PROA  
ATOM    893  C   SER P 116      23.086  28.705 -14.292  1.00  0.00      PROA  
ATOM    894  O   SER P 116      22.195  27.864 -14.133  1.00  0.00      PROA  
ATOM    895  N   GLU P 117      24.339  28.462 -13.772  1.00  0.00      PROA  
ATOM    896  CA  GLU P 117      24.569  27.181 -13.043  1.00  0.00      PROA  
ATOM    897  CB  GLU P 117      26.079  26.880 -12.685  1.00  0.00      PROA  
ATOM    898  CG  GLU P 117      26.946  26.646 -13.817  1.00  0.00      PROA  
ATOM    899  CD  GLU P 117      26.774  25.336 -14.532  1.00  0.00      PROA  
ATOM    900  OE1 GLU P 117      26.888  24.274 -13.856  1.00  0.00      PROA  
ATOM    901  OE2 GLU P 117      26.621  25.293 -15.780  1.00  0.00      PROA  
ATOM    902  C   GLU P 117      23.733  27.109 -11.750  1.00  0.00      PROA  
ATOM    903  O   GLU P 117      23.143  26.122 -11.428  1.00  0.00      PROA  
ATOM    904  N   ASP P 118      23.679  28.256 -10.960  1.00  0.00      PROA  
ATOM    905  CA  ASP P 118      23.095  28.123  -9.597  1.00  0.00      PROA  
ATOM    906  CB  ASP P 118      23.298  29.499  -8.963  1.00  0.00      PROA  
ATOM    907  CG  ASP P 118      24.595  29.482  -8.265  1.00  0.00      PROA  
ATOM    908  OD1 ASP P 118      24.859  30.515  -7.558  1.00  0.00      PROA  
ATOM    909  OD2 ASP P 118      25.378  28.455  -8.327  1.00  0.00      PROA  
ATOM    910  C   ASP P 118      21.519  27.850  -9.735  1.00  0.00      PROA  
ATOM    911  O   ASP P 118      20.919  27.047  -9.015  1.00  0.00      PROA  
ATOM    912  N   GLN P 119      20.820  28.615 -10.645  1.00  0.00      PROA  
ATOM    913  CA  GLN P 119      19.360  28.382 -10.818  1.00  0.00      PROA  
ATOM    914  CB  GLN P 119      18.618  29.409 -11.678  1.00  0.00      PROA  
ATOM    915  CG  GLN P 119      19.134  29.561 -13.134  1.00  0.00      PROA  
ATOM    916  CD  GLN P 119      18.660  30.914 -13.701  1.00  0.00      PROA  
ATOM    917  OE1 GLN P 119      19.324  31.262 -14.694  1.00  0.00      PROA  
ATOM    918  NE2 GLN P 119      17.623  31.575 -13.139  1.00  0.00      PROA  
ATOM    919  C   GLN P 119      18.949  27.054 -11.222  1.00  0.00      PROA  
ATOM    920  O   GLN P 119      18.048  26.444 -10.621  1.00  0.00      PROA  
ATOM    921  N   LEU P 120      19.678  26.454 -12.171  1.00  0.00      PROA  
ATOM    922  CA  LEU P 120      19.468  25.095 -12.591  1.00  0.00      PROA  
ATOM    923  CB  LEU P 120      20.494  24.962 -13.830  1.00  0.00      PROA  
ATOM    924  CG  LEU P 120      20.827  23.603 -14.399  1.00  0.00      PROA  
ATOM    925  CD1 LEU P 120      19.567  22.916 -15.020  1.00  0.00      PROA  
ATOM    926  CD2 LEU P 120      22.001  23.578 -15.445  1.00  0.00      PROA  
ATOM    927  C   LEU P 120      19.709  24.027 -11.512  1.00  0.00      PROA  
ATOM    928  O   LEU P 120      18.966  23.088 -11.274  1.00  0.00      PROA  
ATOM    929  N   ARG P 121      20.855  24.178 -10.802  1.00  0.00      PROA  
ATOM    930  CA  ARG P 121      21.220  23.235  -9.816  1.00  0.00      PROA  
ATOM    931  CB  ARG P 121      22.778  23.426  -9.381  1.00  0.00      PROA  
ATOM    932  CG  ARG P 121      23.759  23.161 -10.512  1.00  0.00      PROA  
ATOM    933  CD  ARG P 121      25.216  23.545 -10.248  1.00  0.00      PROA  
ATOM    934  NE  ARG P 121      25.951  23.045 -11.472  1.00  0.00      PROA  
ATOM    935  CZ  ARG P 121      26.310  21.814 -11.782  1.00  0.00      PROA  
ATOM    936  NH1 ARG P 121      26.077  20.751 -11.061  1.00  0.00      PROA  
ATOM    937  NH2 ARG P 121      26.673  21.598 -13.037  1.00  0.00      PROA  
ATOM    938  C   ARG P 121      20.302  23.367  -8.654  1.00  0.00      PROA  
ATOM    939  O   ARG P 121      20.004  22.368  -7.996  1.00  0.00      PROA  
ATOM    940  N   LEU P 122      19.779  24.597  -8.376  1.00  0.00      PROA  
ATOM    941  CA  LEU P 122      18.795  24.813  -7.360  1.00  0.00      PROA  
ATOM    942  CB  LEU P 122      18.411  26.282  -7.225  1.00  0.00      PROA  
ATOM    943  CG  LEU P 122      17.250  26.515  -6.137  1.00  0.00      PROA  
ATOM    944  CD1 LEU P 122      17.690  25.917  -4.799  1.00  0.00      PROA  
ATOM    945  CD2 LEU P 122      16.949  28.012  -6.019  1.00  0.00      PROA  
ATOM    946  C   LEU P 122      17.552  23.999  -7.611  1.00  0.00      PROA  
ATOM    947  O   LEU P 122      17.032  23.334  -6.770  1.00  0.00      PROA  
ATOM    948  N   LEU P 123      17.127  24.087  -8.828  1.00  0.00      PROA  
ATOM    949  CA  LEU P 123      15.913  23.529  -9.418  1.00  0.00      PROA  
ATOM    950  CB  LEU P 123      15.617  24.187 -10.793  1.00  0.00      PROA  
ATOM    951  CG  LEU P 123      14.327  23.623 -11.484  1.00  0.00      PROA  
ATOM    952  CD1 LEU P 123      13.078  23.692 -10.556  1.00  0.00      PROA  
ATOM    953  CD2 LEU P 123      14.229  24.190 -12.880  1.00  0.00      PROA  
ATOM    954  C   LEU P 123      15.989  21.975  -9.505  1.00  0.00      PROA  
ATOM    955  O   LEU P 123      15.079  21.232  -9.154  1.00  0.00      PROA  
ATOM    956  N   LYS P 124      17.149  21.401  -9.841  1.00  0.00      PROA  
ATOM    957  CA  LYS P 124      17.522  19.943  -9.764  1.00  0.00      PROA  
ATOM    958  CB  LYS P 124      18.918  19.708 -10.422  1.00  0.00      PROA  
ATOM    959  CG  LYS P 124      18.892  19.892 -11.972  1.00  0.00      PROA  
ATOM    960  CD  LYS P 124      20.321  19.844 -12.505  1.00  0.00      PROA  
ATOM    961  CE  LYS P 124      20.795  18.380 -12.518  1.00  0.00      PROA  
ATOM    962  NZ  LYS P 124      22.232  18.332 -12.636  1.00  0.00      PROA  
ATOM    963  C   LYS P 124      17.339  19.360  -8.395  1.00  0.00      PROA  
ATOM    964  O   LYS P 124      16.584  18.359  -8.204  1.00  0.00      PROA  
ATOM    965  N   ARG P 125      17.829  20.105  -7.375  1.00  0.00      PROA  
ATOM    966  CA  ARG P 125      17.687  19.705  -5.939  1.00  0.00      PROA  
ATOM    967  CB  ARG P 125      18.603  20.557  -5.011  1.00  0.00      PROA  
ATOM    968  CG  ARG P 125      18.660  19.999  -3.565  1.00  0.00      PROA  
ATOM    969  CD  ARG P 125      18.073  20.988  -2.468  1.00  0.00      PROA  
ATOM    970  NE  ARG P 125      18.834  22.245  -2.593  1.00  0.00      PROA  
ATOM    971  CZ  ARG P 125      18.646  23.375  -1.914  1.00  0.00      PROA  
ATOM    972  NH1 ARG P 125      17.906  23.498  -0.865  1.00  0.00      PROA  
ATOM    973  NH2 ARG P 125      19.432  24.418  -2.313  1.00  0.00      PROA  
ATOM    974  C   ARG P 125      16.183  19.779  -5.504  1.00  0.00      PROA  
ATOM    975  O   ARG P 125      15.664  18.891  -4.855  1.00  0.00      PROA  
ATOM    976  N   LEU P 126      15.462  20.837  -5.952  1.00  0.00      PROA  
ATOM    977  CA  LEU P 126      14.058  21.122  -5.552  1.00  0.00      PROA  
ATOM    978  CB  LEU P 126      13.706  22.572  -6.003  1.00  0.00      PROA  
ATOM    979  CG  LEU P 126      12.195  22.938  -5.857  1.00  0.00      PROA  
ATOM    980  CD1 LEU P 126      11.848  22.904  -4.377  1.00  0.00      PROA  
ATOM    981  CD2 LEU P 126      11.995  24.341  -6.450  1.00  0.00      PROA  
ATOM    982  C   LEU P 126      13.148  20.041  -6.139  1.00  0.00      PROA  
ATOM    983  O   LEU P 126      12.357  19.425  -5.430  1.00  0.00      PROA  
ATOM    984  N   ILE P 127      13.202  19.662  -7.440  1.00  0.00      PROA  
ATOM    985  CA  ILE P 127      12.448  18.494  -7.944  1.00  0.00      PROA  
ATOM    986  CB  ILE P 127      12.717  18.421  -9.420  1.00  0.00      PROA  
ATOM    987  CG2 ILE P 127      12.019  17.095  -9.991  1.00  0.00      PROA  
ATOM    988  CG1 ILE P 127      12.259  19.658 -10.187  1.00  0.00      PROA  
ATOM    989  CD  ILE P 127      12.801  19.739 -11.588  1.00  0.00      PROA  
ATOM    990  C   ILE P 127      12.603  17.139  -7.260  1.00  0.00      PROA  
ATOM    991  O   ILE P 127      11.591  16.456  -6.932  1.00  0.00      PROA  
ATOM    992  N   LYS P 128      13.848  16.653  -6.987  1.00  0.00      PROA  
ATOM    993  CA  LYS P 128      14.081  15.565  -6.148  1.00  0.00      PROA  
ATOM    994  CB  LYS P 128      15.590  15.131  -6.237  1.00  0.00      PROA  
ATOM    995  CG  LYS P 128      15.996  14.896  -7.742  1.00  0.00      PROA  
ATOM    996  CD  LYS P 128      15.197  13.802  -8.519  1.00  0.00      PROA  
ATOM    997  CE  LYS P 128      15.331  12.363  -7.985  1.00  0.00      PROA  
ATOM    998  NZ  LYS P 128      16.769  11.916  -7.914  1.00  0.00      PROA  
ATOM    999  C   LYS P 128      13.658  15.775  -4.677  1.00  0.00      PROA  
ATOM   1000  O   LYS P 128      13.192  14.757  -4.056  1.00  0.00      PROA  
ATOM   1001  N   ALA P 129      13.853  16.999  -4.033  1.00  0.00      PROA  
ATOM   1002  CA  ALA P 129      13.394  17.271  -2.711  1.00  0.00      PROA  
ATOM   1003  CB  ALA P 129      13.915  18.711  -2.330  1.00  0.00      PROA  
ATOM   1004  C   ALA P 129      11.971  17.069  -2.485  1.00  0.00      PROA  
ATOM   1005  O   ALA P 129      11.548  16.614  -1.452  1.00  0.00      PROA  
ATOM   1006  N   MET P 130      11.150  17.463  -3.488  1.00  0.00      PROA  
ATOM   1007  CA  MET P 130       9.718  17.300  -3.503  1.00  0.00      PROA  
ATOM   1008  CB  MET P 130       8.989  18.261  -4.522  1.00  0.00      PROA  
ATOM   1009  CG  MET P 130       9.219  19.817  -4.293  1.00  0.00      PROA  
ATOM   1010  SD  MET P 130       8.517  20.975  -5.536  1.00  0.00      PROA  
ATOM   1011  CE  MET P 130       6.693  21.003  -5.316  1.00  0.00      PROA  
ATOM   1012  C   MET P 130       9.328  15.873  -3.910  1.00  0.00      PROA  
ATOM   1013  O   MET P 130       8.178  15.572  -4.150  1.00  0.00      PROA  
ATOM   1014  N   ASN P 131      10.310  14.899  -3.981  1.00  0.00      PROA  
ATOM   1015  CA  ASN P 131      10.193  13.516  -4.416  1.00  0.00      PROA  
ATOM   1016  CB  ASN P 131       9.519  12.621  -3.354  1.00  0.00      PROA  
ATOM   1017  CG  ASN P 131      10.119  12.948  -1.984  1.00  0.00      PROA  
ATOM   1018  OD1 ASN P 131       9.388  13.120  -1.011  1.00  0.00      PROA  
ATOM   1019  ND2 ASN P 131      11.497  12.922  -1.768  1.00  0.00      PROA  
ATOM   1020  C   ASN P 131       9.459  13.419  -5.643  1.00  0.00      PROA  
ATOM   1021  O   ASN P 131       8.552  12.576  -5.749  1.00  0.00      PROA  
ATOM   1022  N   LEU P 132       9.808  14.210  -6.622  1.00  0.00      PROA  
ATOM   1023  CA  LEU P 132       9.241  14.066  -7.929  1.00  0.00      PROA  
ATOM   1024  CB  LEU P 132       8.786  15.426  -8.621  1.00  0.00      PROA  
ATOM   1025  CG  LEU P 132       7.800  16.259  -7.794  1.00  0.00      PROA  
ATOM   1026  CD1 LEU P 132       7.811  17.644  -8.381  1.00  0.00      PROA  
ATOM   1027  CD2 LEU P 132       6.410  15.689  -7.621  1.00  0.00      PROA  
ATOM   1028  C   LEU P 132      10.131  13.175  -8.804  1.00  0.00      PROA  
ATOM   1029  O   LEU P 132      11.146  13.584  -9.258  1.00  0.00      PROA  
ATOM   1030  N   ASP P 133       9.654  11.893  -9.048  1.00  0.00      PROA  
ATOM   1031  CA  ASP P 133      10.200  10.784  -9.852  1.00  0.00      PROA  
ATOM   1032  CB  ASP P 133       9.044   9.999 -10.545  1.00  0.00      PROA  
ATOM   1033  CG  ASP P 133       7.951   9.586  -9.577  1.00  0.00      PROA  
ATOM   1034  OD1 ASP P 133       6.965   8.983 -10.158  1.00  0.00      PROA  
ATOM   1035  OD2 ASP P 133       7.958   9.764  -8.338  1.00  0.00      PROA  
ATOM   1036  C   ASP P 133      11.295  11.085 -10.973  1.00  0.00      PROA  
ATOM   1037  O   ASP P 133      11.120  12.015 -11.740  1.00  0.00      PROA  
ATOM   1038  N   GLU P 134      12.377  10.333 -11.116  1.00  0.00      PROA  
ATOM   1039  CA  GLU P 134      13.611  10.565 -11.796  1.00  0.00      PROA  
ATOM   1040  CB  GLU P 134      14.391   9.260 -11.809  1.00  0.00      PROA  
ATOM   1041  CG  GLU P 134      14.984   8.858 -10.448  1.00  0.00      PROA  
ATOM   1042  CD  GLU P 134      15.633   7.521 -10.396  1.00  0.00      PROA  
ATOM   1043  OE1 GLU P 134      16.674   7.343  -9.774  1.00  0.00      PROA  
ATOM   1044  OE2 GLU P 134      14.982   6.609 -10.919  1.00  0.00      PROA  
ATOM   1045  C   GLU P 134      13.544  11.164 -13.161  1.00  0.00      PROA  
ATOM   1046  O   GLU P 134      13.951  12.250 -13.446  1.00  0.00      PROA  
ATOM   1047  N   LYS P 135      13.063  10.461 -14.187  1.00  0.00      PROA  
ATOM   1048  CA  LYS P 135      12.946  10.899 -15.564  1.00  0.00      PROA  
ATOM   1049  CB  LYS P 135      12.931   9.663 -16.521  1.00  0.00      PROA  
ATOM   1050  CG  LYS P 135      14.233   8.717 -16.419  1.00  0.00      PROA  
ATOM   1051  CD  LYS P 135      15.536   9.532 -16.417  1.00  0.00      PROA  
ATOM   1052  CE  LYS P 135      16.807   8.793 -16.050  1.00  0.00      PROA  
ATOM   1053  NZ  LYS P 135      17.086   7.898 -17.307  1.00  0.00      PROA  
ATOM   1054  C   LYS P 135      11.543  11.536 -15.867  1.00  0.00      PROA  
ATOM   1055  O   LYS P 135      11.398  12.078 -16.978  1.00  0.00      PROA  
ATOM   1056  N   GLN P 136      10.534  11.506 -15.006  1.00  0.00      PROA  
ATOM   1057  CA  GLN P 136       9.208  12.039 -15.294  1.00  0.00      PROA  
ATOM   1058  CB  GLN P 136       8.245  11.563 -14.135  1.00  0.00      PROA  
ATOM   1059  CG  GLN P 136       7.841  10.068 -14.299  1.00  0.00      PROA  
ATOM   1060  CD  GLN P 136       7.052   9.733 -15.585  1.00  0.00      PROA  
ATOM   1061  OE1 GLN P 136       6.292  10.453 -16.259  1.00  0.00      PROA  
ATOM   1062  NE2 GLN P 136       7.066   8.408 -15.917  1.00  0.00      PROA  
ATOM   1063  C   GLN P 136       9.213  13.578 -15.576  1.00  0.00      PROA  
ATOM   1064  O   GLN P 136       8.444  14.142 -16.347  1.00  0.00      PROA  
ATOM   1065  N   TRP P 137      10.040  14.265 -14.755  1.00  0.00      PROA  
ATOM   1066  CA  TRP P 137      10.121  15.723 -14.670  1.00  0.00      PROA  
ATOM   1067  CB  TRP P 137       9.902  16.064 -13.136  1.00  0.00      PROA  
ATOM   1068  CG  TRP P 137       8.623  15.399 -12.665  1.00  0.00      PROA  
ATOM   1069  CD1 TRP P 137       8.422  14.190 -11.966  1.00  0.00      PROA  
ATOM   1070  NE1 TRP P 137       7.022  14.028 -11.778  1.00  0.00      PROA  
ATOM   1071  CE2 TRP P 137       6.349  14.985 -12.419  1.00  0.00      PROA  
ATOM   1072  CD2 TRP P 137       7.278  15.922 -12.888  1.00  0.00      PROA  
ATOM   1073  CE3 TRP P 137       6.773  16.997 -13.602  1.00  0.00      PROA  
ATOM   1074  CZ3 TRP P 137       5.392  16.970 -13.894  1.00  0.00      PROA  
ATOM   1075  CZ2 TRP P 137       4.977  15.152 -12.388  1.00  0.00      PROA  
ATOM   1076  CH2 TRP P 137       4.488  16.130 -13.297  1.00  0.00      PROA  
ATOM   1077  C   TRP P 137      11.543  16.334 -15.123  1.00  0.00      PROA  
ATOM   1078  O   TRP P 137      12.260  16.755 -14.220  1.00  0.00      PROA  
ATOM   1079  N   PRO P 138      11.965  16.407 -16.371  1.00  0.00      PROA  
ATOM   1080  CD  PRO P 138      11.127  16.039 -17.487  1.00  0.00      PROA  
ATOM   1081  CA  PRO P 138      13.251  16.887 -16.727  1.00  0.00      PROA  
ATOM   1082  CB  PRO P 138      13.346  16.496 -18.235  1.00  0.00      PROA  
ATOM   1083  CG  PRO P 138      12.150  15.563 -18.454  1.00  0.00      PROA  
ATOM   1084  C   PRO P 138      13.570  18.344 -16.413  1.00  0.00      PROA  
ATOM   1085  O   PRO P 138      12.748  19.199 -16.796  1.00  0.00      PROA  
ATOM   1086  N   PRO P 139      14.687  18.650 -15.801  1.00  0.00      PROA  
ATOM   1087  CD  PRO P 139      15.737  17.727 -15.488  1.00  0.00      PROA  
ATOM   1088  CA  PRO P 139      15.053  19.991 -15.368  1.00  0.00      PROA  
ATOM   1089  CB  PRO P 139      16.297  19.837 -14.515  1.00  0.00      PROA  
ATOM   1090  CG  PRO P 139      16.960  18.513 -15.069  1.00  0.00      PROA  
ATOM   1091  C   PRO P 139      15.224  21.074 -16.370  1.00  0.00      PROA  
ATOM   1092  O   PRO P 139      15.000  22.259 -16.000  1.00  0.00      PROA  
ATOM   1093  N   ARG P 140      15.581  20.793 -17.647  1.00  0.00      PROA  
ATOM   1094  CA  ARG P 140      15.440  21.737 -18.820  1.00  0.00      PROA  
ATOM   1095  CB  ARG P 140      16.092  21.254 -20.171  1.00  0.00      PROA  
ATOM   1096  CG  ARG P 140      17.639  21.045 -20.105  1.00  0.00      PROA  
ATOM   1097  CD  ARG P 140      18.593  22.142 -19.606  1.00  0.00      PROA  
ATOM   1098  NE  ARG P 140      19.931  21.518 -19.422  1.00  0.00      PROA  
ATOM   1099  CZ  ARG P 140      20.984  22.258 -19.290  1.00  0.00      PROA  
ATOM   1100  NH1 ARG P 140      21.024  23.517 -19.250  1.00  0.00      PROA  
ATOM   1101  NH2 ARG P 140      22.123  21.573 -19.308  1.00  0.00      PROA  
ATOM   1102  C   ARG P 140      14.005  22.230 -19.149  1.00  0.00      PROA  
ATOM   1103  O   ARG P 140      13.753  23.385 -19.496  1.00  0.00      PROA  
ATOM   1104  N   GLN P 141      13.001  21.317 -19.113  1.00  0.00      PROA  
ATOM   1105  CA  GLN P 141      11.619  21.590 -19.253  1.00  0.00      PROA  
ATOM   1106  CB  GLN P 141      10.756  20.293 -19.512  1.00  0.00      PROA  
ATOM   1107  CG  GLN P 141      11.133  19.470 -20.845  1.00  0.00      PROA  
ATOM   1108  CD  GLN P 141      11.959  20.130 -21.921  1.00  0.00      PROA  
ATOM   1109  OE1 GLN P 141      13.163  19.924 -22.108  1.00  0.00      PROA  
ATOM   1110  NE2 GLN P 141      11.365  21.009 -22.765  1.00  0.00      PROA  
ATOM   1111  C   GLN P 141      11.130  22.475 -18.140  1.00  0.00      PROA  
ATOM   1112  O   GLN P 141      10.481  23.492 -18.463  1.00  0.00      PROA  
ATOM   1113  N   ALA P 142      11.574  22.288 -16.861  1.00  0.00      PROA  
ATOM   1114  CA  ALA P 142      11.206  23.040 -15.685  1.00  0.00      PROA  
ATOM   1115  CB  ALA P 142      11.754  22.252 -14.378  1.00  0.00      PROA  
ATOM   1116  C   ALA P 142      11.797  24.393 -15.679  1.00  0.00      PROA  
ATOM   1117  O   ALA P 142      11.235  25.366 -15.253  1.00  0.00      PROA  
ATOM   1118  N   MET P 143      13.052  24.469 -16.137  1.00  0.00      PROA  
ATOM   1119  CA  MET P 143      13.735  25.715 -16.204  1.00  0.00      PROA  
ATOM   1120  CB  MET P 143      15.272  25.380 -16.292  1.00  0.00      PROA  
ATOM   1121  CG  MET P 143      16.132  26.579 -15.994  1.00  0.00      PROA  
ATOM   1122  SD  MET P 143      16.061  27.261 -14.230  1.00  0.00      PROA  
ATOM   1123  CE  MET P 143      15.889  28.992 -14.786  1.00  0.00      PROA  
ATOM   1124  C   MET P 143      13.251  26.526 -17.371  1.00  0.00      PROA  
ATOM   1125  O   MET P 143      13.085  27.718 -17.357  1.00  0.00      PROA  
ATOM   1126  N   TRP P 144      12.910  25.942 -18.552  1.00  0.00      PROA  
ATOM   1127  CA  TRP P 144      12.144  26.580 -19.675  1.00  0.00      PROA  
ATOM   1128  CB  TRP P 144      12.025  25.636 -20.903  1.00  0.00      PROA  
ATOM   1129  CG  TRP P 144      11.129  26.150 -21.980  1.00  0.00      PROA  
ATOM   1130  CD1 TRP P 144       9.982  25.457 -22.455  1.00  0.00      PROA  
ATOM   1131  NE1 TRP P 144       9.281  26.288 -23.325  1.00  0.00      PROA  
ATOM   1132  CE2 TRP P 144       9.999  27.511 -23.433  1.00  0.00      PROA  
ATOM   1133  CD2 TRP P 144      11.159  27.405 -22.647  1.00  0.00      PROA  
ATOM   1134  CE3 TRP P 144      12.092  28.402 -22.628  1.00  0.00      PROA  
ATOM   1135  CZ3 TRP P 144      11.809  29.523 -23.371  1.00  0.00      PROA  
ATOM   1136  CZ2 TRP P 144       9.829  28.570 -24.315  1.00  0.00      PROA  
ATOM   1137  CH2 TRP P 144      10.749  29.566 -24.262  1.00  0.00      PROA  
ATOM   1138  C   TRP P 144      10.766  27.012 -19.186  1.00  0.00      PROA  
ATOM   1139  O   TRP P 144      10.355  28.125 -19.586  1.00  0.00      PROA  
ATOM   1140  N   TYR P 145       9.982  26.286 -18.354  1.00  0.00      PROA  
ATOM   1141  CA  TYR P 145       8.802  26.821 -17.579  1.00  0.00      PROA  
ATOM   1142  CB  TYR P 145       8.235  25.713 -16.534  1.00  0.00      PROA  
ATOM   1143  CG  TYR P 145       6.806  26.110 -16.112  1.00  0.00      PROA  
ATOM   1144  CD1 TYR P 145       6.485  26.747 -14.876  1.00  0.00      PROA  
ATOM   1145  CE1 TYR P 145       5.146  27.041 -14.657  1.00  0.00      PROA  
ATOM   1146  CZ  TYR P 145       4.083  26.636 -15.438  1.00  0.00      PROA  
ATOM   1147  OH  TYR P 145       2.855  27.280 -15.228  1.00  0.00      PROA  
ATOM   1148  CD2 TYR P 145       5.743  25.605 -16.939  1.00  0.00      PROA  
ATOM   1149  CE2 TYR P 145       4.380  25.892 -16.591  1.00  0.00      PROA  
ATOM   1150  C   TYR P 145       8.989  28.191 -16.898  1.00  0.00      PROA  
ATOM   1151  O   TYR P 145       8.213  29.139 -17.054  1.00  0.00      PROA  
ATOM   1152  N   ILE P 146      10.063  28.261 -16.122  1.00  0.00      PROA  
ATOM   1153  CA  ILE P 146      10.475  29.351 -15.366  1.00  0.00      PROA  
ATOM   1154  CB  ILE P 146      11.525  28.976 -14.401  1.00  0.00      PROA  
ATOM   1155  CG2 ILE P 146      12.285  30.172 -13.827  1.00  0.00      PROA  
ATOM   1156  CG1 ILE P 146      10.853  28.060 -13.288  1.00  0.00      PROA  
ATOM   1157  CD  ILE P 146      11.839  27.576 -12.241  1.00  0.00      PROA  
ATOM   1158  C   ILE P 146      10.937  30.535 -16.184  1.00  0.00      PROA  
ATOM   1159  O   ILE P 146      10.490  31.614 -15.935  1.00  0.00      PROA  
ATOM   1160  N   ASN P 147      11.683  30.337 -17.316  1.00  0.00      PROA  
ATOM   1161  CA  ASN P 147      12.059  31.361 -18.267  1.00  0.00      PROA  
ATOM   1162  CB  ASN P 147      13.210  30.903 -19.164  1.00  0.00      PROA  
ATOM   1163  CG  ASN P 147      14.451  30.817 -18.327  1.00  0.00      PROA  
ATOM   1164  OD1 ASN P 147      14.490  30.938 -17.117  1.00  0.00      PROA  
ATOM   1165  ND2 ASN P 147      15.620  30.534 -18.991  1.00  0.00      PROA  
ATOM   1166  C   ASN P 147      10.843  31.855 -19.057  1.00  0.00      PROA  
ATOM   1167  O   ASN P 147      10.626  33.050 -19.201  1.00  0.00      PROA  
ATOM   1168  N   SER P 148      10.065  30.980 -19.679  1.00  0.00      PROA  
ATOM   1169  CA  SER P 148       9.012  31.425 -20.535  1.00  0.00      PROA  
ATOM   1170  CB  SER P 148       8.526  30.290 -21.502  1.00  0.00      PROA  
ATOM   1171  OG  SER P 148       7.580  30.626 -22.492  1.00  0.00      PROA  
ATOM   1172  C   SER P 148       7.807  32.076 -19.836  1.00  0.00      PROA  
ATOM   1173  O   SER P 148       7.273  33.110 -20.376  1.00  0.00      PROA  
ATOM   1174  N   GLN P 149       7.447  31.607 -18.599  1.00  0.00      PROA  
ATOM   1175  CA  GLN P 149       6.444  32.395 -17.775  1.00  0.00      PROA  
ATOM   1176  CB  GLN P 149       6.174  31.566 -16.481  1.00  0.00      PROA  
ATOM   1177  CG  GLN P 149       5.320  30.289 -16.647  1.00  0.00      PROA  
ATOM   1178  CD  GLN P 149       5.176  29.666 -18.071  1.00  0.00      PROA  
ATOM   1179  OE1 GLN P 149       4.522  30.272 -18.961  1.00  0.00      PROA  
ATOM   1180  NE2 GLN P 149       5.719  28.432 -18.271  1.00  0.00      PROA  
ATOM   1181  C   GLN P 149       6.846  33.849 -17.377  1.00  0.00      PROA  
ATOM   1182  O   GLN P 149       6.137  34.842 -17.397  1.00  0.00      PROA  
ATOM   1183  N   LYS P 150       8.158  34.033 -16.929  1.00  0.00      PROA  
ATOM   1184  CA  LYS P 150       8.758  35.338 -16.889  1.00  0.00      PROA  
ATOM   1185  CB  LYS P 150      10.209  35.142 -16.510  1.00  0.00      PROA  
ATOM   1186  CG  LYS P 150      10.407  34.941 -14.969  1.00  0.00      PROA  
ATOM   1187  CD  LYS P 150      11.792  34.593 -14.455  1.00  0.00      PROA  
ATOM   1188  CE  LYS P 150      11.886  34.301 -12.953  1.00  0.00      PROA  
ATOM   1189  NZ  LYS P 150      13.292  34.144 -12.512  1.00  0.00      PROA  
ATOM   1190  C   LYS P 150       8.754  36.228 -18.132  1.00  0.00      PROA  
ATOM   1191  O   LYS P 150       8.447  37.411 -17.905  1.00  0.00      PROA  
ATOM   1192  N   ASP P 151       9.047  35.674 -19.359  1.00  0.00      PROA  
ATOM   1193  CA  ASP P 151       8.859  36.388 -20.643  1.00  0.00      PROA  
ATOM   1194  CB  ASP P 151       9.549  35.568 -21.705  1.00  0.00      PROA  
ATOM   1195  CG  ASP P 151      11.083  35.770 -21.777  1.00  0.00      PROA  
ATOM   1196  OD1 ASP P 151      11.632  36.696 -21.119  1.00  0.00      PROA  
ATOM   1197  OD2 ASP P 151      11.680  35.063 -22.626  1.00  0.00      PROA  
ATOM   1198  C   ASP P 151       7.364  36.727 -20.891  1.00  0.00      PROA  
ATOM   1199  O   ASP P 151       7.106  37.634 -21.663  1.00  0.00      PROA  
ATOM   1200  N   GLU P 152       6.406  36.073 -20.237  1.00  0.00      PROA  
ATOM   1201  CA  GLU P 152       4.951  36.346 -20.367  1.00  0.00      PROA  
ATOM   1202  CB  GLU P 152       4.151  35.028 -20.570  1.00  0.00      PROA  
ATOM   1203  CG  GLU P 152       3.833  34.685 -22.021  1.00  0.00      PROA  
ATOM   1204  CD  GLU P 152       2.760  33.640 -22.240  1.00  0.00      PROA  
ATOM   1205  OE1 GLU P 152       3.072  32.526 -22.689  1.00  0.00      PROA  
ATOM   1206  OE2 GLU P 152       1.570  34.000 -21.986  1.00  0.00      PROA  
ATOM   1207  C   GLU P 152       4.396  37.142 -19.207  1.00  0.00      PROA  
ATOM   1208  O   GLU P 152       3.190  37.387 -19.127  1.00  0.00      PROA  
ATOM   1209  N   GLY P 153       5.245  37.650 -18.325  1.00  0.00      PROA  
ATOM   1210  CA  GLY P 153       4.873  38.543 -17.231  1.00  0.00      PROA  
ATOM   1211  C   GLY P 153       4.068  37.841 -16.154  1.00  0.00      PROA  
ATOM   1212  O   GLY P 153       3.182  38.409 -15.527  1.00  0.00      PROA  
ATOM   1213  N   LEU P 154       4.256  36.546 -16.010  1.00  0.00      PROA  
ATOM   1214  CA  LEU P 154       3.502  35.750 -15.094  1.00  0.00      PROA  
ATOM   1215  CB  LEU P 154       3.095  34.371 -15.824  1.00  0.00      PROA  
ATOM   1216  CG  LEU P 154       2.453  34.595 -17.252  1.00  0.00      PROA  
ATOM   1217  CD1 LEU P 154       2.416  33.180 -17.991  1.00  0.00      PROA  
ATOM   1218  CD2 LEU P 154       0.996  35.126 -17.267  1.00  0.00      PROA  
ATOM   1219  C   LEU P 154       4.249  35.447 -13.816  1.00  0.00      PROA  
ATOM   1220  O   LEU P 154       5.278  34.765 -13.864  1.00  0.00      PROA  
ATOM   1221  N   ARG P 155       3.635  35.771 -12.726  1.00  0.00      PROA  
ATOM   1222  CA  ARG P 155       3.933  35.264 -11.456  1.00  0.00      PROA  
ATOM   1223  CB  ARG P 155       3.711  36.290 -10.354  1.00  0.00      PROA  
ATOM   1224  CG  ARG P 155       4.655  37.547 -10.356  1.00  0.00      PROA  
ATOM   1225  CD  ARG P 155       6.031  37.105  -9.842  1.00  0.00      PROA  
ATOM   1226  NE  ARG P 155       6.868  38.289  -9.733  1.00  0.00      PROA  
ATOM   1227  CZ  ARG P 155       8.149  38.291  -9.313  1.00  0.00      PROA  
ATOM   1228  NH1 ARG P 155       8.820  37.212  -9.028  1.00  0.00      PROA  
ATOM   1229  NH2 ARG P 155       8.616  39.405  -9.174  1.00  0.00      PROA  
ATOM   1230  C   ARG P 155       3.067  33.959 -11.218  1.00  0.00      PROA  
ATOM   1231  O   ARG P 155       2.088  33.835 -11.901  1.00  0.00      PROA  
ATOM   1232  N   PRO P 156       3.479  32.943 -10.398  1.00  0.00      PROA  
ATOM   1233  CD  PRO P 156       4.538  33.050  -9.386  1.00  0.00      PROA  
ATOM   1234  CA  PRO P 156       3.026  31.543 -10.527  1.00  0.00      PROA  
ATOM   1235  CB  PRO P 156       3.848  30.796  -9.417  1.00  0.00      PROA  
ATOM   1236  CG  PRO P 156       5.105  31.653  -9.177  1.00  0.00      PROA  
ATOM   1237  C   PRO P 156       1.579  31.334 -10.251  1.00  0.00      PROA  
ATOM   1238  O   PRO P 156       1.000  30.360 -10.765  1.00  0.00      PROA  
ATOM   1239  N   HSE P 157       0.909  32.146  -9.386  1.00  0.00      PROA  
ATOM   1240  CA  HSE P 157      -0.374  31.880  -8.874  1.00  0.00      PROA  
ATOM   1241  CB  HSE P 157      -0.450  32.004  -7.435  1.00  0.00      PROA  
ATOM   1242  ND1 HSE P 157       1.282  33.742  -7.060  1.00  0.00      PROA  
ATOM   1243  CG  HSE P 157      -0.021  33.359  -6.923  1.00  0.00      PROA  
ATOM   1244  CE1 HSE P 157       1.337  34.928  -6.525  1.00  0.00      PROA  
ATOM   1245  NE2 HSE P 157       0.163  35.284  -5.926  1.00  0.00      PROA  
ATOM   1246  CD2 HSE P 157      -0.730  34.271  -6.176  1.00  0.00      PROA  
ATOM   1247  C   HSE P 157      -1.362  32.876  -9.499  1.00  0.00      PROA  
ATOM   1248  O   HSE P 157      -2.309  33.218  -8.928  1.00  0.00      PROA  
ATOM   1249  N   HSD P 158      -1.039  33.334 -10.751  1.00  0.00      PROA  
ATOM   1250  CA  HSD P 158      -1.888  34.188 -11.568  1.00  0.00      PROA  
ATOM   1251  CB  HSD P 158      -1.155  35.563 -12.000  1.00  0.00      PROA  
ATOM   1252  ND1 HSD P 158       0.102  37.431 -10.851  1.00  0.00      PROA  
ATOM   1253  CG  HSD P 158      -0.837  36.435 -10.799  1.00  0.00      PROA  
ATOM   1254  CE1 HSD P 158       0.324  37.890  -9.592  1.00  0.00      PROA  
ATOM   1255  NE2 HSD P 158      -0.509  37.289  -8.782  1.00  0.00      PROA  
ATOM   1256  CD2 HSD P 158      -1.271  36.346  -9.491  1.00  0.00      PROA  
ATOM   1257  C   HSD P 158      -2.181  33.430 -12.863  1.00  0.00      PROA  
ATOM   1258  O   HSD P 158      -2.442  34.051 -13.874  1.00  0.00      PROA  
ATOM   1259  N   ILE P 159      -1.861  32.140 -12.865  1.00  0.00      PROA  
ATOM   1260  CA  ILE P 159      -1.919  31.322 -14.021  1.00  0.00      PROA  
ATOM   1261  CB  ILE P 159      -0.613  30.614 -14.383  1.00  0.00      PROA  
ATOM   1262  CG2 ILE P 159      -0.754  29.895 -15.734  1.00  0.00      PROA  
ATOM   1263  CG1 ILE P 159       0.570  31.650 -14.394  1.00  0.00      PROA  
ATOM   1264  CD  ILE P 159       1.975  30.939 -14.605  1.00  0.00      PROA  
ATOM   1265  C   ILE P 159      -3.075  30.404 -14.154  1.00  0.00      PROA  
ATOM   1266  O   ILE P 159      -3.397  29.483 -13.410  1.00  0.00      PROA  
ATOM   1267  N   GLN P 160      -3.884  30.717 -15.205  1.00  0.00      PROA  
ATOM   1268  CA  GLN P 160      -5.080  29.891 -15.482  1.00  0.00      PROA  
ATOM   1269  CB  GLN P 160      -5.927  30.458 -16.604  1.00  0.00      PROA  
ATOM   1270  CG  GLN P 160      -6.554  31.872 -16.316  1.00  0.00      PROA  
ATOM   1271  CD  GLN P 160      -5.646  32.906 -16.843  1.00  0.00      PROA  
ATOM   1272  OE1 GLN P 160      -5.152  33.842 -16.225  1.00  0.00      PROA  
ATOM   1273  NE2 GLN P 160      -5.403  32.812 -18.177  1.00  0.00      PROA  
ATOM   1274  C   GLN P 160      -4.774  28.438 -15.788  1.00  0.00      PROA  
ATOM   1275  O   GLN P 160      -3.895  28.046 -16.642  1.00  0.00      PROA  
ATOM   1276  N   SER P 161      -5.544  27.472 -15.214  1.00  0.00      PROA  
ATOM   1277  CA  SER P 161      -5.415  26.060 -15.632  1.00  0.00      PROA  
ATOM   1278  CB  SER P 161      -4.331  25.241 -14.832  1.00  0.00      PROA  
ATOM   1279  OG  SER P 161      -4.324  23.861 -15.329  1.00  0.00      PROA  
ATOM   1280  C   SER P 161      -6.845  25.518 -15.609  1.00  0.00      PROA  
ATOM   1281  O   SER P 161      -7.770  26.132 -15.075  1.00  0.00      PROA  
ATOM   1282  N   TYR P 162      -7.034  24.579 -16.547  1.00  0.00      PROA  
ATOM   1283  CA  TYR P 162      -8.277  24.092 -17.117  1.00  0.00      PROA  
ATOM   1284  CB  TYR P 162      -8.419  24.461 -18.577  1.00  0.00      PROA  
ATOM   1285  CG  TYR P 162      -8.318  25.976 -18.890  1.00  0.00      PROA  
ATOM   1286  CD1 TYR P 162      -9.412  26.787 -18.917  1.00  0.00      PROA  
ATOM   1287  CE1 TYR P 162      -9.281  28.191 -19.145  1.00  0.00      PROA  
ATOM   1288  CZ  TYR P 162      -7.968  28.752 -19.307  1.00  0.00      PROA  
ATOM   1289  OH  TYR P 162      -7.888  30.168 -19.441  1.00  0.00      PROA  
ATOM   1290  CD2 TYR P 162      -7.014  26.493 -19.113  1.00  0.00      PROA  
ATOM   1291  CE2 TYR P 162      -6.898  27.921 -19.163  1.00  0.00      PROA  
ATOM   1292  C   TYR P 162      -8.335  22.598 -16.926  1.00  0.00      PROA  
ATOM   1293  O   TYR P 162      -9.242  22.081 -17.542  1.00  0.00      PROA  
ATOM   1294  N   GLY P 163      -7.466  22.006 -16.086  1.00  0.00      PROA  
ATOM   1295  CA  GLY P 163      -7.542  20.624 -15.639  1.00  0.00      PROA  
ATOM   1296  C   GLY P 163      -6.416  19.731 -15.941  1.00  0.00      PROA  
ATOM   1297  O   GLY P 163      -6.616  18.519 -15.782  1.00  0.00      PROA  
ATOM   1298  N   ASN P 164      -5.289  20.404 -16.354  1.00  0.00      PROA  
ATOM   1299  CA  ASN P 164      -4.074  19.727 -16.690  1.00  0.00      PROA  
ATOM   1300  CB  ASN P 164      -3.370  20.322 -17.944  1.00  0.00      PROA  
ATOM   1301  CG  ASN P 164      -2.125  19.538 -18.444  1.00  0.00      PROA  
ATOM   1302  OD1 ASN P 164      -1.828  18.413 -18.013  1.00  0.00      PROA  
ATOM   1303  ND2 ASN P 164      -1.416  20.187 -19.365  1.00  0.00      PROA  
ATOM   1304  C   ASN P 164      -3.208  19.679 -15.436  1.00  0.00      PROA  
ATOM   1305  O   ASN P 164      -2.697  20.713 -15.075  1.00  0.00      PROA  
ATOM   1306  N   PRO P 165      -2.920  18.600 -14.736  1.00  0.00      PROA  
ATOM   1307  CD  PRO P 165      -3.512  17.326 -15.031  1.00  0.00      PROA  
ATOM   1308  CA  PRO P 165      -2.090  18.444 -13.522  1.00  0.00      PROA  
ATOM   1309  CB  PRO P 165      -2.474  17.115 -12.792  1.00  0.00      PROA  
ATOM   1310  CG  PRO P 165      -2.985  16.359 -13.983  1.00  0.00      PROA  
ATOM   1311  C   PRO P 165      -0.623  18.455 -13.806  1.00  0.00      PROA  
ATOM   1312  O   PRO P 165       0.127  18.874 -12.963  1.00  0.00      PROA  
ATOM   1313  N   VAL P 166      -0.154  18.024 -14.956  1.00  0.00      PROA  
ATOM   1314  CA  VAL P 166       1.327  18.245 -15.277  1.00  0.00      PROA  
ATOM   1315  CB  VAL P 166       1.835  17.639 -16.632  1.00  0.00      PROA  
ATOM   1316  CG1 VAL P 166       3.319  17.935 -17.011  1.00  0.00      PROA  
ATOM   1317  CG2 VAL P 166       1.696  16.181 -16.358  1.00  0.00      PROA  
ATOM   1318  C   VAL P 166       1.746  19.733 -15.261  1.00  0.00      PROA  
ATOM   1319  O   VAL P 166       2.768  20.141 -14.719  1.00  0.00      PROA  
ATOM   1320  N   GLU P 167       0.803  20.538 -15.910  1.00  0.00      PROA  
ATOM   1321  CA  GLU P 167       0.795  22.004 -15.783  1.00  0.00      PROA  
ATOM   1322  CB  GLU P 167      -0.281  22.529 -16.770  1.00  0.00      PROA  
ATOM   1323  CG  GLU P 167      -0.673  23.919 -16.402  1.00  0.00      PROA  
ATOM   1324  CD  GLU P 167      -1.519  24.652 -17.453  1.00  0.00      PROA  
ATOM   1325  OE1 GLU P 167      -2.706  24.179 -17.652  1.00  0.00      PROA  
ATOM   1326  OE2 GLU P 167      -1.083  25.719 -17.966  1.00  0.00      PROA  
ATOM   1327  C   GLU P 167       0.708  22.496 -14.307  1.00  0.00      PROA  
ATOM   1328  O   GLU P 167       1.450  23.342 -13.788  1.00  0.00      PROA  
ATOM   1329  N   GLN P 168      -0.268  21.967 -13.543  1.00  0.00      PROA  
ATOM   1330  CA  GLN P 168      -0.370  22.382 -12.215  1.00  0.00      PROA  
ATOM   1331  CB  GLN P 168      -1.745  22.023 -11.643  1.00  0.00      PROA  
ATOM   1332  CG  GLN P 168      -2.938  22.635 -12.390  1.00  0.00      PROA  
ATOM   1333  CD  GLN P 168      -4.298  22.167 -11.894  1.00  0.00      PROA  
ATOM   1334  OE1 GLN P 168      -4.481  21.711 -10.750  1.00  0.00      PROA  
ATOM   1335  NE2 GLN P 168      -5.291  22.212 -12.823  1.00  0.00      PROA  
ATOM   1336  C   GLN P 168       0.819  21.974 -11.361  1.00  0.00      PROA  
ATOM   1337  O   GLN P 168       1.270  22.755 -10.530  1.00  0.00      PROA  
ATOM   1338  N   THR P 169       1.423  20.807 -11.580  1.00  0.00      PROA  
ATOM   1339  CA  THR P 169       2.708  20.373 -10.939  1.00  0.00      PROA  
ATOM   1340  CB  THR P 169       3.190  18.907 -11.229  1.00  0.00      PROA  
ATOM   1341  OG1 THR P 169       2.099  18.006 -11.404  1.00  0.00      PROA  
ATOM   1342  CG2 THR P 169       4.124  18.469  -9.998  1.00  0.00      PROA  
ATOM   1343  C   THR P 169       3.863  21.352 -11.320  1.00  0.00      PROA  
ATOM   1344  O   THR P 169       4.599  21.838 -10.455  1.00  0.00      PROA  
ATOM   1345  N   TRP P 170       3.975  21.783 -12.555  1.00  0.00      PROA  
ATOM   1346  CA  TRP P 170       4.901  22.793 -12.971  1.00  0.00      PROA  
ATOM   1347  CB  TRP P 170       4.919  22.996 -14.570  1.00  0.00      PROA  
ATOM   1348  CG  TRP P 170       5.398  21.942 -15.507  1.00  0.00      PROA  
ATOM   1349  CD1 TRP P 170       4.877  21.680 -16.738  1.00  0.00      PROA  
ATOM   1350  NE1 TRP P 170       5.688  20.900 -17.486  1.00  0.00      PROA  
ATOM   1351  CE2 TRP P 170       6.771  20.626 -16.793  1.00  0.00      PROA  
ATOM   1352  CD2 TRP P 170       6.723  21.229 -15.526  1.00  0.00      PROA  
ATOM   1353  CE3 TRP P 170       7.767  21.043 -14.632  1.00  0.00      PROA  
ATOM   1354  CZ3 TRP P 170       8.863  20.224 -14.980  1.00  0.00      PROA  
ATOM   1355  CZ2 TRP P 170       7.866  19.865 -17.150  1.00  0.00      PROA  
ATOM   1356  CH2 TRP P 170       8.872  19.688 -16.249  1.00  0.00      PROA  
ATOM   1357  C   TRP P 170       4.778  24.191 -12.331  1.00  0.00      PROA  
ATOM   1358  O   TRP P 170       5.687  24.860 -11.850  1.00  0.00      PROA  
ATOM   1359  N   GLN P 171       3.556  24.597 -12.080  1.00  0.00      PROA  
ATOM   1360  CA  GLN P 171       3.177  25.796 -11.203  1.00  0.00      PROA  
ATOM   1361  CB  GLN P 171       1.645  26.140 -11.207  1.00  0.00      PROA  
ATOM   1362  CG  GLN P 171       1.121  26.523 -12.615  1.00  0.00      PROA  
ATOM   1363  CD  GLN P 171      -0.430  26.624 -12.632  1.00  0.00      PROA  
ATOM   1364  OE1 GLN P 171      -1.044  26.311 -11.584  1.00  0.00      PROA  
ATOM   1365  NE2 GLN P 171      -0.990  27.093 -13.736  1.00  0.00      PROA  
ATOM   1366  C   GLN P 171       3.568  25.684  -9.788  1.00  0.00      PROA  
ATOM   1367  O   GLN P 171       4.182  26.599  -9.191  1.00  0.00      PROA  
ATOM   1368  N   LYS P 172       3.297  24.542  -9.220  1.00  0.00      PROA  
ATOM   1369  CA  LYS P 172       3.769  24.241  -7.896  1.00  0.00      PROA  
ATOM   1370  CB  LYS P 172       3.198  22.826  -7.416  1.00  0.00      PROA  
ATOM   1371  CG  LYS P 172       1.716  22.692  -7.057  1.00  0.00      PROA  
ATOM   1372  CD  LYS P 172       1.100  21.303  -7.438  1.00  0.00      PROA  
ATOM   1373  CE  LYS P 172       1.943  20.126  -6.971  1.00  0.00      PROA  
ATOM   1374  NZ  LYS P 172       1.160  18.865  -7.053  1.00  0.00      PROA  
ATOM   1375  C   LYS P 172       5.255  24.395  -7.656  1.00  0.00      PROA  
ATOM   1376  O   LYS P 172       5.644  24.823  -6.582  1.00  0.00      PROA  
ATOM   1377  N   VAL P 173       6.085  23.867  -8.561  1.00  0.00      PROA  
ATOM   1378  CA  VAL P 173       7.505  24.005  -8.551  1.00  0.00      PROA  
ATOM   1379  CB  VAL P 173       8.002  23.036  -9.706  1.00  0.00      PROA  
ATOM   1380  CG1 VAL P 173       9.543  23.209  -9.923  1.00  0.00      PROA  
ATOM   1381  CG2 VAL P 173       7.631  21.584  -9.473  1.00  0.00      PROA  
ATOM   1382  C   VAL P 173       7.990  25.403  -8.973  1.00  0.00      PROA  
ATOM   1383  O   VAL P 173       8.935  25.950  -8.364  1.00  0.00      PROA  
ATOM   1384  N   TYR P 174       7.289  26.101  -9.894  1.00  0.00      PROA  
ATOM   1385  CA  TYR P 174       7.566  27.540 -10.123  1.00  0.00      PROA  
ATOM   1386  CB  TYR P 174       6.694  28.058 -11.367  1.00  0.00      PROA  
ATOM   1387  CG  TYR P 174       7.023  29.506 -11.779  1.00  0.00      PROA  
ATOM   1388  CD1 TYR P 174       5.977  30.190 -12.450  1.00  0.00      PROA  
ATOM   1389  CE1 TYR P 174       6.113  31.535 -12.867  1.00  0.00      PROA  
ATOM   1390  CZ  TYR P 174       7.328  32.197 -12.651  1.00  0.00      PROA  
ATOM   1391  OH  TYR P 174       7.623  33.536 -13.135  1.00  0.00      PROA  
ATOM   1392  CD2 TYR P 174       8.211  30.197 -11.499  1.00  0.00      PROA  
ATOM   1393  CE2 TYR P 174       8.285  31.534 -11.921  1.00  0.00      PROA  
ATOM   1394  C   TYR P 174       7.317  28.322  -8.815  1.00  0.00      PROA  
ATOM   1395  O   TYR P 174       8.198  29.040  -8.346  1.00  0.00      PROA  
ATOM   1396  N   GLN P 175       6.209  28.101  -8.127  1.00  0.00      PROA  
ATOM   1397  CA  GLN P 175       5.970  28.615  -6.817  1.00  0.00      PROA  
ATOM   1398  CB  GLN P 175       4.603  28.407  -6.368  1.00  0.00      PROA  
ATOM   1399  CG  GLN P 175       4.259  29.103  -5.033  1.00  0.00      PROA  
ATOM   1400  CD  GLN P 175       4.023  30.549  -5.299  1.00  0.00      PROA  
ATOM   1401  OE1 GLN P 175       4.935  31.364  -5.385  1.00  0.00      PROA  
ATOM   1402  NE2 GLN P 175       2.664  30.946  -5.456  1.00  0.00      PROA  
ATOM   1403  C   GLN P 175       7.039  28.226  -5.776  1.00  0.00      PROA  
ATOM   1404  O   GLN P 175       7.612  29.165  -5.203  1.00  0.00      PROA  
ATOM   1405  N   ALA P 176       7.381  26.961  -5.635  1.00  0.00      PROA  
ATOM   1406  CA  ALA P 176       8.444  26.519  -4.803  1.00  0.00      PROA  
ATOM   1407  CB  ALA P 176       8.512  24.997  -4.793  1.00  0.00      PROA  
ATOM   1408  C   ALA P 176       9.810  27.176  -5.036  1.00  0.00      PROA  
ATOM   1409  O   ALA P 176      10.449  27.727  -4.126  1.00  0.00      PROA  
ATOM   1410  N   TYR P 177      10.252  27.292  -6.309  1.00  0.00      PROA  
ATOM   1411  CA  TYR P 177      11.417  28.016  -6.774  1.00  0.00      PROA  
ATOM   1412  CB  TYR P 177      11.780  27.715  -8.337  1.00  0.00      PROA  
ATOM   1413  CG  TYR P 177      12.968  28.549  -8.970  1.00  0.00      PROA  
ATOM   1414  CD1 TYR P 177      14.236  28.055  -9.353  1.00  0.00      PROA  
ATOM   1415  CE1 TYR P 177      15.228  28.914  -9.957  1.00  0.00      PROA  
ATOM   1416  CZ  TYR P 177      14.986  30.260 -10.186  1.00  0.00      PROA  
ATOM   1417  OH  TYR P 177      15.978  31.122 -10.610  1.00  0.00      PROA  
ATOM   1418  CD2 TYR P 177      12.725  29.907  -9.360  1.00  0.00      PROA  
ATOM   1419  CE2 TYR P 177      13.709  30.701  -9.989  1.00  0.00      PROA  
ATOM   1420  C   TYR P 177      11.357  29.506  -6.474  1.00  0.00      PROA  
ATOM   1421  O   TYR P 177      12.338  30.091  -5.980  1.00  0.00      PROA  
ATOM   1422  N   GLN P 178      10.197  30.184  -6.716  1.00  0.00      PROA  
ATOM   1423  CA  GLN P 178       9.934  31.623  -6.529  1.00  0.00      PROA  
ATOM   1424  CB  GLN P 178       8.546  31.944  -7.175  1.00  0.00      PROA  
ATOM   1425  CG  GLN P 178       8.196  33.459  -6.960  1.00  0.00      PROA  
ATOM   1426  CD  GLN P 178       9.351  34.293  -7.573  1.00  0.00      PROA  
ATOM   1427  OE1 GLN P 178       9.795  34.048  -8.734  1.00  0.00      PROA  
ATOM   1428  NE2 GLN P 178      10.022  35.079  -6.673  1.00  0.00      PROA  
ATOM   1429  C   GLN P 178      10.061  31.991  -5.077  1.00  0.00      PROA  
ATOM   1430  O   GLN P 178      10.623  33.032  -4.787  1.00  0.00      PROA  
ATOM   1431  N   GLU P 179       9.488  31.193  -4.235  1.00  0.00      PROA  
ATOM   1432  CA  GLU P 179       9.476  31.227  -2.776  1.00  0.00      PROA  
ATOM   1433  CB  GLU P 179       8.584  30.117  -2.118  1.00  0.00      PROA  
ATOM   1434  CG  GLU P 179       7.047  30.433  -2.073  1.00  0.00      PROA  
ATOM   1435  CD  GLU P 179       6.750  31.685  -1.174  1.00  0.00      PROA  
ATOM   1436  OE1 GLU P 179       6.939  31.466   0.045  1.00  0.00      PROA  
ATOM   1437  OE2 GLU P 179       6.388  32.818  -1.620  1.00  0.00      PROA  
ATOM   1438  C   GLU P 179      10.825  30.992  -2.164  1.00  0.00      PROA  
ATOM   1439  O   GLU P 179      11.300  31.742  -1.358  1.00  0.00      PROA  
ATOM   1440  N   ALA P 180      11.642  30.002  -2.626  1.00  0.00      PROA  
ATOM   1441  CA  ALA P 180      12.991  29.844  -2.293  1.00  0.00      PROA  
ATOM   1442  CB  ALA P 180      13.612  28.668  -3.029  1.00  0.00      PROA  
ATOM   1443  C   ALA P 180      13.883  31.034  -2.768  1.00  0.00      PROA  
ATOM   1444  O   ALA P 180      14.703  31.598  -2.034  1.00  0.00      PROA  
ATOM   1445  N   CYS P 181      13.708  31.516  -3.979  1.00  0.00      PROA  
ATOM   1446  CA  CYS P 181      14.428  32.713  -4.475  1.00  0.00      PROA  
ATOM   1447  CB  CYS P 181      14.399  32.785  -6.065  1.00  0.00      PROA  
ATOM   1448  SG  CYS P 181      15.230  31.345  -6.853  1.00  0.00      PROA  
ATOM   1449  C   CYS P 181      14.111  34.110  -3.868  1.00  0.00      PROA  
ATOM   1450  O   CYS P 181      15.060  34.800  -3.488  1.00  0.00      PROA  
ATOM   1451  N   ASP P 182      12.843  34.344  -3.488  1.00  0.00      PROA  
ATOM   1452  CA  ASP P 182      12.399  35.510  -2.727  1.00  0.00      PROA  
ATOM   1453  CB  ASP P 182      10.861  35.517  -2.705  1.00  0.00      PROA  
ATOM   1454  CG  ASP P 182      10.145  36.686  -2.157  1.00  0.00      PROA  
ATOM   1455  OD1 ASP P 182      10.695  37.687  -1.660  1.00  0.00      PROA  
ATOM   1456  OD2 ASP P 182       8.897  36.674  -2.298  1.00  0.00      PROA  
ATOM   1457  C   ASP P 182      12.994  35.534  -1.271  1.00  0.00      PROA  
ATOM   1458  O   ASP P 182      13.522  36.552  -0.921  1.00  0.00      PROA  
ATOM   1459  N   ARG P 183      12.991  34.348  -0.571  1.00  0.00      PROA  
ATOM   1460  CA  ARG P 183      13.534  34.068   0.731  1.00  0.00      PROA  
ATOM   1461  CB  ARG P 183      13.097  32.689   1.169  1.00  0.00      PROA  
ATOM   1462  CG  ARG P 183      13.531  32.241   2.488  1.00  0.00      PROA  
ATOM   1463  CD  ARG P 183      12.771  32.923   3.667  1.00  0.00      PROA  
ATOM   1464  NE  ARG P 183      13.254  34.402   3.805  1.00  0.00      PROA  
ATOM   1465  CZ  ARG P 183      14.249  34.768   4.566  1.00  0.00      PROA  
ATOM   1466  NH1 ARG P 183      14.990  33.991   5.315  1.00  0.00      PROA  
ATOM   1467  NH2 ARG P 183      14.418  36.059   4.721  1.00  0.00      PROA  
ATOM   1468  C   ARG P 183      15.059  34.270   0.875  1.00  0.00      PROA  
ATOM   1469  O   ARG P 183      15.520  34.842   1.850  1.00  0.00      PROA  
ATOM   1470  N   ALA P 184      15.758  33.887  -0.241  1.00  0.00      PROA  
ATOM   1471  CA  ALA P 184      17.204  33.910  -0.371  1.00  0.00      PROA  
ATOM   1472  CB  ALA P 184      17.734  32.776  -1.251  1.00  0.00      PROA  
ATOM   1473  C   ALA P 184      17.771  35.152  -1.052  1.00  0.00      PROA  
ATOM   1474  O   ALA P 184      18.985  35.323  -1.111  1.00  0.00      PROA  
ATOM   1475  N   GLY P 185      16.995  36.167  -1.499  1.00  0.00      PROA  
ATOM   1476  CA  GLY P 185      17.609  37.389  -2.037  1.00  0.00      PROA  
ATOM   1477  C   GLY P 185      18.081  37.203  -3.463  1.00  0.00      PROA  
ATOM   1478  O   GLY P 185      19.031  37.840  -3.932  1.00  0.00      PROA  
ATOM   1479  N   LEU P 186      17.451  36.246  -4.209  1.00  0.00      PROA  
ATOM   1480  CA  LEU P 186      17.822  35.884  -5.571  1.00  0.00      PROA  
ATOM   1481  CB  LEU P 186      17.975  34.269  -5.796  1.00  0.00      PROA  
ATOM   1482  CG  LEU P 186      18.933  33.545  -4.878  1.00  0.00      PROA  
ATOM   1483  CD1 LEU P 186      19.096  32.058  -5.080  1.00  0.00      PROA  
ATOM   1484  CD2 LEU P 186      20.234  34.341  -4.770  1.00  0.00      PROA  
ATOM   1485  C   LEU P 186      16.984  36.408  -6.653  1.00  0.00      PROA  
ATOM   1486  O   LEU P 186      15.797  36.094  -6.857  1.00  0.00      PROA  
ATOM   1487  N   VAL P 187      17.683  37.239  -7.430  1.00  0.00      PROA  
ATOM   1488  CA  VAL P 187      17.064  37.828  -8.624  1.00  0.00      PROA  
ATOM   1489  CB  VAL P 187      16.787  39.307  -8.403  1.00  0.00      PROA  
ATOM   1490  CG1 VAL P 187      15.510  39.441  -7.576  1.00  0.00      PROA  
ATOM   1491  CG2 VAL P 187      17.992  40.099  -7.781  1.00  0.00      PROA  
ATOM   1492  C   VAL P 187      17.967  37.672  -9.858  1.00  0.00      PROA  
ATOM   1493  O   VAL P 187      19.186  37.762  -9.780  1.00  0.00      PROA  
ATOM   1494  N   ASP P 188      17.430  37.350 -10.990  1.00  0.00      PROA  
ATOM   1495  CA  ASP P 188      18.132  37.016 -12.153  1.00  0.00      PROA  
ATOM   1496  CB  ASP P 188      17.916  35.458 -12.446  1.00  0.00      PROA  
ATOM   1497  CG  ASP P 188      16.555  35.121 -13.024  1.00  0.00      PROA  
ATOM   1498  OD1 ASP P 188      16.489  34.385 -14.066  1.00  0.00      PROA  
ATOM   1499  OD2 ASP P 188      15.561  35.548 -12.410  1.00  0.00      PROA  
ATOM   1500  C   ASP P 188      17.639  37.805 -13.383  1.00  0.00      PROA  
ATOM   1501  O   ASP P 188      16.713  38.552 -13.235  1.00  0.00      PROA  
ATOM   1502  N   PHE P 189      18.332  37.641 -14.496  1.00  0.00      PROA  
ATOM   1503  CA  PHE P 189      18.080  38.476 -15.649  1.00  0.00      PROA  
ATOM   1504  CB  PHE P 189      18.999  38.107 -16.848  1.00  0.00      PROA  
ATOM   1505  CG  PHE P 189      20.356  38.603 -16.656  1.00  0.00      PROA  
ATOM   1506  CD1 PHE P 189      20.539  39.994 -16.663  1.00  0.00      PROA  
ATOM   1507  CE1 PHE P 189      21.815  40.576 -16.552  1.00  0.00      PROA  
ATOM   1508  CZ  PHE P 189      22.983  39.691 -16.629  1.00  0.00      PROA  
ATOM   1509  CD2 PHE P 189      21.572  37.755 -16.736  1.00  0.00      PROA  
ATOM   1510  CE2 PHE P 189      22.842  38.303 -16.711  1.00  0.00      PROA  
ATOM   1511  C   PHE P 189      16.553  38.315 -16.162  1.00  0.00      PROA  
ATOM   1512  O   PHE P 189      15.867  39.305 -16.453  1.00  0.00      PROA  
ATOM   1513  N   ALA P 190      15.984  37.094 -16.071  1.00  0.00      PROA  
ATOM   1514  CA  ALA P 190      14.589  36.923 -16.581  1.00  0.00      PROA  
ATOM   1515  CB  ALA P 190      14.188  35.483 -16.563  1.00  0.00      PROA  
ATOM   1516  C   ALA P 190      13.550  37.672 -15.699  1.00  0.00      PROA  
ATOM   1517  O   ALA P 190      12.441  38.019 -16.132  1.00  0.00      PROA  
ATOM   1518  N   GLU P 191      13.819  37.835 -14.402  1.00  0.00      PROA  
ATOM   1519  CA  GLU P 191      12.871  38.481 -13.548  1.00  0.00      PROA  
ATOM   1520  CB  GLU P 191      13.196  37.954 -12.116  1.00  0.00      PROA  
ATOM   1521  CG  GLU P 191      12.149  38.337 -11.130  1.00  0.00      PROA  
ATOM   1522  CD  GLU P 191      12.085  37.641  -9.774  1.00  0.00      PROA  
ATOM   1523  OE1 GLU P 191      12.820  36.659  -9.542  1.00  0.00      PROA  
ATOM   1524  OE2 GLU P 191      11.240  38.103  -8.918  1.00  0.00      PROA  
ATOM   1525  C   GLU P 191      12.930  40.041 -13.546  1.00  0.00      PROA  
ATOM   1526  O   GLU P 191      11.908  40.630 -13.171  1.00  0.00      PROA  
ATOM   1527  N   LEU P 192      14.056  40.702 -13.972  1.00  0.00      PROA  
ATOM   1528  CA  LEU P 192      14.294  42.147 -13.894  1.00  0.00      PROA  
ATOM   1529  CB  LEU P 192      15.691  42.606 -14.418  1.00  0.00      PROA  
ATOM   1530  CG  LEU P 192      16.937  41.811 -13.901  1.00  0.00      PROA  
ATOM   1531  CD1 LEU P 192      18.236  42.237 -14.612  1.00  0.00      PROA  
ATOM   1532  CD2 LEU P 192      17.100  41.849 -12.361  1.00  0.00      PROA  
ATOM   1533  C   LEU P 192      13.098  42.932 -14.417  1.00  0.00      PROA  
ATOM   1534  O   LEU P 192      12.669  43.890 -13.765  1.00  0.00      PROA  
ATOM   1535  N   LEU P 193      12.658  42.585 -15.671  1.00  0.00      PROA  
ATOM   1536  CA  LEU P 193      11.602  43.299 -16.433  1.00  0.00      PROA  
ATOM   1537  CB  LEU P 193      11.543  42.833 -17.914  1.00  0.00      PROA  
ATOM   1538  CG  LEU P 193      10.812  43.774 -18.900  1.00  0.00      PROA  
ATOM   1539  CD1 LEU P 193      11.187  45.260 -18.876  1.00  0.00      PROA  
ATOM   1540  CD2 LEU P 193      11.016  43.131 -20.300  1.00  0.00      PROA  
ATOM   1541  C   LEU P 193      10.266  43.230 -15.789  1.00  0.00      PROA  
ATOM   1542  O   LEU P 193       9.495  44.205 -15.741  1.00  0.00      PROA  
ATOM   1543  N   LEU P 194       9.823  42.038 -15.294  1.00  0.00      PROA  
ATOM   1544  CA  LEU P 194       8.673  41.893 -14.438  1.00  0.00      PROA  
ATOM   1545  CB  LEU P 194       8.429  40.371 -14.120  1.00  0.00      PROA  
ATOM   1546  CG  LEU P 194       7.142  40.044 -13.237  1.00  0.00      PROA  
ATOM   1547  CD1 LEU P 194       5.793  40.611 -13.818  1.00  0.00      PROA  
ATOM   1548  CD2 LEU P 194       6.952  38.527 -13.316  1.00  0.00      PROA  
ATOM   1549  C   LEU P 194       8.752  42.632 -13.131  1.00  0.00      PROA  
ATOM   1550  O   LEU P 194       7.806  43.352 -12.868  1.00  0.00      PROA  
ATOM   1551  N   ARG P 195       9.819  42.515 -12.356  1.00  0.00      PROA  
ATOM   1552  CA  ARG P 195      10.087  43.321 -11.215  1.00  0.00      PROA  
ATOM   1553  CB  ARG P 195      11.496  42.987 -10.671  1.00  0.00      PROA  
ATOM   1554  CG  ARG P 195      11.564  41.715  -9.828  1.00  0.00      PROA  
ATOM   1555  CD  ARG P 195      11.361  41.859  -8.333  1.00  0.00      PROA  
ATOM   1556  NE  ARG P 195      11.483  40.510  -7.709  1.00  0.00      PROA  
ATOM   1557  CZ  ARG P 195      11.839  40.316  -6.463  1.00  0.00      PROA  
ATOM   1558  NH1 ARG P 195      11.620  41.201  -5.523  1.00  0.00      PROA  
ATOM   1559  NH2 ARG P 195      12.138  39.076  -6.039  1.00  0.00      PROA  
ATOM   1560  C   ARG P 195      10.025  44.831 -11.354  1.00  0.00      PROA  
ATOM   1561  O   ARG P 195       9.423  45.561 -10.598  1.00  0.00      PROA  
ATOM   1562  N   ALA P 196      10.642  45.319 -12.410  1.00  0.00      PROA  
ATOM   1563  CA  ALA P 196      10.421  46.700 -12.826  1.00  0.00      PROA  
ATOM   1564  CB  ALA P 196      11.397  47.002 -13.968  1.00  0.00      PROA  
ATOM   1565  C   ALA P 196       8.952  47.015 -13.242  1.00  0.00      PROA  
ATOM   1566  O   ALA P 196       8.462  48.098 -12.874  1.00  0.00      PROA  
ATOM   1567  N   HSE P 197       8.208  46.207 -13.909  1.00  0.00      PROA  
ATOM   1568  CA  HSE P 197       6.764  46.430 -14.196  1.00  0.00      PROA  
ATOM   1569  CB  HSE P 197       6.107  45.362 -15.085  1.00  0.00      PROA  
ATOM   1570  ND1 HSE P 197       5.048  46.343 -17.119  1.00  0.00      PROA  
ATOM   1571  CG  HSE P 197       4.933  45.920 -15.828  1.00  0.00      PROA  
ATOM   1572  CE1 HSE P 197       3.801  46.433 -17.555  1.00  0.00      PROA  
ATOM   1573  NE2 HSE P 197       2.931  46.120 -16.614  1.00  0.00      PROA  
ATOM   1574  CD2 HSE P 197       3.646  45.639 -15.529  1.00  0.00      PROA  
ATOM   1575  C   HSE P 197       5.930  46.562 -12.865  1.00  0.00      PROA  
ATOM   1576  O   HSE P 197       5.151  47.500 -12.720  1.00  0.00      PROA  
ATOM   1577  N   GLU P 198       6.154  45.688 -11.813  1.00  0.00      PROA  
ATOM   1578  CA  GLU P 198       5.537  45.600 -10.523  1.00  0.00      PROA  
ATOM   1579  CB  GLU P 198       5.989  44.213  -9.848  1.00  0.00      PROA  
ATOM   1580  CG  GLU P 198       5.365  42.938 -10.512  1.00  0.00      PROA  
ATOM   1581  CD  GLU P 198       5.789  41.744  -9.827  1.00  0.00      PROA  
ATOM   1582  OE1 GLU P 198       7.011  41.618  -9.506  1.00  0.00      PROA  
ATOM   1583  OE2 GLU P 198       5.005  40.819  -9.490  1.00  0.00      PROA  
ATOM   1584  C   GLU P 198       5.933  46.711  -9.632  1.00  0.00      PROA  
ATOM   1585  O   GLU P 198       5.115  47.107  -8.813  1.00  0.00      PROA  
ATOM   1586  N   LEU P 199       7.092  47.347  -9.878  1.00  0.00      PROA  
ATOM   1587  CA  LEU P 199       7.596  48.436  -9.043  1.00  0.00      PROA  
ATOM   1588  CB  LEU P 199       9.052  48.740  -9.536  1.00  0.00      PROA  
ATOM   1589  CG  LEU P 199       9.665  49.966  -8.952  1.00  0.00      PROA  
ATOM   1590  CD1 LEU P 199       9.664  49.996  -7.431  1.00  0.00      PROA  
ATOM   1591  CD2 LEU P 199      11.179  50.036  -9.410  1.00  0.00      PROA  
ATOM   1592  C   LEU P 199       6.751  49.675  -9.182  1.00  0.00      PROA  
ATOM   1593  O   LEU P 199       6.414  50.391  -8.251  1.00  0.00      PROA  
ATOM   1594  N   TRP P 200       6.239  49.815 -10.469  1.00  0.00      PROA  
ATOM   1595  CA  TRP P 200       5.484  50.926 -10.898  1.00  0.00      PROA  
ATOM   1596  CB  TRP P 200       5.851  51.220 -12.444  1.00  0.00      PROA  
ATOM   1597  CG  TRP P 200       7.271  51.726 -12.762  1.00  0.00      PROA  
ATOM   1598  CD1 TRP P 200       8.141  52.478 -12.027  1.00  0.00      PROA  
ATOM   1599  NE1 TRP P 200       9.175  52.929 -12.892  1.00  0.00      PROA  
ATOM   1600  CE2 TRP P 200       9.041  52.434 -14.146  1.00  0.00      PROA  
ATOM   1601  CD2 TRP P 200       7.766  51.687 -14.086  1.00  0.00      PROA  
ATOM   1602  CE3 TRP P 200       7.286  51.225 -15.344  1.00  0.00      PROA  
ATOM   1603  CZ3 TRP P 200       8.071  51.555 -16.435  1.00  0.00      PROA  
ATOM   1604  CZ2 TRP P 200       9.764  52.718 -15.276  1.00  0.00      PROA  
ATOM   1605  CH2 TRP P 200       9.300  52.218 -16.469  1.00  0.00      PROA  
ATOM   1606  C   TRP P 200       4.007  50.628 -10.709  1.00  0.00      PROA  
ATOM   1607  O   TRP P 200       3.134  51.386 -11.057  1.00  0.00      PROA  
ATOM   1608  N   LEU P 201       3.725  49.489 -10.043  1.00  0.00      PROA  
ATOM   1609  CA  LEU P 201       2.486  49.200  -9.459  1.00  0.00      PROA  
ATOM   1610  CB  LEU P 201       2.007  47.960 -10.207  1.00  0.00      PROA  
ATOM   1611  CG  LEU P 201       1.783  48.050 -11.692  1.00  0.00      PROA  
ATOM   1612  CD1 LEU P 201       1.739  46.629 -12.345  1.00  0.00      PROA  
ATOM   1613  CD2 LEU P 201       0.568  48.825 -12.074  1.00  0.00      PROA  
ATOM   1614  C   LEU P 201       2.520  49.118  -7.912  1.00  0.00      PROA  
ATOM   1615  O   LEU P 201       1.584  49.508  -7.216  1.00  0.00      PROA  
ATOM   1616  N   ASN P 202       3.689  48.795  -7.319  1.00  0.00      PROA  
ATOM   1617  CA  ASN P 202       4.066  49.019  -5.959  1.00  0.00      PROA  
ATOM   1618  CB  ASN P 202       5.384  48.345  -5.612  1.00  0.00      PROA  
ATOM   1619  CG  ASN P 202       5.390  46.805  -5.772  1.00  0.00      PROA  
ATOM   1620  OD1 ASN P 202       4.346  46.119  -5.724  1.00  0.00      PROA  
ATOM   1621  ND2 ASN P 202       6.606  46.263  -5.787  1.00  0.00      PROA  
ATOM   1622  C   ASN P 202       4.107  50.481  -5.652  1.00  0.00      PROA  
ATOM   1623  O   ASN P 202       3.663  50.955  -4.586  1.00  0.00      PROA  
ATOM   1624  N   LYS P 203       4.548  51.356  -6.555  1.00  0.00      PROA  
ATOM   1625  CA  LYS P 203       4.734  52.748  -6.309  1.00  0.00      PROA  
ATOM   1626  CB  LYS P 203       6.315  52.962  -6.168  1.00  0.00      PROA  
ATOM   1627  CG  LYS P 203       6.973  52.162  -5.043  1.00  0.00      PROA  
ATOM   1628  CD  LYS P 203       6.841  52.614  -3.614  1.00  0.00      PROA  
ATOM   1629  CE  LYS P 203       7.326  51.522  -2.690  1.00  0.00      PROA  
ATOM   1630  NZ  LYS P 203       7.182  51.847  -1.250  1.00  0.00      PROA  
ATOM   1631  C   LYS P 203       4.219  53.555  -7.488  1.00  0.00      PROA  
ATOM   1632  O   LYS P 203       5.055  53.780  -8.369  1.00  0.00      PROA  
ATOM   1633  N   PRO P 204       2.970  54.103  -7.481  1.00  0.00      PROA  
ATOM   1634  CD  PRO P 204       2.002  53.569  -6.538  1.00  0.00      PROA  
ATOM   1635  CA  PRO P 204       2.305  54.895  -8.589  1.00  0.00      PROA  
ATOM   1636  CB  PRO P 204       0.799  55.048  -8.065  1.00  0.00      PROA  
ATOM   1637  CG  PRO P 204       0.553  53.859  -7.170  1.00  0.00      PROA  
ATOM   1638  C   PRO P 204       3.027  56.220  -8.852  1.00  0.00      PROA  
ATOM   1639  O   PRO P 204       2.807  56.753  -9.938  1.00  0.00      PROA  
ATOM   1640  N   HSE P 205       3.717  56.804  -7.908  1.00  0.00      PROA  
ATOM   1641  CA  HSE P 205       4.541  57.999  -8.048  1.00  0.00      PROA  
ATOM   1642  CB  HSE P 205       4.840  58.589  -6.679  1.00  0.00      PROA  
ATOM   1643  ND1 HSE P 205       4.799  56.646  -5.177  1.00  0.00      PROA  
ATOM   1644  CG  HSE P 205       5.496  57.705  -5.735  1.00  0.00      PROA  
ATOM   1645  CE1 HSE P 205       5.665  55.979  -4.441  1.00  0.00      PROA  
ATOM   1646  NE2 HSE P 205       6.855  56.608  -4.455  1.00  0.00      PROA  
ATOM   1647  CD2 HSE P 205       6.712  57.727  -5.257  1.00  0.00      PROA  
ATOM   1648  C   HSE P 205       5.821  57.836  -8.856  1.00  0.00      PROA  
ATOM   1649  O   HSE P 205       6.172  58.747  -9.585  1.00  0.00      PROA  
ATOM   1650  N   ILE P 206       6.524  56.695  -8.749  1.00  0.00      PROA  
ATOM   1651  CA  ILE P 206       7.713  56.571  -9.492  1.00  0.00      PROA  
ATOM   1652  CB  ILE P 206       8.635  55.374  -9.012  1.00  0.00      PROA  
ATOM   1653  CG2 ILE P 206       9.927  55.218  -9.954  1.00  0.00      PROA  
ATOM   1654  CG1 ILE P 206       9.140  55.572  -7.547  1.00  0.00      PROA  
ATOM   1655  CD  ILE P 206       9.684  54.281  -6.891  1.00  0.00      PROA  
ATOM   1656  C   ILE P 206       7.397  56.442 -10.984  1.00  0.00      PROA  
ATOM   1657  O   ILE P 206       8.104  56.885 -11.935  1.00  0.00      PROA  
ATOM   1658  N   LEU P 207       6.216  55.821 -11.339  1.00  0.00      PROA  
ATOM   1659  CA  LEU P 207       5.759  55.688 -12.687  1.00  0.00      PROA  
ATOM   1660  CB  LEU P 207       4.446  54.873 -12.647  1.00  0.00      PROA  
ATOM   1661  CG  LEU P 207       3.715  54.726 -13.957  1.00  0.00      PROA  
ATOM   1662  CD1 LEU P 207       4.638  54.166 -15.046  1.00  0.00      PROA  
ATOM   1663  CD2 LEU P 207       2.422  53.904 -13.851  1.00  0.00      PROA  
ATOM   1664  C   LEU P 207       5.444  57.006 -13.351  1.00  0.00      PROA  
ATOM   1665  O   LEU P 207       5.849  57.316 -14.454  1.00  0.00      PROA  
ATOM   1666  N   GLN P 208       4.703  57.858 -12.650  1.00  0.00      PROA  
ATOM   1667  CA  GLN P 208       4.400  59.247 -13.072  1.00  0.00      PROA  
ATOM   1668  CB  GLN P 208       3.402  60.006 -12.157  1.00  0.00      PROA  
ATOM   1669  CG  GLN P 208       1.931  59.388 -12.276  1.00  0.00      PROA  
ATOM   1670  CD  GLN P 208       1.585  59.179 -13.707  1.00  0.00      PROA  
ATOM   1671  OE1 GLN P 208       1.677  58.064 -14.183  1.00  0.00      PROA  
ATOM   1672  NE2 GLN P 208       1.275  60.231 -14.471  1.00  0.00      PROA  
ATOM   1673  C   GLN P 208       5.645  60.181 -13.287  1.00  0.00      PROA  
ATOM   1674  O   GLN P 208       5.725  60.977 -14.214  1.00  0.00      PROA  
ATOM   1675  N   HSD P 209       6.680  60.103 -12.463  1.00  0.00      PROA  
ATOM   1676  CA  HSD P 209       7.898  60.717 -12.664  1.00  0.00      PROA  
ATOM   1677  CB  HSD P 209       8.828  60.493 -11.383  1.00  0.00      PROA  
ATOM   1678  ND1 HSD P 209      10.765  62.178 -11.377  1.00  0.00      PROA  
ATOM   1679  CG  HSD P 209      10.295  60.921 -11.511  1.00  0.00      PROA  
ATOM   1680  CE1 HSD P 209      12.083  62.142 -11.769  1.00  0.00      PROA  
ATOM   1681  NE2 HSD P 209      12.504  60.922 -12.088  1.00  0.00      PROA  
ATOM   1682  CD2 HSD P 209      11.361  60.165 -11.993  1.00  0.00      PROA  
ATOM   1683  C   HSD P 209       8.705  60.318 -13.920  1.00  0.00      PROA  
ATOM   1684  O   HSD P 209       9.148  61.148 -14.650  1.00  0.00      PROA  
ATOM   1685  N   TYR P 210       8.828  58.997 -14.272  1.00  0.00      PROA  
ATOM   1686  CA  TYR P 210       9.245  58.582 -15.536  1.00  0.00      PROA  
ATOM   1687  CB  TYR P 210       9.450  57.024 -15.601  1.00  0.00      PROA  
ATOM   1688  CG  TYR P 210      10.763  56.834 -14.849  1.00  0.00      PROA  
ATOM   1689  CD1 TYR P 210      10.836  56.373 -13.503  1.00  0.00      PROA  
ATOM   1690  CE1 TYR P 210      12.032  56.284 -12.807  1.00  0.00      PROA  
ATOM   1691  CZ  TYR P 210      13.214  56.699 -13.360  1.00  0.00      PROA  
ATOM   1692  OH  TYR P 210      14.391  56.561 -12.702  1.00  0.00      PROA  
ATOM   1693  CD2 TYR P 210      11.982  57.291 -15.383  1.00  0.00      PROA  
ATOM   1694  CE2 TYR P 210      13.229  57.246 -14.688  1.00  0.00      PROA  
ATOM   1695  C   TYR P 210       8.301  59.110 -16.691  1.00  0.00      PROA  
ATOM   1696  O   TYR P 210       8.785  59.417 -17.757  1.00  0.00      PROA  
ATOM   1697  N   ARG P 211       6.979  59.204 -16.514  1.00  0.00      PROA  
ATOM   1698  CA  ARG P 211       6.030  59.784 -17.535  1.00  0.00      PROA  
ATOM   1699  CB  ARG P 211       4.520  59.540 -17.118  1.00  0.00      PROA  
ATOM   1700  CG  ARG P 211       4.074  58.105 -17.369  1.00  0.00      PROA  
ATOM   1701  CD  ARG P 211       2.587  57.927 -17.599  1.00  0.00      PROA  
ATOM   1702  NE  ARG P 211       2.302  56.452 -17.567  1.00  0.00      PROA  
ATOM   1703  CZ  ARG P 211       1.232  55.894 -16.933  1.00  0.00      PROA  
ATOM   1704  NH1 ARG P 211       0.474  56.399 -16.023  1.00  0.00      PROA  
ATOM   1705  NH2 ARG P 211       0.985  54.644 -17.220  1.00  0.00      PROA  
ATOM   1706  C   ARG P 211       6.266  61.325 -17.761  1.00  0.00      PROA  
ATOM   1707  O   ARG P 211       6.344  61.730 -18.906  1.00  0.00      PROA  
ATOM   1708  N   GLU P 212       6.488  62.084 -16.666  1.00  0.00      PROA  
ATOM   1709  CA  GLU P 212       6.799  63.475 -16.560  1.00  0.00      PROA  
ATOM   1710  CB  GLU P 212       6.709  63.894 -15.097  1.00  0.00      PROA  
ATOM   1711  CG  GLU P 212       6.762  65.465 -14.867  1.00  0.00      PROA  
ATOM   1712  CD  GLU P 212       6.862  65.992 -13.451  1.00  0.00      PROA  
ATOM   1713  OE1 GLU P 212       5.828  66.497 -13.005  1.00  0.00      PROA  
ATOM   1714  OE2 GLU P 212       7.966  66.163 -12.891  1.00  0.00      PROA  
ATOM   1715  C   GLU P 212       8.147  63.813 -17.258  1.00  0.00      PROA  
ATOM   1716  O   GLU P 212       8.210  64.798 -18.012  1.00  0.00      PROA  
ATOM   1717  N   ARG P 213       9.162  62.957 -17.084  1.00  0.00      PROA  
ATOM   1718  CA  ARG P 213      10.372  62.993 -17.858  1.00  0.00      PROA  
ATOM   1719  CB  ARG P 213      11.403  62.116 -17.116  1.00  0.00      PROA  
ATOM   1720  CG  ARG P 213      12.807  62.106 -17.842  1.00  0.00      PROA  
ATOM   1721  CD  ARG P 213      13.802  61.409 -16.965  1.00  0.00      PROA  
ATOM   1722  NE  ARG P 213      14.993  61.099 -17.867  1.00  0.00      PROA  
ATOM   1723  CZ  ARG P 213      16.113  60.576 -17.427  1.00  0.00      PROA  
ATOM   1724  NH1 ARG P 213      16.272  60.286 -16.181  1.00  0.00      PROA  
ATOM   1725  NH2 ARG P 213      17.109  60.337 -18.263  1.00  0.00      PROA  
ATOM   1726  C   ARG P 213      10.292  62.480 -19.260  1.00  0.00      PROA  
ATOM   1727  O   ARG P 213      10.480  63.322 -20.137  1.00  0.00      PROA  
ATOM   1728  N   PHE P 214       9.922  61.169 -19.554  1.00  0.00      PROA  
ATOM   1729  CA  PHE P 214       9.921  60.672 -20.968  1.00  0.00      PROA  
ATOM   1730  CB  PHE P 214      10.142  59.062 -20.924  1.00  0.00      PROA  
ATOM   1731  CG  PHE P 214      11.486  58.684 -20.376  1.00  0.00      PROA  
ATOM   1732  CD1 PHE P 214      12.615  59.424 -20.710  1.00  0.00      PROA  
ATOM   1733  CE1 PHE P 214      13.871  59.015 -20.271  1.00  0.00      PROA  
ATOM   1734  CZ  PHE P 214      13.967  58.020 -19.274  1.00  0.00      PROA  
ATOM   1735  CD2 PHE P 214      11.565  57.715 -19.356  1.00  0.00      PROA  
ATOM   1736  CE2 PHE P 214      12.780  57.451 -18.766  1.00  0.00      PROA  
ATOM   1737  C   PHE P 214       8.711  60.978 -21.772  1.00  0.00      PROA  
ATOM   1738  O   PHE P 214       7.657  60.429 -21.559  1.00  0.00      PROA  
ATOM   1739  N   THR P 215       8.831  61.850 -22.770  1.00  0.00      PROA  
ATOM   1740  CA  THR P 215       7.789  62.334 -23.615  1.00  0.00      PROA  
ATOM   1741  CB  THR P 215       7.893  63.777 -24.011  1.00  0.00      PROA  
ATOM   1742  OG1 THR P 215       8.235  64.592 -22.841  1.00  0.00      PROA  
ATOM   1743  CG2 THR P 215       6.577  64.292 -24.512  1.00  0.00      PROA  
ATOM   1744  C   THR P 215       7.624  61.494 -24.872  1.00  0.00      PROA  
ATOM   1745  O   THR P 215       6.587  60.970 -25.289  1.00  0.00      PROA  
ATOM   1746  N   ASN P 216       8.884  61.241 -25.432  1.00  0.00      PROA  
ATOM   1747  CA  ASN P 216       9.008  60.600 -26.787  1.00  0.00      PROA  
ATOM   1748  CB  ASN P 216       9.621  61.550 -27.858  1.00  0.00      PROA  
ATOM   1749  CG  ASN P 216       8.606  62.638 -28.194  1.00  0.00      PROA  
ATOM   1750  OD1 ASN P 216       7.470  62.532 -28.607  1.00  0.00      PROA  
ATOM   1751  ND2 ASN P 216       9.148  63.923 -28.207  1.00  0.00      PROA  
ATOM   1752  C   ASN P 216       9.747  59.271 -26.660  1.00  0.00      PROA  
ATOM   1753  O   ASN P 216      10.887  59.165 -26.294  1.00  0.00      PROA  
ATOM   1754  N   ILE P 217       8.893  58.234 -26.900  1.00  0.00      PROA  
ATOM   1755  CA  ILE P 217       9.184  56.881 -26.584  1.00  0.00      PROA  
ATOM   1756  CB  ILE P 217       8.012  56.064 -25.855  1.00  0.00      PROA  
ATOM   1757  CG2 ILE P 217       8.416  54.663 -25.540  1.00  0.00      PROA  
ATOM   1758  CG1 ILE P 217       7.526  56.889 -24.562  1.00  0.00      PROA  
ATOM   1759  CD  ILE P 217       8.599  56.846 -23.463  1.00  0.00      PROA  
ATOM   1760  C   ILE P 217       9.548  56.161 -27.973  1.00  0.00      PROA  
ATOM   1761  O   ILE P 217       8.641  56.117 -28.837  1.00  0.00      PROA  
ATOM   1762  N   LEU P 218      10.718  55.668 -28.217  1.00  0.00      PROA  
ATOM   1763  CA  LEU P 218      11.109  55.113 -29.503  1.00  0.00      PROA  
ATOM   1764  CB  LEU P 218      12.195  55.984 -30.221  1.00  0.00      PROA  
ATOM   1765  CG  LEU P 218      11.749  57.418 -30.511  1.00  0.00      PROA  
ATOM   1766  CD1 LEU P 218      12.234  58.494 -29.644  1.00  0.00      PROA  
ATOM   1767  CD2 LEU P 218      11.991  57.761 -32.035  1.00  0.00      PROA  
ATOM   1768  C   LEU P 218      11.518  53.598 -29.390  1.00  0.00      PROA  
ATOM   1769  O   LEU P 218      12.484  53.174 -28.763  1.00  0.00      PROA  
ATOM   1770  N   VAL P 219      10.729  52.755 -30.038  1.00  0.00      PROA  
ATOM   1771  CA  VAL P 219      10.924  51.280 -29.907  1.00  0.00      PROA  
ATOM   1772  CB  VAL P 219       9.601  50.522 -29.444  1.00  0.00      PROA  
ATOM   1773  CG1 VAL P 219       9.937  48.986 -29.247  1.00  0.00      PROA  
ATOM   1774  CG2 VAL P 219       9.278  51.171 -28.030  1.00  0.00      PROA  
ATOM   1775  C   VAL P 219      11.390  50.659 -31.201  1.00  0.00      PROA  
ATOM   1776  O   VAL P 219      10.649  50.417 -32.100  1.00  0.00      PROA  
ATOM   1777  N   ASP P 220      12.685  50.262 -31.322  1.00  0.00      PROA  
ATOM   1778  CA  ASP P 220      13.214  49.571 -32.447  1.00  0.00      PROA  
ATOM   1779  CB  ASP P 220      14.406  50.398 -32.937  1.00  0.00      PROA  
ATOM   1780  CG  ASP P 220      15.006  49.816 -34.215  1.00  0.00      PROA  
ATOM   1781  OD1 ASP P 220      14.283  49.500 -35.244  1.00  0.00      PROA  
ATOM   1782  OD2 ASP P 220      16.198  49.724 -34.209  1.00  0.00      PROA  
ATOM   1783  C   ASP P 220      13.418  48.072 -32.198  1.00  0.00      PROA  
ATOM   1784  O   ASP P 220      13.384  47.616 -31.086  1.00  0.00      PROA  
ATOM   1785  N   GLU P 221      13.388  47.233 -33.265  1.00  0.00      PROA  
ATOM   1786  CA  GLU P 221      13.502  45.753 -33.233  1.00  0.00      PROA  
ATOM   1787  CB  GLU P 221      14.918  45.123 -32.793  1.00  0.00      PROA  
ATOM   1788  CG  GLU P 221      16.054  45.652 -33.767  1.00  0.00      PROA  
ATOM   1789  CD  GLU P 221      16.069  45.083 -35.188  1.00  0.00      PROA  
ATOM   1790  OE1 GLU P 221      15.166  44.355 -35.645  1.00  0.00      PROA  
ATOM   1791  OE2 GLU P 221      17.011  45.516 -35.910  1.00  0.00      PROA  
ATOM   1792  C   GLU P 221      12.283  45.053 -32.673  1.00  0.00      PROA  
ATOM   1793  O   GLU P 221      12.345  43.955 -32.125  1.00  0.00      PROA  
ATOM   1794  N   PHE P 222      11.078  45.627 -32.795  1.00  0.00      PROA  
ATOM   1795  CA  PHE P 222       9.868  45.212 -32.122  1.00  0.00      PROA  
ATOM   1796  CB  PHE P 222       8.849  46.430 -32.248  1.00  0.00      PROA  
ATOM   1797  CG  PHE P 222       7.522  46.207 -31.594  1.00  0.00      PROA  
ATOM   1798  CD1 PHE P 222       7.484  46.315 -30.164  1.00  0.00      PROA  
ATOM   1799  CE1 PHE P 222       6.254  46.187 -29.476  1.00  0.00      PROA  
ATOM   1800  CZ  PHE P 222       5.068  45.986 -30.236  1.00  0.00      PROA  
ATOM   1801  CD2 PHE P 222       6.303  46.012 -32.299  1.00  0.00      PROA  
ATOM   1802  CE2 PHE P 222       5.084  46.024 -31.636  1.00  0.00      PROA  
ATOM   1803  C   PHE P 222       9.344  43.792 -32.469  1.00  0.00      PROA  
ATOM   1804  O   PHE P 222       8.859  43.110 -31.610  1.00  0.00      PROA  
ATOM   1805  N   GLN P 223       9.544  43.262 -33.642  1.00  0.00      PROA  
ATOM   1806  CA  GLN P 223       9.121  41.869 -33.922  1.00  0.00      PROA  
ATOM   1807  CB  GLN P 223       9.221  41.553 -35.421  1.00  0.00      PROA  
ATOM   1808  CG  GLN P 223      10.626  41.537 -36.177  1.00  0.00      PROA  
ATOM   1809  CD  GLN P 223      11.471  42.861 -36.038  1.00  0.00      PROA  
ATOM   1810  OE1 GLN P 223      11.014  43.894 -36.401  1.00  0.00      PROA  
ATOM   1811  NE2 GLN P 223      12.675  42.715 -35.485  1.00  0.00      PROA  
ATOM   1812  C   GLN P 223       9.959  40.827 -33.275  1.00  0.00      PROA  
ATOM   1813  O   GLN P 223       9.724  39.661 -33.157  1.00  0.00      PROA  
ATOM   1814  N   ASP P 224      11.097  41.246 -32.666  1.00  0.00      PROA  
ATOM   1815  CA  ASP P 224      11.880  40.355 -31.860  1.00  0.00      PROA  
ATOM   1816  CB  ASP P 224      13.359  40.687 -31.761  1.00  0.00      PROA  
ATOM   1817  CG  ASP P 224      14.058  40.637 -33.057  1.00  0.00      PROA  
ATOM   1818  OD1 ASP P 224      13.505  40.433 -34.174  1.00  0.00      PROA  
ATOM   1819  OD2 ASP P 224      15.285  40.911 -32.988  1.00  0.00      PROA  
ATOM   1820  C   ASP P 224      11.271  40.306 -30.383  1.00  0.00      PROA  
ATOM   1821  O   ASP P 224      11.584  39.405 -29.600  1.00  0.00      PROA  
ATOM   1822  N   THR P 225      10.501  41.332 -29.925  1.00  0.00      PROA  
ATOM   1823  CA  THR P 225       9.973  41.371 -28.558  1.00  0.00      PROA  
ATOM   1824  CB  THR P 225       9.357  42.730 -28.161  1.00  0.00      PROA  
ATOM   1825  OG1 THR P 225       8.252  43.101 -28.969  1.00  0.00      PROA  
ATOM   1826  CG2 THR P 225      10.396  43.826 -28.378  1.00  0.00      PROA  
ATOM   1827  C   THR P 225       9.085  40.276 -27.986  1.00  0.00      PROA  
ATOM   1828  O   THR P 225       8.301  39.577 -28.621  1.00  0.00      PROA  
ATOM   1829  N   ASN P 226       9.217  40.130 -26.648  1.00  0.00      PROA  
ATOM   1830  CA  ASN P 226       8.494  39.255 -25.721  1.00  0.00      PROA  
ATOM   1831  CB  ASN P 226       9.426  38.835 -24.526  1.00  0.00      PROA  
ATOM   1832  CG  ASN P 226      10.748  38.172 -24.926  1.00  0.00      PROA  
ATOM   1833  OD1 ASN P 226      11.794  38.705 -24.629  1.00  0.00      PROA  
ATOM   1834  ND2 ASN P 226      10.699  37.007 -25.607  1.00  0.00      PROA  
ATOM   1835  C   ASN P 226       7.191  39.871 -25.180  1.00  0.00      PROA  
ATOM   1836  O   ASN P 226       6.906  41.069 -25.235  1.00  0.00      PROA  
ATOM   1837  N   ASN P 227       6.274  39.109 -24.688  1.00  0.00      PROA  
ATOM   1838  CA  ASN P 227       5.030  39.604 -24.081  1.00  0.00      PROA  
ATOM   1839  CB  ASN P 227       4.214  38.384 -23.742  1.00  0.00      PROA  
ATOM   1840  CG  ASN P 227       2.869  38.638 -23.039  1.00  0.00      PROA  
ATOM   1841  OD1 ASN P 227       2.622  38.236 -21.915  1.00  0.00      PROA  
ATOM   1842  ND2 ASN P 227       1.876  39.204 -23.712  1.00  0.00      PROA  
ATOM   1843  C   ASN P 227       5.025  40.607 -22.896  1.00  0.00      PROA  
ATOM   1844  O   ASN P 227       4.266  41.580 -22.997  1.00  0.00      PROA  
ATOM   1845  N   ILE P 228       5.908  40.423 -21.900  1.00  0.00      PROA  
ATOM   1846  CA  ILE P 228       6.158  41.332 -20.818  1.00  0.00      PROA  
ATOM   1847  CB  ILE P 228       6.845  40.743 -19.575  1.00  0.00      PROA  
ATOM   1848  CG2 ILE P 228       8.314  40.285 -19.988  1.00  0.00      PROA  
ATOM   1849  CG1 ILE P 228       6.873  41.675 -18.323  1.00  0.00      PROA  
ATOM   1850  CD  ILE P 228       5.521  42.179 -17.840  1.00  0.00      PROA  
ATOM   1851  C   ILE P 228       6.862  42.675 -21.315  1.00  0.00      PROA  
ATOM   1852  O   ILE P 228       6.561  43.769 -20.953  1.00  0.00      PROA  
ATOM   1853  N   GLN P 229       7.753  42.509 -22.396  1.00  0.00      PROA  
ATOM   1854  CA  GLN P 229       8.423  43.575 -23.097  1.00  0.00      PROA  
ATOM   1855  CB  GLN P 229       9.481  43.105 -24.133  1.00  0.00      PROA  
ATOM   1856  CG  GLN P 229      10.671  42.516 -23.404  1.00  0.00      PROA  
ATOM   1857  CD  GLN P 229      11.583  41.998 -24.483  1.00  0.00      PROA  
ATOM   1858  OE1 GLN P 229      11.112  41.628 -25.575  1.00  0.00      PROA  
ATOM   1859  NE2 GLN P 229      12.883  41.991 -24.153  1.00  0.00      PROA  
ATOM   1860  C   GLN P 229       7.469  44.525 -23.789  1.00  0.00      PROA  
ATOM   1861  O   GLN P 229       7.660  45.728 -23.789  1.00  0.00      PROA  
ATOM   1862  N   TYR P 230       6.375  44.085 -24.414  1.00  0.00      PROA  
ATOM   1863  CA  TYR P 230       5.254  44.938 -24.790  1.00  0.00      PROA  
ATOM   1864  CB  TYR P 230       4.390  44.128 -25.742  1.00  0.00      PROA  
ATOM   1865  CG  TYR P 230       3.163  44.788 -26.188  1.00  0.00      PROA  
ATOM   1866  CD1 TYR P 230       3.262  46.019 -26.895  1.00  0.00      PROA  
ATOM   1867  CE1 TYR P 230       2.051  46.755 -27.044  1.00  0.00      PROA  
ATOM   1868  CZ  TYR P 230       0.807  46.218 -26.651  1.00  0.00      PROA  
ATOM   1869  OH  TYR P 230      -0.277  47.018 -26.813  1.00  0.00      PROA  
ATOM   1870  CD2 TYR P 230       1.966  44.139 -25.942  1.00  0.00      PROA  
ATOM   1871  CE2 TYR P 230       0.804  44.926 -26.060  1.00  0.00      PROA  
ATOM   1872  C   TYR P 230       4.424  45.561 -23.652  1.00  0.00      PROA  
ATOM   1873  O   TYR P 230       4.073  46.722 -23.752  1.00  0.00      PROA  
ATOM   1874  N   ALA P 231       4.220  44.772 -22.563  1.00  0.00      PROA  
ATOM   1875  CA  ALA P 231       3.512  45.189 -21.426  1.00  0.00      PROA  
ATOM   1876  CB  ALA P 231       3.293  44.113 -20.417  1.00  0.00      PROA  
ATOM   1877  C   ALA P 231       4.210  46.361 -20.729  1.00  0.00      PROA  
ATOM   1878  O   ALA P 231       3.496  47.344 -20.508  1.00  0.00      PROA  
ATOM   1879  N   TRP P 232       5.492  46.248 -20.526  1.00  0.00      PROA  
ATOM   1880  CA  TRP P 232       6.268  47.308 -19.971  1.00  0.00      PROA  
ATOM   1881  CB  TRP P 232       7.737  46.911 -19.749  1.00  0.00      PROA  
ATOM   1882  CG  TRP P 232       8.764  47.971 -19.249  1.00  0.00      PROA  
ATOM   1883  CD1 TRP P 232       9.237  48.109 -17.958  1.00  0.00      PROA  
ATOM   1884  NE1 TRP P 232      10.263  49.063 -17.964  1.00  0.00      PROA  
ATOM   1885  CE2 TRP P 232      10.597  49.328 -19.264  1.00  0.00      PROA  
ATOM   1886  CD2 TRP P 232       9.662  48.702 -20.090  1.00  0.00      PROA  
ATOM   1887  CE3 TRP P 232       9.784  48.796 -21.442  1.00  0.00      PROA  
ATOM   1888  CZ3 TRP P 232      10.634  49.721 -21.950  1.00  0.00      PROA  
ATOM   1889  CZ2 TRP P 232      11.467  50.306 -19.710  1.00  0.00      PROA  
ATOM   1890  CH2 TRP P 232      11.495  50.421 -21.107  1.00  0.00      PROA  
ATOM   1891  C   TRP P 232       6.248  48.620 -20.837  1.00  0.00      PROA  
ATOM   1892  O   TRP P 232       6.245  49.726 -20.270  1.00  0.00      PROA  
ATOM   1893  N   ILE P 233       6.219  48.456 -22.162  1.00  0.00      PROA  
ATOM   1894  CA  ILE P 233       6.071  49.622 -23.094  1.00  0.00      PROA  
ATOM   1895  CB  ILE P 233       6.203  49.230 -24.628  1.00  0.00      PROA  
ATOM   1896  CG2 ILE P 233       5.748  50.365 -25.511  1.00  0.00      PROA  
ATOM   1897  CG1 ILE P 233       7.568  48.787 -24.989  1.00  0.00      PROA  
ATOM   1898  CD  ILE P 233       7.604  47.882 -26.196  1.00  0.00      PROA  
ATOM   1899  C   ILE P 233       4.791  50.395 -22.818  1.00  0.00      PROA  
ATOM   1900  O   ILE P 233       4.808  51.603 -22.669  1.00  0.00      PROA  
ATOM   1901  N   ARG P 234       3.631  49.679 -22.814  1.00  0.00      PROA  
ATOM   1902  CA  ARG P 234       2.291  50.160 -22.688  1.00  0.00      PROA  
ATOM   1903  CB  ARG P 234       1.266  49.017 -23.064  1.00  0.00      PROA  
ATOM   1904  CG  ARG P 234      -0.211  49.312 -22.855  1.00  0.00      PROA  
ATOM   1905  CD  ARG P 234      -1.095  48.074 -23.119  1.00  0.00      PROA  
ATOM   1906  NE  ARG P 234      -0.848  47.054 -21.991  1.00  0.00      PROA  
ATOM   1907  CZ  ARG P 234      -1.173  45.737 -22.095  1.00  0.00      PROA  
ATOM   1908  NH1 ARG P 234      -1.622  45.196 -23.231  1.00  0.00      PROA  
ATOM   1909  NH2 ARG P 234      -1.038  44.954 -21.031  1.00  0.00      PROA  
ATOM   1910  C   ARG P 234       1.946  50.725 -21.268  1.00  0.00      PROA  
ATOM   1911  O   ARG P 234       1.243  51.725 -21.226  1.00  0.00      PROA  
ATOM   1912  N   LEU P 235       2.562  50.083 -20.215  1.00  0.00      PROA  
ATOM   1913  CA  LEU P 235       2.633  50.704 -18.880  1.00  0.00      PROA  
ATOM   1914  CB  LEU P 235       3.243  49.794 -17.768  1.00  0.00      PROA  
ATOM   1915  CG  LEU P 235       3.235  50.394 -16.385  1.00  0.00      PROA  
ATOM   1916  CD1 LEU P 235       1.910  50.916 -15.873  1.00  0.00      PROA  
ATOM   1917  CD2 LEU P 235       3.946  49.422 -15.410  1.00  0.00      PROA  
ATOM   1918  C   LEU P 235       3.263  52.032 -18.828  1.00  0.00      PROA  
ATOM   1919  O   LEU P 235       2.645  53.001 -18.266  1.00  0.00      PROA  
ATOM   1920  N   LEU P 236       4.532  52.140 -19.306  1.00  0.00      PROA  
ATOM   1921  CA  LEU P 236       5.340  53.366 -19.208  1.00  0.00      PROA  
ATOM   1922  CB  LEU P 236       6.789  53.204 -19.695  1.00  0.00      PROA  
ATOM   1923  CG  LEU P 236       7.632  54.447 -19.828  1.00  0.00      PROA  
ATOM   1924  CD1 LEU P 236       7.864  55.139 -18.558  1.00  0.00      PROA  
ATOM   1925  CD2 LEU P 236       9.010  54.188 -20.496  1.00  0.00      PROA  
ATOM   1926  C   LEU P 236       4.713  54.518 -19.994  1.00  0.00      PROA  
ATOM   1927  O   LEU P 236       4.541  55.608 -19.462  1.00  0.00      PROA  
ATOM   1928  N   ALA P 237       4.254  54.255 -21.211  1.00  0.00      PROA  
ATOM   1929  CA  ALA P 237       3.676  55.241 -22.070  1.00  0.00      PROA  
ATOM   1930  CB  ALA P 237       3.401  54.643 -23.529  1.00  0.00      PROA  
ATOM   1931  C   ALA P 237       2.402  55.830 -21.486  1.00  0.00      PROA  
ATOM   1932  O   ALA P 237       1.995  56.908 -21.876  1.00  0.00      PROA  
ATOM   1933  N   GLY P 238       1.682  55.042 -20.655  1.00  0.00      PROA  
ATOM   1934  CA  GLY P 238       0.224  55.347 -20.306  1.00  0.00      PROA  
ATOM   1935  C   GLY P 238      -0.690  55.759 -21.453  1.00  0.00      PROA  
ATOM   1936  O   GLY P 238      -0.616  55.320 -22.550  1.00  0.00      PROA  
ATOM   1937  N   ASP P 239      -1.564  56.729 -21.124  1.00  0.00      PROA  
ATOM   1938  CA  ASP P 239      -2.260  57.543 -22.059  1.00  0.00      PROA  
ATOM   1939  CB  ASP P 239      -3.449  58.092 -21.255  1.00  0.00      PROA  
ATOM   1940  CG  ASP P 239      -4.393  59.079 -21.919  1.00  0.00      PROA  
ATOM   1941  OD1 ASP P 239      -5.311  59.660 -21.292  1.00  0.00      PROA  
ATOM   1942  OD2 ASP P 239      -4.384  59.100 -23.152  1.00  0.00      PROA  
ATOM   1943  C   ASP P 239      -1.359  58.606 -22.747  1.00  0.00      PROA  
ATOM   1944  O   ASP P 239      -1.389  58.820 -23.968  1.00  0.00      PROA  
ATOM   1945  N   THR P 240      -0.435  59.203 -21.861  1.00  0.00      PROA  
ATOM   1946  CA  THR P 240       0.337  60.468 -22.191  1.00  0.00      PROA  
ATOM   1947  CB  THR P 240       0.751  61.363 -21.012  1.00  0.00      PROA  
ATOM   1948  OG1 THR P 240       1.449  60.590 -20.032  1.00  0.00      PROA  
ATOM   1949  CG2 THR P 240      -0.557  61.861 -20.329  1.00  0.00      PROA  
ATOM   1950  C   THR P 240       1.474  60.347 -23.181  1.00  0.00      PROA  
ATOM   1951  O   THR P 240       1.724  61.339 -23.892  1.00  0.00      PROA  
ATOM   1952  N   GLY P 241       2.208  59.238 -23.278  1.00  0.00      PROA  
ATOM   1953  CA  GLY P 241       3.531  59.154 -23.947  1.00  0.00      PROA  
ATOM   1954  C   GLY P 241       3.293  58.950 -25.386  1.00  0.00      PROA  
ATOM   1955  O   GLY P 241       2.330  58.388 -25.857  1.00  0.00      PROA  
ATOM   1956  N   LYS P 242       4.200  59.567 -26.199  1.00  0.00      PROA  
ATOM   1957  CA  LYS P 242       4.115  59.513 -27.716  1.00  0.00      PROA  
ATOM   1958  CB  LYS P 242       4.421  60.797 -28.406  1.00  0.00      PROA  
ATOM   1959  CG  LYS P 242       3.662  61.995 -27.860  1.00  0.00      PROA  
ATOM   1960  CD  LYS P 242       2.097  61.846 -28.092  1.00  0.00      PROA  
ATOM   1961  CE  LYS P 242       1.185  62.734 -27.185  1.00  0.00      PROA  
ATOM   1962  NZ  LYS P 242      -0.256  62.433 -27.436  1.00  0.00      PROA  
ATOM   1963  C   LYS P 242       5.000  58.342 -28.145  1.00  0.00      PROA  
ATOM   1964  O   LYS P 242       6.219  58.464 -28.012  1.00  0.00      PROA  
ATOM   1965  N   VAL P 243       4.441  57.243 -28.713  1.00  0.00      PROA  
ATOM   1966  CA  VAL P 243       5.072  55.977 -28.900  1.00  0.00      PROA  
ATOM   1967  CB  VAL P 243       4.390  54.791 -28.417  1.00  0.00      PROA  
ATOM   1968  CG1 VAL P 243       5.398  53.687 -28.243  1.00  0.00      PROA  
ATOM   1969  CG2 VAL P 243       3.653  55.009 -27.035  1.00  0.00      PROA  
ATOM   1970  C   VAL P 243       5.268  55.775 -30.392  1.00  0.00      PROA  
ATOM   1971  O   VAL P 243       4.377  55.992 -31.203  1.00  0.00      PROA  
ATOM   1972  N   MET P 244       6.535  55.525 -30.795  1.00  0.00      PROA  
ATOM   1973  CA  MET P 244       6.898  55.219 -32.198  1.00  0.00      PROA  
ATOM   1974  CB  MET P 244       7.857  56.263 -32.830  1.00  0.00      PROA  
ATOM   1975  CG  MET P 244       8.518  55.863 -34.085  1.00  0.00      PROA  
ATOM   1976  SD  MET P 244       9.359  57.162 -34.801  1.00  0.00      PROA  
ATOM   1977  CE  MET P 244      10.113  56.339 -36.156  1.00  0.00      PROA  
ATOM   1978  C   MET P 244       7.524  53.859 -32.175  1.00  0.00      PROA  
ATOM   1979  O   MET P 244       8.600  53.659 -31.542  1.00  0.00      PROA  
ATOM   1980  N   ILE P 245       6.914  52.901 -32.928  1.00  0.00      PROA  
ATOM   1981  CA  ILE P 245       7.244  51.488 -32.951  1.00  0.00      PROA  
ATOM   1982  CB  ILE P 245       5.982  50.528 -32.816  1.00  0.00      PROA  
ATOM   1983  CG2 ILE P 245       6.327  49.059 -32.933  1.00  0.00      PROA  
ATOM   1984  CG1 ILE P 245       5.198  50.906 -31.499  1.00  0.00      PROA  
ATOM   1985  CD  ILE P 245       5.935  50.606 -30.093  1.00  0.00      PROA  
ATOM   1986  C   ILE P 245       7.848  51.181 -34.289  1.00  0.00      PROA  
ATOM   1987  O   ILE P 245       7.181  51.456 -35.300  1.00  0.00      PROA  
ATOM   1988  N   VAL P 246       8.992  50.508 -34.409  1.00  0.00      PROA  
ATOM   1989  CA  VAL P 246       9.641  50.246 -35.719  1.00  0.00      PROA  
ATOM   1990  CB  VAL P 246      10.898  51.042 -35.927  1.00  0.00      PROA  
ATOM   1991  CG1 VAL P 246      11.561  50.831 -37.322  1.00  0.00      PROA  
ATOM   1992  CG2 VAL P 246      10.613  52.490 -35.633  1.00  0.00      PROA  
ATOM   1993  C   VAL P 246      10.000  48.761 -35.828  1.00  0.00      PROA  
ATOM   1994  O   VAL P 246      10.782  48.156 -35.062  1.00  0.00      PROA  
ATOM   1995  N   GLY P 247       9.432  48.087 -36.822  1.00  0.00      PROA  
ATOM   1996  CA  GLY P 247       9.760  46.639 -37.021  1.00  0.00      PROA  
ATOM   1997  C   GLY P 247       9.180  46.117 -38.310  1.00  0.00      PROA  
ATOM   1998  O   GLY P 247       8.567  46.905 -38.990  1.00  0.00      PROA  
ATOM   1999  N   ASP P 248       9.451  44.811 -38.705  1.00  0.00      PROA  
ATOM   2000  CA  ASP P 248       8.833  44.220 -39.846  1.00  0.00      PROA  
ATOM   2001  CB  ASP P 248       9.970  44.223 -40.934  1.00  0.00      PROA  
ATOM   2002  CG  ASP P 248       9.360  43.744 -42.302  1.00  0.00      PROA  
ATOM   2003  OD1 ASP P 248       8.157  44.016 -42.504  1.00  0.00      PROA  
ATOM   2004  OD2 ASP P 248      10.162  43.227 -43.185  1.00  0.00      PROA  
ATOM   2005  C   ASP P 248       8.326  42.852 -39.435  1.00  0.00      PROA  
ATOM   2006  O   ASP P 248       9.051  41.925 -39.036  1.00  0.00      PROA  
ATOM   2007  N   ASP P 249       6.965  42.673 -39.691  1.00  0.00      PROA  
ATOM   2008  CA  ASP P 249       6.231  41.426 -39.443  1.00  0.00      PROA  
ATOM   2009  CB  ASP P 249       4.682  41.665 -39.413  1.00  0.00      PROA  
ATOM   2010  CG  ASP P 249       3.956  41.712 -40.739  1.00  0.00      PROA  
ATOM   2011  OD1 ASP P 249       4.592  41.472 -41.779  1.00  0.00      PROA  
ATOM   2012  OD2 ASP P 249       2.682  41.935 -40.632  1.00  0.00      PROA  
ATOM   2013  C   ASP P 249       6.733  40.186 -40.129  1.00  0.00      PROA  
ATOM   2014  O   ASP P 249       6.787  39.117 -39.515  1.00  0.00      PROA  
ATOM   2015  N   ASP P 250       7.199  40.302 -41.341  1.00  0.00      PROA  
ATOM   2016  CA  ASP P 250       7.953  39.200 -42.056  1.00  0.00      PROA  
ATOM   2017  CB  ASP P 250       8.078  39.501 -43.577  1.00  0.00      PROA  
ATOM   2018  CG  ASP P 250       6.858  39.440 -44.465  1.00  0.00      PROA  
ATOM   2019  OD1 ASP P 250       6.835  40.200 -45.469  1.00  0.00      PROA  
ATOM   2020  OD2 ASP P 250       5.927  38.659 -44.231  1.00  0.00      PROA  
ATOM   2021  C   ASP P 250       9.317  38.788 -41.441  1.00  0.00      PROA  
ATOM   2022  O   ASP P 250       9.927  37.780 -41.892  1.00  0.00      PROA  
ATOM   2023  N   GLN P 251       9.984  39.616 -40.638  1.00  0.00      PROA  
ATOM   2024  CA  GLN P 251      11.336  39.374 -40.154  1.00  0.00      PROA  
ATOM   2025  CB  GLN P 251      12.268  40.658 -40.342  1.00  0.00      PROA  
ATOM   2026  CG  GLN P 251      12.481  41.001 -41.828  1.00  0.00      PROA  
ATOM   2027  CD  GLN P 251      13.395  42.235 -42.047  1.00  0.00      PROA  
ATOM   2028  OE1 GLN P 251      14.651  42.101 -41.995  1.00  0.00      PROA  
ATOM   2029  NE2 GLN P 251      12.817  43.436 -42.243  1.00  0.00      PROA  
ATOM   2030  C   GLN P 251      11.330  38.743 -38.739  1.00  0.00      PROA  
ATOM   2031  O   GLN P 251      12.336  38.813 -38.070  1.00  0.00      PROA  
ATOM   2032  N   SER P 252      10.238  38.089 -38.253  1.00  0.00      PROA  
ATOM   2033  CA  SER P 252      10.245  37.517 -36.902  1.00  0.00      PROA  
ATOM   2034  CB  SER P 252       8.879  37.441 -36.250  1.00  0.00      PROA  
ATOM   2035  OG  SER P 252       8.920  36.845 -34.942  1.00  0.00      PROA  
ATOM   2036  C   SER P 252      11.076  36.200 -37.008  1.00  0.00      PROA  
ATOM   2037  O   SER P 252      10.806  35.395 -37.857  1.00  0.00      PROA  
ATOM   2038  N   ILE P 253      12.089  35.943 -36.210  1.00  0.00      PROA  
ATOM   2039  CA  ILE P 253      12.965  34.753 -36.380  1.00  0.00      PROA  
ATOM   2040  CB  ILE P 253      14.338  35.023 -37.123  1.00  0.00      PROA  
ATOM   2041  CG2 ILE P 253      14.070  35.211 -38.646  1.00  0.00      PROA  
ATOM   2042  CG1 ILE P 253      15.204  36.166 -36.545  1.00  0.00      PROA  
ATOM   2043  CD  ILE P 253      16.755  36.054 -36.675  1.00  0.00      PROA  
ATOM   2044  C   ILE P 253      13.212  34.219 -35.016  1.00  0.00      PROA  
ATOM   2045  O   ILE P 253      13.706  33.143 -34.805  1.00  0.00      PROA  
ATOM   2046  N   TYR P 254      12.810  34.982 -33.916  1.00  0.00      PROA  
ATOM   2047  CA  TYR P 254      13.080  34.605 -32.646  1.00  0.00      PROA  
ATOM   2048  CB  TYR P 254      13.556  35.863 -31.751  1.00  0.00      PROA  
ATOM   2049  CG  TYR P 254      15.019  36.388 -31.938  1.00  0.00      PROA  
ATOM   2050  CD1 TYR P 254      15.447  37.393 -31.091  1.00  0.00      PROA  
ATOM   2051  CE1 TYR P 254      16.749  37.916 -31.058  1.00  0.00      PROA  
ATOM   2052  CZ  TYR P 254      17.668  37.417 -31.951  1.00  0.00      PROA  
ATOM   2053  OH  TYR P 254      18.945  37.944 -32.030  1.00  0.00      PROA  
ATOM   2054  CD2 TYR P 254      15.973  35.903 -32.803  1.00  0.00      PROA  
ATOM   2055  CE2 TYR P 254      17.301  36.410 -32.835  1.00  0.00      PROA  
ATOM   2056  C   TYR P 254      11.874  33.941 -31.977  1.00  0.00      PROA  
ATOM   2057  O   TYR P 254      11.730  33.902 -30.743  1.00  0.00      PROA  
ATOM   2058  N   GLY P 255      11.001  33.330 -32.778  1.00  0.00      PROA  
ATOM   2059  CA  GLY P 255       9.694  32.740 -32.365  1.00  0.00      PROA  
ATOM   2060  C   GLY P 255       9.826  31.596 -31.411  1.00  0.00      PROA  
ATOM   2061  O   GLY P 255       9.051  31.456 -30.440  1.00  0.00      PROA  
ATOM   2062  N   TRP P 256      10.873  30.779 -31.565  1.00  0.00      PROA  
ATOM   2063  CA  TRP P 256      11.263  29.598 -30.714  1.00  0.00      PROA  
ATOM   2064  CB  TRP P 256      12.532  29.026 -31.408  1.00  0.00      PROA  
ATOM   2065  CG  TRP P 256      13.872  29.745 -31.323  1.00  0.00      PROA  
ATOM   2066  CD1 TRP P 256      14.418  30.717 -32.193  1.00  0.00      PROA  
ATOM   2067  NE1 TRP P 256      15.607  31.251 -31.660  1.00  0.00      PROA  
ATOM   2068  CE2 TRP P 256      15.944  30.479 -30.561  1.00  0.00      PROA  
ATOM   2069  CD2 TRP P 256      14.880  29.546 -30.313  1.00  0.00      PROA  
ATOM   2070  CE3 TRP P 256      15.019  28.689 -29.216  1.00  0.00      PROA  
ATOM   2071  CZ3 TRP P 256      16.164  28.750 -28.391  1.00  0.00      PROA  
ATOM   2072  CZ2 TRP P 256      16.972  30.641 -29.697  1.00  0.00      PROA  
ATOM   2073  CH2 TRP P 256      17.207  29.675 -28.726  1.00  0.00      PROA  
ATOM   2074  C   TRP P 256      11.524  29.971 -29.249  1.00  0.00      PROA  
ATOM   2075  O   TRP P 256      11.041  29.272 -28.388  1.00  0.00      PROA  
ATOM   2076  N   ARG P 257      12.151  31.174 -28.971  1.00  0.00      PROA  
ATOM   2077  CA  ARG P 257      12.437  31.742 -27.646  1.00  0.00      PROA  
ATOM   2078  CB  ARG P 257      13.885  32.286 -27.604  1.00  0.00      PROA  
ATOM   2079  CG  ARG P 257      14.104  33.395 -28.698  1.00  0.00      PROA  
ATOM   2080  CD  ARG P 257      15.339  34.207 -28.486  1.00  0.00      PROA  
ATOM   2081  NE  ARG P 257      15.048  34.939 -27.242  1.00  0.00      PROA  
ATOM   2082  CZ  ARG P 257      15.840  35.910 -26.761  1.00  0.00      PROA  
ATOM   2083  NH1 ARG P 257      16.971  36.200 -27.407  1.00  0.00      PROA  
ATOM   2084  NH2 ARG P 257      15.706  36.568 -25.646  1.00  0.00      PROA  
ATOM   2085  C   ARG P 257      11.335  32.725 -27.149  1.00  0.00      PROA  
ATOM   2086  O   ARG P 257      11.441  33.463 -26.158  1.00  0.00      PROA  
ATOM   2087  N   GLY P 258      10.255  32.846 -27.872  1.00  0.00      PROA  
ATOM   2088  CA  GLY P 258       9.135  33.607 -27.311  1.00  0.00      PROA  
ATOM   2089  C   GLY P 258       8.899  34.938 -27.871  1.00  0.00      PROA  
ATOM   2090  O   GLY P 258       8.075  35.717 -27.366  1.00  0.00      PROA  
ATOM   2091  N   ALA P 259       9.528  35.270 -29.011  1.00  0.00      PROA  
ATOM   2092  CA  ALA P 259       9.071  36.346 -29.843  1.00  0.00      PROA  
ATOM   2093  CB  ALA P 259       9.999  36.622 -30.966  1.00  0.00      PROA  
ATOM   2094  C   ALA P 259       7.598  36.245 -30.208  1.00  0.00      PROA  
ATOM   2095  O   ALA P 259       7.114  35.157 -30.403  1.00  0.00      PROA  
ATOM   2096  N   GLN P 260       6.893  37.383 -30.288  1.00  0.00      PROA  
ATOM   2097  CA  GLN P 260       5.441  37.452 -30.419  1.00  0.00      PROA  
ATOM   2098  CB  GLN P 260       5.112  38.394 -29.216  1.00  0.00      PROA  
ATOM   2099  CG  GLN P 260       5.430  37.837 -27.844  1.00  0.00      PROA  
ATOM   2100  CD  GLN P 260       4.761  36.582 -27.426  1.00  0.00      PROA  
ATOM   2101  OE1 GLN P 260       3.772  36.584 -26.656  1.00  0.00      PROA  
ATOM   2102  NE2 GLN P 260       5.193  35.420 -28.000  1.00  0.00      PROA  
ATOM   2103  C   GLN P 260       5.073  38.280 -31.635  1.00  0.00      PROA  
ATOM   2104  O   GLN P 260       5.354  39.481 -31.718  1.00  0.00      PROA  
ATOM   2105  N   VAL P 261       4.479  37.754 -32.688  1.00  0.00      PROA  
ATOM   2106  CA  VAL P 261       4.311  38.540 -33.912  1.00  0.00      PROA  
ATOM   2107  CB  VAL P 261       4.570  37.705 -35.133  1.00  0.00      PROA  
ATOM   2108  CG1 VAL P 261       3.470  36.693 -35.284  1.00  0.00      PROA  
ATOM   2109  CG2 VAL P 261       4.840  38.574 -36.413  1.00  0.00      PROA  
ATOM   2110  C   VAL P 261       2.928  39.136 -33.882  1.00  0.00      PROA  
ATOM   2111  O   VAL P 261       2.620  39.961 -34.760  1.00  0.00      PROA  
ATOM   2112  N   GLU P 262       2.065  38.825 -32.886  1.00  0.00      PROA  
ATOM   2113  CA  GLU P 262       0.854  39.578 -32.752  1.00  0.00      PROA  
ATOM   2114  CB  GLU P 262      -0.245  38.764 -32.119  1.00  0.00      PROA  
ATOM   2115  CG  GLU P 262      -0.908  37.645 -32.932  1.00  0.00      PROA  
ATOM   2116  CD  GLU P 262      -2.347  37.377 -32.586  1.00  0.00      PROA  
ATOM   2117  OE1 GLU P 262      -2.648  36.412 -31.825  1.00  0.00      PROA  
ATOM   2118  OE2 GLU P 262      -3.211  38.133 -33.079  1.00  0.00      PROA  
ATOM   2119  C   GLU P 262       0.988  40.864 -31.986  1.00  0.00      PROA  
ATOM   2120  O   GLU P 262       0.066  41.687 -32.071  1.00  0.00      PROA  
ATOM   2121  N   ASN P 263       2.185  41.084 -31.389  1.00  0.00      PROA  
ATOM   2122  CA  ASN P 263       2.489  42.301 -30.627  1.00  0.00      PROA  
ATOM   2123  CB  ASN P 263       4.069  42.250 -30.219  1.00  0.00      PROA  
ATOM   2124  CG  ASN P 263       4.256  41.557 -28.838  1.00  0.00      PROA  
ATOM   2125  OD1 ASN P 263       3.411  40.988 -28.157  1.00  0.00      PROA  
ATOM   2126  ND2 ASN P 263       5.426  41.892 -28.261  1.00  0.00      PROA  
ATOM   2127  C   ASN P 263       2.326  43.570 -31.500  1.00  0.00      PROA  
ATOM   2128  O   ASN P 263       1.758  44.628 -31.073  1.00  0.00      PROA  
ATOM   2129  N   ILE P 264       2.645  43.422 -32.799  1.00  0.00      PROA  
ATOM   2130  CA  ILE P 264       2.385  44.468 -33.828  1.00  0.00      PROA  
ATOM   2131  CB  ILE P 264       3.035  44.071 -35.148  1.00  0.00      PROA  
ATOM   2132  CG2 ILE P 264       2.472  44.928 -36.351  1.00  0.00      PROA  
ATOM   2133  CG1 ILE P 264       4.629  44.023 -35.024  1.00  0.00      PROA  
ATOM   2134  CD  ILE P 264       5.152  43.268 -36.222  1.00  0.00      PROA  
ATOM   2135  C   ILE P 264       0.935  44.811 -33.996  1.00  0.00      PROA  
ATOM   2136  O   ILE P 264       0.562  45.984 -33.907  1.00  0.00      PROA  
ATOM   2137  N   GLN P 265       0.004  43.862 -34.098  1.00  0.00      PROA  
ATOM   2138  CA  GLN P 265      -1.476  44.031 -34.171  1.00  0.00      PROA  
ATOM   2139  CB  GLN P 265      -2.223  42.791 -34.746  1.00  0.00      PROA  
ATOM   2140  CG  GLN P 265      -1.853  42.449 -36.192  1.00  0.00      PROA  
ATOM   2141  CD  GLN P 265      -1.909  43.672 -37.103  1.00  0.00      PROA  
ATOM   2142  OE1 GLN P 265      -0.857  44.132 -37.613  1.00  0.00      PROA  
ATOM   2143  NE2 GLN P 265      -3.197  44.103 -37.326  1.00  0.00      PROA  
ATOM   2144  C   GLN P 265      -2.141  44.653 -32.954  1.00  0.00      PROA  
ATOM   2145  O   GLN P 265      -2.997  45.553 -33.003  1.00  0.00      PROA  
ATOM   2146  N   ARG P 266      -1.733  44.145 -31.816  1.00  0.00      PROA  
ATOM   2147  CA  ARG P 266      -2.117  44.482 -30.478  1.00  0.00      PROA  
ATOM   2148  CB  ARG P 266      -1.495  43.516 -29.407  1.00  0.00      PROA  
ATOM   2149  CG  ARG P 266      -2.042  42.088 -29.424  1.00  0.00      PROA  
ATOM   2150  CD  ARG P 266      -3.527  41.944 -29.172  1.00  0.00      PROA  
ATOM   2151  NE  ARG P 266      -4.000  40.529 -29.152  1.00  0.00      PROA  
ATOM   2152  CZ  ARG P 266      -3.789  39.691 -30.129  1.00  0.00      PROA  
ATOM   2153  NH1 ARG P 266      -3.822  40.229 -31.273  1.00  0.00      PROA  
ATOM   2154  NH2 ARG P 266      -3.631  38.428 -29.962  1.00  0.00      PROA  
ATOM   2155  C   ARG P 266      -1.700  45.924 -30.106  1.00  0.00      PROA  
ATOM   2156  O   ARG P 266      -2.454  46.590 -29.391  1.00  0.00      PROA  
ATOM   2157  N   PHE P 267      -0.610  46.478 -30.650  1.00  0.00      PROA  
ATOM   2158  CA  PHE P 267      -0.224  47.880 -30.443  1.00  0.00      PROA  
ATOM   2159  CB  PHE P 267       1.176  48.182 -31.041  1.00  0.00      PROA  
ATOM   2160  CG  PHE P 267       1.385  49.621 -31.203  1.00  0.00      PROA  
ATOM   2161  CD1 PHE P 267       1.814  50.424 -30.127  1.00  0.00      PROA  
ATOM   2162  CE1 PHE P 267       2.194  51.775 -30.311  1.00  0.00      PROA  
ATOM   2163  CZ  PHE P 267       2.221  52.419 -31.522  1.00  0.00      PROA  
ATOM   2164  CD2 PHE P 267       1.315  50.317 -32.469  1.00  0.00      PROA  
ATOM   2165  CE2 PHE P 267       1.767  51.669 -32.618  1.00  0.00      PROA  
ATOM   2166  C   PHE P 267      -1.324  48.802 -31.022  1.00  0.00      PROA  
ATOM   2167  O   PHE P 267      -1.732  49.749 -30.342  1.00  0.00      PROA  
ATOM   2168  N   LEU P 268      -1.894  48.490 -32.161  1.00  0.00      PROA  
ATOM   2169  CA  LEU P 268      -3.059  49.219 -32.624  1.00  0.00      PROA  
ATOM   2170  CB  LEU P 268      -3.365  48.888 -34.094  1.00  0.00      PROA  
ATOM   2171  CG  LEU P 268      -2.125  48.597 -34.951  1.00  0.00      PROA  
ATOM   2172  CD1 LEU P 268      -2.422  47.888 -36.279  1.00  0.00      PROA  
ATOM   2173  CD2 LEU P 268      -1.464  49.947 -35.278  1.00  0.00      PROA  
ATOM   2174  C   LEU P 268      -4.414  48.914 -31.924  1.00  0.00      PROA  
ATOM   2175  O   LEU P 268      -5.420  49.579 -32.183  1.00  0.00      PROA  
ATOM   2176  N   ASN P 269      -4.526  47.917 -31.049  1.00  0.00      PROA  
ATOM   2177  CA  ASN P 269      -5.834  47.446 -30.481  1.00  0.00      PROA  
ATOM   2178  CB  ASN P 269      -5.696  45.903 -30.201  1.00  0.00      PROA  
ATOM   2179  CG  ASN P 269      -7.098  45.298 -30.153  1.00  0.00      PROA  
ATOM   2180  OD1 ASN P 269      -7.775  45.006 -29.172  1.00  0.00      PROA  
ATOM   2181  ND2 ASN P 269      -7.617  45.171 -31.421  1.00  0.00      PROA  
ATOM   2182  C   ASN P 269      -5.919  47.970 -29.048  1.00  0.00      PROA  
ATOM   2183  O   ASN P 269      -7.001  48.251 -28.498  1.00  0.00      PROA  
ATOM   2184  N   ASP P 270      -4.801  48.048 -28.365  1.00  0.00      PROA  
ATOM   2185  CA  ASP P 270      -4.546  48.712 -27.083  1.00  0.00      PROA  
ATOM   2186  CB  ASP P 270      -3.298  48.064 -26.459  1.00  0.00      PROA  
ATOM   2187  CG  ASP P 270      -3.484  46.609 -26.147  1.00  0.00      PROA  
ATOM   2188  OD1 ASP P 270      -2.410  45.972 -25.929  1.00  0.00      PROA  
ATOM   2189  OD2 ASP P 270      -4.644  46.340 -25.719  1.00  0.00      PROA  
ATOM   2190  C   ASP P 270      -4.578  50.264 -27.212  1.00  0.00      PROA  
ATOM   2191  O   ASP P 270      -5.217  50.894 -26.384  1.00  0.00      PROA  
ATOM   2192  N   PHE P 271      -3.956  50.880 -28.247  1.00  0.00      PROA  
ATOM   2193  CA  PHE P 271      -4.152  52.225 -28.724  1.00  0.00      PROA  
ATOM   2194  CB  PHE P 271      -2.798  52.853 -28.960  1.00  0.00      PROA  
ATOM   2195  CG  PHE P 271      -1.949  52.855 -27.699  1.00  0.00      PROA  
ATOM   2196  CD1 PHE P 271      -0.876  51.973 -27.588  1.00  0.00      PROA  
ATOM   2197  CE1 PHE P 271      -0.063  52.031 -26.431  1.00  0.00      PROA  
ATOM   2198  CZ  PHE P 271      -0.422  52.896 -25.409  1.00  0.00      PROA  
ATOM   2199  CD2 PHE P 271      -2.358  53.602 -26.609  1.00  0.00      PROA  
ATOM   2200  CE2 PHE P 271      -1.564  53.656 -25.475  1.00  0.00      PROA  
ATOM   2201  C   PHE P 271      -4.911  52.373 -30.056  1.00  0.00      PROA  
ATOM   2202  O   PHE P 271      -4.227  52.743 -31.012  1.00  0.00      PROA  
ATOM   2203  N   PRO P 272      -6.226  52.176 -30.190  1.00  0.00      PROA  
ATOM   2204  CD  PRO P 272      -7.058  51.570 -29.200  1.00  0.00      PROA  
ATOM   2205  CA  PRO P 272      -7.021  52.599 -31.302  1.00  0.00      PROA  
ATOM   2206  CB  PRO P 272      -8.436  52.613 -30.761  1.00  0.00      PROA  
ATOM   2207  CG  PRO P 272      -8.485  51.514 -29.781  1.00  0.00      PROA  
ATOM   2208  C   PRO P 272      -6.721  53.912 -31.982  1.00  0.00      PROA  
ATOM   2209  O   PRO P 272      -6.483  54.934 -31.351  1.00  0.00      PROA  
ATOM   2210  N   GLY P 273      -6.790  53.971 -33.326  1.00  0.00      PROA  
ATOM   2211  CA  GLY P 273      -6.406  55.169 -34.118  1.00  0.00      PROA  
ATOM   2212  C   GLY P 273      -5.010  55.719 -34.124  1.00  0.00      PROA  
ATOM   2213  O   GLY P 273      -4.840  56.919 -34.320  1.00  0.00      PROA  
ATOM   2214  N   ALA P 274      -3.965  54.875 -33.871  1.00  0.00      PROA  
ATOM   2215  CA  ALA P 274      -2.635  55.012 -34.306  1.00  0.00      PROA  
ATOM   2216  CB  ALA P 274      -1.928  53.717 -33.917  1.00  0.00      PROA  
ATOM   2217  C   ALA P 274      -2.523  55.386 -35.753  1.00  0.00      PROA  
ATOM   2218  O   ALA P 274      -3.392  55.155 -36.583  1.00  0.00      PROA  
ATOM   2219  N   GLU P 275      -1.285  55.901 -36.036  1.00  0.00      PROA  
ATOM   2220  CA  GLU P 275      -0.687  56.267 -37.271  1.00  0.00      PROA  
ATOM   2221  CB  GLU P 275       0.338  57.414 -37.183  1.00  0.00      PROA  
ATOM   2222  CG  GLU P 275       0.716  57.985 -38.543  1.00  0.00      PROA  
ATOM   2223  CD  GLU P 275      -0.523  58.422 -39.277  1.00  0.00      PROA  
ATOM   2224  OE1 GLU P 275      -0.935  59.623 -39.127  1.00  0.00      PROA  
ATOM   2225  OE2 GLU P 275      -1.055  57.653 -40.079  1.00  0.00      PROA  
ATOM   2226  C   GLU P 275       0.054  55.057 -37.948  1.00  0.00      PROA  
ATOM   2227  O   GLU P 275       0.605  54.228 -37.245  1.00  0.00      PROA  
ATOM   2228  N   THR P 276       0.108  55.043 -39.324  1.00  0.00      PROA  
ATOM   2229  CA  THR P 276       0.727  53.884 -39.997  1.00  0.00      PROA  
ATOM   2230  CB  THR P 276      -0.212  52.772 -40.484  1.00  0.00      PROA  
ATOM   2231  OG1 THR P 276      -1.352  53.208 -41.258  1.00  0.00      PROA  
ATOM   2232  CG2 THR P 276      -0.781  52.019 -39.303  1.00  0.00      PROA  
ATOM   2233  C   THR P 276       1.603  54.320 -41.155  1.00  0.00      PROA  
ATOM   2234  O   THR P 276       1.239  55.174 -42.003  1.00  0.00      PROA  
ATOM   2235  N   ILE P 277       2.815  53.811 -41.302  1.00  0.00      PROA  
ATOM   2236  CA  ILE P 277       3.699  54.084 -42.469  1.00  0.00      PROA  
ATOM   2237  CB  ILE P 277       4.699  55.276 -42.316  1.00  0.00      PROA  
ATOM   2238  CG2 ILE P 277       5.507  55.404 -43.646  1.00  0.00      PROA  
ATOM   2239  CG1 ILE P 277       4.079  56.653 -41.833  1.00  0.00      PROA  
ATOM   2240  CD  ILE P 277       4.952  57.822 -41.586  1.00  0.00      PROA  
ATOM   2241  C   ILE P 277       4.476  52.722 -42.737  1.00  0.00      PROA  
ATOM   2242  O   ILE P 277       4.904  52.102 -41.702  1.00  0.00      PROA  
ATOM   2243  N   ARG P 278       4.660  52.374 -43.987  1.00  0.00      PROA  
ATOM   2244  CA  ARG P 278       5.209  51.169 -44.470  1.00  0.00      PROA  
ATOM   2245  CB  ARG P 278       4.089  50.405 -45.083  1.00  0.00      PROA  
ATOM   2246  CG  ARG P 278       4.301  49.238 -46.117  1.00  0.00      PROA  
ATOM   2247  CD  ARG P 278       4.687  47.897 -45.490  1.00  0.00      PROA  
ATOM   2248  NE  ARG P 278       3.396  47.310 -44.970  1.00  0.00      PROA  
ATOM   2249  CZ  ARG P 278       3.366  46.096 -44.503  1.00  0.00      PROA  
ATOM   2250  NH1 ARG P 278       4.385  45.412 -44.010  1.00  0.00      PROA  
ATOM   2251  NH2 ARG P 278       2.257  45.461 -44.392  1.00  0.00      PROA  
ATOM   2252  C   ARG P 278       6.328  51.468 -45.442  1.00  0.00      PROA  
ATOM   2253  O   ARG P 278       6.226  52.206 -46.462  1.00  0.00      PROA  
ATOM   2254  N   LEU P 279       7.536  50.877 -45.237  1.00  0.00      PROA  
ATOM   2255  CA  LEU P 279       8.700  51.055 -46.084  1.00  0.00      PROA  
ATOM   2256  CB  LEU P 279       9.813  51.709 -45.230  1.00  0.00      PROA  
ATOM   2257  CG  LEU P 279       9.377  53.072 -44.503  1.00  0.00      PROA  
ATOM   2258  CD1 LEU P 279      10.360  53.580 -43.404  1.00  0.00      PROA  
ATOM   2259  CD2 LEU P 279       9.106  54.081 -45.574  1.00  0.00      PROA  
ATOM   2260  C   LEU P 279       9.075  49.688 -46.717  1.00  0.00      PROA  
ATOM   2261  O   LEU P 279       8.975  48.630 -46.117  1.00  0.00      PROA  
ATOM   2262  N   GLU P 280       9.499  49.766 -48.007  1.00  0.00      PROA  
ATOM   2263  CA  GLU P 280       9.751  48.592 -48.798  1.00  0.00      PROA  
ATOM   2264  CB  GLU P 280       8.457  48.365 -49.783  1.00  0.00      PROA  
ATOM   2265  CG  GLU P 280       7.106  48.275 -49.011  1.00  0.00      PROA  
ATOM   2266  CD  GLU P 280       5.929  48.102 -49.931  1.00  0.00      PROA  
ATOM   2267  OE1 GLU P 280       5.690  46.971 -50.440  1.00  0.00      PROA  
ATOM   2268  OE2 GLU P 280       5.184  49.126 -50.102  1.00  0.00      PROA  
ATOM   2269  C   GLU P 280      10.944  48.709 -49.731  1.00  0.00      PROA  
ATOM   2270  O   GLU P 280      11.504  47.763 -50.198  1.00  0.00      PROA  
ATOM   2271  N   GLN P 281      11.201  49.989 -50.052  1.00  0.00      PROA  
ATOM   2272  CA  GLN P 281      12.182  50.407 -50.957  1.00  0.00      PROA  
ATOM   2273  CB  GLN P 281      11.964  51.937 -51.186  1.00  0.00      PROA  
ATOM   2274  CG  GLN P 281      12.999  52.470 -52.227  1.00  0.00      PROA  
ATOM   2275  CD  GLN P 281      12.651  53.859 -52.615  1.00  0.00      PROA  
ATOM   2276  OE1 GLN P 281      11.783  54.472 -51.981  1.00  0.00      PROA  
ATOM   2277  NE2 GLN P 281      13.227  54.377 -53.745  1.00  0.00      PROA  
ATOM   2278  C   GLN P 281      13.526  50.100 -50.370  1.00  0.00      PROA  
ATOM   2279  O   GLN P 281      13.782  50.258 -49.154  1.00  0.00      PROA  
ATOM   2280  N   ASN P 282      14.427  49.629 -51.198  1.00  0.00      PROA  
ATOM   2281  CA  ASN P 282      15.705  48.979 -50.662  1.00  0.00      PROA  
ATOM   2282  CB  ASN P 282      15.520  47.468 -50.698  1.00  0.00      PROA  
ATOM   2283  CG  ASN P 282      16.860  46.723 -50.369  1.00  0.00      PROA  
ATOM   2284  OD1 ASN P 282      17.880  46.850 -51.113  1.00  0.00      PROA  
ATOM   2285  ND2 ASN P 282      16.881  46.006 -49.231  1.00  0.00      PROA  
ATOM   2286  C   ASN P 282      16.857  49.564 -51.447  1.00  0.00      PROA  
ATOM   2287  O   ASN P 282      16.928  49.521 -52.664  1.00  0.00      PROA  
ATOM   2288  N   TYR P 283      17.792  50.211 -50.759  1.00  0.00      PROA  
ATOM   2289  CA  TYR P 283      18.950  50.808 -51.378  1.00  0.00      PROA  
ATOM   2290  CB  TYR P 283      19.276  52.138 -50.747  1.00  0.00      PROA  
ATOM   2291  CG  TYR P 283      18.195  53.151 -50.890  1.00  0.00      PROA  
ATOM   2292  CD1 TYR P 283      17.176  53.091 -50.000  1.00  0.00      PROA  
ATOM   2293  CE1 TYR P 283      16.043  53.956 -50.154  1.00  0.00      PROA  
ATOM   2294  CZ  TYR P 283      15.987  54.912 -51.099  1.00  0.00      PROA  
ATOM   2295  OH  TYR P 283      15.076  55.899 -51.266  1.00  0.00      PROA  
ATOM   2296  CD2 TYR P 283      18.094  54.063 -51.977  1.00  0.00      PROA  
ATOM   2297  CE2 TYR P 283      17.053  55.013 -51.998  1.00  0.00      PROA  
ATOM   2298  C   TYR P 283      20.244  50.040 -51.205  1.00  0.00      PROA  
ATOM   2299  O   TYR P 283      21.270  50.655 -51.406  1.00  0.00      PROA  
ATOM   2300  N   ARG P 284      20.149  48.727 -50.829  1.00  0.00      PROA  
ATOM   2301  CA  ARG P 284      21.270  48.014 -50.310  1.00  0.00      PROA  
ATOM   2302  CB  ARG P 284      21.093  47.608 -48.839  1.00  0.00      PROA  
ATOM   2303  CG  ARG P 284      21.088  48.864 -47.898  1.00  0.00      PROA  
ATOM   2304  CD  ARG P 284      22.381  49.685 -48.002  1.00  0.00      PROA  
ATOM   2305  NE  ARG P 284      23.569  48.799 -47.875  1.00  0.00      PROA  
ATOM   2306  CZ  ARG P 284      24.784  49.418 -47.770  1.00  0.00      PROA  
ATOM   2307  NH1 ARG P 284      25.044  50.456 -48.512  1.00  0.00      PROA  
ATOM   2308  NH2 ARG P 284      25.517  49.043 -46.751  1.00  0.00      PROA  
ATOM   2309  C   ARG P 284      21.614  46.812 -51.158  1.00  0.00      PROA  
ATOM   2310  O   ARG P 284      22.743  46.676 -51.593  1.00  0.00      PROA  
ATOM   2311  N   SER P 285      20.577  45.952 -51.519  1.00  0.00      PROA  
ATOM   2312  CA  SER P 285      20.696  44.632 -52.135  1.00  0.00      PROA  
ATOM   2313  CB  SER P 285      19.901  43.494 -51.543  1.00  0.00      PROA  
ATOM   2314  OG  SER P 285      20.192  43.317 -50.131  1.00  0.00      PROA  
ATOM   2315  C   SER P 285      20.469  44.729 -53.640  1.00  0.00      PROA  
ATOM   2316  O   SER P 285      19.771  45.548 -54.114  1.00  0.00      PROA  
ATOM   2317  N   THR P 286      21.058  43.864 -54.411  1.00  0.00      PROA  
ATOM   2318  CA  THR P 286      20.786  43.768 -55.825  1.00  0.00      PROA  
ATOM   2319  CB  THR P 286      21.806  43.028 -56.687  1.00  0.00      PROA  
ATOM   2320  OG1 THR P 286      22.258  41.865 -56.083  1.00  0.00      PROA  
ATOM   2321  CG2 THR P 286      23.075  43.876 -56.894  1.00  0.00      PROA  
ATOM   2322  C   THR P 286      19.335  43.262 -56.161  1.00  0.00      PROA  
ATOM   2323  O   THR P 286      18.837  42.472 -55.418  1.00  0.00      PROA  
ATOM   2324  N   SER P 287      18.781  43.687 -57.286  1.00  0.00      PROA  
ATOM   2325  CA  SER P 287      17.352  43.413 -57.596  1.00  0.00      PROA  
ATOM   2326  CB  SER P 287      16.966  44.174 -58.888  1.00  0.00      PROA  
ATOM   2327  OG  SER P 287      15.539  44.155 -59.067  1.00  0.00      PROA  
ATOM   2328  C   SER P 287      17.026  41.924 -57.629  1.00  0.00      PROA  
ATOM   2329  O   SER P 287      16.059  41.474 -57.022  1.00  0.00      PROA  
ATOM   2330  N   ASN P 288      17.897  41.111 -58.223  1.00  0.00      PROA  
ATOM   2331  CA  ASN P 288      17.709  39.684 -58.246  1.00  0.00      PROA  
ATOM   2332  CB  ASN P 288      18.757  39.103 -59.185  1.00  0.00      PROA  
ATOM   2333  CG  ASN P 288      18.392  37.691 -59.635  1.00  0.00      PROA  
ATOM   2334  OD1 ASN P 288      17.234  37.318 -59.715  1.00  0.00      PROA  
ATOM   2335  ND2 ASN P 288      19.356  36.809 -59.943  1.00  0.00      PROA  
ATOM   2336  C   ASN P 288      17.844  39.030 -56.801  1.00  0.00      PROA  
ATOM   2337  O   ASN P 288      17.135  38.061 -56.525  1.00  0.00      PROA  
ATOM   2338  N   ILE P 289      18.733  39.583 -55.926  1.00  0.00      PROA  
ATOM   2339  CA  ILE P 289      18.828  39.033 -54.605  1.00  0.00      PROA  
ATOM   2340  CB  ILE P 289      19.984  39.472 -53.820  1.00  0.00      PROA  
ATOM   2341  CG2 ILE P 289      19.829  39.402 -52.269  1.00  0.00      PROA  
ATOM   2342  CG1 ILE P 289      21.311  38.770 -54.269  1.00  0.00      PROA  
ATOM   2343  CD  ILE P 289      22.609  39.476 -53.752  1.00  0.00      PROA  
ATOM   2344  C   ILE P 289      17.431  39.223 -53.925  1.00  0.00      PROA  
ATOM   2345  O   ILE P 289      16.936  38.275 -53.300  1.00  0.00      PROA  
ATOM   2346  N   LEU P 290      16.845  40.426 -54.004  1.00  0.00      PROA  
ATOM   2347  CA  LEU P 290      15.462  40.757 -53.584  1.00  0.00      PROA  
ATOM   2348  CB  LEU P 290      15.162  42.334 -53.627  1.00  0.00      PROA  
ATOM   2349  CG  LEU P 290      16.273  43.179 -52.867  1.00  0.00      PROA  
ATOM   2350  CD1 LEU P 290      16.400  44.581 -53.371  1.00  0.00      PROA  
ATOM   2351  CD2 LEU P 290      16.212  43.017 -51.316  1.00  0.00      PROA  
ATOM   2352  C   LEU P 290      14.349  39.964 -54.312  1.00  0.00      PROA  
ATOM   2353  O   LEU P 290      13.377  39.636 -53.690  1.00  0.00      PROA  
ATOM   2354  N   SER P 291      14.436  39.654 -55.602  1.00  0.00      PROA  
ATOM   2355  CA  SER P 291      13.499  38.767 -56.365  1.00  0.00      PROA  
ATOM   2356  CB  SER P 291      13.648  38.706 -57.909  1.00  0.00      PROA  
ATOM   2357  OG  SER P 291      13.402  40.040 -58.480  1.00  0.00      PROA  
ATOM   2358  C   SER P 291      13.576  37.336 -55.846  1.00  0.00      PROA  
ATOM   2359  O   SER P 291      12.499  36.757 -55.689  1.00  0.00      PROA  
ATOM   2360  N   ALA P 292      14.799  36.796 -55.590  1.00  0.00      PROA  
ATOM   2361  CA  ALA P 292      14.812  35.582 -54.680  1.00  0.00      PROA  
ATOM   2362  CB  ALA P 292      16.312  35.235 -54.376  1.00  0.00      PROA  
ATOM   2363  C   ALA P 292      14.034  35.746 -53.265  1.00  0.00      PROA  
ATOM   2364  O   ALA P 292      13.198  34.940 -52.900  1.00  0.00      PROA  
ATOM   2365  N   ALA P 293      14.248  36.773 -52.466  1.00  0.00      PROA  
ATOM   2366  CA  ALA P 293      13.559  36.978 -51.198  1.00  0.00      PROA  
ATOM   2367  CB  ALA P 293      14.061  38.215 -50.450  1.00  0.00      PROA  
ATOM   2368  C   ALA P 293      12.056  36.953 -51.307  1.00  0.00      PROA  
ATOM   2369  O   ALA P 293      11.432  36.246 -50.522  1.00  0.00      PROA  
ATOM   2370  N   ASN P 294      11.505  37.638 -52.301  1.00  0.00      PROA  
ATOM   2371  CA  ASN P 294      10.108  37.667 -52.597  1.00  0.00      PROA  
ATOM   2372  CB  ASN P 294       9.841  38.658 -53.707  1.00  0.00      PROA  
ATOM   2373  CG  ASN P 294      10.064  40.078 -53.233  1.00  0.00      PROA  
ATOM   2374  OD1 ASN P 294      10.352  40.347 -52.041  1.00  0.00      PROA  
ATOM   2375  ND2 ASN P 294       9.894  41.056 -54.148  1.00  0.00      PROA  
ATOM   2376  C   ASN P 294       9.566  36.240 -52.972  1.00  0.00      PROA  
ATOM   2377  O   ASN P 294       8.432  35.935 -52.600  1.00  0.00      PROA  
ATOM   2378  N   ALA P 295      10.420  35.389 -53.614  1.00  0.00      PROA  
ATOM   2379  CA  ALA P 295      10.175  33.965 -53.797  1.00  0.00      PROA  
ATOM   2380  CB  ALA P 295      11.269  33.266 -54.695  1.00  0.00      PROA  
ATOM   2381  C   ALA P 295      10.062  33.059 -52.622  1.00  0.00      PROA  
ATOM   2382  O   ALA P 295       9.135  32.237 -52.527  1.00  0.00      PROA  
ATOM   2383  N   LEU P 296      10.963  33.209 -51.663  1.00  0.00      PROA  
ATOM   2384  CA  LEU P 296      10.884  32.476 -50.434  1.00  0.00      PROA  
ATOM   2385  CB  LEU P 296      12.183  32.430 -49.586  1.00  0.00      PROA  
ATOM   2386  CG  LEU P 296      13.418  32.140 -50.517  1.00  0.00      PROA  
ATOM   2387  CD1 LEU P 296      14.657  32.135 -49.521  1.00  0.00      PROA  
ATOM   2388  CD2 LEU P 296      13.409  30.792 -51.201  1.00  0.00      PROA  
ATOM   2389  C   LEU P 296       9.662  32.836 -49.533  1.00  0.00      PROA  
ATOM   2390  O   LEU P 296       8.976  31.977 -48.984  1.00  0.00      PROA  
ATOM   2391  N   ILE P 297       9.390  34.117 -49.375  1.00  0.00      PROA  
ATOM   2392  CA  ILE P 297       8.383  34.724 -48.405  1.00  0.00      PROA  
ATOM   2393  CB  ILE P 297       8.731  36.193 -48.318  1.00  0.00      PROA  
ATOM   2394  CG2 ILE P 297       8.206  37.012 -49.554  1.00  0.00      PROA  
ATOM   2395  CG1 ILE P 297       8.227  36.781 -46.995  1.00  0.00      PROA  
ATOM   2396  CD  ILE P 297       8.558  35.977 -45.703  1.00  0.00      PROA  
ATOM   2397  C   ILE P 297       6.942  34.451 -48.718  1.00  0.00      PROA  
ATOM   2398  O   ILE P 297       6.070  34.574 -47.856  1.00  0.00      PROA  
ATOM   2399  N   GLU P 298       6.536  34.208 -49.961  1.00  0.00      PROA  
ATOM   2400  CA  GLU P 298       5.108  34.267 -50.292  1.00  0.00      PROA  
ATOM   2401  CB  GLU P 298       4.935  34.219 -51.823  1.00  0.00      PROA  
ATOM   2402  CG  GLU P 298       5.412  32.936 -52.583  1.00  0.00      PROA  
ATOM   2403  CD  GLU P 298       5.033  33.059 -54.090  1.00  0.00      PROA  
ATOM   2404  OE1 GLU P 298       5.157  34.185 -54.647  1.00  0.00      PROA  
ATOM   2405  OE2 GLU P 298       4.845  32.013 -54.705  1.00  0.00      PROA  
ATOM   2406  C   GLU P 298       4.227  33.156 -49.700  1.00  0.00      PROA  
ATOM   2407  O   GLU P 298       3.102  33.357 -49.322  1.00  0.00      PROA  
ATOM   2408  N   ASN P 299       4.717  31.891 -49.570  1.00  0.00      PROA  
ATOM   2409  CA  ASN P 299       4.036  30.699 -49.065  1.00  0.00      PROA  
ATOM   2410  CB  ASN P 299       4.850  29.461 -49.529  1.00  0.00      PROA  
ATOM   2411  CG  ASN P 299       4.384  28.080 -49.082  1.00  0.00      PROA  
ATOM   2412  OD1 ASN P 299       4.769  27.527 -48.092  1.00  0.00      PROA  
ATOM   2413  ND2 ASN P 299       3.456  27.474 -49.849  1.00  0.00      PROA  
ATOM   2414  C   ASN P 299       3.749  30.739 -47.591  1.00  0.00      PROA  
ATOM   2415  O   ASN P 299       2.922  30.033 -47.010  1.00  0.00      PROA  
ATOM   2416  N   ASN P 300       4.378  31.713 -46.824  1.00  0.00      PROA  
ATOM   2417  CA  ASN P 300       3.894  32.202 -45.476  1.00  0.00      PROA  
ATOM   2418  CB  ASN P 300       4.706  33.277 -44.762  1.00  0.00      PROA  
ATOM   2419  CG  ASN P 300       6.111  32.689 -44.513  1.00  0.00      PROA  
ATOM   2420  OD1 ASN P 300       6.473  31.594 -44.902  1.00  0.00      PROA  
ATOM   2421  ND2 ASN P 300       6.967  33.525 -43.849  1.00  0.00      PROA  
ATOM   2422  C   ASN P 300       2.438  32.632 -45.595  1.00  0.00      PROA  
ATOM   2423  O   ASN P 300       2.039  33.499 -46.392  1.00  0.00      PROA  
ATOM   2424  N   ASN P 301       1.590  31.989 -44.822  1.00  0.00      PROA  
ATOM   2425  CA  ASN P 301       0.222  32.205 -44.867  1.00  0.00      PROA  
ATOM   2426  CB  ASN P 301      -0.588  30.980 -44.517  1.00  0.00      PROA  
ATOM   2427  CG  ASN P 301      -0.654  29.990 -45.653  1.00  0.00      PROA  
ATOM   2428  OD1 ASN P 301      -0.343  30.321 -46.786  1.00  0.00      PROA  
ATOM   2429  ND2 ASN P 301      -1.251  28.776 -45.449  1.00  0.00      PROA  
ATOM   2430  C   ASN P 301      -0.131  33.313 -43.883  1.00  0.00      PROA  
ATOM   2431  O   ASN P 301       0.579  33.523 -42.911  1.00  0.00      PROA  
ATOM   2432  N   GLY P 302      -1.199  34.047 -44.129  1.00  0.00      PROA  
ATOM   2433  CA  GLY P 302      -1.584  35.240 -43.329  1.00  0.00      PROA  
ATOM   2434  C   GLY P 302      -0.692  36.441 -43.391  1.00  0.00      PROA  
ATOM   2435  O   GLY P 302      -0.691  37.276 -42.494  1.00  0.00      PROA  
ATOM   2436  N   ARG P 303       0.094  36.498 -44.514  1.00  0.00      PROA  
ATOM   2437  CA  ARG P 303       0.678  37.741 -44.923  1.00  0.00      PROA  
ATOM   2438  CB  ARG P 303       1.710  37.484 -46.010  1.00  0.00      PROA  
ATOM   2439  CG  ARG P 303       2.941  36.922 -45.202  1.00  0.00      PROA  
ATOM   2440  CD  ARG P 303       4.166  36.709 -46.165  1.00  0.00      PROA  
ATOM   2441  NE  ARG P 303       4.620  38.071 -46.512  1.00  0.00      PROA  
ATOM   2442  CZ  ARG P 303       4.824  38.552 -47.708  1.00  0.00      PROA  
ATOM   2443  NH1 ARG P 303       4.403  37.901 -48.806  1.00  0.00      PROA  
ATOM   2444  NH2 ARG P 303       5.589  39.582 -47.840  1.00  0.00      PROA  
ATOM   2445  C   ARG P 303      -0.278  38.878 -45.398  1.00  0.00      PROA  
ATOM   2446  O   ARG P 303      -1.030  38.616 -46.378  1.00  0.00      PROA  
ATOM   2447  N   LEU P 304      -0.185  40.123 -44.900  1.00  0.00      PROA  
ATOM   2448  CA  LEU P 304      -0.861  41.322 -45.443  1.00  0.00      PROA  
ATOM   2449  CB  LEU P 304      -0.843  42.466 -44.395  1.00  0.00      PROA  
ATOM   2450  CG  LEU P 304      -1.466  42.042 -43.029  1.00  0.00      PROA  
ATOM   2451  CD1 LEU P 304      -1.346  43.274 -42.106  1.00  0.00      PROA  
ATOM   2452  CD2 LEU P 304      -2.957  41.578 -42.980  1.00  0.00      PROA  
ATOM   2453  C   LEU P 304      -0.194  41.686 -46.788  1.00  0.00      PROA  
ATOM   2454  O   LEU P 304      -0.920  42.025 -47.719  1.00  0.00      PROA  
ATOM   2455  N   GLY P 305       1.126  41.508 -46.890  1.00  0.00      PROA  
ATOM   2456  CA  GLY P 305       1.811  41.384 -48.140  1.00  0.00      PROA  
ATOM   2457  C   GLY P 305       2.389  42.700 -48.482  1.00  0.00      PROA  
ATOM   2458  O   GLY P 305       1.729  43.757 -48.614  1.00  0.00      PROA  
ATOM   2459  N   LYS P 306       3.720  42.612 -48.549  1.00  0.00      PROA  
ATOM   2460  CA  LYS P 306       4.520  43.618 -49.248  1.00  0.00      PROA  
ATOM   2461  CB  LYS P 306       5.201  44.649 -48.252  1.00  0.00      PROA  
ATOM   2462  CG  LYS P 306       6.006  44.117 -47.067  1.00  0.00      PROA  
ATOM   2463  CD  LYS P 306       7.492  43.868 -47.352  1.00  0.00      PROA  
ATOM   2464  CE  LYS P 306       8.512  43.867 -46.161  1.00  0.00      PROA  
ATOM   2465  NZ  LYS P 306       8.130  42.867 -45.182  1.00  0.00      PROA  
ATOM   2466  C   LYS P 306       5.626  42.982 -50.049  1.00  0.00      PROA  
ATOM   2467  O   LYS P 306       5.795  41.736 -50.047  1.00  0.00      PROA  
ATOM   2468  N   LYS P 307       6.369  43.772 -50.881  1.00  0.00      PROA  
ATOM   2469  CA  LYS P 307       7.339  43.308 -51.829  1.00  0.00      PROA  
ATOM   2470  CB  LYS P 307       6.771  43.112 -53.278  1.00  0.00      PROA  
ATOM   2471  CG  LYS P 307       6.180  44.401 -53.970  1.00  0.00      PROA  
ATOM   2472  CD  LYS P 307       5.650  44.122 -55.396  1.00  0.00      PROA  
ATOM   2473  CE  LYS P 307       4.934  45.340 -55.979  1.00  0.00      PROA  
ATOM   2474  NZ  LYS P 307       4.089  46.000 -54.933  1.00  0.00      PROA  
ATOM   2475  C   LYS P 307       8.446  44.286 -51.782  1.00  0.00      PROA  
ATOM   2476  O   LYS P 307       8.263  45.440 -52.096  1.00  0.00      PROA  
ATOM   2477  N   LEU P 308       9.666  43.744 -51.531  1.00  0.00      PROA  
ATOM   2478  CA  LEU P 308      10.917  44.523 -51.708  1.00  0.00      PROA  
ATOM   2479  CB  LEU P 308      12.070  43.773 -50.998  1.00  0.00      PROA  
ATOM   2480  CG  LEU P 308      11.915  43.465 -49.480  1.00  0.00      PROA  
ATOM   2481  CD1 LEU P 308      13.010  42.760 -48.766  1.00  0.00      PROA  
ATOM   2482  CD2 LEU P 308      11.856  44.878 -48.755  1.00  0.00      PROA  
ATOM   2483  C   LEU P 308      11.344  44.907 -53.128  1.00  0.00      PROA  
ATOM   2484  O   LEU P 308      11.203  44.105 -54.061  1.00  0.00      PROA  
ATOM   2485  N   TRP P 309      11.818  46.163 -53.324  1.00  0.00      PROA  
ATOM   2486  CA  TRP P 309      12.168  46.609 -54.659  1.00  0.00      PROA  
ATOM   2487  CB  TRP P 309      10.978  47.202 -55.445  1.00  0.00      PROA  
ATOM   2488  CG  TRP P 309      10.339  48.304 -54.723  1.00  0.00      PROA  
ATOM   2489  CD1 TRP P 309       9.336  48.155 -53.757  1.00  0.00      PROA  
ATOM   2490  NE1 TRP P 309       8.886  49.360 -53.305  1.00  0.00      PROA  
ATOM   2491  CE2 TRP P 309       9.548  50.366 -53.918  1.00  0.00      PROA  
ATOM   2492  CD2 TRP P 309      10.490  49.714 -54.788  1.00  0.00      PROA  
ATOM   2493  CE3 TRP P 309      11.368  50.520 -55.492  1.00  0.00      PROA  
ATOM   2494  CZ3 TRP P 309      11.179  51.935 -55.467  1.00  0.00      PROA  
ATOM   2495  CZ2 TRP P 309       9.292  51.663 -53.982  1.00  0.00      PROA  
ATOM   2496  CH2 TRP P 309      10.145  52.426 -54.685  1.00  0.00      PROA  
ATOM   2497  C   TRP P 309      13.227  47.633 -54.652  1.00  0.00      PROA  
ATOM   2498  O   TRP P 309      13.320  48.338 -53.672  1.00  0.00      PROA  
ATOM   2499  N   THR P 310      14.098  47.669 -55.645  1.00  0.00      PROA  
ATOM   2500  CA  THR P 310      15.189  48.587 -55.721  1.00  0.00      PROA  
ATOM   2501  CB  THR P 310      16.489  47.844 -55.472  1.00  0.00      PROA  
ATOM   2502  OG1 THR P 310      17.603  48.703 -55.149  1.00  0.00      PROA  
ATOM   2503  CG2 THR P 310      16.922  46.937 -56.627  1.00  0.00      PROA  
ATOM   2504  C   THR P 310      15.193  49.184 -57.083  1.00  0.00      PROA  
ATOM   2505  O   THR P 310      14.614  48.627 -58.051  1.00  0.00      PROA  
ATOM   2506  N   ASP P 311      15.909  50.311 -57.219  1.00  0.00      PROA  
ATOM   2507  CA  ASP P 311      16.295  50.859 -58.471  1.00  0.00      PROA  
ATOM   2508  CB  ASP P 311      15.953  52.334 -58.436  1.00  0.00      PROA  
ATOM   2509  CG  ASP P 311      14.419  52.723 -58.616  1.00  0.00      PROA  
ATOM   2510  OD1 ASP P 311      14.034  53.794 -58.062  1.00  0.00      PROA  
ATOM   2511  OD2 ASP P 311      13.784  52.047 -59.463  1.00  0.00      PROA  
ATOM   2512  C   ASP P 311      17.745  50.764 -58.663  1.00  0.00      PROA  
ATOM   2513  O   ASP P 311      18.288  51.242 -59.647  1.00  0.00      PROA  
ATOM   2514  N   GLY P 312      18.507  50.130 -57.727  1.00  0.00      PROA  
ATOM   2515  CA  GLY P 312      19.864  49.584 -57.971  1.00  0.00      PROA  
ATOM   2516  C   GLY P 312      19.968  48.462 -58.974  1.00  0.00      PROA  
ATOM   2517  O   GLY P 312      18.993  48.180 -59.682  1.00  0.00      PROA  
ATOM   2518  N   ALA P 313      21.165  47.893 -59.046  1.00  0.00      PROA  
ATOM   2519  CA  ALA P 313      21.520  46.867 -60.057  1.00  0.00      PROA  
ATOM   2520  CB  ALA P 313      22.996  46.372 -60.108  1.00  0.00      PROA  
ATOM   2521  C   ALA P 313      20.653  45.585 -60.159  1.00  0.00      PROA  
ATOM   2522  O   ALA P 313      20.206  45.031 -59.161  1.00  0.00      PROA  
ATOM   2523  N   ASP P 314      20.536  45.029 -61.425  1.00  0.00      PROA  
ATOM   2524  CA  ASP P 314      19.769  43.829 -61.761  1.00  0.00      PROA  
ATOM   2525  CB  ASP P 314      19.741  43.622 -63.385  1.00  0.00      PROA  
ATOM   2526  CG  ASP P 314      21.081  43.349 -64.061  1.00  0.00      PROA  
ATOM   2527  OD1 ASP P 314      22.089  44.040 -63.758  1.00  0.00      PROA  
ATOM   2528  OD2 ASP P 314      20.988  42.838 -65.213  1.00  0.00      PROA  
ATOM   2529  C   ASP P 314      20.495  42.694 -61.004  1.00  0.00      PROA  
ATOM   2530  O   ASP P 314      19.855  41.961 -60.294  1.00  0.00      PROA  
ATOM   2531  N   GLY P 315      21.820  42.660 -61.102  1.00  0.00      PROA  
ATOM   2532  CA  GLY P 315      22.727  41.627 -60.672  1.00  0.00      PROA  
ATOM   2533  C   GLY P 315      22.708  40.370 -61.493  1.00  0.00      PROA  
ATOM   2534  O   GLY P 315      21.815  40.111 -62.302  1.00  0.00      PROA  
ATOM   2535  N   GLU P 316      23.733  39.542 -61.470  1.00  0.00      PROA  
ATOM   2536  CA  GLU P 316      23.804  38.220 -62.084  1.00  0.00      PROA  
ATOM   2537  CB  GLU P 316      25.168  37.515 -61.791  1.00  0.00      PROA  
ATOM   2538  CG  GLU P 316      26.363  38.251 -62.473  1.00  0.00      PROA  
ATOM   2539  CD  GLU P 316      27.666  37.776 -61.824  1.00  0.00      PROA  
ATOM   2540  OE1 GLU P 316      28.010  38.297 -60.706  1.00  0.00      PROA  
ATOM   2541  OE2 GLU P 316      28.117  36.735 -62.300  1.00  0.00      PROA  
ATOM   2542  C   GLU P 316      22.726  37.231 -61.650  1.00  0.00      PROA  
ATOM   2543  O   GLU P 316      22.205  37.442 -60.544  1.00  0.00      PROA  
ATOM   2544  N   PRO P 317      22.312  36.212 -62.314  1.00  0.00      PROA  
ATOM   2545  CD  PRO P 317      22.715  35.784 -63.601  1.00  0.00      PROA  
ATOM   2546  CA  PRO P 317      21.899  34.995 -61.548  1.00  0.00      PROA  
ATOM   2547  CB  PRO P 317      21.884  33.829 -62.500  1.00  0.00      PROA  
ATOM   2548  CG  PRO P 317      21.962  34.452 -63.847  1.00  0.00      PROA  
ATOM   2549  C   PRO P 317      22.696  34.566 -60.292  1.00  0.00      PROA  
ATOM   2550  O   PRO P 317      23.917  34.797 -60.126  1.00  0.00      PROA  
ATOM   2551  N   ILE P 318      21.895  33.935 -59.431  1.00  0.00      PROA  
ATOM   2552  CA  ILE P 318      22.217  33.270 -58.112  1.00  0.00      PROA  
ATOM   2553  CB  ILE P 318      20.976  33.426 -57.154  1.00  0.00      PROA  
ATOM   2554  CG2 ILE P 318      21.319  32.903 -55.716  1.00  0.00      PROA  
ATOM   2555  CG1 ILE P 318      20.672  34.937 -57.027  1.00  0.00      PROA  
ATOM   2556  CD  ILE P 318      19.258  35.223 -56.527  1.00  0.00      PROA  
ATOM   2557  C   ILE P 318      22.845  31.999 -58.366  1.00  0.00      PROA  
ATOM   2558  O   ILE P 318      22.350  31.226 -59.191  1.00  0.00      PROA  
ATOM   2559  N   SER P 319      24.023  31.748 -57.692  1.00  0.00      PROA  
ATOM   2560  CA  SER P 319      24.820  30.587 -57.943  1.00  0.00      PROA  
ATOM   2561  CB  SER P 319      26.328  30.864 -57.861  1.00  0.00      PROA  
ATOM   2562  OG  SER P 319      27.142  29.761 -58.181  1.00  0.00      PROA  
ATOM   2563  C   SER P 319      24.430  29.355 -57.069  1.00  0.00      PROA  
ATOM   2564  O   SER P 319      24.286  29.390 -55.806  1.00  0.00      PROA  
ATOM   2565  N   LEU P 320      24.258  28.111 -57.706  1.00  0.00      PROA  
ATOM   2566  CA  LEU P 320      23.768  26.870 -57.161  1.00  0.00      PROA  
ATOM   2567  CB  LEU P 320      22.418  26.548 -57.818  1.00  0.00      PROA  
ATOM   2568  CG  LEU P 320      21.542  25.502 -57.067  1.00  0.00      PROA  
ATOM   2569  CD1 LEU P 320      21.494  25.592 -55.574  1.00  0.00      PROA  
ATOM   2570  CD2 LEU P 320      20.169  25.552 -57.607  1.00  0.00      PROA  
ATOM   2571  C   LEU P 320      24.763  25.735 -57.437  1.00  0.00      PROA  
ATOM   2572  O   LEU P 320      24.925  25.302 -58.560  1.00  0.00      PROA  
ATOM   2573  N   TYR P 321      25.349  25.257 -56.302  1.00  0.00      PROA  
ATOM   2574  CA  TYR P 321      26.381  24.248 -56.354  1.00  0.00      PROA  
ATOM   2575  CB  TYR P 321      27.715  24.693 -55.710  1.00  0.00      PROA  
ATOM   2576  CG  TYR P 321      28.726  23.548 -55.601  1.00  0.00      PROA  
ATOM   2577  CD1 TYR P 321      29.337  23.098 -56.865  1.00  0.00      PROA  
ATOM   2578  CE1 TYR P 321      30.278  22.034 -56.889  1.00  0.00      PROA  
ATOM   2579  CZ  TYR P 321      30.750  21.460 -55.636  1.00  0.00      PROA  
ATOM   2580  OH  TYR P 321      31.900  20.666 -55.628  1.00  0.00      PROA  
ATOM   2581  CD2 TYR P 321      29.161  23.014 -54.451  1.00  0.00      PROA  
ATOM   2582  CE2 TYR P 321      30.267  22.079 -54.426  1.00  0.00      PROA  
ATOM   2583  C   TYR P 321      25.850  22.988 -55.580  1.00  0.00      PROA  
ATOM   2584  O   TYR P 321      25.427  23.135 -54.421  1.00  0.00      PROA  
ATOM   2585  N   CYS P 322      25.916  21.774 -56.137  1.00  0.00      PROA  
ATOM   2586  CA  CYS P 322      25.612  20.580 -55.435  1.00  0.00      PROA  
ATOM   2587  CB  CYS P 322      24.771  19.589 -56.287  1.00  0.00      PROA  
ATOM   2588  SG  CYS P 322      24.416  17.961 -55.593  1.00  0.00      PROA  
ATOM   2589  C   CYS P 322      26.985  19.856 -55.298  1.00  0.00      PROA  
ATOM   2590  O   CYS P 322      27.569  19.300 -56.192  1.00  0.00      PROA  
ATOM   2591  N   ALA P 323      27.478  19.815 -54.030  1.00  0.00      PROA  
ATOM   2592  CA  ALA P 323      28.719  19.150 -53.657  1.00  0.00      PROA  
ATOM   2593  CB  ALA P 323      28.990  19.548 -52.217  1.00  0.00      PROA  
ATOM   2594  C   ALA P 323      28.615  17.626 -53.492  1.00  0.00      PROA  
ATOM   2595  O   ALA P 323      27.606  17.094 -53.090  1.00  0.00      PROA  
ATOM   2596  N   PHE P 324      29.665  16.866 -53.756  1.00  0.00      PROA  
ATOM   2597  CA  PHE P 324      29.912  15.470 -53.700  1.00  0.00      PROA  
ATOM   2598  CB  PHE P 324      31.344  15.153 -54.192  1.00  0.00      PROA  
ATOM   2599  CG  PHE P 324      31.775  13.687 -54.013  1.00  0.00      PROA  
ATOM   2600  CD1 PHE P 324      32.891  13.410 -53.227  1.00  0.00      PROA  
ATOM   2601  CE1 PHE P 324      33.292  12.076 -52.936  1.00  0.00      PROA  
ATOM   2602  CZ  PHE P 324      32.784  11.055 -53.681  1.00  0.00      PROA  
ATOM   2603  CD2 PHE P 324      31.167  12.595 -54.703  1.00  0.00      PROA  
ATOM   2604  CE2 PHE P 324      31.642  11.282 -54.458  1.00  0.00      PROA  
ATOM   2605  C   PHE P 324      29.657  14.846 -52.292  1.00  0.00      PROA  
ATOM   2606  O   PHE P 324      29.020  13.801 -52.079  1.00  0.00      PROA  
ATOM   2607  N   ASN P 325      30.072  15.657 -51.320  1.00  0.00      PROA  
ATOM   2608  CA  ASN P 325      29.976  15.392 -49.909  1.00  0.00      PROA  
ATOM   2609  CB  ASN P 325      30.955  14.197 -49.410  1.00  0.00      PROA  
ATOM   2610  CG  ASN P 325      32.468  14.415 -49.467  1.00  0.00      PROA  
ATOM   2611  OD1 ASN P 325      33.079  15.450 -49.186  1.00  0.00      PROA  
ATOM   2612  ND2 ASN P 325      33.198  13.367 -49.857  1.00  0.00      PROA  
ATOM   2613  C   ASN P 325      30.332  16.660 -49.093  1.00  0.00      PROA  
ATOM   2614  O   ASN P 325      30.584  17.689 -49.736  1.00  0.00      PROA  
ATOM   2615  N   GLU P 326      30.346  16.552 -47.737  1.00  0.00      PROA  
ATOM   2616  CA  GLU P 326      30.440  17.787 -46.911  1.00  0.00      PROA  
ATOM   2617  CB  GLU P 326      30.273  17.400 -45.432  1.00  0.00      PROA  
ATOM   2618  CG  GLU P 326      31.350  16.464 -44.683  1.00  0.00      PROA  
ATOM   2619  CD  GLU P 326      31.523  15.114 -45.360  1.00  0.00      PROA  
ATOM   2620  OE1 GLU P 326      32.733  14.696 -45.437  1.00  0.00      PROA  
ATOM   2621  OE2 GLU P 326      30.497  14.431 -45.752  1.00  0.00      PROA  
ATOM   2622  C   GLU P 326      31.722  18.608 -47.113  1.00  0.00      PROA  
ATOM   2623  O   GLU P 326      31.721  19.861 -47.100  1.00  0.00      PROA  
ATOM   2624  N   LEU P 327      32.821  17.901 -47.238  1.00  0.00      PROA  
ATOM   2625  CA  LEU P 327      34.168  18.360 -47.456  1.00  0.00      PROA  
ATOM   2626  CB  LEU P 327      35.126  17.226 -46.969  1.00  0.00      PROA  
ATOM   2627  CG  LEU P 327      36.548  17.373 -47.489  1.00  0.00      PROA  
ATOM   2628  CD1 LEU P 327      37.227  18.660 -46.938  1.00  0.00      PROA  
ATOM   2629  CD2 LEU P 327      37.408  16.073 -47.051  1.00  0.00      PROA  
ATOM   2630  C   LEU P 327      34.379  18.935 -48.877  1.00  0.00      PROA  
ATOM   2631  O   LEU P 327      35.040  19.938 -49.137  1.00  0.00      PROA  
ATOM   2632  N   ASP P 328      33.754  18.332 -49.870  1.00  0.00      PROA  
ATOM   2633  CA  ASP P 328      33.556  19.026 -51.180  1.00  0.00      PROA  
ATOM   2634  CB  ASP P 328      32.997  18.060 -52.249  1.00  0.00      PROA  
ATOM   2635  CG  ASP P 328      32.950  18.559 -53.623  1.00  0.00      PROA  
ATOM   2636  OD1 ASP P 328      34.028  18.742 -54.280  1.00  0.00      PROA  
ATOM   2637  OD2 ASP P 328      31.823  18.722 -54.088  1.00  0.00      PROA  
ATOM   2638  C   ASP P 328      32.770  20.316 -51.213  1.00  0.00      PROA  
ATOM   2639  O   ASP P 328      33.211  21.216 -51.862  1.00  0.00      PROA  
ATOM   2640  N   GLU P 329      31.739  20.416 -50.431  1.00  0.00      PROA  
ATOM   2641  CA  GLU P 329      30.960  21.649 -50.256  1.00  0.00      PROA  
ATOM   2642  CB  GLU P 329      29.793  21.414 -49.274  1.00  0.00      PROA  
ATOM   2643  CG  GLU P 329      28.908  22.749 -49.132  1.00  0.00      PROA  
ATOM   2644  CD  GLU P 329      27.851  22.598 -48.073  1.00  0.00      PROA  
ATOM   2645  OE1 GLU P 329      28.184  22.423 -46.854  1.00  0.00      PROA  
ATOM   2646  OE2 GLU P 329      26.650  22.762 -48.472  1.00  0.00      PROA  
ATOM   2647  C   GLU P 329      31.858  22.746 -49.639  1.00  0.00      PROA  
ATOM   2648  O   GLU P 329      32.115  23.767 -50.249  1.00  0.00      PROA  
ATOM   2649  N   ALA P 330      32.505  22.459 -48.511  1.00  0.00      PROA  
ATOM   2650  CA  ALA P 330      33.371  23.392 -47.766  1.00  0.00      PROA  
ATOM   2651  CB  ALA P 330      33.846  22.724 -46.480  1.00  0.00      PROA  
ATOM   2652  C   ALA P 330      34.674  23.773 -48.601  1.00  0.00      PROA  
ATOM   2653  O   ALA P 330      35.000  24.963 -48.686  1.00  0.00      PROA  
ATOM   2654  N   ARG P 331      35.319  22.901 -49.362  1.00  0.00      PROA  
ATOM   2655  CA  ARG P 331      36.463  23.265 -50.275  1.00  0.00      PROA  
ATOM   2656  CB  ARG P 331      37.221  21.960 -50.853  1.00  0.00      PROA  
ATOM   2657  CG  ARG P 331      38.275  21.356 -49.918  1.00  0.00      PROA  
ATOM   2658  CD  ARG P 331      38.892  19.970 -50.215  1.00  0.00      PROA  
ATOM   2659  NE  ARG P 331      40.006  19.669 -49.254  1.00  0.00      PROA  
ATOM   2660  CZ  ARG P 331      40.711  18.559 -49.249  1.00  0.00      PROA  
ATOM   2661  NH1 ARG P 331      40.605  17.641 -50.159  1.00  0.00      PROA  
ATOM   2662  NH2 ARG P 331      41.725  18.408 -48.447  1.00  0.00      PROA  
ATOM   2663  C   ARG P 331      36.137  24.167 -51.417  1.00  0.00      PROA  
ATOM   2664  O   ARG P 331      36.794  25.074 -51.874  1.00  0.00      PROA  
ATOM   2665  N   PHE P 332      34.919  23.913 -51.953  1.00  0.00      PROA  
ATOM   2666  CA  PHE P 332      34.286  24.737 -52.954  1.00  0.00      PROA  
ATOM   2667  CB  PHE P 332      32.991  24.215 -53.516  1.00  0.00      PROA  
ATOM   2668  CG  PHE P 332      32.046  25.153 -54.325  1.00  0.00      PROA  
ATOM   2669  CD1 PHE P 332      32.303  25.310 -55.729  1.00  0.00      PROA  
ATOM   2670  CE1 PHE P 332      31.565  26.123 -56.536  1.00  0.00      PROA  
ATOM   2671  CZ  PHE P 332      30.475  26.911 -55.930  1.00  0.00      PROA  
ATOM   2672  CD2 PHE P 332      31.093  26.013 -53.769  1.00  0.00      PROA  
ATOM   2673  CE2 PHE P 332      30.308  26.875 -54.553  1.00  0.00      PROA  
ATOM   2674  C   PHE P 332      34.133  26.203 -52.456  1.00  0.00      PROA  
ATOM   2675  O   PHE P 332      34.549  27.155 -53.108  1.00  0.00      PROA  
ATOM   2676  N   VAL P 333      33.624  26.403 -51.252  1.00  0.00      PROA  
ATOM   2677  CA  VAL P 333      33.427  27.677 -50.594  1.00  0.00      PROA  
ATOM   2678  CB  VAL P 333      32.634  27.572 -49.310  1.00  0.00      PROA  
ATOM   2679  CG1 VAL P 333      32.512  28.953 -48.569  1.00  0.00      PROA  
ATOM   2680  CG2 VAL P 333      31.177  26.971 -49.588  1.00  0.00      PROA  
ATOM   2681  C   VAL P 333      34.721  28.488 -50.353  1.00  0.00      PROA  
ATOM   2682  O   VAL P 333      34.865  29.658 -50.816  1.00  0.00      PROA  
ATOM   2683  N   VAL P 334      35.672  27.795 -49.789  1.00  0.00      PROA  
ATOM   2684  CA  VAL P 334      37.095  28.143 -49.782  1.00  0.00      PROA  
ATOM   2685  CB  VAL P 334      37.918  27.097 -49.168  1.00  0.00      PROA  
ATOM   2686  CG1 VAL P 334      39.422  27.327 -49.354  1.00  0.00      PROA  
ATOM   2687  CG2 VAL P 334      37.522  27.121 -47.702  1.00  0.00      PROA  
ATOM   2688  C   VAL P 334      37.691  28.597 -51.092  1.00  0.00      PROA  
ATOM   2689  O   VAL P 334      38.250  29.688 -51.291  1.00  0.00      PROA  
ATOM   2690  N   ASN P 335      37.521  27.813 -52.148  1.00  0.00      PROA  
ATOM   2691  CA  ASN P 335      37.957  28.053 -53.491  1.00  0.00      PROA  
ATOM   2692  CB  ASN P 335      37.829  26.818 -54.375  1.00  0.00      PROA  
ATOM   2693  CG  ASN P 335      38.640  26.989 -55.679  1.00  0.00      PROA  
ATOM   2694  OD1 ASN P 335      39.859  27.299 -55.645  1.00  0.00      PROA  
ATOM   2695  ND2 ASN P 335      37.991  26.910 -56.885  1.00  0.00      PROA  
ATOM   2696  C   ASN P 335      37.177  29.181 -54.068  1.00  0.00      PROA  
ATOM   2697  O   ASN P 335      37.717  30.075 -54.794  1.00  0.00      PROA  
ATOM   2698  N   ARG P 336      35.889  29.264 -53.891  1.00  0.00      PROA  
ATOM   2699  CA  ARG P 336      35.115  30.493 -54.257  1.00  0.00      PROA  
ATOM   2700  CB  ARG P 336      33.599  30.226 -54.101  1.00  0.00      PROA  
ATOM   2701  CG  ARG P 336      33.052  29.221 -55.068  1.00  0.00      PROA  
ATOM   2702  CD  ARG P 336      32.726  29.697 -56.487  1.00  0.00      PROA  
ATOM   2703  NE  ARG P 336      31.494  30.472 -56.459  1.00  0.00      PROA  
ATOM   2704  CZ  ARG P 336      30.553  30.339 -57.376  1.00  0.00      PROA  
ATOM   2705  NH1 ARG P 336      30.811  29.905 -58.583  1.00  0.00      PROA  
ATOM   2706  NH2 ARG P 336      29.341  30.778 -57.027  1.00  0.00      PROA  
ATOM   2707  C   ARG P 336      35.530  31.811 -53.621  1.00  0.00      PROA  
ATOM   2708  O   ARG P 336      35.593  32.851 -54.356  1.00  0.00      PROA  
ATOM   2709  N   ILE P 337      35.846  31.854 -52.319  1.00  0.00      PROA  
ATOM   2710  CA  ILE P 337      36.646  32.918 -51.734  1.00  0.00      PROA  
ATOM   2711  CB  ILE P 337      36.686  32.669 -50.193  1.00  0.00      PROA  
ATOM   2712  CG2 ILE P 337      37.616  33.703 -49.417  1.00  0.00      PROA  
ATOM   2713  CG1 ILE P 337      35.321  32.674 -49.448  1.00  0.00      PROA  
ATOM   2714  CD  ILE P 337      35.301  31.727 -48.252  1.00  0.00      PROA  
ATOM   2715  C   ILE P 337      38.020  33.153 -52.273  1.00  0.00      PROA  
ATOM   2716  O   ILE P 337      38.455  34.306 -52.346  1.00  0.00      PROA  
ATOM   2717  N   LYS P 338      38.778  32.087 -52.656  1.00  0.00      PROA  
ATOM   2718  CA  LYS P 338      40.149  32.318 -53.198  1.00  0.00      PROA  
ATOM   2719  CB  LYS P 338      40.930  30.980 -53.214  1.00  0.00      PROA  
ATOM   2720  CG  LYS P 338      42.495  31.074 -53.495  1.00  0.00      PROA  
ATOM   2721  CD  LYS P 338      43.176  32.213 -52.719  1.00  0.00      PROA  
ATOM   2722  CE  LYS P 338      44.720  32.198 -52.689  1.00  0.00      PROA  
ATOM   2723  NZ  LYS P 338      45.230  32.570 -53.997  1.00  0.00      PROA  
ATOM   2724  C   LYS P 338      40.126  32.747 -54.724  1.00  0.00      PROA  
ATOM   2725  O   LYS P 338      40.921  33.557 -55.212  1.00  0.00      PROA  
ATOM   2726  N   THR P 339      39.071  32.327 -55.466  1.00  0.00      PROA  
ATOM   2727  CA  THR P 339      38.654  32.914 -56.707  1.00  0.00      PROA  
ATOM   2728  CB  THR P 339      37.358  32.288 -57.259  1.00  0.00      PROA  
ATOM   2729  OG1 THR P 339      37.350  30.865 -57.410  1.00  0.00      PROA  
ATOM   2730  CG2 THR P 339      37.199  32.902 -58.677  1.00  0.00      PROA  
ATOM   2731  C   THR P 339      38.355  34.409 -56.492  1.00  0.00      PROA  
ATOM   2732  O   THR P 339      38.900  35.189 -57.217  1.00  0.00      PROA  
ATOM   2733  N   TRP P 340      37.588  34.799 -55.415  1.00  0.00      PROA  
ATOM   2734  CA  TRP P 340      37.350  36.165 -55.093  1.00  0.00      PROA  
ATOM   2735  CB  TRP P 340      36.338  36.198 -53.881  1.00  0.00      PROA  
ATOM   2736  CG  TRP P 340      35.738  37.511 -53.372  1.00  0.00      PROA  
ATOM   2737  CD1 TRP P 340      35.777  38.065 -52.107  1.00  0.00      PROA  
ATOM   2738  NE1 TRP P 340      35.075  39.202 -52.114  1.00  0.00      PROA  
ATOM   2739  CE2 TRP P 340      34.560  39.425 -53.251  1.00  0.00      PROA  
ATOM   2740  CD2 TRP P 340      34.924  38.422 -54.122  1.00  0.00      PROA  
ATOM   2741  CE3 TRP P 340      34.487  38.381 -55.398  1.00  0.00      PROA  
ATOM   2742  CZ3 TRP P 340      33.649  39.428 -55.854  1.00  0.00      PROA  
ATOM   2743  CZ2 TRP P 340      33.686  40.442 -53.611  1.00  0.00      PROA  
ATOM   2744  CH2 TRP P 340      33.284  40.450 -54.954  1.00  0.00      PROA  
ATOM   2745  C   TRP P 340      38.579  36.935 -54.773  1.00  0.00      PROA  
ATOM   2746  O   TRP P 340      38.732  38.077 -55.153  1.00  0.00      PROA  
ATOM   2747  N   GLN P 341      39.460  36.414 -53.945  1.00  0.00      PROA  
ATOM   2748  CA  GLN P 341      40.796  37.028 -53.682  1.00  0.00      PROA  
ATOM   2749  CB  GLN P 341      41.579  36.329 -52.603  1.00  0.00      PROA  
ATOM   2750  CG  GLN P 341      40.989  36.249 -51.218  1.00  0.00      PROA  
ATOM   2751  CD  GLN P 341      40.603  37.629 -50.540  1.00  0.00      PROA  
ATOM   2752  OE1 GLN P 341      41.272  38.116 -49.613  1.00  0.00      PROA  
ATOM   2753  NE2 GLN P 341      39.531  38.199 -51.013  1.00  0.00      PROA  
ATOM   2754  C   GLN P 341      41.755  37.205 -54.878  1.00  0.00      PROA  
ATOM   2755  O   GLN P 341      42.341  38.285 -54.949  1.00  0.00      PROA  
ATOM   2756  N   ASP P 342      41.918  36.203 -55.721  1.00  0.00      PROA  
ATOM   2757  CA  ASP P 342      42.797  36.248 -56.893  1.00  0.00      PROA  
ATOM   2758  CB  ASP P 342      43.071  34.870 -57.568  1.00  0.00      PROA  
ATOM   2759  CG  ASP P 342      43.854  33.907 -56.667  1.00  0.00      PROA  
ATOM   2760  OD1 ASP P 342      44.635  34.374 -55.788  1.00  0.00      PROA  
ATOM   2761  OD2 ASP P 342      43.855  32.677 -56.959  1.00  0.00      PROA  
ATOM   2762  C   ASP P 342      42.146  37.202 -57.963  1.00  0.00      PROA  
ATOM   2763  O   ASP P 342      42.791  37.773 -58.844  1.00  0.00      PROA  
ATOM   2764  N   ASN P 343      40.846  37.476 -57.911  1.00  0.00      PROA  
ATOM   2765  CA  ASN P 343      40.106  38.409 -58.789  1.00  0.00      PROA  
ATOM   2766  CB  ASN P 343      38.675  37.971 -59.122  1.00  0.00      PROA  
ATOM   2767  CG  ASN P 343      38.716  36.760 -60.091  1.00  0.00      PROA  
ATOM   2768  OD1 ASN P 343      39.726  36.264 -60.640  1.00  0.00      PROA  
ATOM   2769  ND2 ASN P 343      37.485  36.296 -60.508  1.00  0.00      PROA  
ATOM   2770  C   ASN P 343      40.007  39.777 -58.042  1.00  0.00      PROA  
ATOM   2771  O   ASN P 343      39.162  40.603 -58.413  1.00  0.00      PROA  
ATOM   2772  N   GLY P 344      40.928  40.019 -57.082  1.00  0.00      PROA  
ATOM   2773  CA  GLY P 344      41.092  41.328 -56.495  1.00  0.00      PROA  
ATOM   2774  C   GLY P 344      39.998  41.854 -55.606  1.00  0.00      PROA  
ATOM   2775  O   GLY P 344      39.730  43.067 -55.527  1.00  0.00      PROA  
ATOM   2776  N   GLY P 345      39.369  40.958 -54.881  1.00  0.00      PROA  
ATOM   2777  CA  GLY P 345      38.636  41.333 -53.725  1.00  0.00      PROA  
ATOM   2778  C   GLY P 345      39.366  41.966 -52.516  1.00  0.00      PROA  
ATOM   2779  O   GLY P 345      40.487  42.463 -52.582  1.00  0.00      PROA  
ATOM   2780  N   ALA P 346      38.669  41.778 -51.362  1.00  0.00      PROA  
ATOM   2781  CA  ALA P 346      39.201  41.895 -49.982  1.00  0.00      PROA  
ATOM   2782  CB  ALA P 346      39.053  43.280 -49.388  1.00  0.00      PROA  
ATOM   2783  C   ALA P 346      38.575  40.788 -49.067  1.00  0.00      PROA  
ATOM   2784  O   ALA P 346      37.449  40.313 -49.258  1.00  0.00      PROA  
ATOM   2785  N   LEU P 347      39.353  40.311 -48.118  1.00  0.00      PROA  
ATOM   2786  CA  LEU P 347      39.086  39.109 -47.413  1.00  0.00      PROA  
ATOM   2787  CB  LEU P 347      40.270  38.604 -46.525  1.00  0.00      PROA  
ATOM   2788  CG  LEU P 347      40.158  37.148 -46.017  1.00  0.00      PROA  
ATOM   2789  CD1 LEU P 347      40.108  36.175 -47.203  1.00  0.00      PROA  
ATOM   2790  CD2 LEU P 347      41.339  36.720 -45.098  1.00  0.00      PROA  
ATOM   2791  C   LEU P 347      37.775  38.990 -46.608  1.00  0.00      PROA  
ATOM   2792  O   LEU P 347      37.093  37.994 -46.633  1.00  0.00      PROA  
ATOM   2793  N   ALA P 348      37.263  40.084 -45.936  1.00  0.00      PROA  
ATOM   2794  CA  ALA P 348      36.077  40.093 -45.090  1.00  0.00      PROA  
ATOM   2795  CB  ALA P 348      36.227  41.056 -43.867  1.00  0.00      PROA  
ATOM   2796  C   ALA P 348      34.836  40.440 -45.791  1.00  0.00      PROA  
ATOM   2797  O   ALA P 348      33.765  40.621 -45.213  1.00  0.00      PROA  
ATOM   2798  N   GLU P 349      34.901  40.418 -47.140  1.00  0.00      PROA  
ATOM   2799  CA  GLU P 349      33.646  40.597 -47.934  1.00  0.00      PROA  
ATOM   2800  CB  GLU P 349      34.072  41.007 -49.384  1.00  0.00      PROA  
ATOM   2801  CG  GLU P 349      34.786  42.384 -49.392  1.00  0.00      PROA  
ATOM   2802  CD  GLU P 349      35.144  42.930 -50.799  1.00  0.00      PROA  
ATOM   2803  OE1 GLU P 349      34.752  44.074 -51.227  1.00  0.00      PROA  
ATOM   2804  OE2 GLU P 349      35.800  42.167 -51.573  1.00  0.00      PROA  
ATOM   2805  C   GLU P 349      32.767  39.342 -47.916  1.00  0.00      PROA  
ATOM   2806  O   GLU P 349      31.648  39.326 -48.481  1.00  0.00      PROA  
ATOM   2807  N   CYS P 350      33.094  38.196 -47.188  1.00  0.00      PROA  
ATOM   2808  CA  CYS P 350      32.435  36.911 -47.425  1.00  0.00      PROA  
ATOM   2809  CB  CYS P 350      33.523  35.980 -47.978  1.00  0.00      PROA  
ATOM   2810  SG  CYS P 350      34.002  36.423 -49.678  1.00  0.00      PROA  
ATOM   2811  C   CYS P 350      31.942  36.311 -46.118  1.00  0.00      PROA  
ATOM   2812  O   CYS P 350      32.748  36.065 -45.243  1.00  0.00      PROA  
ATOM   2813  N   ALA P 351      30.630  36.192 -46.047  1.00  0.00      PROA  
ATOM   2814  CA  ALA P 351      30.013  35.614 -44.858  1.00  0.00      PROA  
ATOM   2815  CB  ALA P 351      28.808  36.470 -44.364  1.00  0.00      PROA  
ATOM   2816  C   ALA P 351      29.539  34.238 -45.264  1.00  0.00      PROA  
ATOM   2817  O   ALA P 351      29.114  33.989 -46.390  1.00  0.00      PROA  
ATOM   2818  N   ILE P 352      29.827  33.278 -44.398  1.00  0.00      PROA  
ATOM   2819  CA  ILE P 352      29.400  31.917 -44.596  1.00  0.00      PROA  
ATOM   2820  CB  ILE P 352      30.564  30.890 -44.573  1.00  0.00      PROA  
ATOM   2821  CG2 ILE P 352      30.048  29.507 -44.816  1.00  0.00      PROA  
ATOM   2822  CG1 ILE P 352      31.668  31.144 -45.651  1.00  0.00      PROA  
ATOM   2823  CD  ILE P 352      33.001  30.646 -45.163  1.00  0.00      PROA  
ATOM   2824  C   ILE P 352      28.456  31.607 -43.514  1.00  0.00      PROA  
ATOM   2825  O   ILE P 352      28.811  31.579 -42.317  1.00  0.00      PROA  
ATOM   2826  N   LEU P 353      27.207  31.584 -43.904  1.00  0.00      PROA  
ATOM   2827  CA  LEU P 353      26.041  31.718 -43.013  1.00  0.00      PROA  
ATOM   2828  CB  LEU P 353      24.947  32.544 -43.661  1.00  0.00      PROA  
ATOM   2829  CG  LEU P 353      25.305  34.023 -44.129  1.00  0.00      PROA  
ATOM   2830  CD1 LEU P 353      24.014  34.778 -44.590  1.00  0.00      PROA  
ATOM   2831  CD2 LEU P 353      25.849  34.719 -42.926  1.00  0.00      PROA  
ATOM   2832  C   LEU P 353      25.469  30.331 -42.858  1.00  0.00      PROA  
ATOM   2833  O   LEU P 353      25.163  29.671 -43.889  1.00  0.00      PROA  
ATOM   2834  N   TYR P 354      25.208  29.868 -41.573  1.00  0.00      PROA  
ATOM   2835  CA  TYR P 354      24.802  28.493 -41.418  1.00  0.00      PROA  
ATOM   2836  CB  TYR P 354      26.059  27.777 -40.833  1.00  0.00      PROA  
ATOM   2837  CG  TYR P 354      26.966  28.570 -39.947  1.00  0.00      PROA  
ATOM   2838  CD1 TYR P 354      26.744  28.580 -38.565  1.00  0.00      PROA  
ATOM   2839  CE1 TYR P 354      27.685  29.057 -37.677  1.00  0.00      PROA  
ATOM   2840  CZ  TYR P 354      28.892  29.551 -38.150  1.00  0.00      PROA  
ATOM   2841  OH  TYR P 354      29.776  30.065 -37.268  1.00  0.00      PROA  
ATOM   2842  CD2 TYR P 354      28.171  29.085 -40.422  1.00  0.00      PROA  
ATOM   2843  CE2 TYR P 354      29.104  29.630 -39.552  1.00  0.00      PROA  
ATOM   2844  C   TYR P 354      23.560  28.438 -40.513  1.00  0.00      PROA  
ATOM   2845  O   TYR P 354      23.283  29.375 -39.746  1.00  0.00      PROA  
ATOM   2846  N   ARG P 355      22.800  27.346 -40.558  1.00  0.00      PROA  
ATOM   2847  CA  ARG P 355      21.552  27.381 -39.760  1.00  0.00      PROA  
ATOM   2848  CB  ARG P 355      20.500  26.383 -40.460  1.00  0.00      PROA  
ATOM   2849  CG  ARG P 355      19.204  26.176 -39.751  1.00  0.00      PROA  
ATOM   2850  CD  ARG P 355      18.486  27.470 -39.583  1.00  0.00      PROA  
ATOM   2851  NE  ARG P 355      17.178  27.195 -38.934  1.00  0.00      PROA  
ATOM   2852  CZ  ARG P 355      16.995  27.477 -37.656  1.00  0.00      PROA  
ATOM   2853  NH1 ARG P 355      18.012  27.923 -36.940  1.00  0.00      PROA  
ATOM   2854  NH2 ARG P 355      15.758  27.329 -37.197  1.00  0.00      PROA  
ATOM   2855  C   ARG P 355      21.678  26.807 -38.362  1.00  0.00      PROA  
ATOM   2856  O   ARG P 355      20.860  27.102 -37.479  1.00  0.00      PROA  
ATOM   2857  N   SER P 356      22.808  26.104 -38.127  1.00  0.00      PROA  
ATOM   2858  CA  SER P 356      23.205  25.419 -36.940  1.00  0.00      PROA  
ATOM   2859  CB  SER P 356      22.777  23.872 -37.010  1.00  0.00      PROA  
ATOM   2860  OG  SER P 356      23.415  23.294 -38.194  1.00  0.00      PROA  
ATOM   2861  C   SER P 356      24.726  25.491 -36.692  1.00  0.00      PROA  
ATOM   2862  O   SER P 356      25.538  25.471 -37.620  1.00  0.00      PROA  
ATOM   2863  N   ASN P 357      25.228  25.635 -35.463  1.00  0.00      PROA  
ATOM   2864  CA  ASN P 357      26.558  25.917 -35.094  1.00  0.00      PROA  
ATOM   2865  CB  ASN P 357      26.722  26.021 -33.539  1.00  0.00      PROA  
ATOM   2866  CG  ASN P 357      26.232  27.489 -33.186  1.00  0.00      PROA  
ATOM   2867  OD1 ASN P 357      26.914  28.476 -33.204  1.00  0.00      PROA  
ATOM   2868  ND2 ASN P 357      24.978  27.466 -32.723  1.00  0.00      PROA  
ATOM   2869  C   ASN P 357      27.599  24.822 -35.587  1.00  0.00      PROA  
ATOM   2870  O   ASN P 357      28.688  25.194 -36.083  1.00  0.00      PROA  
ATOM   2871  N   ALA P 358      27.248  23.494 -35.456  1.00  0.00      PROA  
ATOM   2872  CA  ALA P 358      28.026  22.415 -35.827  1.00  0.00      PROA  
ATOM   2873  CB  ALA P 358      27.410  21.022 -35.463  1.00  0.00      PROA  
ATOM   2874  C   ALA P 358      28.441  22.375 -37.373  1.00  0.00      PROA  
ATOM   2875  O   ALA P 358      29.193  21.520 -37.790  1.00  0.00      PROA  
ATOM   2876  N   GLN P 359      27.974  23.297 -38.248  1.00  0.00      PROA  
ATOM   2877  CA  GLN P 359      28.358  23.432 -39.661  1.00  0.00      PROA  
ATOM   2878  CB  GLN P 359      27.197  24.185 -40.456  1.00  0.00      PROA  
ATOM   2879  CG  GLN P 359      25.941  23.270 -40.595  1.00  0.00      PROA  
ATOM   2880  CD  GLN P 359      24.850  24.071 -41.435  1.00  0.00      PROA  
ATOM   2881  OE1 GLN P 359      24.033  24.827 -40.832  1.00  0.00      PROA  
ATOM   2882  NE2 GLN P 359      24.926  24.082 -42.777  1.00  0.00      PROA  
ATOM   2883  C   GLN P 359      29.664  24.144 -39.800  1.00  0.00      PROA  
ATOM   2884  O   GLN P 359      30.258  24.019 -40.872  1.00  0.00      PROA  
ATOM   2885  N   SER P 360      30.132  24.859 -38.820  1.00  0.00      PROA  
ATOM   2886  CA  SER P 360      31.380  25.529 -38.947  1.00  0.00      PROA  
ATOM   2887  CB  SER P 360      31.452  26.726 -38.002  1.00  0.00      PROA  
ATOM   2888  OG  SER P 360      31.140  26.311 -36.690  1.00  0.00      PROA  
ATOM   2889  C   SER P 360      32.602  24.561 -38.793  1.00  0.00      PROA  
ATOM   2890  O   SER P 360      33.744  24.854 -39.157  1.00  0.00      PROA  
ATOM   2891  N   ARG P 361      32.391  23.356 -38.228  1.00  0.00      PROA  
ATOM   2892  CA  ARG P 361      33.416  22.346 -37.779  1.00  0.00      PROA  
ATOM   2893  CB  ARG P 361      32.899  21.134 -37.010  1.00  0.00      PROA  
ATOM   2894  CG  ARG P 361      31.962  21.390 -35.795  1.00  0.00      PROA  
ATOM   2895  CD  ARG P 361      32.485  21.732 -34.405  1.00  0.00      PROA  
ATOM   2896  NE  ARG P 361      33.032  23.125 -34.309  1.00  0.00      PROA  
ATOM   2897  CZ  ARG P 361      32.277  24.205 -34.244  1.00  0.00      PROA  
ATOM   2898  NH1 ARG P 361      30.967  24.245 -34.134  1.00  0.00      PROA  
ATOM   2899  NH2 ARG P 361      32.867  25.341 -34.531  1.00  0.00      PROA  
ATOM   2900  C   ARG P 361      34.296  21.923 -38.977  1.00  0.00      PROA  
ATOM   2901  O   ARG P 361      35.501  22.010 -38.942  1.00  0.00      PROA  
ATOM   2902  N   VAL P 362      33.700  21.578 -40.138  1.00  0.00      PROA  
ATOM   2903  CA  VAL P 362      34.313  21.276 -41.435  1.00  0.00      PROA  
ATOM   2904  CB  VAL P 362      33.301  20.623 -42.318  1.00  0.00      PROA  
ATOM   2905  CG1 VAL P 362      32.211  21.649 -42.804  1.00  0.00      PROA  
ATOM   2906  CG2 VAL P 362      34.045  19.922 -43.487  1.00  0.00      PROA  
ATOM   2907  C   VAL P 362      35.010  22.536 -42.047  1.00  0.00      PROA  
ATOM   2908  O   VAL P 362      36.097  22.525 -42.675  1.00  0.00      PROA  
ATOM   2909  N   LEU P 363      34.441  23.710 -41.923  1.00  0.00      PROA  
ATOM   2910  CA  LEU P 363      34.835  25.089 -42.280  1.00  0.00      PROA  
ATOM   2911  CB  LEU P 363      33.732  26.170 -42.235  1.00  0.00      PROA  
ATOM   2912  CG  LEU P 363      32.616  25.939 -43.258  1.00  0.00      PROA  
ATOM   2913  CD1 LEU P 363      31.325  26.750 -42.957  1.00  0.00      PROA  
ATOM   2914  CD2 LEU P 363      33.069  26.034 -44.713  1.00  0.00      PROA  
ATOM   2915  C   LEU P 363      36.119  25.413 -41.574  1.00  0.00      PROA  
ATOM   2916  O   LEU P 363      37.052  25.912 -42.215  1.00  0.00      PROA  
ATOM   2917  N   GLU P 364      36.226  25.174 -40.227  1.00  0.00      PROA  
ATOM   2918  CA  GLU P 364      37.451  25.574 -39.504  1.00  0.00      PROA  
ATOM   2919  CB  GLU P 364      37.261  25.216 -37.984  1.00  0.00      PROA  
ATOM   2920  CG  GLU P 364      36.376  26.352 -37.328  1.00  0.00      PROA  
ATOM   2921  CD  GLU P 364      36.307  26.305 -35.795  1.00  0.00      PROA  
ATOM   2922  OE1 GLU P 364      37.150  27.028 -35.220  1.00  0.00      PROA  
ATOM   2923  OE2 GLU P 364      35.564  25.457 -35.206  1.00  0.00      PROA  
ATOM   2924  C   GLU P 364      38.706  24.895 -40.023  1.00  0.00      PROA  
ATOM   2925  O   GLU P 364      39.760  25.470 -40.114  1.00  0.00      PROA  
ATOM   2926  N   GLU P 365      38.674  23.592 -40.399  1.00  0.00      PROA  
ATOM   2927  CA  GLU P 365      39.751  22.963 -41.069  1.00  0.00      PROA  
ATOM   2928  CB  GLU P 365      39.470  21.464 -41.204  1.00  0.00      PROA  
ATOM   2929  CG  GLU P 365      39.813  20.844 -39.858  1.00  0.00      PROA  
ATOM   2930  CD  GLU P 365      39.489  19.337 -39.839  1.00  0.00      PROA  
ATOM   2931  OE1 GLU P 365      40.337  18.595 -39.292  1.00  0.00      PROA  
ATOM   2932  OE2 GLU P 365      38.471  18.923 -40.412  1.00  0.00      PROA  
ATOM   2933  C   GLU P 365      40.182  23.538 -42.405  1.00  0.00      PROA  
ATOM   2934  O   GLU P 365      41.343  23.824 -42.702  1.00  0.00      PROA  
ATOM   2935  N   ALA P 366      39.193  23.804 -43.299  1.00  0.00      PROA  
ATOM   2936  CA  ALA P 366      39.391  24.355 -44.632  1.00  0.00      PROA  
ATOM   2937  CB  ALA P 366      37.965  24.324 -45.266  1.00  0.00      PROA  
ATOM   2938  C   ALA P 366      40.024  25.721 -44.683  1.00  0.00      PROA  
ATOM   2939  O   ALA P 366      40.891  25.921 -45.542  1.00  0.00      PROA  
ATOM   2940  N   LEU P 367      39.637  26.607 -43.795  1.00  0.00      PROA  
ATOM   2941  CA  LEU P 367      40.164  27.912 -43.593  1.00  0.00      PROA  
ATOM   2942  CB  LEU P 367      39.211  28.850 -42.796  1.00  0.00      PROA  
ATOM   2943  CG  LEU P 367      37.792  28.880 -43.352  1.00  0.00      PROA  
ATOM   2944  CD1 LEU P 367      36.767  29.629 -42.352  1.00  0.00      PROA  
ATOM   2945  CD2 LEU P 367      37.643  29.547 -44.712  1.00  0.00      PROA  
ATOM   2946  C   LEU P 367      41.535  27.863 -42.974  1.00  0.00      PROA  
ATOM   2947  O   LEU P 367      42.426  28.599 -43.328  1.00  0.00      PROA  
ATOM   2948  N   LEU P 368      41.845  26.912 -42.055  1.00  0.00      PROA  
ATOM   2949  CA  LEU P 368      43.297  26.727 -41.761  1.00  0.00      PROA  
ATOM   2950  CB  LEU P 368      43.296  25.796 -40.523  1.00  0.00      PROA  
ATOM   2951  CG  LEU P 368      44.626  25.371 -39.954  1.00  0.00      PROA  
ATOM   2952  CD1 LEU P 368      45.396  26.687 -39.725  1.00  0.00      PROA  
ATOM   2953  CD2 LEU P 368      44.532  24.660 -38.558  1.00  0.00      PROA  
ATOM   2954  C   LEU P 368      44.115  26.100 -42.841  1.00  0.00      PROA  
ATOM   2955  O   LEU P 368      45.209  26.640 -43.075  1.00  0.00      PROA  
ATOM   2956  N   GLN P 369      43.662  25.053 -43.516  1.00  0.00      PROA  
ATOM   2957  CA  GLN P 369      44.334  24.491 -44.639  1.00  0.00      PROA  
ATOM   2958  CB  GLN P 369      43.610  23.183 -45.056  1.00  0.00      PROA  
ATOM   2959  CG  GLN P 369      43.736  22.009 -44.059  1.00  0.00      PROA  
ATOM   2960  CD  GLN P 369      45.138  21.825 -43.369  1.00  0.00      PROA  
ATOM   2961  OE1 GLN P 369      46.194  21.776 -44.036  1.00  0.00      PROA  
ATOM   2962  NE2 GLN P 369      45.110  21.636 -42.011  1.00  0.00      PROA  
ATOM   2963  C   GLN P 369      44.644  25.388 -45.800  1.00  0.00      PROA  
ATOM   2964  O   GLN P 369      45.607  25.088 -46.457  1.00  0.00      PROA  
ATOM   2965  N   ALA P 370      43.794  26.367 -46.077  1.00  0.00      PROA  
ATOM   2966  CA  ALA P 370      43.903  27.239 -47.262  1.00  0.00      PROA  
ATOM   2967  CB  ALA P 370      42.448  27.474 -47.704  1.00  0.00      PROA  
ATOM   2968  C   ALA P 370      44.505  28.499 -46.863  1.00  0.00      PROA  
ATOM   2969  O   ALA P 370      44.542  29.425 -47.659  1.00  0.00      PROA  
ATOM   2970  N   SER P 371      44.980  28.659 -45.609  1.00  0.00      PROA  
ATOM   2971  CA  SER P 371      45.705  29.841 -45.176  1.00  0.00      PROA  
ATOM   2972  CB  SER P 371      47.029  30.139 -45.832  1.00  0.00      PROA  
ATOM   2973  OG  SER P 371      47.856  29.013 -45.634  1.00  0.00      PROA  
ATOM   2974  C   SER P 371      44.830  31.119 -45.176  1.00  0.00      PROA  
ATOM   2975  O   SER P 371      45.263  32.249 -45.467  1.00  0.00      PROA  
ATOM   2976  N   MET P 372      43.612  31.020 -44.609  1.00  0.00      PROA  
ATOM   2977  CA  MET P 372      42.547  32.014 -44.500  1.00  0.00      PROA  
ATOM   2978  CB  MET P 372      41.234  31.557 -45.249  1.00  0.00      PROA  
ATOM   2979  CG  MET P 372      41.221  31.898 -46.688  1.00  0.00      PROA  
ATOM   2980  SD  MET P 372      39.893  31.212 -47.706  1.00  0.00      PROA  
ATOM   2981  CE  MET P 372      40.587  31.573 -49.338  1.00  0.00      PROA  
ATOM   2982  C   MET P 372      42.327  32.292 -43.060  1.00  0.00      PROA  
ATOM   2983  O   MET P 372      41.711  31.496 -42.387  1.00  0.00      PROA  
ATOM   2984  N   PRO P 373      42.730  33.377 -42.372  1.00  0.00      PROA  
ATOM   2985  CD  PRO P 373      43.752  34.250 -42.867  1.00  0.00      PROA  
ATOM   2986  CA  PRO P 373      42.237  33.710 -41.043  1.00  0.00      PROA  
ATOM   2987  CB  PRO P 373      43.136  34.960 -40.676  1.00  0.00      PROA  
ATOM   2988  CG  PRO P 373      44.332  34.708 -41.520  1.00  0.00      PROA  
ATOM   2989  C   PRO P 373      40.705  33.997 -40.918  1.00  0.00      PROA  
ATOM   2990  O   PRO P 373      40.098  34.441 -41.900  1.00  0.00      PROA  
ATOM   2991  N   TYR P 374      40.087  33.678 -39.749  1.00  0.00      PROA  
ATOM   2992  CA  TYR P 374      38.680  33.911 -39.539  1.00  0.00      PROA  
ATOM   2993  CB  TYR P 374      37.910  32.619 -39.770  1.00  0.00      PROA  
ATOM   2994  CG  TYR P 374      38.297  31.436 -38.902  1.00  0.00      PROA  
ATOM   2995  CD1 TYR P 374      37.642  31.216 -37.679  1.00  0.00      PROA  
ATOM   2996  CE1 TYR P 374      37.938  30.076 -36.945  1.00  0.00      PROA  
ATOM   2997  CZ  TYR P 374      38.942  29.179 -37.422  1.00  0.00      PROA  
ATOM   2998  OH  TYR P 374      39.227  27.926 -36.841  1.00  0.00      PROA  
ATOM   2999  CD2 TYR P 374      39.354  30.702 -39.320  1.00  0.00      PROA  
ATOM   3000  CE2 TYR P 374      39.646  29.485 -38.619  1.00  0.00      PROA  
ATOM   3001  C   TYR P 374      38.195  34.634 -38.275  1.00  0.00      PROA  
ATOM   3002  O   TYR P 374      38.999  34.814 -37.323  1.00  0.00      PROA  
ATOM   3003  N   ARG P 375      36.926  35.034 -38.282  1.00  0.00      PROA  
ATOM   3004  CA  ARG P 375      36.191  35.456 -37.026  1.00  0.00      PROA  
ATOM   3005  CB  ARG P 375      35.932  36.937 -37.075  1.00  0.00      PROA  
ATOM   3006  CG  ARG P 375      37.211  37.793 -37.061  1.00  0.00      PROA  
ATOM   3007  CD  ARG P 375      38.228  37.772 -35.865  1.00  0.00      PROA  
ATOM   3008  NE  ARG P 375      39.332  38.672 -36.163  1.00  0.00      PROA  
ATOM   3009  CZ  ARG P 375      40.363  38.330 -37.001  1.00  0.00      PROA  
ATOM   3010  NH1 ARG P 375      40.654  37.124 -37.387  1.00  0.00      PROA  
ATOM   3011  NH2 ARG P 375      41.215  39.330 -37.326  1.00  0.00      PROA  
ATOM   3012  C   ARG P 375      34.818  34.709 -36.856  1.00  0.00      PROA  
ATOM   3013  O   ARG P 375      33.832  35.098 -37.530  1.00  0.00      PROA  
ATOM   3014  N   ILE P 376      34.686  33.774 -35.929  1.00  0.00      PROA  
ATOM   3015  CA  ILE P 376      33.505  32.936 -35.811  1.00  0.00      PROA  
ATOM   3016  CB  ILE P 376      34.007  31.513 -35.506  1.00  0.00      PROA  
ATOM   3017  CG2 ILE P 376      35.236  31.513 -34.586  1.00  0.00      PROA  
ATOM   3018  CG1 ILE P 376      32.823  30.617 -35.026  1.00  0.00      PROA  
ATOM   3019  CD  ILE P 376      32.932  29.210 -35.433  1.00  0.00      PROA  
ATOM   3020  C   ILE P 376      32.636  33.421 -34.665  1.00  0.00      PROA  
ATOM   3021  O   ILE P 376      33.069  33.463 -33.530  1.00  0.00      PROA  
ATOM   3022  N   TYR P 377      31.364  33.840 -34.864  1.00  0.00      PROA  
ATOM   3023  CA  TYR P 377      30.549  34.326 -33.798  1.00  0.00      PROA  
ATOM   3024  CB  TYR P 377      29.547  35.442 -34.138  1.00  0.00      PROA  
ATOM   3025  CG  TYR P 377      30.511  36.629 -34.578  1.00  0.00      PROA  
ATOM   3026  CD1 TYR P 377      30.956  37.526 -33.598  1.00  0.00      PROA  
ATOM   3027  CE1 TYR P 377      31.974  38.358 -33.839  1.00  0.00      PROA  
ATOM   3028  CZ  TYR P 377      32.468  38.417 -35.204  1.00  0.00      PROA  
ATOM   3029  OH  TYR P 377      33.634  39.165 -35.586  1.00  0.00      PROA  
ATOM   3030  CD2 TYR P 377      30.972  36.631 -35.875  1.00  0.00      PROA  
ATOM   3031  CE2 TYR P 377      31.865  37.589 -36.206  1.00  0.00      PROA  
ATOM   3032  C   TYR P 377      29.928  33.157 -33.110  1.00  0.00      PROA  
ATOM   3033  O   TYR P 377      29.698  32.088 -33.679  1.00  0.00      PROA  
ATOM   3034  N   GLY P 378      29.627  33.278 -31.831  1.00  0.00      PROA  
ATOM   3035  CA  GLY P 378      29.056  32.205 -31.007  1.00  0.00      PROA  
ATOM   3036  C   GLY P 378      29.931  31.132 -30.392  1.00  0.00      PROA  
ATOM   3037  O   GLY P 378      30.751  30.573 -31.194  1.00  0.00      PROA  
ATOM   3038  N   GLY P 379      29.657  30.704 -29.126  1.00  0.00      PROA  
ATOM   3039  CA  GLY P 379      30.377  29.508 -28.529  1.00  0.00      PROA  
ATOM   3040  C   GLY P 379      31.556  29.905 -27.798  1.00  0.00      PROA  
ATOM   3041  O   GLY P 379      32.114  30.971 -28.086  1.00  0.00      PROA  
ATOM   3042  N   MET P 380      32.010  29.073 -26.836  1.00  0.00      PROA  
ATOM   3043  CA  MET P 380      33.139  29.288 -26.068  1.00  0.00      PROA  
ATOM   3044  CB  MET P 380      34.433  29.034 -26.870  1.00  0.00      PROA  
ATOM   3045  CG  MET P 380      34.554  27.565 -27.405  1.00  0.00      PROA  
ATOM   3046  SD  MET P 380      36.204  26.874 -27.581  1.00  0.00      PROA  
ATOM   3047  CE  MET P 380      36.935  28.068 -28.744  1.00  0.00      PROA  
ATOM   3048  C   MET P 380      33.207  30.429 -25.092  1.00  0.00      PROA  
ATOM   3049  O   MET P 380      34.341  31.020 -24.929  1.00  0.00      PROA  
ATOM   3050  N   ARG P 381      32.107  30.850 -24.413  1.00  0.00      PROA  
ATOM   3051  CA  ARG P 381      31.989  31.934 -23.480  1.00  0.00      PROA  
ATOM   3052  CB  ARG P 381      30.511  32.236 -23.279  1.00  0.00      PROA  
ATOM   3053  CG  ARG P 381      29.985  33.132 -24.417  1.00  0.00      PROA  
ATOM   3054  CD  ARG P 381      28.499  33.563 -24.328  1.00  0.00      PROA  
ATOM   3055  NE  ARG P 381      27.994  34.067 -25.637  1.00  0.00      PROA  
ATOM   3056  CZ  ARG P 381      26.853  34.778 -25.721  1.00  0.00      PROA  
ATOM   3057  NH1 ARG P 381      26.047  34.919 -24.682  1.00  0.00      PROA  
ATOM   3058  NH2 ARG P 381      26.497  35.393 -26.833  1.00  0.00      PROA  
ATOM   3059  C   ARG P 381      32.866  31.758 -22.206  1.00  0.00      PROA  
ATOM   3060  O   ARG P 381      32.879  30.744 -21.540  1.00  0.00      PROA  
ATOM   3061  N   PHE P 382      33.653  32.805 -21.840  1.00  0.00      PROA  
ATOM   3062  CA  PHE P 382      34.687  32.779 -20.751  1.00  0.00      PROA  
ATOM   3063  CB  PHE P 382      35.349  34.087 -20.596  1.00  0.00      PROA  
ATOM   3064  CG  PHE P 382      36.626  33.970 -19.821  1.00  0.00      PROA  
ATOM   3065  CD1 PHE P 382      37.703  33.387 -20.472  1.00  0.00      PROA  
ATOM   3066  CE1 PHE P 382      38.988  33.392 -19.893  1.00  0.00      PROA  
ATOM   3067  CZ  PHE P 382      39.189  33.939 -18.620  1.00  0.00      PROA  
ATOM   3068  CD2 PHE P 382      36.784  34.367 -18.466  1.00  0.00      PROA  
ATOM   3069  CE2 PHE P 382      38.085  34.438 -17.898  1.00  0.00      PROA  
ATOM   3070  C   PHE P 382      34.206  32.330 -19.347  1.00  0.00      PROA  
ATOM   3071  O   PHE P 382      34.836  31.476 -18.677  1.00  0.00      PROA  
ATOM   3072  N   PHE P 383      32.981  32.746 -18.849  1.00  0.00      PROA  
ATOM   3073  CA  PHE P 383      32.518  32.427 -17.505  1.00  0.00      PROA  
ATOM   3074  CB  PHE P 383      32.046  33.741 -16.825  1.00  0.00      PROA  
ATOM   3075  CG  PHE P 383      33.135  34.762 -16.686  1.00  0.00      PROA  
ATOM   3076  CD1 PHE P 383      33.030  35.892 -17.504  1.00  0.00      PROA  
ATOM   3077  CE1 PHE P 383      33.955  36.927 -17.393  1.00  0.00      PROA  
ATOM   3078  CZ  PHE P 383      34.982  36.788 -16.391  1.00  0.00      PROA  
ATOM   3079  CD2 PHE P 383      34.114  34.623 -15.725  1.00  0.00      PROA  
ATOM   3080  CE2 PHE P 383      35.168  35.594 -15.682  1.00  0.00      PROA  
ATOM   3081  C   PHE P 383      31.533  31.318 -17.620  1.00  0.00      PROA  
ATOM   3082  O   PHE P 383      30.846  31.112 -16.608  1.00  0.00      PROA  
ATOM   3083  N   GLU P 384      31.610  30.563 -18.781  1.00  0.00      PROA  
ATOM   3084  CA  GLU P 384      30.832  29.333 -18.887  1.00  0.00      PROA  
ATOM   3085  CB  GLU P 384      29.975  29.454 -20.188  1.00  0.00      PROA  
ATOM   3086  CG  GLU P 384      28.880  30.490 -19.934  1.00  0.00      PROA  
ATOM   3087  CD  GLU P 384      27.929  30.693 -21.123  1.00  0.00      PROA  
ATOM   3088  OE1 GLU P 384      27.913  29.855 -22.065  1.00  0.00      PROA  
ATOM   3089  OE2 GLU P 384      27.105  31.664 -21.031  1.00  0.00      PROA  
ATOM   3090  C   GLU P 384      31.816  28.173 -19.097  1.00  0.00      PROA  
ATOM   3091  O   GLU P 384      31.461  27.029 -19.123  1.00  0.00      PROA  
ATOM   3092  N   ARG P 385      33.144  28.493 -19.016  1.00  0.00      PROA  
ATOM   3093  CA  ARG P 385      34.187  27.487 -19.064  1.00  0.00      PROA  
ATOM   3094  CB  ARG P 385      35.496  28.104 -19.634  1.00  0.00      PROA  
ATOM   3095  CG  ARG P 385      35.288  28.770 -20.968  1.00  0.00      PROA  
ATOM   3096  CD  ARG P 385      34.620  27.961 -22.053  1.00  0.00      PROA  
ATOM   3097  NE  ARG P 385      35.517  26.851 -22.393  1.00  0.00      PROA  
ATOM   3098  CZ  ARG P 385      35.448  26.034 -23.447  1.00  0.00      PROA  
ATOM   3099  NH1 ARG P 385      34.418  25.938 -24.256  1.00  0.00      PROA  
ATOM   3100  NH2 ARG P 385      36.615  25.363 -23.629  1.00  0.00      PROA  
ATOM   3101  C   ARG P 385      34.486  27.004 -17.587  1.00  0.00      PROA  
ATOM   3102  O   ARG P 385      34.557  27.710 -16.608  1.00  0.00      PROA  
ATOM   3103  N   GLN P 386      34.486  25.671 -17.476  1.00  0.00      PROA  
ATOM   3104  CA  GLN P 386      34.376  24.925 -16.203  1.00  0.00      PROA  
ATOM   3105  CB  GLN P 386      34.532  23.340 -16.490  1.00  0.00      PROA  
ATOM   3106  CG  GLN P 386      33.592  22.892 -17.551  1.00  0.00      PROA  
ATOM   3107  CD  GLN P 386      32.123  23.088 -17.111  1.00  0.00      PROA  
ATOM   3108  OE1 GLN P 386      31.272  23.882 -17.563  1.00  0.00      PROA  
ATOM   3109  NE2 GLN P 386      31.811  22.250 -16.051  1.00  0.00      PROA  
ATOM   3110  C   GLN P 386      35.393  25.356 -15.167  1.00  0.00      PROA  
ATOM   3111  O   GLN P 386      35.070  25.589 -13.988  1.00  0.00      PROA  
ATOM   3112  N   GLU P 387      36.691  25.527 -15.661  1.00  0.00      PROA  
ATOM   3113  CA  GLU P 387      37.839  25.825 -14.859  1.00  0.00      PROA  
ATOM   3114  CB  GLU P 387      39.119  25.614 -15.729  1.00  0.00      PROA  
ATOM   3115  CG  GLU P 387      39.341  26.637 -16.880  1.00  0.00      PROA  
ATOM   3116  CD  GLU P 387      38.920  26.073 -18.235  1.00  0.00      PROA  
ATOM   3117  OE1 GLU P 387      39.679  26.199 -19.223  1.00  0.00      PROA  
ATOM   3118  OE2 GLU P 387      37.752  25.538 -18.314  1.00  0.00      PROA  
ATOM   3119  C   GLU P 387      37.764  27.294 -14.254  1.00  0.00      PROA  
ATOM   3120  O   GLU P 387      38.290  27.575 -13.147  1.00  0.00      PROA  
ATOM   3121  N   ILE P 388      37.091  28.239 -15.078  1.00  0.00      PROA  
ATOM   3122  CA  ILE P 388      36.737  29.624 -14.661  1.00  0.00      PROA  
ATOM   3123  CB  ILE P 388      36.421  30.516 -15.882  1.00  0.00      PROA  
ATOM   3124  CG2 ILE P 388      35.979  31.924 -15.595  1.00  0.00      PROA  
ATOM   3125  CG1 ILE P 388      37.533  30.380 -16.919  1.00  0.00      PROA  
ATOM   3126  CD  ILE P 388      38.945  30.659 -16.481  1.00  0.00      PROA  
ATOM   3127  C   ILE P 388      35.583  29.577 -13.657  1.00  0.00      PROA  
ATOM   3128  O   ILE P 388      35.528  30.288 -12.624  1.00  0.00      PROA  
ATOM   3129  N   LYS P 389      34.569  28.678 -13.880  1.00  0.00      PROA  
ATOM   3130  CA  LYS P 389      33.416  28.427 -13.045  1.00  0.00      PROA  
ATOM   3131  CB  LYS P 389      32.350  27.589 -13.762  1.00  0.00      PROA  
ATOM   3132  CG  LYS P 389      31.453  28.343 -14.783  1.00  0.00      PROA  
ATOM   3133  CD  LYS P 389      30.152  27.629 -15.254  1.00  0.00      PROA  
ATOM   3134  CE  LYS P 389      30.431  26.280 -15.903  1.00  0.00      PROA  
ATOM   3135  NZ  LYS P 389      29.354  25.671 -16.664  1.00  0.00      PROA  
ATOM   3136  C   LYS P 389      33.807  27.801 -11.700  1.00  0.00      PROA  
ATOM   3137  O   LYS P 389      33.317  28.133 -10.596  1.00  0.00      PROA  
ATOM   3138  N   ASP P 390      34.806  26.892 -11.764  1.00  0.00      PROA  
ATOM   3139  CA  ASP P 390      35.294  26.169 -10.603  1.00  0.00      PROA  
ATOM   3140  CB  ASP P 390      36.256  25.056 -11.129  1.00  0.00      PROA  
ATOM   3141  CG  ASP P 390      35.474  23.829 -11.746  1.00  0.00      PROA  
ATOM   3142  OD1 ASP P 390      34.258  23.691 -11.525  1.00  0.00      PROA  
ATOM   3143  OD2 ASP P 390      36.217  23.016 -12.412  1.00  0.00      PROA  
ATOM   3144  C   ASP P 390      35.957  27.093  -9.637  1.00  0.00      PROA  
ATOM   3145  O   ASP P 390      35.671  27.127  -8.435  1.00  0.00      PROA  
ATOM   3146  N   ALA P 391      36.734  28.070 -10.255  1.00  0.00      PROA  
ATOM   3147  CA  ALA P 391      37.497  29.041  -9.528  1.00  0.00      PROA  
ATOM   3148  CB  ALA P 391      38.391  29.806 -10.588  1.00  0.00      PROA  
ATOM   3149  C   ALA P 391      36.584  30.044  -8.749  1.00  0.00      PROA  
ATOM   3150  O   ALA P 391      36.818  30.450  -7.624  1.00  0.00      PROA  
ATOM   3151  N   LEU P 392      35.469  30.472  -9.460  1.00  0.00      PROA  
ATOM   3152  CA  LEU P 392      34.473  31.358  -8.900  1.00  0.00      PROA  
ATOM   3153  CB  LEU P 392      33.327  31.792  -9.861  1.00  0.00      PROA  
ATOM   3154  CG  LEU P 392      33.791  32.621 -11.131  1.00  0.00      PROA  
ATOM   3155  CD1 LEU P 392      32.849  32.663 -12.268  1.00  0.00      PROA  
ATOM   3156  CD2 LEU P 392      34.082  34.040 -10.790  1.00  0.00      PROA  
ATOM   3157  C   LEU P 392      33.810  30.842  -7.658  1.00  0.00      PROA  
ATOM   3158  O   LEU P 392      33.658  31.509  -6.631  1.00  0.00      PROA  
ATOM   3159  N   SER P 393      33.353  29.536  -7.684  1.00  0.00      PROA  
ATOM   3160  CA  SER P 393      32.834  28.792  -6.578  1.00  0.00      PROA  
ATOM   3161  CB  SER P 393      32.483  27.429  -7.083  1.00  0.00      PROA  
ATOM   3162  OG  SER P 393      31.289  27.370  -7.757  1.00  0.00      PROA  
ATOM   3163  C   SER P 393      33.771  28.695  -5.347  1.00  0.00      PROA  
ATOM   3164  O   SER P 393      33.336  28.683  -4.201  1.00  0.00      PROA  
ATOM   3165  N   TYR P 394      35.134  28.507  -5.500  1.00  0.00      PROA  
ATOM   3166  CA  TYR P 394      36.159  28.613  -4.422  1.00  0.00      PROA  
ATOM   3167  CB  TYR P 394      37.590  28.038  -4.731  1.00  0.00      PROA  
ATOM   3168  CG  TYR P 394      37.697  26.493  -4.486  1.00  0.00      PROA  
ATOM   3169  CD1 TYR P 394      37.810  25.602  -5.572  1.00  0.00      PROA  
ATOM   3170  CE1 TYR P 394      38.036  24.254  -5.470  1.00  0.00      PROA  
ATOM   3171  CZ  TYR P 394      38.018  23.714  -4.232  1.00  0.00      PROA  
ATOM   3172  OH  TYR P 394      38.214  22.352  -4.058  1.00  0.00      PROA  
ATOM   3173  CD2 TYR P 394      37.912  25.887  -3.195  1.00  0.00      PROA  
ATOM   3174  CE2 TYR P 394      37.912  24.478  -3.109  1.00  0.00      PROA  
ATOM   3175  C   TYR P 394      36.312  30.013  -3.925  1.00  0.00      PROA  
ATOM   3176  O   TYR P 394      36.325  30.273  -2.740  1.00  0.00      PROA  
ATOM   3177  N   LEU P 395      36.310  30.944  -4.795  1.00  0.00      PROA  
ATOM   3178  CA  LEU P 395      36.286  32.406  -4.447  1.00  0.00      PROA  
ATOM   3179  CB  LEU P 395      36.657  33.400  -5.650  1.00  0.00      PROA  
ATOM   3180  CG  LEU P 395      38.053  33.165  -6.230  1.00  0.00      PROA  
ATOM   3181  CD1 LEU P 395      38.255  33.828  -7.545  1.00  0.00      PROA  
ATOM   3182  CD2 LEU P 395      39.217  33.569  -5.152  1.00  0.00      PROA  
ATOM   3183  C   LEU P 395      35.094  32.922  -3.657  1.00  0.00      PROA  
ATOM   3184  O   LEU P 395      35.248  33.636  -2.668  1.00  0.00      PROA  
ATOM   3185  N   ARG P 396      33.885  32.484  -4.053  1.00  0.00      PROA  
ATOM   3186  CA  ARG P 396      32.613  32.542  -3.290  1.00  0.00      PROA  
ATOM   3187  CB  ARG P 396      31.433  32.029  -4.169  1.00  0.00      PROA  
ATOM   3188  CG  ARG P 396      31.010  33.023  -5.278  1.00  0.00      PROA  
ATOM   3189  CD  ARG P 396      30.013  32.520  -6.289  1.00  0.00      PROA  
ATOM   3190  NE  ARG P 396      28.794  31.966  -5.543  1.00  0.00      PROA  
ATOM   3191  CZ  ARG P 396      27.636  31.608  -6.125  1.00  0.00      PROA  
ATOM   3192  NH1 ARG P 396      27.580  31.311  -7.378  1.00  0.00      PROA  
ATOM   3193  NH2 ARG P 396      26.631  31.335  -5.347  1.00  0.00      PROA  
ATOM   3194  C   ARG P 396      32.634  31.866  -1.925  1.00  0.00      PROA  
ATOM   3195  O   ARG P 396      32.068  32.419  -1.019  1.00  0.00      PROA  
ATOM   3196  N   LEU P 397      33.218  30.607  -1.816  1.00  0.00      PROA  
ATOM   3197  CA  LEU P 397      33.457  29.956  -0.524  1.00  0.00      PROA  
ATOM   3198  CB  LEU P 397      33.725  28.443  -0.850  1.00  0.00      PROA  
ATOM   3199  CG  LEU P 397      33.840  27.589   0.314  1.00  0.00      PROA  
ATOM   3200  CD1 LEU P 397      32.640  27.768   1.322  1.00  0.00      PROA  
ATOM   3201  CD2 LEU P 397      33.995  26.072  -0.114  1.00  0.00      PROA  
ATOM   3202  C   LEU P 397      34.372  30.684   0.385  1.00  0.00      PROA  
ATOM   3203  O   LEU P 397      34.244  30.667   1.645  1.00  0.00      PROA  
ATOM   3204  N   ILE P 398      35.452  31.306  -0.257  1.00  0.00      PROA  
ATOM   3205  CA  ILE P 398      36.325  32.168   0.386  1.00  0.00      PROA  
ATOM   3206  CB  ILE P 398      37.586  32.446  -0.431  1.00  0.00      PROA  
ATOM   3207  CG2 ILE P 398      38.428  33.641   0.119  1.00  0.00      PROA  
ATOM   3208  CG1 ILE P 398      38.427  31.107  -0.423  1.00  0.00      PROA  
ATOM   3209  CD  ILE P 398      39.284  30.874   0.839  1.00  0.00      PROA  
ATOM   3210  C   ILE P 398      35.682  33.473   0.852  1.00  0.00      PROA  
ATOM   3211  O   ILE P 398      35.820  33.818   2.020  1.00  0.00      PROA  
ATOM   3212  N   ALA P 399      34.927  34.242   0.020  1.00  0.00      PROA  
ATOM   3213  CA  ALA P 399      34.198  35.348   0.548  1.00  0.00      PROA  
ATOM   3214  CB  ALA P 399      33.731  36.204  -0.638  1.00  0.00      PROA  
ATOM   3215  C   ALA P 399      33.042  35.003   1.429  1.00  0.00      PROA  
ATOM   3216  O   ALA P 399      32.946  35.829   2.327  1.00  0.00      PROA  
ATOM   3217  N   ASN P 400      32.162  34.012   1.314  1.00  0.00      PROA  
ATOM   3218  CA  ASN P 400      31.014  33.743   2.148  1.00  0.00      PROA  
ATOM   3219  CB  ASN P 400      29.692  34.254   1.530  1.00  0.00      PROA  
ATOM   3220  CG  ASN P 400      28.449  34.148   2.303  1.00  0.00      PROA  
ATOM   3221  OD1 ASN P 400      28.454  33.950   3.530  1.00  0.00      PROA  
ATOM   3222  ND2 ASN P 400      27.272  34.348   1.704  1.00  0.00      PROA  
ATOM   3223  C   ASN P 400      30.956  32.271   2.286  1.00  0.00      PROA  
ATOM   3224  O   ASN P 400      30.739  31.516   1.322  1.00  0.00      PROA  
ATOM   3225  N   ARG P 401      31.092  31.801   3.575  1.00  0.00      PROA  
ATOM   3226  CA  ARG P 401      30.966  30.410   3.871  1.00  0.00      PROA  
ATOM   3227  CB  ARG P 401      31.330  30.039   5.341  1.00  0.00      PROA  
ATOM   3228  CG  ARG P 401      32.768  30.466   5.716  1.00  0.00      PROA  
ATOM   3229  CD  ARG P 401      33.847  29.637   5.022  1.00  0.00      PROA  
ATOM   3230  NE  ARG P 401      35.189  30.232   5.474  1.00  0.00      PROA  
ATOM   3231  CZ  ARG P 401      35.642  31.439   5.077  1.00  0.00      PROA  
ATOM   3232  NH1 ARG P 401      35.403  31.884   3.896  1.00  0.00      PROA  
ATOM   3233  NH2 ARG P 401      36.452  32.148   5.826  1.00  0.00      PROA  
ATOM   3234  C   ARG P 401      29.519  29.960   3.662  1.00  0.00      PROA  
ATOM   3235  O   ARG P 401      29.221  28.903   3.153  1.00  0.00      PROA  
ATOM   3236  N   ASN P 402      28.596  30.847   3.931  1.00  0.00      PROA  
ATOM   3237  CA  ASN P 402      27.179  30.645   4.080  1.00  0.00      PROA  
ATOM   3238  CB  ASN P 402      26.495  31.590   5.187  1.00  0.00      PROA  
ATOM   3239  CG  ASN P 402      27.239  31.632   6.516  1.00  0.00      PROA  
ATOM   3240  OD1 ASN P 402      27.922  32.618   6.783  1.00  0.00      PROA  
ATOM   3241  ND2 ASN P 402      27.124  30.622   7.393  1.00  0.00      PROA  
ATOM   3242  C   ASN P 402      26.485  30.840   2.677  1.00  0.00      PROA  
ATOM   3243  O   ASN P 402      25.284  31.123   2.517  1.00  0.00      PROA  
ATOM   3244  N   ASP P 403      27.289  30.495   1.634  1.00  0.00      PROA  
ATOM   3245  CA  ASP P 403      27.042  30.374   0.194  1.00  0.00      PROA  
ATOM   3246  CB  ASP P 403      28.024  31.130  -0.702  1.00  0.00      PROA  
ATOM   3247  CG  ASP P 403      27.472  31.385  -2.118  1.00  0.00      PROA  
ATOM   3248  OD1 ASP P 403      28.094  32.265  -2.826  1.00  0.00      PROA  
ATOM   3249  OD2 ASP P 403      26.457  30.773  -2.492  1.00  0.00      PROA  
ATOM   3250  C   ASP P 403      26.956  28.916  -0.229  1.00  0.00      PROA  
ATOM   3251  O   ASP P 403      27.901  28.275  -0.734  1.00  0.00      PROA  
ATOM   3252  N   ASP P 404      25.823  28.263  -0.001  1.00  0.00      PROA  
ATOM   3253  CA  ASP P 404      25.498  26.865  -0.232  1.00  0.00      PROA  
ATOM   3254  CB  ASP P 404      23.988  26.791   0.091  1.00  0.00      PROA  
ATOM   3255  CG  ASP P 404      23.723  27.102   1.517  1.00  0.00      PROA  
ATOM   3256  OD1 ASP P 404      22.463  27.258   1.798  1.00  0.00      PROA  
ATOM   3257  OD2 ASP P 404      24.586  27.060   2.421  1.00  0.00      PROA  
ATOM   3258  C   ASP P 404      25.676  26.394  -1.669  1.00  0.00      PROA  
ATOM   3259  O   ASP P 404      26.221  25.303  -1.950  1.00  0.00      PROA  
ATOM   3260  N   ALA P 405      25.226  27.309  -2.623  1.00  0.00      PROA  
ATOM   3261  CA  ALA P 405      25.361  27.291  -4.091  1.00  0.00      PROA  
ATOM   3262  CB  ALA P 405      24.721  28.494  -4.700  1.00  0.00      PROA  
ATOM   3263  C   ALA P 405      26.879  27.220  -4.435  1.00  0.00      PROA  
ATOM   3264  O   ALA P 405      27.251  26.499  -5.352  1.00  0.00      PROA  
ATOM   3265  N   ALA P 406      27.798  27.918  -3.727  1.00  0.00      PROA  
ATOM   3266  CA  ALA P 406      29.197  27.681  -4.046  1.00  0.00      PROA  
ATOM   3267  CB  ALA P 406      29.894  28.899  -3.504  1.00  0.00      PROA  
ATOM   3268  C   ALA P 406      29.725  26.407  -3.389  1.00  0.00      PROA  
ATOM   3269  O   ALA P 406      30.513  25.668  -4.012  1.00  0.00      PROA  
ATOM   3270  N   PHE P 407      29.317  26.109  -2.166  1.00  0.00      PROA  
ATOM   3271  CA  PHE P 407      29.719  24.891  -1.432  1.00  0.00      PROA  
ATOM   3272  CB  PHE P 407      29.036  24.818  -0.011  1.00  0.00      PROA  
ATOM   3273  CG  PHE P 407      29.602  23.791   0.901  1.00  0.00      PROA  
ATOM   3274  CD1 PHE P 407      28.821  22.628   1.170  1.00  0.00      PROA  
ATOM   3275  CE1 PHE P 407      29.293  21.743   2.030  1.00  0.00      PROA  
ATOM   3276  CZ  PHE P 407      30.557  21.832   2.640  1.00  0.00      PROA  
ATOM   3277  CD2 PHE P 407      30.871  23.965   1.460  1.00  0.00      PROA  
ATOM   3278  CE2 PHE P 407      31.299  23.000   2.372  1.00  0.00      PROA  
ATOM   3279  C   PHE P 407      29.581  23.538  -2.102  1.00  0.00      PROA  
ATOM   3280  O   PHE P 407      30.517  22.741  -2.196  1.00  0.00      PROA  
ATOM   3281  N   GLU P 408      28.368  23.175  -2.711  1.00  0.00      PROA  
ATOM   3282  CA  GLU P 408      28.155  22.019  -3.497  1.00  0.00      PROA  
ATOM   3283  CB  GLU P 408      26.720  21.717  -3.813  1.00  0.00      PROA  
ATOM   3284  CG  GLU P 408      25.900  22.696  -4.733  1.00  0.00      PROA  
ATOM   3285  CD  GLU P 408      24.470  22.297  -5.063  1.00  0.00      PROA  
ATOM   3286  OE1 GLU P 408      24.255  21.851  -6.229  1.00  0.00      PROA  
ATOM   3287  OE2 GLU P 408      23.627  22.646  -4.202  1.00  0.00      PROA  
ATOM   3288  C   GLU P 408      28.960  22.045  -4.789  1.00  0.00      PROA  
ATOM   3289  O   GLU P 408      29.339  21.040  -5.364  1.00  0.00      PROA  
ATOM   3290  N   ARG P 409      29.245  23.166  -5.440  1.00  0.00      PROA  
ATOM   3291  CA  ARG P 409      29.932  23.325  -6.720  1.00  0.00      PROA  
ATOM   3292  CB  ARG P 409      29.604  24.695  -7.372  1.00  0.00      PROA  
ATOM   3293  CG  ARG P 409      28.300  24.652  -8.168  1.00  0.00      PROA  
ATOM   3294  CD  ARG P 409      27.728  25.966  -8.542  1.00  0.00      PROA  
ATOM   3295  NE  ARG P 409      28.691  26.467  -9.525  1.00  0.00      PROA  
ATOM   3296  CZ  ARG P 409      28.679  27.783  -9.917  1.00  0.00      PROA  
ATOM   3297  NH1 ARG P 409      27.744  28.655  -9.699  1.00  0.00      PROA  
ATOM   3298  NH2 ARG P 409      29.746  28.133 -10.639  1.00  0.00      PROA  
ATOM   3299  C   ARG P 409      31.419  22.919  -6.578  1.00  0.00      PROA  
ATOM   3300  O   ARG P 409      32.023  22.458  -7.524  1.00  0.00      PROA  
ATOM   3301  N   VAL P 410      32.022  22.966  -5.375  1.00  0.00      PROA  
ATOM   3302  CA  VAL P 410      33.438  22.504  -5.240  1.00  0.00      PROA  
ATOM   3303  CB  VAL P 410      34.408  23.694  -5.228  1.00  0.00      PROA  
ATOM   3304  CG1 VAL P 410      34.324  24.468  -6.534  1.00  0.00      PROA  
ATOM   3305  CG2 VAL P 410      34.086  24.611  -4.062  1.00  0.00      PROA  
ATOM   3306  C   VAL P 410      33.660  21.553  -4.073  1.00  0.00      PROA  
ATOM   3307  O   VAL P 410      34.855  21.396  -3.827  1.00  0.00      PROA  
ATOM   3308  N   VAL P 411      32.724  20.928  -3.353  1.00  0.00      PROA  
ATOM   3309  CA  VAL P 411      32.978  19.958  -2.254  1.00  0.00      PROA  
ATOM   3310  CB  VAL P 411      31.680  19.609  -1.438  1.00  0.00      PROA  
ATOM   3311  CG1 VAL P 411      30.510  19.113  -2.257  1.00  0.00      PROA  
ATOM   3312  CG2 VAL P 411      31.934  18.641  -0.235  1.00  0.00      PROA  
ATOM   3313  C   VAL P 411      33.595  18.608  -2.672  1.00  0.00      PROA  
ATOM   3314  O   VAL P 411      34.492  18.071  -2.007  1.00  0.00      PROA  
ATOM   3315  N   ASN P 412      33.188  18.107  -3.881  1.00  0.00      PROA  
ATOM   3316  CA  ASN P 412      33.752  16.888  -4.447  1.00  0.00      PROA  
ATOM   3317  CB  ASN P 412      32.638  15.968  -4.894  1.00  0.00      PROA  
ATOM   3318  CG  ASN P 412      31.571  15.568  -3.842  1.00  0.00      PROA  
ATOM   3319  OD1 ASN P 412      30.437  15.230  -4.226  1.00  0.00      PROA  
ATOM   3320  ND2 ASN P 412      31.919  15.549  -2.509  1.00  0.00      PROA  
ATOM   3321  C   ASN P 412      34.830  17.120  -5.625  1.00  0.00      PROA  
ATOM   3322  O   ASN P 412      35.192  16.158  -6.291  1.00  0.00      PROA  
ATOM   3323  N   THR P 413      35.402  18.383  -5.814  1.00  0.00      PROA  
ATOM   3324  CA  THR P 413      36.417  18.594  -6.839  1.00  0.00      PROA  
ATOM   3325  CB  THR P 413      35.748  19.080  -8.108  1.00  0.00      PROA  
ATOM   3326  OG1 THR P 413      36.587  18.824  -9.225  1.00  0.00      PROA  
ATOM   3327  CG2 THR P 413      35.175  20.496  -8.017  1.00  0.00      PROA  
ATOM   3328  C   THR P 413      37.617  19.522  -6.398  1.00  0.00      PROA  
ATOM   3329  O   THR P 413      37.358  20.662  -5.928  1.00  0.00      PROA  
ATOM   3330  N   PRO P 414      38.874  19.030  -6.400  1.00  0.00      PROA  
ATOM   3331  CD  PRO P 414      39.946  19.970  -6.100  1.00  0.00      PROA  
ATOM   3332  CA  PRO P 414      39.307  17.612  -6.086  1.00  0.00      PROA  
ATOM   3333  CB  PRO P 414      40.769  17.858  -5.583  1.00  0.00      PROA  
ATOM   3334  CG  PRO P 414      41.275  19.248  -5.935  1.00  0.00      PROA  
ATOM   3335  C   PRO P 414      38.481  16.771  -5.132  1.00  0.00      PROA  
ATOM   3336  O   PRO P 414      37.907  17.330  -4.214  1.00  0.00      PROA  
ATOM   3337  N   THR P 415      38.258  15.442  -5.313  1.00  0.00      PROA  
ATOM   3338  CA  THR P 415      37.671  14.508  -4.395  1.00  0.00      PROA  
ATOM   3339  CB  THR P 415      37.456  13.075  -4.924  1.00  0.00      PROA  
ATOM   3340  OG1 THR P 415      38.686  12.723  -5.583  1.00  0.00      PROA  
ATOM   3341  CG2 THR P 415      36.418  12.964  -6.022  1.00  0.00      PROA  
ATOM   3342  C   THR P 415      38.350  14.394  -3.081  1.00  0.00      PROA  
ATOM   3343  O   THR P 415      39.572  14.395  -2.938  1.00  0.00      PROA  
ATOM   3344  N   ARG P 416      37.547  14.408  -2.020  1.00  0.00      PROA  
ATOM   3345  CA  ARG P 416      38.067  14.746  -0.700  1.00  0.00      PROA  
ATOM   3346  CB  ARG P 416      37.241  15.995  -0.216  1.00  0.00      PROA  
ATOM   3347  CG  ARG P 416      37.634  17.325  -0.866  1.00  0.00      PROA  
ATOM   3348  CD  ARG P 416      39.171  17.630  -0.968  1.00  0.00      PROA  
ATOM   3349  NE  ARG P 416      39.202  18.925  -1.732  1.00  0.00      PROA  
ATOM   3350  CZ  ARG P 416      40.195  19.766  -1.775  1.00  0.00      PROA  
ATOM   3351  NH1 ARG P 416      41.445  19.428  -1.415  1.00  0.00      PROA  
ATOM   3352  NH2 ARG P 416      39.985  20.973  -2.259  1.00  0.00      PROA  
ATOM   3353  C   ARG P 416      37.888  13.624   0.390  1.00  0.00      PROA  
ATOM   3354  O   ARG P 416      38.214  13.791   1.552  1.00  0.00      PROA  
ATOM   3355  N   GLY P 417      37.285  12.468  -0.005  1.00  0.00      PROA  
ATOM   3356  CA  GLY P 417      36.715  11.454   0.917  1.00  0.00      PROA  
ATOM   3357  C   GLY P 417      35.356  11.764   1.400  1.00  0.00      PROA  
ATOM   3358  O   GLY P 417      35.021  11.322   2.490  1.00  0.00      PROA  
ATOM   3359  N   ILE P 418      34.587  12.598   0.687  1.00  0.00      PROA  
ATOM   3360  CA  ILE P 418      33.321  12.979   1.233  1.00  0.00      PROA  
ATOM   3361  CB  ILE P 418      33.212  14.425   1.486  1.00  0.00      PROA  
ATOM   3362  CG2 ILE P 418      31.857  14.657   2.232  1.00  0.00      PROA  
ATOM   3363  CG1 ILE P 418      34.371  15.011   2.334  1.00  0.00      PROA  
ATOM   3364  CD  ILE P 418      34.268  16.510   2.512  1.00  0.00      PROA  
ATOM   3365  C   ILE P 418      32.255  12.586   0.186  1.00  0.00      PROA  
ATOM   3366  O   ILE P 418      32.293  13.031  -0.975  1.00  0.00      PROA  
ATOM   3367  N   GLY P 419      31.266  11.734   0.560  1.00  0.00      PROA  
ATOM   3368  CA  GLY P 419      30.368  11.020  -0.335  1.00  0.00      PROA  
ATOM   3369  C   GLY P 419      28.889  11.164  -0.209  1.00  0.00      PROA  
ATOM   3370  O   GLY P 419      28.377  12.038   0.466  1.00  0.00      PROA  
ATOM   3371  N   ASP P 420      28.164  10.263  -0.859  1.00  0.00      PROA  
ATOM   3372  CA  ASP P 420      26.695  10.365  -0.783  1.00  0.00      PROA  
ATOM   3373  CB  ASP P 420      26.428   9.105  -1.692  1.00  0.00      PROA  
ATOM   3374  CG  ASP P 420      24.929   8.792  -1.714  1.00  0.00      PROA  
ATOM   3375  OD1 ASP P 420      24.550   7.591  -1.650  1.00  0.00      PROA  
ATOM   3376  OD2 ASP P 420      24.150   9.786  -1.715  1.00  0.00      PROA  
ATOM   3377  C   ASP P 420      25.980  10.394   0.504  1.00  0.00      PROA  
ATOM   3378  O   ASP P 420      24.951  11.111   0.771  1.00  0.00      PROA  
ATOM   3379  N   ARG P 421      26.417   9.522   1.473  1.00  0.00      PROA  
ATOM   3380  CA  ARG P 421      25.802   9.434   2.820  1.00  0.00      PROA  
ATOM   3381  CB  ARG P 421      26.392   8.156   3.541  1.00  0.00      PROA  
ATOM   3382  CG  ARG P 421      25.979   6.736   3.070  1.00  0.00      PROA  
ATOM   3383  CD  ARG P 421      24.485   6.553   2.869  1.00  0.00      PROA  
ATOM   3384  NE  ARG P 421      24.011   7.287   1.695  1.00  0.00      PROA  
ATOM   3385  CZ  ARG P 421      22.795   7.862   1.467  1.00  0.00      PROA  
ATOM   3386  NH1 ARG P 421      21.989   8.031   2.498  1.00  0.00      PROA  
ATOM   3387  NH2 ARG P 421      22.416   8.397   0.291  1.00  0.00      PROA  
ATOM   3388  C   ARG P 421      26.086  10.597   3.708  1.00  0.00      PROA  
ATOM   3389  O   ARG P 421      25.204  10.977   4.422  1.00  0.00      PROA  
ATOM   3390  N   THR P 422      27.227  11.212   3.621  1.00  0.00      PROA  
ATOM   3391  CA  THR P 422      27.415  12.511   4.229  1.00  0.00      PROA  
ATOM   3392  CB  THR P 422      28.823  13.115   4.023  1.00  0.00      PROA  
ATOM   3393  OG1 THR P 422      29.724  12.152   4.471  1.00  0.00      PROA  
ATOM   3394  CG2 THR P 422      28.962  14.308   4.993  1.00  0.00      PROA  
ATOM   3395  C   THR P 422      26.510  13.525   3.604  1.00  0.00      PROA  
ATOM   3396  O   THR P 422      25.825  14.257   4.296  1.00  0.00      PROA  
ATOM   3397  N   LEU P 423      26.554  13.632   2.293  1.00  0.00      PROA  
ATOM   3398  CA  LEU P 423      25.824  14.691   1.573  1.00  0.00      PROA  
ATOM   3399  CB  LEU P 423      26.340  14.982   0.181  1.00  0.00      PROA  
ATOM   3400  CG  LEU P 423      27.840  15.656   0.168  1.00  0.00      PROA  
ATOM   3401  CD1 LEU P 423      28.158  15.786  -1.286  1.00  0.00      PROA  
ATOM   3402  CD2 LEU P 423      27.907  17.075   0.814  1.00  0.00      PROA  
ATOM   3403  C   LEU P 423      24.300  14.686   1.773  1.00  0.00      PROA  
ATOM   3404  O   LEU P 423      23.695  15.727   1.937  1.00  0.00      PROA  
ATOM   3405  N   ASP P 424      23.674  13.434   1.824  1.00  0.00      PROA  
ATOM   3406  CA  ASP P 424      22.299  13.249   2.205  1.00  0.00      PROA  
ATOM   3407  CB  ASP P 424      21.952  11.720   2.175  1.00  0.00      PROA  
ATOM   3408  CG  ASP P 424      20.472  11.361   2.363  1.00  0.00      PROA  
ATOM   3409  OD1 ASP P 424      20.131  10.214   2.344  1.00  0.00      PROA  
ATOM   3410  OD2 ASP P 424      19.751  12.361   2.322  1.00  0.00      PROA  
ATOM   3411  C   ASP P 424      22.042  13.747   3.632  1.00  0.00      PROA  
ATOM   3412  O   ASP P 424      21.147  14.587   3.941  1.00  0.00      PROA  
ATOM   3413  N   VAL P 425      22.916  13.446   4.616  1.00  0.00      PROA  
ATOM   3414  CA  VAL P 425      22.795  13.876   5.986  1.00  0.00      PROA  
ATOM   3415  CB  VAL P 425      23.772  13.070   6.975  1.00  0.00      PROA  
ATOM   3416  CG1 VAL P 425      24.011  13.768   8.312  1.00  0.00      PROA  
ATOM   3417  CG2 VAL P 425      23.209  11.707   7.227  1.00  0.00      PROA  
ATOM   3418  C   VAL P 425      22.962  15.373   6.236  1.00  0.00      PROA  
ATOM   3419  O   VAL P 425      22.140  16.016   6.814  1.00  0.00      PROA  
ATOM   3420  N   VAL P 426      24.009  15.960   5.550  1.00  0.00      PROA  
ATOM   3421  CA  VAL P 426      24.099  17.461   5.473  1.00  0.00      PROA  
ATOM   3422  CB  VAL P 426      25.371  17.873   4.720  1.00  0.00      PROA  
ATOM   3423  CG1 VAL P 426      25.366  19.374   4.537  1.00  0.00      PROA  
ATOM   3424  CG2 VAL P 426      26.647  17.508   5.515  1.00  0.00      PROA  
ATOM   3425  C   VAL P 426      22.856  18.077   4.822  1.00  0.00      PROA  
ATOM   3426  O   VAL P 426      22.314  19.051   5.380  1.00  0.00      PROA  
ATOM   3427  N   ARG P 427      22.335  17.535   3.744  1.00  0.00      PROA  
ATOM   3428  CA  ARG P 427      21.065  17.965   3.139  1.00  0.00      PROA  
ATOM   3429  CB  ARG P 427      20.864  17.219   1.822  1.00  0.00      PROA  
ATOM   3430  CG  ARG P 427      21.747  17.761   0.677  1.00  0.00      PROA  
ATOM   3431  CD  ARG P 427      21.320  19.189   0.275  1.00  0.00      PROA  
ATOM   3432  NE  ARG P 427      22.042  19.299  -0.995  1.00  0.00      PROA  
ATOM   3433  CZ  ARG P 427      22.499  20.438  -1.537  1.00  0.00      PROA  
ATOM   3434  NH1 ARG P 427      22.085  21.605  -1.221  1.00  0.00      PROA  
ATOM   3435  NH2 ARG P 427      23.367  20.331  -2.502  1.00  0.00      PROA  
ATOM   3436  C   ARG P 427      19.861  17.867   4.070  1.00  0.00      PROA  
ATOM   3437  O   ARG P 427      19.079  18.836   4.273  1.00  0.00      PROA  
ATOM   3438  N   GLN P 428      19.621  16.685   4.669  1.00  0.00      PROA  
ATOM   3439  CA  GLN P 428      18.509  16.522   5.524  1.00  0.00      PROA  
ATOM   3440  CB  GLN P 428      18.477  15.092   6.161  1.00  0.00      PROA  
ATOM   3441  CG  GLN P 428      18.225  13.978   5.069  1.00  0.00      PROA  
ATOM   3442  CD  GLN P 428      18.145  12.643   5.863  1.00  0.00      PROA  
ATOM   3443  OE1 GLN P 428      17.562  12.545   7.007  1.00  0.00      PROA  
ATOM   3444  NE2 GLN P 428      18.957  11.674   5.360  1.00  0.00      PROA  
ATOM   3445  C   GLN P 428      18.453  17.449   6.709  1.00  0.00      PROA  
ATOM   3446  O   GLN P 428      17.445  18.005   7.024  1.00  0.00      PROA  
ATOM   3447  N   THR P 429      19.626  17.650   7.344  1.00  0.00      PROA  
ATOM   3448  CA  THR P 429      19.853  18.493   8.481  1.00  0.00      PROA  
ATOM   3449  CB  THR P 429      21.178  18.317   9.195  1.00  0.00      PROA  
ATOM   3450  OG1 THR P 429      21.475  16.983   9.635  1.00  0.00      PROA  
ATOM   3451  CG2 THR P 429      21.368  19.284  10.400  1.00  0.00      PROA  
ATOM   3452  C   THR P 429      19.604  19.940   8.245  1.00  0.00      PROA  
ATOM   3453  O   THR P 429      18.843  20.590   8.989  1.00  0.00      PROA  
ATOM   3454  N   SER P 430      20.069  20.456   7.098  1.00  0.00      PROA  
ATOM   3455  CA  SER P 430      19.806  21.763   6.570  1.00  0.00      PROA  
ATOM   3456  CB  SER P 430      20.472  21.837   5.171  1.00  0.00      PROA  
ATOM   3457  OG  SER P 430      20.178  23.039   4.497  1.00  0.00      PROA  
ATOM   3458  C   SER P 430      18.312  22.051   6.374  1.00  0.00      PROA  
ATOM   3459  O   SER P 430      17.813  23.026   6.897  1.00  0.00      PROA  
ATOM   3460  N   ARG P 431      17.590  21.081   5.730  1.00  0.00      PROA  
ATOM   3461  CA  ARG P 431      16.112  21.089   5.419  1.00  0.00      PROA  
ATOM   3462  CB  ARG P 431      15.768  19.885   4.403  1.00  0.00      PROA  
ATOM   3463  CG  ARG P 431      14.319  19.376   4.326  1.00  0.00      PROA  
ATOM   3464  CD  ARG P 431      14.237  17.925   3.772  1.00  0.00      PROA  
ATOM   3465  NE  ARG P 431      14.521  17.019   4.995  1.00  0.00      PROA  
ATOM   3466  CZ  ARG P 431      14.630  15.676   4.900  1.00  0.00      PROA  
ATOM   3467  NH1 ARG P 431      14.466  14.931   3.853  1.00  0.00      PROA  
ATOM   3468  NH2 ARG P 431      14.549  15.090   6.100  1.00  0.00      PROA  
ATOM   3469  C   ARG P 431      15.232  21.113   6.723  1.00  0.00      PROA  
ATOM   3470  O   ARG P 431      14.323  21.953   6.799  1.00  0.00      PROA  
ATOM   3471  N   ASP P 432      15.510  20.253   7.683  1.00  0.00      PROA  
ATOM   3472  CA  ASP P 432      14.676  20.083   8.796  1.00  0.00      PROA  
ATOM   3473  CB  ASP P 432      14.884  18.606   9.237  1.00  0.00      PROA  
ATOM   3474  CG  ASP P 432      14.271  17.706   8.213  1.00  0.00      PROA  
ATOM   3475  OD1 ASP P 432      14.488  16.485   8.404  1.00  0.00      PROA  
ATOM   3476  OD2 ASP P 432      13.410  18.060   7.421  1.00  0.00      PROA  
ATOM   3477  C   ASP P 432      14.832  21.063   9.976  1.00  0.00      PROA  
ATOM   3478  O   ASP P 432      13.841  21.449  10.568  1.00  0.00      PROA  
ATOM   3479  N   ARG P 433      16.067  21.563  10.122  1.00  0.00      PROA  
ATOM   3480  CA  ARG P 433      16.501  22.613  11.101  1.00  0.00      PROA  
ATOM   3481  CB  ARG P 433      17.767  22.294  11.937  1.00  0.00      PROA  
ATOM   3482  CG  ARG P 433      17.543  21.313  13.124  1.00  0.00      PROA  
ATOM   3483  CD  ARG P 433      18.807  21.053  13.996  1.00  0.00      PROA  
ATOM   3484  NE  ARG P 433      19.190  22.392  14.655  1.00  0.00      PROA  
ATOM   3485  CZ  ARG P 433      20.368  22.705  15.081  1.00  0.00      PROA  
ATOM   3486  NH1 ARG P 433      21.422  21.925  15.014  1.00  0.00      PROA  
ATOM   3487  NH2 ARG P 433      20.557  23.808  15.757  1.00  0.00      PROA  
ATOM   3488  C   ARG P 433      16.708  24.001  10.490  1.00  0.00      PROA  
ATOM   3489  O   ARG P 433      16.833  24.914  11.277  1.00  0.00      PROA  
ATOM   3490  N   GLN P 434      16.701  24.148   9.214  1.00  0.00      PROA  
ATOM   3491  CA  GLN P 434      16.771  25.446   8.597  1.00  0.00      PROA  
ATOM   3492  CB  GLN P 434      15.461  26.363   8.715  1.00  0.00      PROA  
ATOM   3493  CG  GLN P 434      14.251  25.846   7.962  1.00  0.00      PROA  
ATOM   3494  CD  GLN P 434      14.460  25.924   6.449  1.00  0.00      PROA  
ATOM   3495  OE1 GLN P 434      14.315  26.907   5.717  1.00  0.00      PROA  
ATOM   3496  NE2 GLN P 434      14.760  24.724   5.784  1.00  0.00      PROA  
ATOM   3497  C   GLN P 434      18.153  26.180   8.560  1.00  0.00      PROA  
ATOM   3498  O   GLN P 434      18.255  27.369   8.895  1.00  0.00      PROA  
ATOM   3499  N   LEU P 435      19.228  25.453   8.242  1.00  0.00      PROA  
ATOM   3500  CA  LEU P 435      20.630  25.852   8.324  1.00  0.00      PROA  
ATOM   3501  CB  LEU P 435      21.368  24.763   9.182  1.00  0.00      PROA  
ATOM   3502  CG  LEU P 435      20.926  24.542  10.602  1.00  0.00      PROA  
ATOM   3503  CD1 LEU P 435      21.567  23.303  11.149  1.00  0.00      PROA  
ATOM   3504  CD2 LEU P 435      21.155  25.770  11.559  1.00  0.00      PROA  
ATOM   3505  C   LEU P 435      21.331  25.880   6.921  1.00  0.00      PROA  
ATOM   3506  O   LEU P 435      21.161  25.008   5.991  1.00  0.00      PROA  
ATOM   3507  N   THR P 436      22.161  26.897   6.772  1.00  0.00      PROA  
ATOM   3508  CA  THR P 436      23.122  26.917   5.669  1.00  0.00      PROA  
ATOM   3509  CB  THR P 436      23.903  28.237   5.528  1.00  0.00      PROA  
ATOM   3510  OG1 THR P 436      24.739  28.483   6.615  1.00  0.00      PROA  
ATOM   3511  CG2 THR P 436      22.951  29.363   5.215  1.00  0.00      PROA  
ATOM   3512  C   THR P 436      24.015  25.742   5.796  1.00  0.00      PROA  
ATOM   3513  O   THR P 436      24.289  25.210   6.910  1.00  0.00      PROA  
ATOM   3514  N   LEU P 437      24.490  25.278   4.683  1.00  0.00      PROA  
ATOM   3515  CA  LEU P 437      25.406  24.179   4.654  1.00  0.00      PROA  
ATOM   3516  CB  LEU P 437      25.838  23.972   3.161  1.00  0.00      PROA  
ATOM   3517  CG  LEU P 437      24.748  23.673   2.166  1.00  0.00      PROA  
ATOM   3518  CD1 LEU P 437      25.232  23.367   0.756  1.00  0.00      PROA  
ATOM   3519  CD2 LEU P 437      23.854  22.418   2.518  1.00  0.00      PROA  
ATOM   3520  C   LEU P 437      26.687  24.163   5.558  1.00  0.00      PROA  
ATOM   3521  O   LEU P 437      26.839  23.121   6.174  1.00  0.00      PROA  
ATOM   3522  N   TRP P 438      27.442  25.244   5.680  1.00  0.00      PROA  
ATOM   3523  CA  TRP P 438      28.541  25.275   6.647  1.00  0.00      PROA  
ATOM   3524  CB  TRP P 438      29.260  26.611   6.400  1.00  0.00      PROA  
ATOM   3525  CG  TRP P 438      30.581  26.640   7.017  1.00  0.00      PROA  
ATOM   3526  CD1 TRP P 438      30.936  27.155   8.189  1.00  0.00      PROA  
ATOM   3527  NE1 TRP P 438      32.316  27.152   8.341  1.00  0.00      PROA  
ATOM   3528  CE2 TRP P 438      32.890  26.629   7.203  1.00  0.00      PROA  
ATOM   3529  CD2 TRP P 438      31.770  26.310   6.301  1.00  0.00      PROA  
ATOM   3530  CE3 TRP P 438      32.060  25.612   5.082  1.00  0.00      PROA  
ATOM   3531  CZ3 TRP P 438      33.374  25.287   4.793  1.00  0.00      PROA  
ATOM   3532  CZ2 TRP P 438      34.226  26.529   6.806  1.00  0.00      PROA  
ATOM   3533  CH2 TRP P 438      34.428  25.807   5.598  1.00  0.00      PROA  
ATOM   3534  C   TRP P 438      28.065  25.078   8.118  1.00  0.00      PROA  
ATOM   3535  O   TRP P 438      28.681  24.313   8.908  1.00  0.00      PROA  
ATOM   3536  N   GLN P 439      26.999  25.764   8.551  1.00  0.00      PROA  
ATOM   3537  CA  GLN P 439      26.420  25.499   9.883  1.00  0.00      PROA  
ATOM   3538  CB  GLN P 439      25.198  26.397  10.334  1.00  0.00      PROA  
ATOM   3539  CG  GLN P 439      25.516  27.922  10.411  1.00  0.00      PROA  
ATOM   3540  CD  GLN P 439      26.857  28.303  11.135  1.00  0.00      PROA  
ATOM   3541  OE1 GLN P 439      27.689  29.143  10.723  1.00  0.00      PROA  
ATOM   3542  NE2 GLN P 439      26.995  27.725  12.358  1.00  0.00      PROA  
ATOM   3543  C   GLN P 439      25.939  24.049  10.168  1.00  0.00      PROA  
ATOM   3544  O   GLN P 439      26.069  23.461  11.215  1.00  0.00      PROA  
ATOM   3545  N   ALA P 440      25.346  23.484   9.129  1.00  0.00      PROA  
ATOM   3546  CA  ALA P 440      24.952  22.040   9.106  1.00  0.00      PROA  
ATOM   3547  CB  ALA P 440      24.203  21.744   7.783  1.00  0.00      PROA  
ATOM   3548  C   ALA P 440      26.079  21.040   9.245  1.00  0.00      PROA  
ATOM   3549  O   ALA P 440      25.955  20.036   9.922  1.00  0.00      PROA  
ATOM   3550  N   CYS P 441      27.215  21.250   8.561  1.00  0.00      PROA  
ATOM   3551  CA  CYS P 441      28.502  20.535   8.817  1.00  0.00      PROA  
ATOM   3552  CB  CYS P 441      29.583  20.912   7.777  1.00  0.00      PROA  
ATOM   3553  SG  CYS P 441      29.049  20.453   6.058  1.00  0.00      PROA  
ATOM   3554  C   CYS P 441      29.045  20.664  10.198  1.00  0.00      PROA  
ATOM   3555  O   CYS P 441      29.258  19.753  10.942  1.00  0.00      PROA  
ATOM   3556  N   ARG P 442      29.027  21.902  10.727  1.00  0.00      PROA  
ATOM   3557  CA  ARG P 442      29.553  22.197  12.108  1.00  0.00      PROA  
ATOM   3558  CB  ARG P 442      29.728  23.723  12.304  1.00  0.00      PROA  
ATOM   3559  CG  ARG P 442      30.534  24.161  13.555  1.00  0.00      PROA  
ATOM   3560  CD  ARG P 442      32.125  23.994  13.631  1.00  0.00      PROA  
ATOM   3561  NE  ARG P 442      32.628  24.771  12.446  1.00  0.00      PROA  
ATOM   3562  CZ  ARG P 442      33.873  24.701  11.893  1.00  0.00      PROA  
ATOM   3563  NH1 ARG P 442      34.721  23.697  12.137  1.00  0.00      PROA  
ATOM   3564  NH2 ARG P 442      34.234  25.758  11.193  1.00  0.00      PROA  
ATOM   3565  C   ARG P 442      28.722  21.542  13.144  1.00  0.00      PROA  
ATOM   3566  O   ARG P 442      29.224  21.004  14.164  1.00  0.00      PROA  
ATOM   3567  N   GLU P 443      27.438  21.570  13.004  1.00  0.00      PROA  
ATOM   3568  CA  GLU P 443      26.560  21.007  14.119  1.00  0.00      PROA  
ATOM   3569  CB  GLU P 443      25.070  21.506  13.888  1.00  0.00      PROA  
ATOM   3570  CG  GLU P 443      24.732  22.972  14.142  1.00  0.00      PROA  
ATOM   3571  CD  GLU P 443      24.627  23.365  15.619  1.00  0.00      PROA  
ATOM   3572  OE1 GLU P 443      25.284  24.350  16.039  1.00  0.00      PROA  
ATOM   3573  OE2 GLU P 443      23.818  22.768  16.404  1.00  0.00      PROA  
ATOM   3574  C   GLU P 443      26.654  19.470  14.135  1.00  0.00      PROA  
ATOM   3575  O   GLU P 443      26.660  18.861  15.212  1.00  0.00      PROA  
ATOM   3576  N   LEU P 444      26.691  18.806  12.977  1.00  0.00      PROA  
ATOM   3577  CA  LEU P 444      26.905  17.376  12.866  1.00  0.00      PROA  
ATOM   3578  CB  LEU P 444      26.801  16.897  11.373  1.00  0.00      PROA  
ATOM   3579  CG  LEU P 444      25.333  16.952  10.859  1.00  0.00      PROA  
ATOM   3580  CD1 LEU P 444      25.459  16.948   9.314  1.00  0.00      PROA  
ATOM   3581  CD2 LEU P 444      24.494  15.839  11.358  1.00  0.00      PROA  
ATOM   3582  C   LEU P 444      28.241  16.910  13.398  1.00  0.00      PROA  
ATOM   3583  O   LEU P 444      28.414  15.869  14.043  1.00  0.00      PROA  
ATOM   3584  N   LEU P 445      29.288  17.774  13.098  1.00  0.00      PROA  
ATOM   3585  CA  LEU P 445      30.506  17.544  13.748  1.00  0.00      PROA  
ATOM   3586  CB  LEU P 445      31.634  18.416  13.199  1.00  0.00      PROA  
ATOM   3587  CG  LEU P 445      32.076  18.148  11.760  1.00  0.00      PROA  
ATOM   3588  CD1 LEU P 445      32.786  19.386  11.088  1.00  0.00      PROA  
ATOM   3589  CD2 LEU P 445      32.924  16.858  11.688  1.00  0.00      PROA  
ATOM   3590  C   LEU P 445      30.488  17.814  15.238  1.00  0.00      PROA  
ATOM   3591  O   LEU P 445      31.021  17.010  15.995  1.00  0.00      PROA  
ATOM   3592  N   GLN P 446      29.808  18.852  15.792  1.00  0.00      PROA  
ATOM   3593  CA  GLN P 446      29.716  19.150  17.215  1.00  0.00      PROA  
ATOM   3594  CB  GLN P 446      28.992  20.539  17.404  1.00  0.00      PROA  
ATOM   3595  CG  GLN P 446      28.621  20.946  18.859  1.00  0.00      PROA  
ATOM   3596  CD  GLN P 446      29.759  21.074  19.856  1.00  0.00      PROA  
ATOM   3597  OE1 GLN P 446      30.047  22.223  20.312  1.00  0.00      PROA  
ATOM   3598  NE2 GLN P 446      30.431  19.988  20.288  1.00  0.00      PROA  
ATOM   3599  C   GLN P 446      29.031  18.025  17.951  1.00  0.00      PROA  
ATOM   3600  O   GLN P 446      29.438  17.625  19.041  1.00  0.00      PROA  
ATOM   3601  N   GLU P 447      27.993  17.457  17.311  1.00  0.00      PROA  
ATOM   3602  CA  GLU P 447      27.212  16.273  17.720  1.00  0.00      PROA  
ATOM   3603  CB  GLU P 447      25.969  16.224  16.756  1.00  0.00      PROA  
ATOM   3604  CG  GLU P 447      24.896  17.265  17.189  1.00  0.00      PROA  
ATOM   3605  CD  GLU P 447      24.203  16.923  18.499  1.00  0.00      PROA  
ATOM   3606  OE1 GLU P 447      23.834  15.765  18.707  1.00  0.00      PROA  
ATOM   3607  OE2 GLU P 447      23.992  17.881  19.258  1.00  0.00      PROA  
ATOM   3608  C   GLU P 447      28.041  14.992  17.872  1.00  0.00      PROA  
ATOM   3609  O   GLU P 447      27.726  14.115  18.669  1.00  0.00      PROA  
ATOM   3610  N   LYS P 448      29.083  14.825  16.963  1.00  0.00      PROA  
ATOM   3611  CA  LYS P 448      29.750  13.576  16.682  1.00  0.00      PROA  
ATOM   3612  CB  LYS P 448      30.452  12.781  17.838  1.00  0.00      PROA  
ATOM   3613  CG  LYS P 448      31.714  13.577  18.386  1.00  0.00      PROA  
ATOM   3614  CD  LYS P 448      32.202  12.884  19.661  1.00  0.00      PROA  
ATOM   3615  CE  LYS P 448      33.419  13.557  20.344  1.00  0.00      PROA  
ATOM   3616  NZ  LYS P 448      34.575  13.699  19.440  1.00  0.00      PROA  
ATOM   3617  C   LYS P 448      28.918  12.613  15.806  1.00  0.00      PROA  
ATOM   3618  O   LYS P 448      29.047  11.386  15.947  1.00  0.00      PROA  
ATOM   3619  N   ALA P 449      28.057  13.131  14.885  1.00  0.00      PROA  
ATOM   3620  CA  ALA P 449      26.966  12.470  14.223  1.00  0.00      PROA  
ATOM   3621  CB  ALA P 449      25.730  13.358  14.051  1.00  0.00      PROA  
ATOM   3622  C   ALA P 449      27.335  11.759  12.893  1.00  0.00      PROA  
ATOM   3623  O   ALA P 449      26.474  11.164  12.291  1.00  0.00      PROA  
ATOM   3624  N   LEU P 450      28.558  11.931  12.352  1.00  0.00      PROA  
ATOM   3625  CA  LEU P 450      28.941  11.339  11.034  1.00  0.00      PROA  
ATOM   3626  CB  LEU P 450      29.585  12.448  10.170  1.00  0.00      PROA  
ATOM   3627  CG  LEU P 450      28.565  13.538   9.750  1.00  0.00      PROA  
ATOM   3628  CD1 LEU P 450      29.288  14.660   9.090  1.00  0.00      PROA  
ATOM   3629  CD2 LEU P 450      27.426  13.046   8.907  1.00  0.00      PROA  
ATOM   3630  C   LEU P 450      29.984  10.220  11.298  1.00  0.00      PROA  
ATOM   3631  O   LEU P 450      30.824  10.266  12.168  1.00  0.00      PROA  
ATOM   3632  N   ALA P 451      29.938   9.167  10.380  1.00  0.00      PROA  
ATOM   3633  CA  ALA P 451      31.000   8.230  10.373  1.00  0.00      PROA  
ATOM   3634  CB  ALA P 451      30.787   7.132   9.325  1.00  0.00      PROA  
ATOM   3635  C   ALA P 451      32.459   8.748  10.152  1.00  0.00      PROA  
ATOM   3636  O   ALA P 451      32.644   9.705   9.397  1.00  0.00      PROA  
ATOM   3637  N   GLY P 452      33.441   8.146  10.926  1.00  0.00      PROA  
ATOM   3638  CA  GLY P 452      34.728   8.599  10.993  1.00  0.00      PROA  
ATOM   3639  C   GLY P 452      35.489   8.804   9.768  1.00  0.00      PROA  
ATOM   3640  O   GLY P 452      36.351   9.715   9.696  1.00  0.00      PROA  
ATOM   3641  N   ARG P 453      35.245   7.970   8.794  1.00  0.00      PROA  
ATOM   3642  CA  ARG P 453      35.644   8.034   7.446  1.00  0.00      PROA  
ATOM   3643  CB  ARG P 453      35.033   6.781   6.723  1.00  0.00      PROA  
ATOM   3644  CG  ARG P 453      35.174   6.782   5.146  1.00  0.00      PROA  
ATOM   3645  CD  ARG P 453      36.617   6.800   4.600  1.00  0.00      PROA  
ATOM   3646  NE  ARG P 453      36.514   6.509   3.141  1.00  0.00      PROA  
ATOM   3647  CZ  ARG P 453      37.573   6.492   2.332  1.00  0.00      PROA  
ATOM   3648  NH1 ARG P 453      38.804   6.848   2.730  1.00  0.00      PROA  
ATOM   3649  NH2 ARG P 453      37.474   5.936   1.139  1.00  0.00      PROA  
ATOM   3650  C   ARG P 453      35.305   9.328   6.640  1.00  0.00      PROA  
ATOM   3651  O   ARG P 453      36.063   9.754   5.805  1.00  0.00      PROA  
ATOM   3652  N   ALA P 454      34.108   9.895   6.943  1.00  0.00      PROA  
ATOM   3653  CA  ALA P 454      33.551  11.073   6.237  1.00  0.00      PROA  
ATOM   3654  CB  ALA P 454      32.076  10.990   6.002  1.00  0.00      PROA  
ATOM   3655  C   ALA P 454      33.803  12.243   7.177  1.00  0.00      PROA  
ATOM   3656  O   ALA P 454      34.244  13.324   6.761  1.00  0.00      PROA  
ATOM   3657  N   ALA P 455      33.632  12.042   8.529  1.00  0.00      PROA  
ATOM   3658  CA  ALA P 455      33.756  13.118   9.426  1.00  0.00      PROA  
ATOM   3659  CB  ALA P 455      33.478  12.574  10.895  1.00  0.00      PROA  
ATOM   3660  C   ALA P 455      35.090  13.826   9.479  1.00  0.00      PROA  
ATOM   3661  O   ALA P 455      35.225  15.035   9.674  1.00  0.00      PROA  
ATOM   3662  N   SER P 456      36.116  13.002   9.432  1.00  0.00      PROA  
ATOM   3663  CA  SER P 456      37.524  13.326   9.415  1.00  0.00      PROA  
ATOM   3664  CB  SER P 456      38.518  12.174   9.461  1.00  0.00      PROA  
ATOM   3665  OG  SER P 456      38.267  11.157   8.500  1.00  0.00      PROA  
ATOM   3666  C   SER P 456      37.850  14.121   8.158  1.00  0.00      PROA  
ATOM   3667  O   SER P 456      38.691  14.988   8.141  1.00  0.00      PROA  
ATOM   3668  N   ALA P 457      37.272  13.693   7.000  1.00  0.00      PROA  
ATOM   3669  CA  ALA P 457      37.583  14.320   5.753  1.00  0.00      PROA  
ATOM   3670  CB  ALA P 457      37.106  13.321   4.685  1.00  0.00      PROA  
ATOM   3671  C   ALA P 457      36.860  15.640   5.575  1.00  0.00      PROA  
ATOM   3672  O   ALA P 457      37.416  16.613   5.174  1.00  0.00      PROA  
ATOM   3673  N   LEU P 458      35.542  15.625   6.037  1.00  0.00      PROA  
ATOM   3674  CA  LEU P 458      34.640  16.778   6.097  1.00  0.00      PROA  
ATOM   3675  CB  LEU P 458      33.189  16.438   6.620  1.00  0.00      PROA  
ATOM   3676  CG  LEU P 458      32.142  17.572   6.509  1.00  0.00      PROA  
ATOM   3677  CD1 LEU P 458      31.780  18.039   5.065  1.00  0.00      PROA  
ATOM   3678  CD2 LEU P 458      30.855  17.181   7.186  1.00  0.00      PROA  
ATOM   3679  C   LEU P 458      35.172  17.870   7.007  1.00  0.00      PROA  
ATOM   3680  O   LEU P 458      35.260  19.054   6.624  1.00  0.00      PROA  
ATOM   3681  N   GLN P 459      35.639  17.533   8.242  1.00  0.00      PROA  
ATOM   3682  CA  GLN P 459      36.356  18.462   9.160  1.00  0.00      PROA  
ATOM   3683  CB  GLN P 459      36.686  17.637  10.466  1.00  0.00      PROA  
ATOM   3684  CG  GLN P 459      37.657  18.297  11.452  1.00  0.00      PROA  
ATOM   3685  CD  GLN P 459      37.194  19.636  12.116  1.00  0.00      PROA  
ATOM   3686  OE1 GLN P 459      36.095  19.649  12.706  1.00  0.00      PROA  
ATOM   3687  NE2 GLN P 459      37.909  20.708  11.945  1.00  0.00      PROA  
ATOM   3688  C   GLN P 459      37.578  19.049   8.504  1.00  0.00      PROA  
ATOM   3689  O   GLN P 459      37.837  20.248   8.586  1.00  0.00      PROA  
ATOM   3690  N   ARG P 460      38.332  18.178   7.810  1.00  0.00      PROA  
ATOM   3691  CA  ARG P 460      39.556  18.656   7.174  1.00  0.00      PROA  
ATOM   3692  CB  ARG P 460      40.539  17.470   6.990  1.00  0.00      PROA  
ATOM   3693  CG  ARG P 460      41.879  17.754   6.321  1.00  0.00      PROA  
ATOM   3694  CD  ARG P 460      42.650  18.935   6.998  1.00  0.00      PROA  
ATOM   3695  NE  ARG P 460      43.623  19.537   5.966  1.00  0.00      PROA  
ATOM   3696  CZ  ARG P 460      44.243  20.696   6.105  1.00  0.00      PROA  
ATOM   3697  NH1 ARG P 460      44.201  21.319   7.253  1.00  0.00      PROA  
ATOM   3698  NH2 ARG P 460      45.023  21.072   5.151  1.00  0.00      PROA  
ATOM   3699  C   ARG P 460      39.399  19.523   5.904  1.00  0.00      PROA  
ATOM   3700  O   ARG P 460      40.230  20.381   5.588  1.00  0.00      PROA  
ATOM   3701  N   PHE P 461      38.260  19.333   5.207  1.00  0.00      PROA  
ATOM   3702  CA  PHE P 461      37.906  20.208   4.163  1.00  0.00      PROA  
ATOM   3703  CB  PHE P 461      36.704  19.610   3.420  1.00  0.00      PROA  
ATOM   3704  CG  PHE P 461      36.332  20.427   2.256  1.00  0.00      PROA  
ATOM   3705  CD1 PHE P 461      35.139  21.220   2.186  1.00  0.00      PROA  
ATOM   3706  CE1 PHE P 461      34.743  21.913   1.047  1.00  0.00      PROA  
ATOM   3707  CZ  PHE P 461      35.526  21.883  -0.107  1.00  0.00      PROA  
ATOM   3708  CD2 PHE P 461      37.166  20.431   1.098  1.00  0.00      PROA  
ATOM   3709  CE2 PHE P 461      36.760  21.131  -0.083  1.00  0.00      PROA  
ATOM   3710  C   PHE P 461      37.601  21.684   4.738  1.00  0.00      PROA  
ATOM   3711  O   PHE P 461      37.996  22.679   4.152  1.00  0.00      PROA  
ATOM   3712  N   MET P 462      36.904  21.756   5.862  1.00  0.00      PROA  
ATOM   3713  CA  MET P 462      36.495  22.982   6.503  1.00  0.00      PROA  
ATOM   3714  CB  MET P 462      35.451  22.830   7.645  1.00  0.00      PROA  
ATOM   3715  CG  MET P 462      34.097  22.179   7.209  1.00  0.00      PROA  
ATOM   3716  SD  MET P 462      33.142  21.780   8.669  1.00  0.00      PROA  
ATOM   3717  CE  MET P 462      32.151  23.284   8.698  1.00  0.00      PROA  
ATOM   3718  C   MET P 462      37.645  23.773   7.120  1.00  0.00      PROA  
ATOM   3719  O   MET P 462      37.645  25.006   7.064  1.00  0.00      PROA  
ATOM   3720  N   GLU P 463      38.699  23.075   7.652  1.00  0.00      PROA  
ATOM   3721  CA  GLU P 463      39.938  23.702   8.031  1.00  0.00      PROA  
ATOM   3722  CB  GLU P 463      40.781  22.777   8.838  1.00  0.00      PROA  
ATOM   3723  CG  GLU P 463      40.054  22.571  10.252  1.00  0.00      PROA  
ATOM   3724  CD  GLU P 463      40.968  22.038  11.376  1.00  0.00      PROA  
ATOM   3725  OE1 GLU P 463      40.926  20.829  11.709  1.00  0.00      PROA  
ATOM   3726  OE2 GLU P 463      41.831  22.851  11.835  1.00  0.00      PROA  
ATOM   3727  C   GLU P 463      40.732  24.229   6.833  1.00  0.00      PROA  
ATOM   3728  O   GLU P 463      41.207  25.344   6.827  1.00  0.00      PROA  
ATOM   3729  N   LEU P 464      40.774  23.475   5.714  1.00  0.00      PROA  
ATOM   3730  CA  LEU P 464      41.488  23.918   4.577  1.00  0.00      PROA  
ATOM   3731  CB  LEU P 464      41.506  22.890   3.398  1.00  0.00      PROA  
ATOM   3732  CG  LEU P 464      42.097  23.311   1.994  1.00  0.00      PROA  
ATOM   3733  CD1 LEU P 464      43.484  24.075   2.015  1.00  0.00      PROA  
ATOM   3734  CD2 LEU P 464      42.213  22.065   1.077  1.00  0.00      PROA  
ATOM   3735  C   LEU P 464      41.015  25.246   4.043  1.00  0.00      PROA  
ATOM   3736  O   LEU P 464      41.798  26.189   3.803  1.00  0.00      PROA  
ATOM   3737  N   ILE P 465      39.714  25.366   3.905  1.00  0.00      PROA  
ATOM   3738  CA  ILE P 465      39.133  26.654   3.682  1.00  0.00      PROA  
ATOM   3739  CB  ILE P 465      37.726  26.482   3.242  1.00  0.00      PROA  
ATOM   3740  CG2 ILE P 465      37.147  27.790   2.815  1.00  0.00      PROA  
ATOM   3741  CG1 ILE P 465      37.610  25.463   2.026  1.00  0.00      PROA  
ATOM   3742  CD  ILE P 465      38.153  25.927   0.672  1.00  0.00      PROA  
ATOM   3743  C   ILE P 465      39.263  27.703   4.739  1.00  0.00      PROA  
ATOM   3744  O   ILE P 465      39.624  28.819   4.365  1.00  0.00      PROA  
ATOM   3745  N   ASP P 466      39.112  27.479   6.031  1.00  0.00      PROA  
ATOM   3746  CA  ASP P 466      39.339  28.548   6.984  1.00  0.00      PROA  
ATOM   3747  CB  ASP P 466      38.840  27.904   8.304  1.00  0.00      PROA  
ATOM   3748  CG  ASP P 466      39.083  28.651   9.577  1.00  0.00      PROA  
ATOM   3749  OD1 ASP P 466      39.387  29.875   9.500  1.00  0.00      PROA  
ATOM   3750  OD2 ASP P 466      38.873  28.178  10.684  1.00  0.00      PROA  
ATOM   3751  C   ASP P 466      40.823  29.101   7.023  1.00  0.00      PROA  
ATOM   3752  O   ASP P 466      41.154  30.267   7.068  1.00  0.00      PROA  
ATOM   3753  N   ALA P 467      41.820  28.183   6.983  1.00  0.00      PROA  
ATOM   3754  CA  ALA P 467      43.247  28.461   6.843  1.00  0.00      PROA  
ATOM   3755  CB  ALA P 467      43.939  27.094   7.015  1.00  0.00      PROA  
ATOM   3756  C   ALA P 467      43.478  29.249   5.557  1.00  0.00      PROA  
ATOM   3757  O   ALA P 467      44.249  30.252   5.529  1.00  0.00      PROA  
ATOM   3758  N   LEU P 468      42.839  28.888   4.430  1.00  0.00      PROA  
ATOM   3759  CA  LEU P 468      43.031  29.616   3.145  1.00  0.00      PROA  
ATOM   3760  CB  LEU P 468      42.403  28.823   1.990  1.00  0.00      PROA  
ATOM   3761  CG  LEU P 468      42.888  29.178   0.608  1.00  0.00      PROA  
ATOM   3762  CD1 LEU P 468      44.375  29.280   0.419  1.00  0.00      PROA  
ATOM   3763  CD2 LEU P 468      42.317  28.060  -0.351  1.00  0.00      PROA  
ATOM   3764  C   LEU P 468      42.466  31.058   3.032  1.00  0.00      PROA  
ATOM   3765  O   LEU P 468      43.055  32.002   2.503  1.00  0.00      PROA  
ATOM   3766  N   ALA P 469      41.343  31.207   3.673  1.00  0.00      PROA  
ATOM   3767  CA  ALA P 469      40.680  32.505   3.853  1.00  0.00      PROA  
ATOM   3768  CB  ALA P 469      39.321  32.205   4.501  1.00  0.00      PROA  
ATOM   3769  C   ALA P 469      41.507  33.530   4.679  1.00  0.00      PROA  
ATOM   3770  O   ALA P 469      41.570  34.721   4.439  1.00  0.00      PROA  
ATOM   3771  N   GLN P 470      42.113  32.956   5.763  1.00  0.00      PROA  
ATOM   3772  CA  GLN P 470      43.218  33.558   6.572  1.00  0.00      PROA  
ATOM   3773  CB  GLN P 470      43.473  32.703   7.835  1.00  0.00      PROA  
ATOM   3774  CG  GLN P 470      42.334  32.843   8.799  1.00  0.00      PROA  
ATOM   3775  CD  GLN P 470      42.637  32.125  10.125  1.00  0.00      PROA  
ATOM   3776  OE1 GLN P 470      43.679  32.360  10.717  1.00  0.00      PROA  
ATOM   3777  NE2 GLN P 470      41.785  31.182  10.587  1.00  0.00      PROA  
ATOM   3778  C   GLN P 470      44.423  33.926   5.919  1.00  0.00      PROA  
ATOM   3779  O   GLN P 470      44.974  34.928   6.262  1.00  0.00      PROA  
ATOM   3780  N   GLU P 471      44.923  33.125   4.978  1.00  0.00      PROA  
ATOM   3781  CA  GLU P 471      46.205  33.414   4.341  1.00  0.00      PROA  
ATOM   3782  CB  GLU P 471      46.794  32.176   3.468  1.00  0.00      PROA  
ATOM   3783  CG  GLU P 471      47.134  31.021   4.347  1.00  0.00      PROA  
ATOM   3784  CD  GLU P 471      48.543  31.050   4.993  1.00  0.00      PROA  
ATOM   3785  OE1 GLU P 471      49.601  31.103   4.281  1.00  0.00      PROA  
ATOM   3786  OE2 GLU P 471      48.583  31.256   6.251  1.00  0.00      PROA  
ATOM   3787  C   GLU P 471      46.127  34.523   3.422  1.00  0.00      PROA  
ATOM   3788  O   GLU P 471      47.069  35.334   3.293  1.00  0.00      PROA  
ATOM   3789  N   THR P 472      44.929  34.665   2.848  1.00  0.00      PROA  
ATOM   3790  CA  THR P 472      44.701  35.546   1.702  1.00  0.00      PROA  
ATOM   3791  CB  THR P 472      43.846  35.002   0.574  1.00  0.00      PROA  
ATOM   3792  OG1 THR P 472      42.505  34.563   0.972  1.00  0.00      PROA  
ATOM   3793  CG2 THR P 472      44.507  33.919  -0.199  1.00  0.00      PROA  
ATOM   3794  C   THR P 472      44.183  36.963   2.091  1.00  0.00      PROA  
ATOM   3795  O   THR P 472      44.130  37.904   1.271  1.00  0.00      PROA  
ATOM   3796  N   CYS P 473      43.639  36.974   3.391  1.00  0.00      PROA  
ATOM   3797  CA  CYS P 473      42.938  38.153   3.909  1.00  0.00      PROA  
ATOM   3798  CB  CYS P 473      42.754  38.162   5.527  1.00  0.00      PROA  
ATOM   3799  SG  CYS P 473      41.624  39.373   6.175  1.00  0.00      PROA  
ATOM   3800  C   CYS P 473      43.224  39.572   3.329  1.00  0.00      PROA  
ATOM   3801  O   CYS P 473      42.254  40.136   2.772  1.00  0.00      PROA  
ATOM   3802  N   ASP P 474      44.417  40.057   3.560  1.00  0.00      PROA  
ATOM   3803  CA  ASP P 474      44.872  41.437   3.252  1.00  0.00      PROA  
ATOM   3804  CB  ASP P 474      46.117  41.784   4.075  1.00  0.00      PROA  
ATOM   3805  CG  ASP P 474      47.347  41.123   3.563  1.00  0.00      PROA  
ATOM   3806  OD1 ASP P 474      47.331  39.926   3.214  1.00  0.00      PROA  
ATOM   3807  OD2 ASP P 474      48.411  41.772   3.830  1.00  0.00      PROA  
ATOM   3808  C   ASP P 474      45.116  41.664   1.756  1.00  0.00      PROA  
ATOM   3809  O   ASP P 474      45.265  42.759   1.260  1.00  0.00      PROA  
ATOM   3810  N   MET P 475      45.257  40.559   0.987  1.00  0.00      PROA  
ATOM   3811  CA  MET P 475      45.812  40.627  -0.322  1.00  0.00      PROA  
ATOM   3812  CB  MET P 475      46.001  39.224  -0.871  1.00  0.00      PROA  
ATOM   3813  CG  MET P 475      47.158  38.327  -0.293  1.00  0.00      PROA  
ATOM   3814  SD  MET P 475      47.120  36.629  -1.002  1.00  0.00      PROA  
ATOM   3815  CE  MET P 475      48.809  36.195  -0.508  1.00  0.00      PROA  
ATOM   3816  C   MET P 475      45.029  41.547  -1.437  1.00  0.00      PROA  
ATOM   3817  O   MET P 475      43.762  41.669  -1.419  1.00  0.00      PROA  
ATOM   3818  N   PRO P 476      45.766  42.148  -2.424  1.00  0.00      PROA  
ATOM   3819  CD  PRO P 476      47.144  42.467  -2.500  1.00  0.00      PROA  
ATOM   3820  CA  PRO P 476      45.087  42.506  -3.647  1.00  0.00      PROA  
ATOM   3821  CB  PRO P 476      46.193  43.215  -4.618  1.00  0.00      PROA  
ATOM   3822  CG  PRO P 476      47.372  43.522  -3.623  1.00  0.00      PROA  
ATOM   3823  C   PRO P 476      44.348  41.367  -4.363  1.00  0.00      PROA  
ATOM   3824  O   PRO P 476      44.814  40.225  -4.371  1.00  0.00      PROA  
ATOM   3825  N   LEU P 477      43.186  41.638  -5.043  1.00  0.00      PROA  
ATOM   3826  CA  LEU P 477      42.359  40.540  -5.730  1.00  0.00      PROA  
ATOM   3827  CB  LEU P 477      41.292  41.283  -6.630  1.00  0.00      PROA  
ATOM   3828  CG  LEU P 477      40.398  40.430  -7.594  1.00  0.00      PROA  
ATOM   3829  CD1 LEU P 477      39.507  39.461  -6.919  1.00  0.00      PROA  
ATOM   3830  CD2 LEU P 477      39.625  41.346  -8.540  1.00  0.00      PROA  
ATOM   3831  C   LEU P 477      43.045  39.456  -6.600  1.00  0.00      PROA  
ATOM   3832  O   LEU P 477      42.799  38.250  -6.522  1.00  0.00      PROA  
ATOM   3833  N   HSE P 478      43.956  39.816  -7.520  1.00  0.00      PROA  
ATOM   3834  CA  HSE P 478      44.645  38.941  -8.418  1.00  0.00      PROA  
ATOM   3835  CB  HSE P 478      45.228  39.594  -9.666  1.00  0.00      PROA  
ATOM   3836  ND1 HSE P 478      46.855  41.188  -8.747  1.00  0.00      PROA  
ATOM   3837  CG  HSE P 478      46.616  40.088  -9.556  1.00  0.00      PROA  
ATOM   3838  CE1 HSE P 478      48.186  41.337  -8.753  1.00  0.00      PROA  
ATOM   3839  NE2 HSE P 478      48.737  40.437  -9.713  1.00  0.00      PROA  
ATOM   3840  CD2 HSE P 478      47.689  39.604 -10.143  1.00  0.00      PROA  
ATOM   3841  C   HSE P 478      45.681  38.020  -7.671  1.00  0.00      PROA  
ATOM   3842  O   HSE P 478      45.702  36.808  -7.857  1.00  0.00      PROA  
ATOM   3843  N   VAL P 479      46.400  38.631  -6.811  1.00  0.00      PROA  
ATOM   3844  CA  VAL P 479      47.229  37.959  -5.856  1.00  0.00      PROA  
ATOM   3845  CB  VAL P 479      47.964  38.869  -4.833  1.00  0.00      PROA  
ATOM   3846  CG1 VAL P 479      48.771  37.990  -3.875  1.00  0.00      PROA  
ATOM   3847  CG2 VAL P 479      48.856  39.795  -5.609  1.00  0.00      PROA  
ATOM   3848  C   VAL P 479      46.462  36.847  -5.024  1.00  0.00      PROA  
ATOM   3849  O   VAL P 479      46.947  35.751  -4.884  1.00  0.00      PROA  
ATOM   3850  N   GLN P 480      45.298  37.129  -4.479  1.00  0.00      PROA  
ATOM   3851  CA  GLN P 480      44.330  36.289  -3.811  1.00  0.00      PROA  
ATOM   3852  CB  GLN P 480      43.108  37.096  -3.313  1.00  0.00      PROA  
ATOM   3853  CG  GLN P 480      41.874  36.167  -3.011  1.00  0.00      PROA  
ATOM   3854  CD  GLN P 480      40.880  36.974  -2.193  1.00  0.00      PROA  
ATOM   3855  OE1 GLN P 480      40.109  37.749  -2.747  1.00  0.00      PROA  
ATOM   3856  NE2 GLN P 480      40.911  36.891  -0.858  1.00  0.00      PROA  
ATOM   3857  C   GLN P 480      43.749  35.210  -4.705  1.00  0.00      PROA  
ATOM   3858  O   GLN P 480      43.836  33.995  -4.397  1.00  0.00      PROA  
ATOM   3859  N   THR P 481      43.332  35.555  -5.950  1.00  0.00      PROA  
ATOM   3860  CA  THR P 481      42.831  34.599  -6.921  1.00  0.00      PROA  
ATOM   3861  CB  THR P 481      42.270  35.378  -8.141  1.00  0.00      PROA  
ATOM   3862  OG1 THR P 481      41.203  36.144  -7.695  1.00  0.00      PROA  
ATOM   3863  CG2 THR P 481      41.839  34.425  -9.240  1.00  0.00      PROA  
ATOM   3864  C   THR P 481      43.831  33.545  -7.287  1.00  0.00      PROA  
ATOM   3865  O   THR P 481      43.495  32.328  -7.315  1.00  0.00      PROA  
ATOM   3866  N   ASP P 482      45.066  33.942  -7.508  1.00  0.00      PROA  
ATOM   3867  CA  ASP P 482      46.203  33.112  -7.893  1.00  0.00      PROA  
ATOM   3868  CB  ASP P 482      47.462  33.958  -7.995  1.00  0.00      PROA  
ATOM   3869  CG  ASP P 482      48.746  33.199  -8.306  1.00  0.00      PROA  
ATOM   3870  OD1 ASP P 482      48.785  32.239  -9.127  1.00  0.00      PROA  
ATOM   3871  OD2 ASP P 482      49.775  33.711  -7.796  1.00  0.00      PROA  
ATOM   3872  C   ASP P 482      46.346  32.010  -6.813  1.00  0.00      PROA  
ATOM   3873  O   ASP P 482      46.459  30.765  -6.998  1.00  0.00      PROA  
ATOM   3874  N   ARG P 483      46.395  32.428  -5.532  1.00  0.00      PROA  
ATOM   3875  CA  ARG P 483      46.624  31.695  -4.359  1.00  0.00      PROA  
ATOM   3876  CB  ARG P 483      46.990  32.630  -3.137  1.00  0.00      PROA  
ATOM   3877  CG  ARG P 483      47.534  31.944  -1.806  1.00  0.00      PROA  
ATOM   3878  CD  ARG P 483      48.821  31.096  -2.018  1.00  0.00      PROA  
ATOM   3879  NE  ARG P 483      49.156  30.408  -0.681  1.00  0.00      PROA  
ATOM   3880  CZ  ARG P 483      49.512  31.001   0.500  1.00  0.00      PROA  
ATOM   3881  NH1 ARG P 483      49.834  32.313   0.545  1.00  0.00      PROA  
ATOM   3882  NH2 ARG P 483      49.634  30.260   1.555  1.00  0.00      PROA  
ATOM   3883  C   ARG P 483      45.534  30.777  -3.955  1.00  0.00      PROA  
ATOM   3884  O   ARG P 483      45.837  29.666  -3.580  1.00  0.00      PROA  
ATOM   3885  N   VAL P 484      44.282  31.262  -4.033  1.00  0.00      PROA  
ATOM   3886  CA  VAL P 484      43.159  30.372  -3.752  1.00  0.00      PROA  
ATOM   3887  CB  VAL P 484      41.851  31.163  -3.722  1.00  0.00      PROA  
ATOM   3888  CG1 VAL P 484      40.600  30.207  -3.835  1.00  0.00      PROA  
ATOM   3889  CG2 VAL P 484      41.755  32.019  -2.402  1.00  0.00      PROA  
ATOM   3890  C   VAL P 484      43.107  29.118  -4.623  1.00  0.00      PROA  
ATOM   3891  O   VAL P 484      42.922  28.012  -4.164  1.00  0.00      PROA  
ATOM   3892  N   ILE P 485      43.317  29.324  -5.964  1.00  0.00      PROA  
ATOM   3893  CA  ILE P 485      43.276  28.305  -7.035  1.00  0.00      PROA  
ATOM   3894  CB  ILE P 485      43.117  29.021  -8.362  1.00  0.00      PROA  
ATOM   3895  CG2 ILE P 485      43.151  28.157  -9.644  1.00  0.00      PROA  
ATOM   3896  CG1 ILE P 485      41.869  29.910  -8.403  1.00  0.00      PROA  
ATOM   3897  CD  ILE P 485      41.941  30.803  -9.576  1.00  0.00      PROA  
ATOM   3898  C   ILE P 485      44.465  27.318  -6.810  1.00  0.00      PROA  
ATOM   3899  O   ILE P 485      44.212  26.135  -6.833  1.00  0.00      PROA  
ATOM   3900  N   LYS P 486      45.672  27.703  -6.414  1.00  0.00      PROA  
ATOM   3901  CA  LYS P 486      46.751  26.896  -6.032  1.00  0.00      PROA  
ATOM   3902  CB  LYS P 486      47.909  28.004  -5.798  1.00  0.00      PROA  
ATOM   3903  CG  LYS P 486      49.382  27.476  -5.540  1.00  0.00      PROA  
ATOM   3904  CD  LYS P 486      49.983  26.664  -6.749  1.00  0.00      PROA  
ATOM   3905  CE  LYS P 486      51.430  26.146  -6.591  1.00  0.00      PROA  
ATOM   3906  NZ  LYS P 486      51.523  25.273  -5.390  1.00  0.00      PROA  
ATOM   3907  C   LYS P 486      46.462  25.993  -4.775  1.00  0.00      PROA  
ATOM   3908  O   LYS P 486      46.523  24.737  -4.819  1.00  0.00      PROA  
ATOM   3909  N   ASP P 487      46.101  26.662  -3.657  1.00  0.00      PROA  
ATOM   3910  CA  ASP P 487      46.140  26.053  -2.359  1.00  0.00      PROA  
ATOM   3911  CB  ASP P 487      46.641  27.057  -1.251  1.00  0.00      PROA  
ATOM   3912  CG  ASP P 487      48.132  26.978  -1.025  1.00  0.00      PROA  
ATOM   3913  OD1 ASP P 487      48.836  26.148  -1.615  1.00  0.00      PROA  
ATOM   3914  OD2 ASP P 487      48.656  27.722  -0.153  1.00  0.00      PROA  
ATOM   3915  C   ASP P 487      44.836  25.314  -1.968  1.00  0.00      PROA  
ATOM   3916  O   ASP P 487      44.858  24.549  -1.045  1.00  0.00      PROA  
ATOM   3917  N   SER P 488      43.735  25.465  -2.763  1.00  0.00      PROA  
ATOM   3918  CA  SER P 488      42.570  24.523  -2.772  1.00  0.00      PROA  
ATOM   3919  CB  SER P 488      41.332  25.261  -3.565  1.00  0.00      PROA  
ATOM   3920  OG  SER P 488      41.727  25.880  -4.813  1.00  0.00      PROA  
ATOM   3921  C   SER P 488      42.825  23.304  -3.535  1.00  0.00      PROA  
ATOM   3922  O   SER P 488      42.244  22.263  -3.331  1.00  0.00      PROA  
ATOM   3923  N   GLY P 489      43.828  23.318  -4.423  1.00  0.00      PROA  
ATOM   3924  CA  GLY P 489      44.173  22.223  -5.356  1.00  0.00      PROA  
ATOM   3925  C   GLY P 489      43.332  22.129  -6.626  1.00  0.00      PROA  
ATOM   3926  O   GLY P 489      43.405  21.152  -7.364  1.00  0.00      PROA  
ATOM   3927  N   LEU P 490      42.583  23.170  -7.062  1.00  0.00      PROA  
ATOM   3928  CA  LEU P 490      42.064  23.228  -8.404  1.00  0.00      PROA  
ATOM   3929  CB  LEU P 490      40.957  24.355  -8.391  1.00  0.00      PROA  
ATOM   3930  CG  LEU P 490      40.128  24.356  -9.675  1.00  0.00      PROA  
ATOM   3931  CD1 LEU P 490      39.122  23.153  -9.681  1.00  0.00      PROA  
ATOM   3932  CD2 LEU P 490      39.406  25.681  -9.753  1.00  0.00      PROA  
ATOM   3933  C   LEU P 490      43.088  23.393  -9.566  1.00  0.00      PROA  
ATOM   3934  O   LEU P 490      42.965  22.677 -10.584  1.00  0.00      PROA  
ATOM   3935  N   ARG P 491      44.110  24.279  -9.416  1.00  0.00      PROA  
ATOM   3936  CA  ARG P 491      45.068  24.419 -10.487  1.00  0.00      PROA  
ATOM   3937  CB  ARG P 491      46.176  25.431 -10.078  1.00  0.00      PROA  
ATOM   3938  CG  ARG P 491      47.420  25.494 -10.887  1.00  0.00      PROA  
ATOM   3939  CD  ARG P 491      48.007  26.929 -10.717  1.00  0.00      PROA  
ATOM   3940  NE  ARG P 491      48.860  27.171 -11.898  1.00  0.00      PROA  
ATOM   3941  CZ  ARG P 491      48.919  28.368 -12.500  1.00  0.00      PROA  
ATOM   3942  NH1 ARG P 491      48.270  29.507 -12.070  1.00  0.00      PROA  
ATOM   3943  NH2 ARG P 491      49.522  28.519 -13.635  1.00  0.00      PROA  
ATOM   3944  C   ARG P 491      45.846  23.157 -10.815  1.00  0.00      PROA  
ATOM   3945  O   ARG P 491      46.066  22.802 -11.965  1.00  0.00      PROA  
ATOM   3946  N   THR P 492      46.347  22.466  -9.792  1.00  0.00      PROA  
ATOM   3947  CA  THR P 492      46.911  21.083  -9.900  1.00  0.00      PROA  
ATOM   3948  CB  THR P 492      47.579  20.551  -8.627  1.00  0.00      PROA  
ATOM   3949  OG1 THR P 492      48.175  19.300  -8.894  1.00  0.00      PROA  
ATOM   3950  CG2 THR P 492      46.503  20.315  -7.530  1.00  0.00      PROA  
ATOM   3951  C   THR P 492      46.014  20.051 -10.620  1.00  0.00      PROA  
ATOM   3952  O   THR P 492      46.300  19.360 -11.602  1.00  0.00      PROA  
ATOM   3953  N   MET P 493      44.668  19.967 -10.233  1.00  0.00      PROA  
ATOM   3954  CA  MET P 493      43.688  19.119 -10.812  1.00  0.00      PROA  
ATOM   3955  CB  MET P 493      42.416  19.216 -10.072  1.00  0.00      PROA  
ATOM   3956  CG  MET P 493      41.302  18.169 -10.332  1.00  0.00      PROA  
ATOM   3957  SD  MET P 493      41.624  16.510  -9.694  1.00  0.00      PROA  
ATOM   3958  CE  MET P 493      41.593  15.848 -11.449  1.00  0.00      PROA  
ATOM   3959  C   MET P 493      43.519  19.379 -12.297  1.00  0.00      PROA  
ATOM   3960  O   MET P 493      43.499  18.541 -13.140  1.00  0.00      PROA  
ATOM   3961  N   TYR P 494      43.498  20.685 -12.717  1.00  0.00      PROA  
ATOM   3962  CA  TYR P 494      43.442  20.993 -14.208  1.00  0.00      PROA  
ATOM   3963  CB  TYR P 494      42.939  22.511 -14.329  1.00  0.00      PROA  
ATOM   3964  CG  TYR P 494      41.494  22.604 -14.308  1.00  0.00      PROA  
ATOM   3965  CD1 TYR P 494      40.647  23.236 -13.289  1.00  0.00      PROA  
ATOM   3966  CE1 TYR P 494      39.249  23.156 -13.424  1.00  0.00      PROA  
ATOM   3967  CZ  TYR P 494      38.645  22.504 -14.512  1.00  0.00      PROA  
ATOM   3968  OH  TYR P 494      37.235  22.520 -14.683  1.00  0.00      PROA  
ATOM   3969  CD2 TYR P 494      40.804  21.936 -15.345  1.00  0.00      PROA  
ATOM   3970  CE2 TYR P 494      39.460  21.900 -15.450  1.00  0.00      PROA  
ATOM   3971  C   TYR P 494      44.784  20.825 -14.947  1.00  0.00      PROA  
ATOM   3972  O   TYR P 494      44.874  20.756 -16.187  1.00  0.00      PROA  
ATOM   3973  N   GLU P 495      45.866  20.867 -14.183  1.00  0.00      PROA  
ATOM   3974  CA  GLU P 495      47.131  20.589 -14.639  1.00  0.00      PROA  
ATOM   3975  CB  GLU P 495      48.279  21.163 -13.878  1.00  0.00      PROA  
ATOM   3976  CG  GLU P 495      49.614  21.250 -14.635  1.00  0.00      PROA  
ATOM   3977  CD  GLU P 495      50.715  21.884 -13.858  1.00  0.00      PROA  
ATOM   3978  OE1 GLU P 495      51.620  22.500 -14.506  1.00  0.00      PROA  
ATOM   3979  OE2 GLU P 495      50.747  21.670 -12.593  1.00  0.00      PROA  
ATOM   3980  C   GLU P 495      47.470  19.088 -14.917  1.00  0.00      PROA  
ATOM   3981  O   GLU P 495      48.274  18.706 -15.762  1.00  0.00      PROA  
ATOM   3982  N   GLN P 496      46.804  18.231 -14.182  1.00  0.00      PROA  
ATOM   3983  CA  GLN P 496      46.794  16.775 -14.334  1.00  0.00      PROA  
ATOM   3984  CB  GLN P 496      46.235  16.055 -13.005  1.00  0.00      PROA  
ATOM   3985  CG  GLN P 496      47.206  16.113 -11.809  1.00  0.00      PROA  
ATOM   3986  CD  GLN P 496      48.481  15.378 -12.150  1.00  0.00      PROA  
ATOM   3987  OE1 GLN P 496      49.462  16.040 -12.439  1.00  0.00      PROA  
ATOM   3988  NE2 GLN P 496      48.494  14.100 -11.929  1.00  0.00      PROA  
ATOM   3989  C   GLN P 496      46.024  16.233 -15.509  1.00  0.00      PROA  
ATOM   3990  O   GLN P 496      46.124  15.071 -15.892  1.00  0.00      PROA  
ATOM   3991  N   GLU P 497      45.177  17.163 -16.200  1.00  0.00      PROA  
ATOM   3992  CA  GLU P 497      44.541  16.856 -17.482  1.00  0.00      PROA  
ATOM   3993  CB  GLU P 497      43.224  17.640 -17.837  1.00  0.00      PROA  
ATOM   3994  CG  GLU P 497      42.229  17.731 -16.712  1.00  0.00      PROA  
ATOM   3995  CD  GLU P 497      41.268  16.555 -16.653  1.00  0.00      PROA  
ATOM   3996  OE1 GLU P 497      40.053  16.746 -16.845  1.00  0.00      PROA  
ATOM   3997  OE2 GLU P 497      41.680  15.414 -16.537  1.00  0.00      PROA  
ATOM   3998  C   GLU P 497      45.490  16.608 -18.695  1.00  0.00      PROA  
ATOM   3999  O   GLU P 497      46.615  17.082 -18.903  1.00  0.00      PROA  
ATOM   4000  N   LYS P 498      45.018  15.565 -19.507  1.00  0.00      PROA  
ATOM   4001  CA  LYS P 498      45.806  14.877 -20.535  1.00  0.00      PROA  
ATOM   4002  CB  LYS P 498      45.134  13.495 -21.069  1.00  0.00      PROA  
ATOM   4003  CG  LYS P 498      44.717  12.489 -19.968  1.00  0.00      PROA  
ATOM   4004  CD  LYS P 498      45.949  11.833 -19.263  1.00  0.00      PROA  
ATOM   4005  CE  LYS P 498      46.491  12.645 -18.056  1.00  0.00      PROA  
ATOM   4006  NZ  LYS P 498      47.674  12.022 -17.567  1.00  0.00      PROA  
ATOM   4007  C   LYS P 498      46.109  15.783 -21.674  1.00  0.00      PROA  
ATOM   4008  O   LYS P 498      45.285  16.674 -22.003  1.00  0.00      PROA  
ATOM   4009  N   GLY P 499      47.310  15.662 -22.285  1.00  0.00      PROA  
ATOM   4010  CA  GLY P 499      47.933  16.352 -23.409  1.00  0.00      PROA  
ATOM   4011  C   GLY P 499      47.738  17.829 -23.424  1.00  0.00      PROA  
ATOM   4012  O   GLY P 499      48.254  18.455 -22.490  1.00  0.00      PROA  
ATOM   4013  N   GLU P 500      47.068  18.428 -24.412  1.00  0.00      PROA  
ATOM   4014  CA  GLU P 500      46.851  19.903 -24.543  1.00  0.00      PROA  
ATOM   4015  CB  GLU P 500      47.010  20.205 -26.085  1.00  0.00      PROA  
ATOM   4016  CG  GLU P 500      48.466  20.096 -26.637  1.00  0.00      PROA  
ATOM   4017  CD  GLU P 500      48.475  20.256 -28.099  1.00  0.00      PROA  
ATOM   4018  OE1 GLU P 500      49.140  21.204 -28.574  1.00  0.00      PROA  
ATOM   4019  OE2 GLU P 500      47.980  19.417 -28.893  1.00  0.00      PROA  
ATOM   4020  C   GLU P 500      45.637  20.389 -23.878  1.00  0.00      PROA  
ATOM   4021  O   GLU P 500      45.373  21.583 -23.724  1.00  0.00      PROA  
ATOM   4022  N   LYS P 501      44.909  19.404 -23.450  1.00  0.00      PROA  
ATOM   4023  CA  LYS P 501      43.625  19.449 -22.804  1.00  0.00      PROA  
ATOM   4024  CB  LYS P 501      42.738  18.231 -23.185  1.00  0.00      PROA  
ATOM   4025  CG  LYS P 501      42.507  18.278 -24.754  1.00  0.00      PROA  
ATOM   4026  CD  LYS P 501      41.447  17.224 -25.118  1.00  0.00      PROA  
ATOM   4027  CE  LYS P 501      40.083  17.726 -24.797  1.00  0.00      PROA  
ATOM   4028  NZ  LYS P 501      39.133  16.837 -25.446  1.00  0.00      PROA  
ATOM   4029  C   LYS P 501      43.780  19.629 -21.345  1.00  0.00      PROA  
ATOM   4030  O   LYS P 501      42.824  19.739 -20.578  1.00  0.00      PROA  
ATOM   4031  N   GLY P 502      45.014  19.560 -20.834  1.00  0.00      PROA  
ATOM   4032  CA  GLY P 502      45.396  20.253 -19.631  1.00  0.00      PROA  
ATOM   4033  C   GLY P 502      45.978  21.641 -19.918  1.00  0.00      PROA  
ATOM   4034  O   GLY P 502      45.576  22.746 -19.493  1.00  0.00      PROA  
ATOM   4035  N   GLN P 503      46.972  21.774 -20.820  1.00  0.00      PROA  
ATOM   4036  CA  GLN P 503      47.680  22.967 -21.191  1.00  0.00      PROA  
ATOM   4037  CB  GLN P 503      48.799  22.603 -22.097  1.00  0.00      PROA  
ATOM   4038  CG  GLN P 503      49.863  21.804 -21.353  1.00  0.00      PROA  
ATOM   4039  CD  GLN P 503      50.658  22.576 -20.226  1.00  0.00      PROA  
ATOM   4040  OE1 GLN P 503      50.361  23.711 -19.784  1.00  0.00      PROA  
ATOM   4041  NE2 GLN P 503      51.688  21.866 -19.705  1.00  0.00      PROA  
ATOM   4042  C   GLN P 503      46.819  24.131 -21.648  1.00  0.00      PROA  
ATOM   4043  O   GLN P 503      47.163  25.237 -21.403  1.00  0.00      PROA  
ATOM   4044  N   THR P 504      45.688  23.829 -22.358  1.00  0.00      PROA  
ATOM   4045  CA  THR P 504      44.718  24.794 -22.720  1.00  0.00      PROA  
ATOM   4046  CB  THR P 504      43.685  24.482 -23.715  1.00  0.00      PROA  
ATOM   4047  OG1 THR P 504      43.141  23.170 -23.560  1.00  0.00      PROA  
ATOM   4048  CG2 THR P 504      44.235  24.520 -25.108  1.00  0.00      PROA  
ATOM   4049  C   THR P 504      44.117  25.439 -21.401  1.00  0.00      PROA  
ATOM   4050  O   THR P 504      44.004  26.665 -21.264  1.00  0.00      PROA  
ATOM   4051  N   ARG P 505      43.768  24.597 -20.457  1.00  0.00      PROA  
ATOM   4052  CA  ARG P 505      43.017  24.923 -19.268  1.00  0.00      PROA  
ATOM   4053  CB  ARG P 505      42.607  23.707 -18.408  1.00  0.00      PROA  
ATOM   4054  CG  ARG P 505      41.964  22.568 -19.224  1.00  0.00      PROA  
ATOM   4055  CD  ARG P 505      40.848  22.922 -20.216  1.00  0.00      PROA  
ATOM   4056  NE  ARG P 505      39.596  23.261 -19.476  1.00  0.00      PROA  
ATOM   4057  CZ  ARG P 505      38.536  22.455 -19.219  1.00  0.00      PROA  
ATOM   4058  NH1 ARG P 505      38.508  21.177 -19.517  1.00  0.00      PROA  
ATOM   4059  NH2 ARG P 505      37.507  22.954 -18.543  1.00  0.00      PROA  
ATOM   4060  C   ARG P 505      43.825  25.837 -18.370  1.00  0.00      PROA  
ATOM   4061  O   ARG P 505      43.299  26.811 -17.775  1.00  0.00      PROA  
ATOM   4062  N   ILE P 506      45.150  25.599 -18.304  1.00  0.00      PROA  
ATOM   4063  CA  ILE P 506      46.011  26.413 -17.558  1.00  0.00      PROA  
ATOM   4064  CB  ILE P 506      47.232  25.633 -17.134  1.00  0.00      PROA  
ATOM   4065  CG2 ILE P 506      48.204  26.510 -16.238  1.00  0.00      PROA  
ATOM   4066  CG1 ILE P 506      46.958  24.230 -16.465  1.00  0.00      PROA  
ATOM   4067  CD  ILE P 506      45.987  24.331 -15.242  1.00  0.00      PROA  
ATOM   4068  C   ILE P 506      46.349  27.754 -18.181  1.00  0.00      PROA  
ATOM   4069  O   ILE P 506      46.675  28.720 -17.559  1.00  0.00      PROA  
ATOM   4070  N   GLU P 507      46.182  27.965 -19.504  1.00  0.00      PROA  
ATOM   4071  CA  GLU P 507      46.304  29.237 -20.115  1.00  0.00      PROA  
ATOM   4072  CB  GLU P 507      46.502  29.041 -21.657  1.00  0.00      PROA  
ATOM   4073  CG  GLU P 507      46.571  30.463 -22.345  1.00  0.00      PROA  
ATOM   4074  CD  GLU P 507      47.346  30.628 -23.677  1.00  0.00      PROA  
ATOM   4075  OE1 GLU P 507      48.576  30.809 -23.667  1.00  0.00      PROA  
ATOM   4076  OE2 GLU P 507      46.752  30.490 -24.770  1.00  0.00      PROA  
ATOM   4077  C   GLU P 507      45.115  30.157 -19.835  1.00  0.00      PROA  
ATOM   4078  O   GLU P 507      45.119  31.363 -19.542  1.00  0.00      PROA  
ATOM   4079  N   ASN P 508      43.910  29.501 -19.776  1.00  0.00      PROA  
ATOM   4080  CA  ASN P 508      42.681  30.048 -19.322  1.00  0.00      PROA  
ATOM   4081  CB  ASN P 508      41.324  29.314 -19.672  1.00  0.00      PROA  
ATOM   4082  CG  ASN P 508      41.344  28.892 -21.159  1.00  0.00      PROA  
ATOM   4083  OD1 ASN P 508      41.909  29.631 -21.960  1.00  0.00      PROA  
ATOM   4084  ND2 ASN P 508      40.756  27.710 -21.498  1.00  0.00      PROA  
ATOM   4085  C   ASN P 508      42.652  30.455 -17.846  1.00  0.00      PROA  
ATOM   4086  O   ASN P 508      42.244  31.588 -17.534  1.00  0.00      PROA  
ATOM   4087  N   LEU P 509      43.133  29.649 -16.904  1.00  0.00      PROA  
ATOM   4088  CA  LEU P 509      43.318  30.044 -15.582  1.00  0.00      PROA  
ATOM   4089  CB  LEU P 509      43.829  28.912 -14.663  1.00  0.00      PROA  
ATOM   4090  CG  LEU P 509      42.824  27.742 -14.374  1.00  0.00      PROA  
ATOM   4091  CD1 LEU P 509      43.465  26.939 -13.223  1.00  0.00      PROA  
ATOM   4092  CD2 LEU P 509      41.463  28.372 -13.933  1.00  0.00      PROA  
ATOM   4093  C   LEU P 509      44.278  31.206 -15.381  1.00  0.00      PROA  
ATOM   4094  O   LEU P 509      44.028  32.178 -14.694  1.00  0.00      PROA  
ATOM   4095  N   GLU P 510      45.369  31.236 -16.083  1.00  0.00      PROA  
ATOM   4096  CA  GLU P 510      46.267  32.441 -16.132  1.00  0.00      PROA  
ATOM   4097  CB  GLU P 510      47.560  32.103 -16.858  1.00  0.00      PROA  
ATOM   4098  CG  GLU P 510      48.576  31.293 -15.944  1.00  0.00      PROA  
ATOM   4099  CD  GLU P 510      49.128  32.130 -14.820  1.00  0.00      PROA  
ATOM   4100  OE1 GLU P 510      49.586  33.274 -15.026  1.00  0.00      PROA  
ATOM   4101  OE2 GLU P 510      49.293  31.600 -13.742  1.00  0.00      PROA  
ATOM   4102  C   GLU P 510      45.548  33.663 -16.632  1.00  0.00      PROA  
ATOM   4103  O   GLU P 510      45.832  34.840 -16.389  1.00  0.00      PROA  
ATOM   4104  N   GLU P 511      44.618  33.480 -17.631  1.00  0.00      PROA  
ATOM   4105  CA  GLU P 511      43.780  34.512 -18.220  1.00  0.00      PROA  
ATOM   4106  CB  GLU P 511      42.982  34.122 -19.568  1.00  0.00      PROA  
ATOM   4107  CG  GLU P 511      42.464  35.371 -20.327  1.00  0.00      PROA  
ATOM   4108  CD  GLU P 511      41.644  34.971 -21.513  1.00  0.00      PROA  
ATOM   4109  OE1 GLU P 511      40.738  35.767 -21.982  1.00  0.00      PROA  
ATOM   4110  OE2 GLU P 511      41.859  33.845 -22.049  1.00  0.00      PROA  
ATOM   4111  C   GLU P 511      42.936  35.146 -17.161  1.00  0.00      PROA  
ATOM   4112  O   GLU P 511      42.942  36.315 -16.911  1.00  0.00      PROA  
ATOM   4113  N   LEU P 512      42.367  34.314 -16.345  1.00  0.00      PROA  
ATOM   4114  CA  LEU P 512      41.804  34.717 -15.071  1.00  0.00      PROA  
ATOM   4115  CB  LEU P 512      41.105  33.470 -14.327  1.00  0.00      PROA  
ATOM   4116  CG  LEU P 512      40.193  33.876 -13.108  1.00  0.00      PROA  
ATOM   4117  CD1 LEU P 512      39.282  35.110 -13.233  1.00  0.00      PROA  
ATOM   4118  CD2 LEU P 512      39.395  32.647 -12.634  1.00  0.00      PROA  
ATOM   4119  C   LEU P 512      42.693  35.475 -14.112  1.00  0.00      PROA  
ATOM   4120  O   LEU P 512      42.314  36.476 -13.533  1.00  0.00      PROA  
ATOM   4121  N   VAL P 513      43.992  35.108 -13.941  1.00  0.00      PROA  
ATOM   4122  CA  VAL P 513      44.918  35.962 -13.180  1.00  0.00      PROA  
ATOM   4123  CB  VAL P 513      46.296  35.304 -12.872  1.00  0.00      PROA  
ATOM   4124  CG1 VAL P 513      47.318  36.289 -12.163  1.00  0.00      PROA  
ATOM   4125  CG2 VAL P 513      46.003  34.007 -11.919  1.00  0.00      PROA  
ATOM   4126  C   VAL P 513      45.205  37.349 -13.826  1.00  0.00      PROA  
ATOM   4127  O   VAL P 513      45.236  38.420 -13.242  1.00  0.00      PROA  
ATOM   4128  N   THR P 514      45.405  37.404 -15.169  1.00  0.00      PROA  
ATOM   4129  CA  THR P 514      45.491  38.632 -15.976  1.00  0.00      PROA  
ATOM   4130  CB  THR P 514      45.963  38.391 -17.433  1.00  0.00      PROA  
ATOM   4131  OG1 THR P 514      47.105  39.052 -17.756  1.00  0.00      PROA  
ATOM   4132  CG2 THR P 514      45.031  38.938 -18.528  1.00  0.00      PROA  
ATOM   4133  C   THR P 514      44.225  39.454 -15.977  1.00  0.00      PROA  
ATOM   4134  O   THR P 514      44.208  40.690 -16.027  1.00  0.00      PROA  
ATOM   4135  N   ALA P 515      43.017  38.778 -15.866  1.00  0.00      PROA  
ATOM   4136  CA  ALA P 515      41.703  39.371 -15.842  1.00  0.00      PROA  
ATOM   4137  CB  ALA P 515      40.610  38.289 -16.172  1.00  0.00      PROA  
ATOM   4138  C   ALA P 515      41.550  40.069 -14.523  1.00  0.00      PROA  
ATOM   4139  O   ALA P 515      41.097  41.212 -14.411  1.00  0.00      PROA  
ATOM   4140  N   THR P 516      41.878  39.343 -13.458  1.00  0.00      PROA  
ATOM   4141  CA  THR P 516      41.902  39.882 -12.138  1.00  0.00      PROA  
ATOM   4142  CB  THR P 516      41.920  38.843 -10.984  1.00  0.00      PROA  
ATOM   4143  OG1 THR P 516      42.931  37.912 -11.365  1.00  0.00      PROA  
ATOM   4144  CG2 THR P 516      40.641  38.124 -10.666  1.00  0.00      PROA  
ATOM   4145  C   THR P 516      42.869  41.077 -12.022  1.00  0.00      PROA  
ATOM   4146  O   THR P 516      42.444  42.163 -11.586  1.00  0.00      PROA  
ATOM   4147  N   ARG P 517      44.094  40.836 -12.510  1.00  0.00      PROA  
ATOM   4148  CA  ARG P 517      45.268  41.755 -12.344  1.00  0.00      PROA  
ATOM   4149  CB  ARG P 517      46.549  41.011 -12.859  1.00  0.00      PROA  
ATOM   4150  CG  ARG P 517      47.824  41.851 -13.091  1.00  0.00      PROA  
ATOM   4151  CD  ARG P 517      49.190  41.109 -13.123  1.00  0.00      PROA  
ATOM   4152  NE  ARG P 517      49.131  40.451 -14.443  1.00  0.00      PROA  
ATOM   4153  CZ  ARG P 517      49.322  39.159 -14.658  1.00  0.00      PROA  
ATOM   4154  NH1 ARG P 517      49.584  38.264 -13.721  1.00  0.00      PROA  
ATOM   4155  NH2 ARG P 517      49.224  38.589 -15.846  1.00  0.00      PROA  
ATOM   4156  C   ARG P 517      45.022  43.113 -13.043  1.00  0.00      PROA  
ATOM   4157  O   ARG P 517      45.601  44.131 -12.667  1.00  0.00      PROA  
ATOM   4158  N   GLN P 518      44.208  43.112 -14.121  1.00  0.00      PROA  
ATOM   4159  CA  GLN P 518      43.913  44.249 -14.897  1.00  0.00      PROA  
ATOM   4160  CB  GLN P 518      44.003  43.842 -16.356  1.00  0.00      PROA  
ATOM   4161  CG  GLN P 518      45.456  43.515 -16.659  1.00  0.00      PROA  
ATOM   4162  CD  GLN P 518      45.651  43.408 -18.185  1.00  0.00      PROA  
ATOM   4163  OE1 GLN P 518      45.898  42.367 -18.785  1.00  0.00      PROA  
ATOM   4164  NE2 GLN P 518      45.651  44.605 -18.913  1.00  0.00      PROA  
ATOM   4165  C   GLN P 518      42.619  44.922 -14.500  1.00  0.00      PROA  
ATOM   4166  O   GLN P 518      42.317  46.003 -14.950  1.00  0.00      PROA  
ATOM   4167  N   PHE P 519      41.851  44.288 -13.607  1.00  0.00      PROA  
ATOM   4168  CA  PHE P 519      40.545  44.781 -13.152  1.00  0.00      PROA  
ATOM   4169  CB  PHE P 519      39.749  43.556 -12.569  1.00  0.00      PROA  
ATOM   4170  CG  PHE P 519      38.409  43.831 -11.980  1.00  0.00      PROA  
ATOM   4171  CD1 PHE P 519      38.270  44.166 -10.651  1.00  0.00      PROA  
ATOM   4172  CE1 PHE P 519      36.960  44.338 -10.094  1.00  0.00      PROA  
ATOM   4173  CZ  PHE P 519      35.829  44.404 -10.926  1.00  0.00      PROA  
ATOM   4174  CD2 PHE P 519      37.288  43.944 -12.847  1.00  0.00      PROA  
ATOM   4175  CE2 PHE P 519      36.030  44.325 -12.308  1.00  0.00      PROA  
ATOM   4176  C   PHE P 519      40.578  45.968 -12.224  1.00  0.00      PROA  
ATOM   4177  O   PHE P 519      41.485  46.234 -11.461  1.00  0.00      PROA  
ATOM   4178  N   SER P 520      39.522  46.801 -12.254  1.00  0.00      PROA  
ATOM   4179  CA  SER P 520      39.366  48.046 -11.545  1.00  0.00      PROA  
ATOM   4180  CB  SER P 520      40.002  49.303 -12.249  1.00  0.00      PROA  
ATOM   4181  OG  SER P 520      41.384  49.199 -12.506  1.00  0.00      PROA  
ATOM   4182  C   SER P 520      37.938  48.241 -11.628  1.00  0.00      PROA  
ATOM   4183  O   SER P 520      37.233  47.765 -12.476  1.00  0.00      PROA  
ATOM   4184  N   TYR P 521      37.491  49.047 -10.733  1.00  0.00      PROA  
ATOM   4185  CA  TYR P 521      36.134  49.313 -10.508  1.00  0.00      PROA  
ATOM   4186  CB  TYR P 521      35.470  48.120  -9.775  1.00  0.00      PROA  
ATOM   4187  CG  TYR P 521      34.057  48.325  -9.542  1.00  0.00      PROA  
ATOM   4188  CD1 TYR P 521      33.586  48.610  -8.304  1.00  0.00      PROA  
ATOM   4189  CE1 TYR P 521      32.218  48.792  -8.123  1.00  0.00      PROA  
ATOM   4190  CZ  TYR P 521      31.310  48.562  -9.155  1.00  0.00      PROA  
ATOM   4191  OH  TYR P 521      29.924  48.647  -8.970  1.00  0.00      PROA  
ATOM   4192  CD2 TYR P 521      33.091  47.977 -10.543  1.00  0.00      PROA  
ATOM   4193  CE2 TYR P 521      31.782  48.009 -10.357  1.00  0.00      PROA  
ATOM   4194  C   TYR P 521      35.978  50.688  -9.837  1.00  0.00      PROA  
ATOM   4195  O   TYR P 521      36.684  51.022  -8.888  1.00  0.00      PROA  
ATOM   4196  N   ASN P 522      34.978  51.466 -10.365  1.00  0.00      PROA  
ATOM   4197  CA  ASN P 522      34.460  52.733  -9.878  1.00  0.00      PROA  
ATOM   4198  CB  ASN P 522      32.940  52.385  -9.494  1.00  0.00      PROA  
ATOM   4199  CG  ASN P 522      31.987  52.287 -10.663  1.00  0.00      PROA  
ATOM   4200  OD1 ASN P 522      32.262  52.750 -11.826  1.00  0.00      PROA  
ATOM   4201  ND2 ASN P 522      30.879  51.603 -10.396  1.00  0.00      PROA  
ATOM   4202  C   ASN P 522      35.250  53.586  -8.832  1.00  0.00      PROA  
ATOM   4203  O   ASN P 522      34.835  53.657  -7.676  1.00  0.00      PROA  
ATOM   4204  N   GLU P 523      36.451  54.100  -9.286  1.00  0.00      PROA  
ATOM   4205  CA  GLU P 523      37.426  54.798  -8.456  1.00  0.00      PROA  
ATOM   4206  CB  GLU P 523      38.642  55.257  -9.317  1.00  0.00      PROA  
ATOM   4207  CG  GLU P 523      39.528  54.027  -9.562  1.00  0.00      PROA  
ATOM   4208  CD  GLU P 523      41.004  54.394  -9.710  1.00  0.00      PROA  
ATOM   4209  OE1 GLU P 523      41.336  55.560  -9.621  1.00  0.00      PROA  
ATOM   4210  OE2 GLU P 523      41.844  53.472  -9.838  1.00  0.00      PROA  
ATOM   4211  C   GLU P 523      36.833  55.973  -7.653  1.00  0.00      PROA  
ATOM   4212  O   GLU P 523      35.988  56.715  -8.068  1.00  0.00      PROA  
ATOM   4213  N   GLU P 524      37.422  56.080  -6.429  1.00  0.00      PROA  
ATOM   4214  CA  GLU P 524      37.225  57.119  -5.454  1.00  0.00      PROA  
ATOM   4215  CB  GLU P 524      37.798  58.503  -5.877  1.00  0.00      PROA  
ATOM   4216  CG  GLU P 524      39.363  58.598  -5.927  1.00  0.00      PROA  
ATOM   4217  CD  GLU P 524      39.893  60.039  -5.799  1.00  0.00      PROA  
ATOM   4218  OE1 GLU P 524      39.882  60.658  -4.690  1.00  0.00      PROA  
ATOM   4219  OE2 GLU P 524      40.116  60.600  -6.883  1.00  0.00      PROA  
ATOM   4220  C   GLU P 524      35.777  57.311  -4.987  1.00  0.00      PROA  
ATOM   4221  O   GLU P 524      35.293  58.456  -4.685  1.00  0.00      PROA  
ATOM   4222  N   ASP P 525      35.037  56.204  -4.821  1.00  0.00      PROA  
ATOM   4223  CA  ASP P 525      33.745  56.341  -4.233  1.00  0.00      PROA  
ATOM   4224  CB  ASP P 525      32.693  56.238  -5.434  1.00  0.00      PROA  
ATOM   4225  CG  ASP P 525      31.218  56.413  -5.082  1.00  0.00      PROA  
ATOM   4226  OD1 ASP P 525      30.819  56.708  -3.946  1.00  0.00      PROA  
ATOM   4227  OD2 ASP P 525      30.473  56.336  -6.083  1.00  0.00      PROA  
ATOM   4228  C   ASP P 525      33.617  55.204  -3.320  1.00  0.00      PROA  
ATOM   4229  O   ASP P 525      34.448  54.275  -3.355  1.00  0.00      PROA  
ATOM   4230  N   GLU P 526      32.559  55.091  -2.492  1.00  0.00      PROA  
ATOM   4231  CA  GLU P 526      32.378  54.010  -1.536  1.00  0.00      PROA  
ATOM   4232  CB  GLU P 526      31.499  54.566  -0.375  1.00  0.00      PROA  
ATOM   4233  CG  GLU P 526      32.069  55.681   0.558  1.00  0.00      PROA  
ATOM   4234  CD  GLU P 526      31.112  56.156   1.638  1.00  0.00      PROA  
ATOM   4235  OE1 GLU P 526      30.090  56.864   1.302  1.00  0.00      PROA  
ATOM   4236  OE2 GLU P 526      31.423  55.895   2.843  1.00  0.00      PROA  
ATOM   4237  C   GLU P 526      31.718  52.804  -2.170  1.00  0.00      PROA  
ATOM   4238  O   GLU P 526      31.167  52.007  -1.421  1.00  0.00      PROA  
ATOM   4239  N   ASP P 527      31.852  52.608  -3.515  1.00  0.00      PROA  
ATOM   4240  CA  ASP P 527      31.389  51.427  -4.223  1.00  0.00      PROA  
ATOM   4241  CB  ASP P 527      31.324  51.769  -5.773  1.00  0.00      PROA  
ATOM   4242  CG  ASP P 527      30.304  51.113  -6.538  1.00  0.00      PROA  
ATOM   4243  OD1 ASP P 527      29.942  51.676  -7.666  1.00  0.00      PROA  
ATOM   4244  OD2 ASP P 527      29.770  50.047  -6.163  1.00  0.00      PROA  
ATOM   4245  C   ASP P 527      32.186  50.173  -3.931  1.00  0.00      PROA  
ATOM   4246  O   ASP P 527      33.347  50.389  -3.438  1.00  0.00      PROA  
ATOM   4247  N   LEU P 528      31.647  48.961  -4.293  1.00  0.00      PROA  
ATOM   4248  CA  LEU P 528      32.024  47.599  -4.074  1.00  0.00      PROA  
ATOM   4249  CB  LEU P 528      31.348  46.615  -5.092  1.00  0.00      PROA  
ATOM   4250  CG  LEU P 528      29.785  46.709  -5.268  1.00  0.00      PROA  
ATOM   4251  CD1 LEU P 528      29.378  45.703  -6.288  1.00  0.00      PROA  
ATOM   4252  CD2 LEU P 528      29.120  46.424  -3.898  1.00  0.00      PROA  
ATOM   4253  C   LEU P 528      33.539  47.290  -3.932  1.00  0.00      PROA  
ATOM   4254  O   LEU P 528      34.321  47.851  -4.671  1.00  0.00      PROA  
ATOM   4255  N   MET P 529      33.926  46.452  -2.885  1.00  0.00      PROA  
ATOM   4256  CA  MET P 529      35.272  45.998  -2.669  1.00  0.00      PROA  
ATOM   4257  CB  MET P 529      35.410  45.380  -1.323  1.00  0.00      PROA  
ATOM   4258  CG  MET P 529      34.981  46.431  -0.237  1.00  0.00      PROA  
ATOM   4259  SD  MET P 529      36.145  47.910  -0.406  1.00  0.00      PROA  
ATOM   4260  CE  MET P 529      35.506  48.730   1.067  1.00  0.00      PROA  
ATOM   4261  C   MET P 529      35.705  45.039  -3.808  1.00  0.00      PROA  
ATOM   4262  O   MET P 529      34.942  44.363  -4.485  1.00  0.00      PROA  
ATOM   4263  N   PRO P 530      37.003  44.916  -4.120  1.00  0.00      PROA  
ATOM   4264  CD  PRO P 530      38.121  45.607  -3.434  1.00  0.00      PROA  
ATOM   4265  CA  PRO P 530      37.577  44.079  -5.137  1.00  0.00      PROA  
ATOM   4266  CB  PRO P 530      39.065  44.045  -4.876  1.00  0.00      PROA  
ATOM   4267  CG  PRO P 530      39.227  45.371  -4.303  1.00  0.00      PROA  
ATOM   4268  C   PRO P 530      36.950  42.693  -5.505  1.00  0.00      PROA  
ATOM   4269  O   PRO P 530      36.570  42.427  -6.617  1.00  0.00      PROA  
ATOM   4270  N   LEU P 531      36.853  41.753  -4.581  1.00  0.00      PROA  
ATOM   4271  CA  LEU P 531      36.352  40.479  -4.912  1.00  0.00      PROA  
ATOM   4272  CB  LEU P 531      36.761  39.411  -3.789  1.00  0.00      PROA  
ATOM   4273  CG  LEU P 531      36.217  37.948  -4.067  1.00  0.00      PROA  
ATOM   4274  CD1 LEU P 531      36.562  37.358  -5.499  1.00  0.00      PROA  
ATOM   4275  CD2 LEU P 531      36.673  36.990  -2.930  1.00  0.00      PROA  
ATOM   4276  C   LEU P 531      34.897  40.414  -5.262  1.00  0.00      PROA  
ATOM   4277  O   LEU P 531      34.465  39.890  -6.297  1.00  0.00      PROA  
ATOM   4278  N   GLN P 532      34.000  40.999  -4.420  1.00  0.00      PROA  
ATOM   4279  CA  GLN P 532      32.598  41.141  -4.731  1.00  0.00      PROA  
ATOM   4280  CB  GLN P 532      31.943  42.002  -3.519  1.00  0.00      PROA  
ATOM   4281  CG  GLN P 532      30.491  42.269  -3.680  1.00  0.00      PROA  
ATOM   4282  CD  GLN P 532      29.659  41.073  -3.914  1.00  0.00      PROA  
ATOM   4283  OE1 GLN P 532      29.287  40.635  -4.938  1.00  0.00      PROA  
ATOM   4284  NE2 GLN P 532      29.215  40.604  -2.714  1.00  0.00      PROA  
ATOM   4285  C   GLN P 532      32.398  41.825  -6.112  1.00  0.00      PROA  
ATOM   4286  O   GLN P 532      31.551  41.431  -6.943  1.00  0.00      PROA  
ATOM   4287  N   ALA P 533      33.155  42.879  -6.388  1.00  0.00      PROA  
ATOM   4288  CA  ALA P 533      33.022  43.683  -7.495  1.00  0.00      PROA  
ATOM   4289  CB  ALA P 533      33.919  44.937  -7.423  1.00  0.00      PROA  
ATOM   4290  C   ALA P 533      33.369  42.965  -8.792  1.00  0.00      PROA  
ATOM   4291  O   ALA P 533      32.761  43.098  -9.888  1.00  0.00      PROA  
ATOM   4292  N   PHE P 534      34.486  42.204  -8.749  1.00  0.00      PROA  
ATOM   4293  CA  PHE P 534      34.851  41.230  -9.713  1.00  0.00      PROA  
ATOM   4294  CB  PHE P 534      36.301  40.724  -9.522  1.00  0.00      PROA  
ATOM   4295  CG  PHE P 534      36.770  39.763 -10.601  1.00  0.00      PROA  
ATOM   4296  CD1 PHE P 534      36.505  38.392 -10.648  1.00  0.00      PROA  
ATOM   4297  CE1 PHE P 534      36.756  37.672 -11.825  1.00  0.00      PROA  
ATOM   4298  CZ  PHE P 534      37.279  38.307 -12.977  1.00  0.00      PROA  
ATOM   4299  CD2 PHE P 534      37.502  40.346 -11.688  1.00  0.00      PROA  
ATOM   4300  CE2 PHE P 534      37.714  39.599 -12.966  1.00  0.00      PROA  
ATOM   4301  C   PHE P 534      33.874  40.104  -9.925  1.00  0.00      PROA  
ATOM   4302  O   PHE P 534      33.443  39.767 -11.044  1.00  0.00      PROA  
ATOM   4303  N   LEU P 535      33.372  39.496  -8.867  1.00  0.00      PROA  
ATOM   4304  CA  LEU P 535      32.297  38.452  -8.961  1.00  0.00      PROA  
ATOM   4305  CB  LEU P 535      31.819  38.013  -7.576  1.00  0.00      PROA  
ATOM   4306  CG  LEU P 535      32.908  37.176  -6.942  1.00  0.00      PROA  
ATOM   4307  CD1 LEU P 535      32.746  37.061  -5.401  1.00  0.00      PROA  
ATOM   4308  CD2 LEU P 535      32.864  35.705  -7.465  1.00  0.00      PROA  
ATOM   4309  C   LEU P 535      30.999  38.987  -9.565  1.00  0.00      PROA  
ATOM   4310  O   LEU P 535      30.378  38.366 -10.443  1.00  0.00      PROA  
ATOM   4311  N   SER P 536      30.548  40.190  -9.177  1.00  0.00      PROA  
ATOM   4312  CA  SER P 536      29.382  40.917  -9.757  1.00  0.00      PROA  
ATOM   4313  CB  SER P 536      28.988  42.207  -8.990  1.00  0.00      PROA  
ATOM   4314  OG  SER P 536      28.577  41.814  -7.679  1.00  0.00      PROA  
ATOM   4315  C   SER P 536      29.664  41.234 -11.211  1.00  0.00      PROA  
ATOM   4316  O   SER P 536      28.845  40.937 -12.113  1.00  0.00      PROA  
ATOM   4317  N   HSE P 537      30.882  41.639 -11.488  1.00  0.00      PROA  
ATOM   4318  CA  HSE P 537      31.333  41.916 -12.861  1.00  0.00      PROA  
ATOM   4319  CB  HSE P 537      32.801  42.500 -12.876  1.00  0.00      PROA  
ATOM   4320  ND1 HSE P 537      32.953  43.699 -14.982  1.00  0.00      PROA  
ATOM   4321  CG  HSE P 537      33.401  42.621 -14.225  1.00  0.00      PROA  
ATOM   4322  CE1 HSE P 537      33.845  43.730 -16.020  1.00  0.00      PROA  
ATOM   4323  NE2 HSE P 537      34.766  42.775 -15.882  1.00  0.00      PROA  
ATOM   4324  CD2 HSE P 537      34.520  42.063 -14.732  1.00  0.00      PROA  
ATOM   4325  C   HSE P 537      31.205  40.654 -13.798  1.00  0.00      PROA  
ATOM   4326  O   HSE P 537      30.693  40.809 -14.915  1.00  0.00      PROA  
ATOM   4327  N   ALA P 538      31.754  39.530 -13.260  1.00  0.00      PROA  
ATOM   4328  CA  ALA P 538      31.759  38.298 -13.997  1.00  0.00      PROA  
ATOM   4329  CB  ALA P 538      32.489  37.303 -13.050  1.00  0.00      PROA  
ATOM   4330  C   ALA P 538      30.397  37.834 -14.380  1.00  0.00      PROA  
ATOM   4331  O   ALA P 538      30.207  37.350 -15.476  1.00  0.00      PROA  
ATOM   4332  N   ALA P 539      29.449  37.936 -13.451  1.00  0.00      PROA  
ATOM   4333  CA  ALA P 539      28.091  37.658 -13.614  1.00  0.00      PROA  
ATOM   4334  CB  ALA P 539      27.371  37.570 -12.223  1.00  0.00      PROA  
ATOM   4335  C   ALA P 539      27.303  38.532 -14.659  1.00  0.00      PROA  
ATOM   4336  O   ALA P 539      26.426  37.917 -15.301  1.00  0.00      PROA  
ATOM   4337  N   LEU P 540      27.592  39.809 -14.922  1.00  0.00      PROA  
ATOM   4338  CA  LEU P 540      26.908  40.625 -15.869  1.00  0.00      PROA  
ATOM   4339  CB  LEU P 540      27.180  41.999 -15.328  1.00  0.00      PROA  
ATOM   4340  CG  LEU P 540      26.545  42.343 -13.958  1.00  0.00      PROA  
ATOM   4341  CD1 LEU P 540      27.328  43.501 -13.324  1.00  0.00      PROA  
ATOM   4342  CD2 LEU P 540      25.097  42.638 -14.095  1.00  0.00      PROA  
ATOM   4343  C   LEU P 540      27.369  40.464 -17.271  1.00  0.00      PROA  
ATOM   4344  O   LEU P 540      26.597  40.767 -18.186  1.00  0.00      PROA  
ATOM   4345  N   GLU P 541      28.635  40.069 -17.401  1.00  0.00      PROA  
ATOM   4346  CA  GLU P 541      29.347  39.783 -18.629  1.00  0.00      PROA  
ATOM   4347  CB  GLU P 541      30.899  39.650 -18.331  1.00  0.00      PROA  
ATOM   4348  CG  GLU P 541      31.657  40.996 -18.118  1.00  0.00      PROA  
ATOM   4349  CD  GLU P 541      31.717  41.892 -19.341  1.00  0.00      PROA  
ATOM   4350  OE1 GLU P 541      30.756  42.647 -19.634  1.00  0.00      PROA  
ATOM   4351  OE2 GLU P 541      32.754  41.903 -20.018  1.00  0.00      PROA  
ATOM   4352  C   GLU P 541      28.868  38.489 -19.197  1.00  0.00      PROA  
ATOM   4353  O   GLU P 541      28.797  37.399 -18.589  1.00  0.00      PROA  
ATOM   4354  N   ALA P 542      28.692  38.524 -20.542  1.00  0.00      PROA  
ATOM   4355  CA  ALA P 542      28.475  37.310 -21.315  1.00  0.00      PROA  
ATOM   4356  CB  ALA P 542      27.844  37.665 -22.656  1.00  0.00      PROA  
ATOM   4357  C   ALA P 542      29.785  36.575 -21.645  1.00  0.00      PROA  
ATOM   4358  O   ALA P 542      29.713  35.427 -22.102  1.00  0.00      PROA  
ATOM   4359  N   GLY P 543      30.946  37.218 -21.438  1.00  0.00      PROA  
ATOM   4360  CA  GLY P 543      32.301  36.684 -21.720  1.00  0.00      PROA  
ATOM   4361  C   GLY P 543      32.520  36.222 -23.129  1.00  0.00      PROA  
ATOM   4362  O   GLY P 543      33.048  35.149 -23.335  1.00  0.00      PROA  
ATOM   4363  N   GLU P 544      32.241  37.062 -24.130  1.00  0.00      PROA  
ATOM   4364  CA  GLU P 544      32.321  36.717 -25.569  1.00  0.00      PROA  
ATOM   4365  CB  GLU P 544      31.449  37.731 -26.361  1.00  0.00      PROA  
ATOM   4366  CG  GLU P 544      30.004  37.662 -25.884  1.00  0.00      PROA  
ATOM   4367  CD  GLU P 544      28.954  37.957 -26.904  1.00  0.00      PROA  
ATOM   4368  OE1 GLU P 544      28.107  38.913 -26.663  1.00  0.00      PROA  
ATOM   4369  OE2 GLU P 544      28.921  37.317 -27.967  1.00  0.00      PROA  
ATOM   4370  C   GLU P 544      33.689  36.992 -26.025  1.00  0.00      PROA  
ATOM   4371  O   GLU P 544      34.428  37.876 -25.575  1.00  0.00      PROA  
ATOM   4372  N   GLY P 545      34.167  36.155 -26.972  1.00  0.00      PROA  
ATOM   4373  CA  GLY P 545      35.514  36.304 -27.516  1.00  0.00      PROA  
ATOM   4374  C   GLY P 545      35.554  37.312 -28.605  1.00  0.00      PROA  
ATOM   4375  O   GLY P 545      34.848  38.338 -28.686  1.00  0.00      PROA  
ATOM   4376  N   GLN P 546      36.538  37.040 -29.488  1.00  0.00      PROA  
ATOM   4377  CA  GLN P 546      36.635  37.935 -30.745  1.00  0.00      PROA  
ATOM   4378  CB  GLN P 546      35.417  37.617 -31.670  1.00  0.00      PROA  
ATOM   4379  CG  GLN P 546      35.189  36.101 -31.981  1.00  0.00      PROA  
ATOM   4380  CD  GLN P 546      36.441  35.564 -32.722  1.00  0.00      PROA  
ATOM   4381  OE1 GLN P 546      37.297  36.250 -33.212  1.00  0.00      PROA  
ATOM   4382  NE2 GLN P 546      36.458  34.266 -32.855  1.00  0.00      PROA  
ATOM   4383  C   GLN P 546      36.878  39.486 -30.534  1.00  0.00      PROA  
ATOM   4384  O   GLN P 546      36.077  40.359 -30.908  1.00  0.00      PROA  
ATOM   4385  N   ALA P 547      37.897  39.778 -29.658  1.00  0.00      PROA  
ATOM   4386  CA  ALA P 547      38.075  41.141 -29.253  1.00  0.00      PROA  
ATOM   4387  CB  ALA P 547      38.868  40.943 -27.959  1.00  0.00      PROA  
ATOM   4388  C   ALA P 547      38.867  41.909 -30.287  1.00  0.00      PROA  
ATOM   4389  O   ALA P 547      38.875  43.120 -30.259  1.00  0.00      PROA  
ATOM   4390  N   ASP P 548      39.444  41.252 -31.248  1.00  0.00      PROA  
ATOM   4391  CA  ASP P 548      40.096  41.805 -32.439  1.00  0.00      PROA  
ATOM   4392  CB  ASP P 548      41.141  40.710 -33.138  1.00  0.00      PROA  
ATOM   4393  CG  ASP P 548      42.452  40.599 -32.324  1.00  0.00      PROA  
ATOM   4394  OD1 ASP P 548      43.338  39.725 -32.603  1.00  0.00      PROA  
ATOM   4395  OD2 ASP P 548      42.566  41.487 -31.385  1.00  0.00      PROA  
ATOM   4396  C   ASP P 548      39.150  42.267 -33.582  1.00  0.00      PROA  
ATOM   4397  O   ASP P 548      37.912  42.035 -33.604  1.00  0.00      PROA  
ATOM   4398  N   THR P 549      39.673  43.001 -34.581  1.00  0.00      PROA  
ATOM   4399  CA  THR P 549      38.894  43.597 -35.745  1.00  0.00      PROA  
ATOM   4400  CB  THR P 549      39.570  44.845 -36.373  1.00  0.00      PROA  
ATOM   4401  OG1 THR P 549      38.831  45.417 -37.461  1.00  0.00      PROA  
ATOM   4402  CG2 THR P 549      40.813  44.287 -37.074  1.00  0.00      PROA  
ATOM   4403  C   THR P 549      38.501  42.467 -36.743  1.00  0.00      PROA  
ATOM   4404  O   THR P 549      39.305  41.513 -36.968  1.00  0.00      PROA  
ATOM   4405  N   TRP P 550      37.309  42.479 -37.258  1.00  0.00      PROA  
ATOM   4406  CA  TRP P 550      36.790  41.476 -38.193  1.00  0.00      PROA  
ATOM   4407  CB  TRP P 550      35.234  41.216 -37.942  1.00  0.00      PROA  
ATOM   4408  CG  TRP P 550      34.347  42.384 -38.085  1.00  0.00      PROA  
ATOM   4409  CD1 TRP P 550      33.763  43.066 -36.989  1.00  0.00      PROA  
ATOM   4410  NE1 TRP P 550      33.016  44.100 -37.370  1.00  0.00      PROA  
ATOM   4411  CE2 TRP P 550      33.106  44.158 -38.709  1.00  0.00      PROA  
ATOM   4412  CD2 TRP P 550      33.857  43.038 -39.215  1.00  0.00      PROA  
ATOM   4413  CE3 TRP P 550      33.961  42.794 -40.548  1.00  0.00      PROA  
ATOM   4414  CZ3 TRP P 550      33.432  43.683 -41.451  1.00  0.00      PROA  
ATOM   4415  CZ2 TRP P 550      32.433  44.989 -39.676  1.00  0.00      PROA  
ATOM   4416  CH2 TRP P 550      32.741  44.830 -41.041  1.00  0.00      PROA  
ATOM   4417  C   TRP P 550      37.140  41.866 -39.679  1.00  0.00      PROA  
ATOM   4418  O   TRP P 550      37.005  41.098 -40.617  1.00  0.00      PROA  
ATOM   4419  N   GLN P 551      37.778  43.011 -39.831  1.00  0.00      PROA  
ATOM   4420  CA  GLN P 551      38.418  43.379 -41.108  1.00  0.00      PROA  
ATOM   4421  CB  GLN P 551      39.132  44.753 -41.097  1.00  0.00      PROA  
ATOM   4422  CG  GLN P 551      38.261  45.936 -40.950  1.00  0.00      PROA  
ATOM   4423  CD  GLN P 551      37.414  46.019 -42.248  1.00  0.00      PROA  
ATOM   4424  OE1 GLN P 551      37.964  46.192 -43.366  1.00  0.00      PROA  
ATOM   4425  NE2 GLN P 551      36.088  45.911 -42.209  1.00  0.00      PROA  
ATOM   4426  C   GLN P 551      39.523  42.317 -41.571  1.00  0.00      PROA  
ATOM   4427  O   GLN P 551      40.301  41.851 -40.694  1.00  0.00      PROA  
ATOM   4428  N   ASP P 552      39.505  41.902 -42.857  1.00  0.00      PROA  
ATOM   4429  CA  ASP P 552      40.561  41.037 -43.342  1.00  0.00      PROA  
ATOM   4430  CB  ASP P 552      41.968  41.729 -43.276  1.00  0.00      PROA  
ATOM   4431  CG  ASP P 552      41.857  43.163 -43.811  1.00  0.00      PROA  
ATOM   4432  OD1 ASP P 552      42.717  44.049 -43.506  1.00  0.00      PROA  
ATOM   4433  OD2 ASP P 552      41.052  43.367 -44.734  1.00  0.00      PROA  
ATOM   4434  C   ASP P 552      40.620  39.577 -42.852  1.00  0.00      PROA  
ATOM   4435  O   ASP P 552      41.718  39.018 -42.614  1.00  0.00      PROA  
ATOM   4436  N   ALA P 553      39.443  39.017 -42.652  1.00  0.00      PROA  
ATOM   4437  CA  ALA P 553      39.337  37.652 -42.101  1.00  0.00      PROA  
ATOM   4438  CB  ALA P 553      39.639  37.575 -40.535  1.00  0.00      PROA  
ATOM   4439  C   ALA P 553      37.887  37.230 -42.476  1.00  0.00      PROA  
ATOM   4440  O   ALA P 553      37.003  38.059 -42.396  1.00  0.00      PROA  
ATOM   4441  N   VAL P 554      37.751  35.999 -42.938  1.00  0.00      PROA  
ATOM   4442  CA  VAL P 554      36.484  35.375 -43.228  1.00  0.00      PROA  
ATOM   4443  CB  VAL P 554      36.792  33.942 -43.863  1.00  0.00      PROA  
ATOM   4444  CG1 VAL P 554      35.545  33.060 -44.138  1.00  0.00      PROA  
ATOM   4445  CG2 VAL P 554      37.554  34.190 -45.173  1.00  0.00      PROA  
ATOM   4446  C   VAL P 554      35.522  35.260 -42.022  1.00  0.00      PROA  
ATOM   4447  O   VAL P 554      35.911  35.212 -40.869  1.00  0.00      PROA  
ATOM   4448  N   GLN P 555      34.182  35.382 -42.410  1.00  0.00      PROA  
ATOM   4449  CA  GLN P 555      33.056  35.616 -41.457  1.00  0.00      PROA  
ATOM   4450  CB  GLN P 555      32.240  36.858 -41.911  1.00  0.00      PROA  
ATOM   4451  CG  GLN P 555      32.904  38.207 -42.227  1.00  0.00      PROA  
ATOM   4452  CD  GLN P 555      33.420  38.857 -40.921  1.00  0.00      PROA  
ATOM   4453  OE1 GLN P 555      32.683  39.312 -40.038  1.00  0.00      PROA  
ATOM   4454  NE2 GLN P 555      34.796  38.967 -40.948  1.00  0.00      PROA  
ATOM   4455  C   GLN P 555      32.215  34.416 -41.339  1.00  0.00      PROA  
ATOM   4456  O   GLN P 555      31.486  34.015 -42.230  1.00  0.00      PROA  
ATOM   4457  N   LEU P 556      32.183  33.781 -40.177  1.00  0.00      PROA  
ATOM   4458  CA  LEU P 556      31.481  32.639 -39.866  1.00  0.00      PROA  
ATOM   4459  CB  LEU P 556      32.374  31.491 -39.274  1.00  0.00      PROA  
ATOM   4460  CG  LEU P 556      33.482  31.091 -40.151  1.00  0.00      PROA  
ATOM   4461  CD1 LEU P 556      34.126  29.861 -39.528  1.00  0.00      PROA  
ATOM   4462  CD2 LEU P 556      33.095  30.729 -41.554  1.00  0.00      PROA  
ATOM   4463  C   LEU P 556      30.446  32.947 -38.800  1.00  0.00      PROA  
ATOM   4464  O   LEU P 556      30.803  33.447 -37.707  1.00  0.00      PROA  
ATOM   4465  N   MET P 557      29.127  32.939 -39.100  1.00  0.00      PROA  
ATOM   4466  CA  MET P 557      28.086  33.124 -38.139  1.00  0.00      PROA  
ATOM   4467  CB  MET P 557      27.842  34.635 -37.876  1.00  0.00      PROA  
ATOM   4468  CG  MET P 557      27.150  35.397 -39.001  1.00  0.00      PROA  
ATOM   4469  SD  MET P 557      28.387  36.082 -40.250  1.00  0.00      PROA  
ATOM   4470  CE  MET P 557      28.972  37.592 -39.340  1.00  0.00      PROA  
ATOM   4471  C   MET P 557      26.782  32.380 -38.567  1.00  0.00      PROA  
ATOM   4472  O   MET P 557      26.566  32.016 -39.742  1.00  0.00      PROA  
ATOM   4473  N   THR P 558      25.949  32.127 -37.484  1.00  0.00      PROA  
ATOM   4474  CA  THR P 558      24.643  31.553 -37.604  1.00  0.00      PROA  
ATOM   4475  CB  THR P 558      23.883  31.096 -36.409  1.00  0.00      PROA  
ATOM   4476  OG1 THR P 558      23.745  32.113 -35.423  1.00  0.00      PROA  
ATOM   4477  CG2 THR P 558      24.689  29.950 -35.735  1.00  0.00      PROA  
ATOM   4478  C   THR P 558      23.632  32.563 -38.289  1.00  0.00      PROA  
ATOM   4479  O   THR P 558      23.777  33.777 -38.020  1.00  0.00      PROA  
ATOM   4480  N   LEU P 559      22.662  32.082 -39.033  1.00  0.00      PROA  
ATOM   4481  CA  LEU P 559      21.719  33.015 -39.702  1.00  0.00      PROA  
ATOM   4482  CB  LEU P 559      20.736  32.139 -40.520  1.00  0.00      PROA  
ATOM   4483  CG  LEU P 559      21.242  31.667 -41.866  1.00  0.00      PROA  
ATOM   4484  CD1 LEU P 559      20.364  30.642 -42.480  1.00  0.00      PROA  
ATOM   4485  CD2 LEU P 559      21.520  32.872 -42.794  1.00  0.00      PROA  
ATOM   4486  C   LEU P 559      20.953  33.885 -38.672  1.00  0.00      PROA  
ATOM   4487  O   LEU P 559      20.618  35.051 -38.942  1.00  0.00      PROA  
ATOM   4488  N   HSE P 560      20.678  33.331 -37.497  1.00  0.00      PROA  
ATOM   4489  CA  HSE P 560      20.034  34.046 -36.466  1.00  0.00      PROA  
ATOM   4490  CB  HSE P 560      19.479  33.032 -35.348  1.00  0.00      PROA  
ATOM   4491  ND1 HSE P 560      18.114  31.250 -36.430  1.00  0.00      PROA  
ATOM   4492  CG  HSE P 560      18.150  32.428 -35.668  1.00  0.00      PROA  
ATOM   4493  CE1 HSE P 560      16.908  30.849 -36.500  1.00  0.00      PROA  
ATOM   4494  NE2 HSE P 560      16.064  31.774 -35.959  1.00  0.00      PROA  
ATOM   4495  CD2 HSE P 560      16.848  32.681 -35.324  1.00  0.00      PROA  
ATOM   4496  C   HSE P 560      20.964  35.135 -35.793  1.00  0.00      PROA  
ATOM   4497  O   HSE P 560      20.552  36.185 -35.283  1.00  0.00      PROA  
ATOM   4498  N   SER P 561      22.288  34.937 -35.775  1.00  0.00      PROA  
ATOM   4499  CA  SER P 561      23.221  35.974 -35.201  1.00  0.00      PROA  
ATOM   4500  CB  SER P 561      24.273  35.308 -34.260  1.00  0.00      PROA  
ATOM   4501  OG  SER P 561      23.599  35.010 -32.991  1.00  0.00      PROA  
ATOM   4502  C   SER P 561      23.853  36.880 -36.190  1.00  0.00      PROA  
ATOM   4503  O   SER P 561      24.605  37.834 -35.977  1.00  0.00      PROA  
ATOM   4504  N   ALA P 562      23.277  36.736 -37.383  1.00  0.00      PROA  
ATOM   4505  CA  ALA P 562      23.691  37.469 -38.566  1.00  0.00      PROA  
ATOM   4506  CB  ALA P 562      23.834  36.535 -39.830  1.00  0.00      PROA  
ATOM   4507  C   ALA P 562      22.683  38.639 -38.805  1.00  0.00      PROA  
ATOM   4508  O   ALA P 562      22.950  39.391 -39.713  1.00  0.00      PROA  
ATOM   4509  N   LYS P 563      21.557  38.823 -38.115  1.00  0.00      PROA  
ATOM   4510  CA  LYS P 563      20.702  39.965 -38.480  1.00  0.00      PROA  
ATOM   4511  CB  LYS P 563      19.289  39.898 -37.877  1.00  0.00      PROA  
ATOM   4512  CG  LYS P 563      19.147  39.733 -36.307  1.00  0.00      PROA  
ATOM   4513  CD  LYS P 563      17.772  40.162 -35.721  1.00  0.00      PROA  
ATOM   4514  CE  LYS P 563      17.453  41.657 -35.841  1.00  0.00      PROA  
ATOM   4515  NZ  LYS P 563      16.090  41.766 -35.458  1.00  0.00      PROA  
ATOM   4516  C   LYS P 563      21.290  41.390 -38.275  1.00  0.00      PROA  
ATOM   4517  O   LYS P 563      22.227  41.736 -37.555  1.00  0.00      PROA  
ATOM   4518  N   GLY P 564      20.718  42.359 -39.073  1.00  0.00      PROA  
ATOM   4519  CA  GLY P 564      21.347  43.640 -39.145  1.00  0.00      PROA  
ATOM   4520  C   GLY P 564      22.592  43.696 -39.986  1.00  0.00      PROA  
ATOM   4521  O   GLY P 564      22.772  44.618 -40.781  1.00  0.00      PROA  
ATOM   4522  N   LEU P 565      23.506  42.775 -39.854  1.00  0.00      PROA  
ATOM   4523  CA  LEU P 565      24.798  42.776 -40.498  1.00  0.00      PROA  
ATOM   4524  CB  LEU P 565      25.867  41.890 -39.812  1.00  0.00      PROA  
ATOM   4525  CG  LEU P 565      25.692  41.660 -38.250  1.00  0.00      PROA  
ATOM   4526  CD1 LEU P 565      26.715  40.665 -37.725  1.00  0.00      PROA  
ATOM   4527  CD2 LEU P 565      26.044  43.026 -37.573  1.00  0.00      PROA  
ATOM   4528  C   LEU P 565      24.763  42.607 -42.026  1.00  0.00      PROA  
ATOM   4529  O   LEU P 565      23.939  41.833 -42.510  1.00  0.00      PROA  
ATOM   4530  N   GLU P 566      25.513  43.390 -42.818  1.00  0.00      PROA  
ATOM   4531  CA  GLU P 566      25.507  43.440 -44.258  1.00  0.00      PROA  
ATOM   4532  CB  GLU P 566      25.305  44.854 -44.701  1.00  0.00      PROA  
ATOM   4533  CG  GLU P 566      23.854  45.418 -44.515  1.00  0.00      PROA  
ATOM   4534  CD  GLU P 566      23.763  46.799 -45.053  1.00  0.00      PROA  
ATOM   4535  OE1 GLU P 566      22.964  47.030 -45.963  1.00  0.00      PROA  
ATOM   4536  OE2 GLU P 566      24.583  47.698 -44.593  1.00  0.00      PROA  
ATOM   4537  C   GLU P 566      26.790  43.003 -44.845  1.00  0.00      PROA  
ATOM   4538  O   GLU P 566      27.844  43.379 -44.345  1.00  0.00      PROA  
ATOM   4539  N   PHE P 567      26.692  42.114 -45.898  1.00  0.00      PROA  
ATOM   4540  CA  PHE P 567      27.821  41.557 -46.510  1.00  0.00      PROA  
ATOM   4541  CB  PHE P 567      28.011  40.073 -46.134  1.00  0.00      PROA  
ATOM   4542  CG  PHE P 567      27.521  39.745 -44.719  1.00  0.00      PROA  
ATOM   4543  CD1 PHE P 567      26.277  39.096 -44.562  1.00  0.00      PROA  
ATOM   4544  CE1 PHE P 567      25.774  38.770 -43.322  1.00  0.00      PROA  
ATOM   4545  CZ  PHE P 567      26.559  39.025 -42.246  1.00  0.00      PROA  
ATOM   4546  CD2 PHE P 567      28.227  40.141 -43.577  1.00  0.00      PROA  
ATOM   4547  CE2 PHE P 567      27.752  39.728 -42.325  1.00  0.00      PROA  
ATOM   4548  C   PHE P 567      27.818  41.678 -47.985  1.00  0.00      PROA  
ATOM   4549  O   PHE P 567      26.741  41.492 -48.566  1.00  0.00      PROA  
ATOM   4550  N   PRO P 568      28.940  41.839 -48.708  1.00  0.00      PROA  
ATOM   4551  CD  PRO P 568      30.138  42.548 -48.227  1.00  0.00      PROA  
ATOM   4552  CA  PRO P 568      28.950  41.853 -50.192  1.00  0.00      PROA  
ATOM   4553  CB  PRO P 568      30.347  42.399 -50.599  1.00  0.00      PROA  
ATOM   4554  CG  PRO P 568      30.966  43.158 -49.333  1.00  0.00      PROA  
ATOM   4555  C   PRO P 568      28.667  40.462 -50.718  1.00  0.00      PROA  
ATOM   4556  O   PRO P 568      27.818  40.390 -51.666  1.00  0.00      PROA  
ATOM   4557  N   GLN P 569      29.333  39.487 -50.191  1.00  0.00      PROA  
ATOM   4558  CA  GLN P 569      29.306  38.192 -50.660  1.00  0.00      PROA  
ATOM   4559  CB  GLN P 569      30.751  37.781 -51.299  1.00  0.00      PROA  
ATOM   4560  CG  GLN P 569      30.656  36.332 -51.693  1.00  0.00      PROA  
ATOM   4561  CD  GLN P 569      31.253  36.013 -53.083  1.00  0.00      PROA  
ATOM   4562  OE1 GLN P 569      30.634  35.483 -54.018  1.00  0.00      PROA  
ATOM   4563  NE2 GLN P 569      32.573  36.268 -53.262  1.00  0.00      PROA  
ATOM   4564  C   GLN P 569      28.753  37.232 -49.605  1.00  0.00      PROA  
ATOM   4565  O   GLN P 569      29.241  37.109 -48.507  1.00  0.00      PROA  
ATOM   4566  N   VAL P 570      27.687  36.501 -49.971  1.00  0.00      PROA  
ATOM   4567  CA  VAL P 570      27.028  35.567 -49.027  1.00  0.00      PROA  
ATOM   4568  CB  VAL P 570      25.571  35.868 -48.782  1.00  0.00      PROA  
ATOM   4569  CG1 VAL P 570      24.847  34.762 -48.128  1.00  0.00      PROA  
ATOM   4570  CG2 VAL P 570      25.504  37.090 -47.848  1.00  0.00      PROA  
ATOM   4571  C   VAL P 570      27.289  34.148 -49.538  1.00  0.00      PROA  
ATOM   4572  O   VAL P 570      27.234  33.854 -50.723  1.00  0.00      PROA  
ATOM   4573  N   PHE P 571      27.499  33.212 -48.659  1.00  0.00      PROA  
ATOM   4574  CA  PHE P 571      27.325  31.768 -48.817  1.00  0.00      PROA  
ATOM   4575  CB  PHE P 571      28.661  31.017 -48.626  1.00  0.00      PROA  
ATOM   4576  CG  PHE P 571      29.711  31.387 -49.607  1.00  0.00      PROA  
ATOM   4577  CD1 PHE P 571      30.507  32.532 -49.377  1.00  0.00      PROA  
ATOM   4578  CE1 PHE P 571      31.689  32.768 -50.113  1.00  0.00      PROA  
ATOM   4579  CZ  PHE P 571      31.927  32.086 -51.258  1.00  0.00      PROA  
ATOM   4580  CD2 PHE P 571      29.950  30.757 -50.890  1.00  0.00      PROA  
ATOM   4581  CE2 PHE P 571      31.004  31.127 -51.726  1.00  0.00      PROA  
ATOM   4582  C   PHE P 571      26.466  31.214 -47.758  1.00  0.00      PROA  
ATOM   4583  O   PHE P 571      26.606  31.516 -46.598  1.00  0.00      PROA  
ATOM   4584  N   ILE P 572      25.457  30.462 -48.257  1.00  0.00      PROA  
ATOM   4585  CA  ILE P 572      24.507  29.721 -47.489  1.00  0.00      PROA  
ATOM   4586  CB  ILE P 572      23.010  30.096 -47.559  1.00  0.00      PROA  
ATOM   4587  CG2 ILE P 572      22.261  29.398 -46.447  1.00  0.00      PROA  
ATOM   4588  CG1 ILE P 572      22.837  31.596 -47.480  1.00  0.00      PROA  
ATOM   4589  CD  ILE P 572      21.447  32.056 -47.379  1.00  0.00      PROA  
ATOM   4590  C   ILE P 572      24.666  28.320 -47.816  1.00  0.00      PROA  
ATOM   4591  O   ILE P 572      24.501  27.881 -48.961  1.00  0.00      PROA  
ATOM   4592  N   VAL P 573      24.996  27.516 -46.784  1.00  0.00      PROA  
ATOM   4593  CA  VAL P 573      25.569  26.185 -47.012  1.00  0.00      PROA  
ATOM   4594  CB  VAL P 573      27.027  26.109 -46.442  1.00  0.00      PROA  
ATOM   4595  CG1 VAL P 573      28.035  27.013 -47.151  1.00  0.00      PROA  
ATOM   4596  CG2 VAL P 573      27.036  26.317 -44.915  1.00  0.00      PROA  
ATOM   4597  C   VAL P 573      24.636  25.248 -46.423  1.00  0.00      PROA  
ATOM   4598  O   VAL P 573      23.836  25.593 -45.517  1.00  0.00      PROA  
ATOM   4599  N   GLY P 574      24.516  24.005 -46.921  1.00  0.00      PROA  
ATOM   4600  CA  GLY P 574      23.518  23.051 -46.336  1.00  0.00      PROA  
ATOM   4601  C   GLY P 574      22.077  23.337 -46.681  1.00  0.00      PROA  
ATOM   4602  O   GLY P 574      21.184  23.177 -45.851  1.00  0.00      PROA  
ATOM   4603  N   MET P 575      21.791  23.744 -47.909  1.00  0.00      PROA  
ATOM   4604  CA  MET P 575      20.469  24.028 -48.455  1.00  0.00      PROA  
ATOM   4605  CB  MET P 575      20.709  24.938 -49.718  1.00  0.00      PROA  
ATOM   4606  CG  MET P 575      21.303  26.358 -49.443  1.00  0.00      PROA  
ATOM   4607  SD  MET P 575      20.279  27.813 -48.971  1.00  0.00      PROA  
ATOM   4608  CE  MET P 575      18.557  27.363 -49.125  1.00  0.00      PROA  
ATOM   4609  C   MET P 575      19.706  22.747 -48.756  1.00  0.00      PROA  
ATOM   4610  O   MET P 575      18.993  22.512 -49.737  1.00  0.00      PROA  
ATOM   4611  N   GLU P 576      19.836  21.804 -47.826  1.00  0.00      PROA  
ATOM   4612  CA  GLU P 576      19.436  20.448 -47.819  1.00  0.00      PROA  
ATOM   4613  CB  GLU P 576      20.619  19.412 -47.889  1.00  0.00      PROA  
ATOM   4614  CG  GLU P 576      21.452  19.479 -46.635  1.00  0.00      PROA  
ATOM   4615  CD  GLU P 576      22.871  18.917 -47.051  1.00  0.00      PROA  
ATOM   4616  OE1 GLU P 576      23.334  17.853 -46.531  1.00  0.00      PROA  
ATOM   4617  OE2 GLU P 576      23.527  19.550 -47.957  1.00  0.00      PROA  
ATOM   4618  C   GLU P 576      18.422  20.112 -46.617  1.00  0.00      PROA  
ATOM   4619  O   GLU P 576      18.493  20.655 -45.540  1.00  0.00      PROA  
ATOM   4620  N   GLU P 577      17.466  19.216 -46.840  1.00  0.00      PROA  
ATOM   4621  CA  GLU P 577      16.516  18.922 -45.776  1.00  0.00      PROA  
ATOM   4622  CB  GLU P 577      15.254  18.132 -46.294  1.00  0.00      PROA  
ATOM   4623  CG  GLU P 577      14.418  18.861 -47.382  1.00  0.00      PROA  
ATOM   4624  CD  GLU P 577      13.087  18.331 -47.699  1.00  0.00      PROA  
ATOM   4625  OE1 GLU P 577      12.140  19.175 -47.875  1.00  0.00      PROA  
ATOM   4626  OE2 GLU P 577      12.853  17.100 -47.679  1.00  0.00      PROA  
ATOM   4627  C   GLU P 577      17.145  18.092 -44.648  1.00  0.00      PROA  
ATOM   4628  O   GLU P 577      17.295  16.898 -44.743  1.00  0.00      PROA  
ATOM   4629  N   GLY P 578      17.371  18.778 -43.544  1.00  0.00      PROA  
ATOM   4630  CA  GLY P 578      17.915  18.146 -42.359  1.00  0.00      PROA  
ATOM   4631  C   GLY P 578      19.158  18.950 -42.038  1.00  0.00      PROA  
ATOM   4632  O   GLY P 578      19.892  18.597 -41.111  1.00  0.00      PROA  
ATOM   4633  N   MET P 579      19.388  20.141 -42.577  1.00  0.00      PROA  
ATOM   4634  CA  MET P 579      20.288  21.180 -42.165  1.00  0.00      PROA  
ATOM   4635  CB  MET P 579      21.571  21.050 -42.938  1.00  0.00      PROA  
ATOM   4636  CG  MET P 579      22.612  20.035 -42.378  1.00  0.00      PROA  
ATOM   4637  SD  MET P 579      23.159  20.560 -40.754  1.00  0.00      PROA  
ATOM   4638  CE  MET P 579      24.393  19.174 -40.743  1.00  0.00      PROA  
ATOM   4639  C   MET P 579      19.652  22.537 -42.424  1.00  0.00      PROA  
ATOM   4640  O   MET P 579      19.316  23.264 -41.463  1.00  0.00      PROA  
ATOM   4641  N   PHE P 580      19.398  22.895 -43.607  1.00  0.00      PROA  
ATOM   4642  CA  PHE P 580      18.525  24.047 -43.898  1.00  0.00      PROA  
ATOM   4643  CB  PHE P 580      19.288  25.345 -44.345  1.00  0.00      PROA  
ATOM   4644  CG  PHE P 580      18.535  26.703 -44.287  1.00  0.00      PROA  
ATOM   4645  CD1 PHE P 580      17.684  26.952 -43.193  1.00  0.00      PROA  
ATOM   4646  CE1 PHE P 580      16.972  28.113 -42.984  1.00  0.00      PROA  
ATOM   4647  CZ  PHE P 580      17.336  29.167 -43.746  1.00  0.00      PROA  
ATOM   4648  CD2 PHE P 580      18.879  27.838 -45.062  1.00  0.00      PROA  
ATOM   4649  CE2 PHE P 580      18.377  29.085 -44.737  1.00  0.00      PROA  
ATOM   4650  C   PHE P 580      17.469  23.696 -44.989  1.00  0.00      PROA  
ATOM   4651  O   PHE P 580      17.917  23.603 -46.133  1.00  0.00      PROA  
ATOM   4652  N   PRO P 581      16.103  23.639 -44.751  1.00  0.00      PROA  
ATOM   4653  CD  PRO P 581      15.092  23.712 -45.870  1.00  0.00      PROA  
ATOM   4654  CA  PRO P 581      15.365  23.643 -43.462  1.00  0.00      PROA  
ATOM   4655  CB  PRO P 581      13.920  23.277 -43.870  1.00  0.00      PROA  
ATOM   4656  CG  PRO P 581      13.719  23.897 -45.200  1.00  0.00      PROA  
ATOM   4657  C   PRO P 581      15.968  22.698 -42.396  1.00  0.00      PROA  
ATOM   4658  O   PRO P 581      16.199  21.620 -42.761  1.00  0.00      PROA  
ATOM   4659  N   SER P 582      16.139  23.255 -41.103  1.00  0.00      PROA  
ATOM   4660  CA  SER P 582      16.619  22.395 -39.955  1.00  0.00      PROA  
ATOM   4661  CB  SER P 582      16.623  23.183 -38.606  1.00  0.00      PROA  
ATOM   4662  OG  SER P 582      15.297  23.566 -38.099  1.00  0.00      PROA  
ATOM   4663  C   SER P 582      15.884  21.033 -39.825  1.00  0.00      PROA  
ATOM   4664  O   SER P 582      14.691  20.936 -40.145  1.00  0.00      PROA  
ATOM   4665  N   GLN P 583      16.607  20.004 -39.414  1.00  0.00      PROA  
ATOM   4666  CA  GLN P 583      16.126  18.626 -39.352  1.00  0.00      PROA  
ATOM   4667  CB  GLN P 583      17.183  17.581 -38.895  1.00  0.00      PROA  
ATOM   4668  CG  GLN P 583      16.807  16.074 -38.989  1.00  0.00      PROA  
ATOM   4669  CD  GLN P 583      16.347  15.650 -40.434  1.00  0.00      PROA  
ATOM   4670  OE1 GLN P 583      17.218  15.229 -41.218  1.00  0.00      PROA  
ATOM   4671  NE2 GLN P 583      15.040  15.874 -40.731  1.00  0.00      PROA  
ATOM   4672  C   GLN P 583      14.830  18.525 -38.519  1.00  0.00      PROA  
ATOM   4673  O   GLN P 583      13.843  17.841 -38.803  1.00  0.00      PROA  
ATOM   4674  N   MET P 584      14.826  19.295 -37.371  1.00  0.00      PROA  
ATOM   4675  CA  MET P 584      13.689  19.395 -36.378  1.00  0.00      PROA  
ATOM   4676  CB  MET P 584      14.091  19.970 -35.020  1.00  0.00      PROA  
ATOM   4677  CG  MET P 584      15.118  19.145 -34.288  1.00  0.00      PROA  
ATOM   4678  SD  MET P 584      14.453  17.489 -33.897  1.00  0.00      PROA  
ATOM   4679  CE  MET P 584      14.943  16.421 -35.245  1.00  0.00      PROA  
ATOM   4680  C   MET P 584      12.538  20.031 -37.047  1.00  0.00      PROA  
ATOM   4681  O   MET P 584      11.379  19.601 -36.978  1.00  0.00      PROA  
ATOM   4682  N   SER P 585      12.704  21.129 -37.861  1.00  0.00      PROA  
ATOM   4683  CA  SER P 585      11.672  21.893 -38.484  1.00  0.00      PROA  
ATOM   4684  CB  SER P 585      12.189  23.201 -39.125  1.00  0.00      PROA  
ATOM   4685  OG  SER P 585      12.964  23.147 -40.316  1.00  0.00      PROA  
ATOM   4686  C   SER P 585      11.010  21.120 -39.625  1.00  0.00      PROA  
ATOM   4687  O   SER P 585       9.789  21.278 -39.930  1.00  0.00      PROA  
ATOM   4688  N   LEU P 586      11.777  20.256 -40.288  1.00  0.00      PROA  
ATOM   4689  CA  LEU P 586      11.471  19.584 -41.441  1.00  0.00      PROA  
ATOM   4690  CB  LEU P 586      12.741  19.434 -42.311  1.00  0.00      PROA  
ATOM   4691  CG  LEU P 586      12.467  18.999 -43.759  1.00  0.00      PROA  
ATOM   4692  CD1 LEU P 586      12.444  17.420 -43.895  1.00  0.00      PROA  
ATOM   4693  CD2 LEU P 586      11.232  19.641 -44.427  1.00  0.00      PROA  
ATOM   4694  C   LEU P 586      10.637  18.333 -41.170  1.00  0.00      PROA  
ATOM   4695  O   LEU P 586      11.110  17.316 -40.639  1.00  0.00      PROA  
ATOM   4696  N   ASP P 587       9.326  18.474 -41.543  1.00  0.00      PROA  
ATOM   4697  CA  ASP P 587       8.279  17.503 -41.633  1.00  0.00      PROA  
ATOM   4698  CB  ASP P 587       7.158  17.684 -40.676  1.00  0.00      PROA  
ATOM   4699  CG  ASP P 587       6.349  16.462 -40.345  1.00  0.00      PROA  
ATOM   4700  OD1 ASP P 587       6.662  15.302 -40.737  1.00  0.00      PROA  
ATOM   4701  OD2 ASP P 587       5.391  16.641 -39.561  1.00  0.00      PROA  
ATOM   4702  C   ASP P 587       7.764  17.648 -43.061  1.00  0.00      PROA  
ATOM   4703  O   ASP P 587       7.533  18.728 -43.583  1.00  0.00      PROA  
ATOM   4704  N   GLU P 588       7.556  16.589 -43.803  1.00  0.00      PROA  
ATOM   4705  CA  GLU P 588       7.240  16.611 -45.222  1.00  0.00      PROA  
ATOM   4706  CB  GLU P 588       7.157  15.195 -45.780  1.00  0.00      PROA  
ATOM   4707  CG  GLU P 588       6.901  15.064 -47.307  1.00  0.00      PROA  
ATOM   4708  CD  GLU P 588       7.071  13.616 -47.757  1.00  0.00      PROA  
ATOM   4709  OE1 GLU P 588       8.198  13.041 -47.709  1.00  0.00      PROA  
ATOM   4710  OE2 GLU P 588       6.077  13.108 -48.343  1.00  0.00      PROA  
ATOM   4711  C   GLU P 588       5.964  17.388 -45.572  1.00  0.00      PROA  
ATOM   4712  O   GLU P 588       5.862  18.310 -46.392  1.00  0.00      PROA  
ATOM   4713  N   GLY P 589       4.888  16.976 -44.843  1.00  0.00      PROA  
ATOM   4714  CA  GLY P 589       3.616  17.684 -44.921  1.00  0.00      PROA  
ATOM   4715  C   GLY P 589       3.499  18.906 -44.162  1.00  0.00      PROA  
ATOM   4716  O   GLY P 589       2.630  19.692 -44.493  1.00  0.00      PROA  
ATOM   4717  N   GLY P 590       4.381  19.078 -43.147  1.00  0.00      PROA  
ATOM   4718  CA  GLY P 590       4.388  20.226 -42.311  1.00  0.00      PROA  
ATOM   4719  C   GLY P 590       4.711  21.661 -42.802  1.00  0.00      PROA  
ATOM   4720  O   GLY P 590       5.153  21.830 -43.908  1.00  0.00      PROA  
ATOM   4721  N   ARG P 591       4.496  22.694 -41.990  1.00  0.00      PROA  
ATOM   4722  CA  ARG P 591       4.746  24.078 -42.374  1.00  0.00      PROA  
ATOM   4723  CB  ARG P 591       3.703  25.019 -41.699  1.00  0.00      PROA  
ATOM   4724  CG  ARG P 591       2.302  24.764 -42.147  1.00  0.00      PROA  
ATOM   4725  CD  ARG P 591       1.881  24.881 -43.666  1.00  0.00      PROA  
ATOM   4726  NE  ARG P 591       2.011  26.358 -43.968  1.00  0.00      PROA  
ATOM   4727  CZ  ARG P 591       2.352  26.939 -45.116  1.00  0.00      PROA  
ATOM   4728  NH1 ARG P 591       2.743  26.256 -46.171  1.00  0.00      PROA  
ATOM   4729  NH2 ARG P 591       2.594  28.234 -45.130  1.00  0.00      PROA  
ATOM   4730  C   ARG P 591       6.217  24.427 -42.208  1.00  0.00      PROA  
ATOM   4731  O   ARG P 591       6.885  24.092 -41.225  1.00  0.00      PROA  
ATOM   4732  N   LEU P 592       6.686  25.252 -43.119  1.00  0.00      PROA  
ATOM   4733  CA  LEU P 592       8.075  25.694 -43.083  1.00  0.00      PROA  
ATOM   4734  CB  LEU P 592       8.905  25.125 -44.271  1.00  0.00      PROA  
ATOM   4735  CG  LEU P 592       8.827  23.619 -44.439  1.00  0.00      PROA  
ATOM   4736  CD1 LEU P 592       9.490  23.143 -45.731  1.00  0.00      PROA  
ATOM   4737  CD2 LEU P 592       9.530  22.875 -43.326  1.00  0.00      PROA  
ATOM   4738  C   LEU P 592       8.193  27.225 -42.969  1.00  0.00      PROA  
ATOM   4739  O   LEU P 592       9.222  27.794 -43.338  1.00  0.00      PROA  
ATOM   4740  N   GLU P 593       7.076  27.849 -42.566  1.00  0.00      PROA  
ATOM   4741  CA  GLU P 593       7.057  29.314 -42.465  1.00  0.00      PROA  
ATOM   4742  CB  GLU P 593       5.735  29.849 -41.899  1.00  0.00      PROA  
ATOM   4743  CG  GLU P 593       4.521  29.390 -42.650  1.00  0.00      PROA  
ATOM   4744  CD  GLU P 593       3.154  29.741 -41.989  1.00  0.00      PROA  
ATOM   4745  OE1 GLU P 593       3.022  29.595 -40.759  1.00  0.00      PROA  
ATOM   4746  OE2 GLU P 593       2.182  29.949 -42.776  1.00  0.00      PROA  
ATOM   4747  C   GLU P 593       8.089  29.927 -41.575  1.00  0.00      PROA  
ATOM   4748  O   GLU P 593       8.597  30.983 -41.910  1.00  0.00      PROA  
ATOM   4749  N   GLU P 594       8.350  29.410 -40.324  1.00  0.00      PROA  
ATOM   4750  CA  GLU P 594       9.427  29.882 -39.452  1.00  0.00      PROA  
ATOM   4751  CB  GLU P 594       9.596  28.907 -38.263  1.00  0.00      PROA  
ATOM   4752  CG  GLU P 594       8.473  28.989 -37.167  1.00  0.00      PROA  
ATOM   4753  CD  GLU P 594       7.041  28.751 -37.682  1.00  0.00      PROA  
ATOM   4754  OE1 GLU P 594       6.823  27.934 -38.682  1.00  0.00      PROA  
ATOM   4755  OE2 GLU P 594       6.108  29.532 -37.314  1.00  0.00      PROA  
ATOM   4756  C   GLU P 594      10.737  29.791 -40.127  1.00  0.00      PROA  
ATOM   4757  O   GLU P 594      11.592  30.654 -40.059  1.00  0.00      PROA  
ATOM   4758  N   GLU P 595      11.047  28.756 -40.875  1.00  0.00      PROA  
ATOM   4759  CA  GLU P 595      12.263  28.647 -41.737  1.00  0.00      PROA  
ATOM   4760  CB  GLU P 595      12.415  27.172 -42.336  1.00  0.00      PROA  
ATOM   4761  CG  GLU P 595      12.789  26.116 -41.292  1.00  0.00      PROA  
ATOM   4762  CD  GLU P 595      13.967  26.344 -40.308  1.00  0.00      PROA  
ATOM   4763  OE1 GLU P 595      14.990  25.610 -40.359  1.00  0.00      PROA  
ATOM   4764  OE2 GLU P 595      13.805  27.134 -39.372  1.00  0.00      PROA  
ATOM   4765  C   GLU P 595      12.254  29.605 -42.874  1.00  0.00      PROA  
ATOM   4766  O   GLU P 595      13.292  30.217 -43.256  1.00  0.00      PROA  
ATOM   4767  N   ARG P 596      11.055  29.883 -43.475  1.00  0.00      PROA  
ATOM   4768  CA  ARG P 596      10.785  30.825 -44.619  1.00  0.00      PROA  
ATOM   4769  CB  ARG P 596       9.419  30.732 -45.254  1.00  0.00      PROA  
ATOM   4770  CG  ARG P 596       9.312  29.591 -46.300  1.00  0.00      PROA  
ATOM   4771  CD  ARG P 596       7.916  29.580 -46.907  1.00  0.00      PROA  
ATOM   4772  NE  ARG P 596       7.777  28.273 -47.638  1.00  0.00      PROA  
ATOM   4773  CZ  ARG P 596       8.276  28.018 -48.762  1.00  0.00      PROA  
ATOM   4774  NH1 ARG P 596       8.862  28.957 -49.516  1.00  0.00      PROA  
ATOM   4775  NH2 ARG P 596       8.285  26.829 -49.302  1.00  0.00      PROA  
ATOM   4776  C   ARG P 596      11.105  32.282 -44.243  1.00  0.00      PROA  
ATOM   4777  O   ARG P 596      11.737  33.063 -45.024  1.00  0.00      PROA  
ATOM   4778  N   ARG P 597      10.636  32.778 -43.099  1.00  0.00      PROA  
ATOM   4779  CA  ARG P 597      10.904  34.083 -42.576  1.00  0.00      PROA  
ATOM   4780  CB  ARG P 597      10.261  34.292 -41.113  1.00  0.00      PROA  
ATOM   4781  CG  ARG P 597       8.668  34.428 -41.078  1.00  0.00      PROA  
ATOM   4782  CD  ARG P 597       8.089  35.013 -39.738  1.00  0.00      PROA  
ATOM   4783  NE  ARG P 597       6.593  34.885 -39.739  1.00  0.00      PROA  
ATOM   4784  CZ  ARG P 597       5.945  33.788 -39.231  1.00  0.00      PROA  
ATOM   4785  NH1 ARG P 597       6.445  32.802 -38.546  1.00  0.00      PROA  
ATOM   4786  NH2 ARG P 597       4.683  33.697 -39.608  1.00  0.00      PROA  
ATOM   4787  C   ARG P 597      12.341  34.305 -42.380  1.00  0.00      PROA  
ATOM   4788  O   ARG P 597      12.896  35.337 -42.771  1.00  0.00      PROA  
ATOM   4789  N   LEU P 598      13.041  33.324 -41.785  1.00  0.00      PROA  
ATOM   4790  CA  LEU P 598      14.513  33.269 -41.621  1.00  0.00      PROA  
ATOM   4791  CB  LEU P 598      14.876  31.976 -40.755  1.00  0.00      PROA  
ATOM   4792  CG  LEU P 598      16.366  31.949 -40.396  1.00  0.00      PROA  
ATOM   4793  CD1 LEU P 598      16.977  33.112 -39.468  1.00  0.00      PROA  
ATOM   4794  CD2 LEU P 598      16.585  30.573 -39.703  1.00  0.00      PROA  
ATOM   4795  C   LEU P 598      15.167  33.302 -42.934  1.00  0.00      PROA  
ATOM   4796  O   LEU P 598      16.114  33.980 -43.202  1.00  0.00      PROA  
ATOM   4797  N   ALA P 599      14.643  32.522 -43.886  1.00  0.00      PROA  
ATOM   4798  CA  ALA P 599      15.195  32.365 -45.219  1.00  0.00      PROA  
ATOM   4799  CB  ALA P 599      14.567  31.090 -45.923  1.00  0.00      PROA  
ATOM   4800  C   ALA P 599      15.234  33.653 -46.095  1.00  0.00      PROA  
ATOM   4801  O   ALA P 599      16.215  34.041 -46.700  1.00  0.00      PROA  
ATOM   4802  N   TYR P 600      14.121  34.421 -45.966  1.00  0.00      PROA  
ATOM   4803  CA  TYR P 600      13.961  35.835 -46.400  1.00  0.00      PROA  
ATOM   4804  CB  TYR P 600      12.480  36.254 -46.061  1.00  0.00      PROA  
ATOM   4805  CG  TYR P 600      12.167  37.686 -46.240  1.00  0.00      PROA  
ATOM   4806  CD1 TYR P 600      11.911  38.102 -47.525  1.00  0.00      PROA  
ATOM   4807  CE1 TYR P 600      11.391  39.362 -47.842  1.00  0.00      PROA  
ATOM   4808  CZ  TYR P 600      11.068  40.210 -46.733  1.00  0.00      PROA  
ATOM   4809  OH  TYR P 600      10.414  41.385 -47.160  1.00  0.00      PROA  
ATOM   4810  CD2 TYR P 600      11.994  38.642 -45.216  1.00  0.00      PROA  
ATOM   4811  CE2 TYR P 600      11.367  39.848 -45.457  1.00  0.00      PROA  
ATOM   4812  C   TYR P 600      14.958  36.780 -45.619  1.00  0.00      PROA  
ATOM   4813  O   TYR P 600      15.639  37.532 -46.262  1.00  0.00      PROA  
ATOM   4814  N   VAL P 601      15.128  36.691 -44.258  1.00  0.00      PROA  
ATOM   4815  CA  VAL P 601      16.080  37.403 -43.443  1.00  0.00      PROA  
ATOM   4816  CB  VAL P 601      15.874  37.270 -41.935  1.00  0.00      PROA  
ATOM   4817  CG1 VAL P 601      17.113  37.731 -41.119  1.00  0.00      PROA  
ATOM   4818  CG2 VAL P 601      14.552  38.096 -41.657  1.00  0.00      PROA  
ATOM   4819  C   VAL P 601      17.494  37.185 -43.829  1.00  0.00      PROA  
ATOM   4820  O   VAL P 601      18.270  38.090 -44.005  1.00  0.00      PROA  
ATOM   4821  N   GLY P 602      17.917  35.887 -43.955  1.00  0.00      PROA  
ATOM   4822  CA  GLY P 602      19.316  35.519 -44.352  1.00  0.00      PROA  
ATOM   4823  C   GLY P 602      19.686  35.926 -45.753  1.00  0.00      PROA  
ATOM   4824  O   GLY P 602      20.730  36.528 -45.945  1.00  0.00      PROA  
ATOM   4825  N   VAL P 603      18.690  35.756 -46.656  1.00  0.00      PROA  
ATOM   4826  CA  VAL P 603      18.940  36.127 -48.054  1.00  0.00      PROA  
ATOM   4827  CB  VAL P 603      17.825  35.574 -48.918  1.00  0.00      PROA  
ATOM   4828  CG1 VAL P 603      17.705  36.269 -50.274  1.00  0.00      PROA  
ATOM   4829  CG2 VAL P 603      18.032  34.038 -49.012  1.00  0.00      PROA  
ATOM   4830  C   VAL P 603      19.098  37.607 -48.181  1.00  0.00      PROA  
ATOM   4831  O   VAL P 603      19.725  38.048 -49.156  1.00  0.00      PROA  
ATOM   4832  N   THR P 604      18.435  38.422 -47.343  1.00  0.00      PROA  
ATOM   4833  CA  THR P 604      18.474  39.902 -47.605  1.00  0.00      PROA  
ATOM   4834  CB  THR P 604      17.146  40.585 -47.218  1.00  0.00      PROA  
ATOM   4835  OG1 THR P 604      16.672  40.145 -45.938  1.00  0.00      PROA  
ATOM   4836  CG2 THR P 604      16.185  40.273 -48.396  1.00  0.00      PROA  
ATOM   4837  C   THR P 604      19.624  40.555 -46.823  1.00  0.00      PROA  
ATOM   4838  O   THR P 604      19.765  41.781 -46.730  1.00  0.00      PROA  
ATOM   4839  N   ARG P 605      20.605  39.676 -46.385  1.00  0.00      PROA  
ATOM   4840  CA  ARG P 605      21.916  40.151 -45.805  1.00  0.00      PROA  
ATOM   4841  CB  ARG P 605      22.436  39.264 -44.608  1.00  0.00      PROA  
ATOM   4842  CG  ARG P 605      21.553  39.119 -43.365  1.00  0.00      PROA  
ATOM   4843  CD  ARG P 605      20.538  40.194 -43.144  1.00  0.00      PROA  
ATOM   4844  NE  ARG P 605      21.282  41.503 -43.033  1.00  0.00      PROA  
ATOM   4845  CZ  ARG P 605      20.762  42.582 -43.382  1.00  0.00      PROA  
ATOM   4846  NH1 ARG P 605      19.526  42.825 -43.730  1.00  0.00      PROA  
ATOM   4847  NH2 ARG P 605      21.596  43.608 -43.445  1.00  0.00      PROA  
ATOM   4848  C   ARG P 605      22.995  40.173 -46.932  1.00  0.00      PROA  
ATOM   4849  O   ARG P 605      24.106  40.544 -46.711  1.00  0.00      PROA  
ATOM   4850  N   ALA P 606      22.601  39.863 -48.179  1.00  0.00      PROA  
ATOM   4851  CA  ALA P 606      23.594  39.827 -49.238  1.00  0.00      PROA  
ATOM   4852  CB  ALA P 606      23.370  38.514 -50.094  1.00  0.00      PROA  
ATOM   4853  C   ALA P 606      23.403  41.010 -50.154  1.00  0.00      PROA  
ATOM   4854  O   ALA P 606      22.299  41.333 -50.560  1.00  0.00      PROA  
ATOM   4855  N   MET P 607      24.496  41.649 -50.653  1.00  0.00      PROA  
ATOM   4856  CA  MET P 607      24.235  42.936 -51.407  1.00  0.00      PROA  
ATOM   4857  CB  MET P 607      25.188  44.092 -50.987  1.00  0.00      PROA  
ATOM   4858  CG  MET P 607      25.300  44.335 -49.459  1.00  0.00      PROA  
ATOM   4859  SD  MET P 607      23.973  45.179 -48.639  1.00  0.00      PROA  
ATOM   4860  CE  MET P 607      23.156  43.679 -48.037  1.00  0.00      PROA  
ATOM   4861  C   MET P 607      24.506  42.617 -52.914  1.00  0.00      PROA  
ATOM   4862  O   MET P 607      23.675  42.696 -53.826  1.00  0.00      PROA  
ATOM   4863  N   GLN P 608      25.767  42.227 -53.195  1.00  0.00      PROA  
ATOM   4864  CA  GLN P 608      26.335  42.140 -54.508  1.00  0.00      PROA  
ATOM   4865  CB  GLN P 608      27.830  42.744 -54.501  1.00  0.00      PROA  
ATOM   4866  CG  GLN P 608      28.014  44.246 -53.921  1.00  0.00      PROA  
ATOM   4867  CD  GLN P 608      26.819  45.106 -54.288  1.00  0.00      PROA  
ATOM   4868  OE1 GLN P 608      26.220  45.780 -53.377  1.00  0.00      PROA  
ATOM   4869  NE2 GLN P 608      26.378  45.133 -55.547  1.00  0.00      PROA  
ATOM   4870  C   GLN P 608      26.487  40.635 -54.967  1.00  0.00      PROA  
ATOM   4871  O   GLN P 608      26.288  40.412 -56.200  1.00  0.00      PROA  
ATOM   4872  N   LYS P 609      26.670  39.607 -54.122  1.00  0.00      PROA  
ATOM   4873  CA  LYS P 609      26.896  38.222 -54.481  1.00  0.00      PROA  
ATOM   4874  CB  LYS P 609      28.396  37.843 -54.676  1.00  0.00      PROA  
ATOM   4875  CG  LYS P 609      29.133  38.478 -55.895  1.00  0.00      PROA  
ATOM   4876  CD  LYS P 609      28.610  38.125 -57.283  1.00  0.00      PROA  
ATOM   4877  CE  LYS P 609      28.949  36.587 -57.554  1.00  0.00      PROA  
ATOM   4878  NZ  LYS P 609      28.534  36.306 -58.963  1.00  0.00      PROA  
ATOM   4879  C   LYS P 609      26.140  37.252 -53.543  1.00  0.00      PROA  
ATOM   4880  O   LYS P 609      26.247  37.394 -52.328  1.00  0.00      PROA  
ATOM   4881  N   LEU P 610      25.514  36.152 -54.127  1.00  0.00      PROA  
ATOM   4882  CA  LEU P 610      24.920  35.104 -53.339  1.00  0.00      PROA  
ATOM   4883  CB  LEU P 610      23.374  35.333 -53.257  1.00  0.00      PROA  
ATOM   4884  CG  LEU P 610      22.584  34.339 -52.452  1.00  0.00      PROA  
ATOM   4885  CD1 LEU P 610      23.073  34.139 -51.075  1.00  0.00      PROA  
ATOM   4886  CD2 LEU P 610      21.057  34.774 -52.306  1.00  0.00      PROA  
ATOM   4887  C   LEU P 610      25.236  33.737 -53.950  1.00  0.00      PROA  
ATOM   4888  O   LEU P 610      25.118  33.575 -55.190  1.00  0.00      PROA  
ATOM   4889  N   THR P 611      25.817  32.731 -53.164  1.00  0.00      PROA  
ATOM   4890  CA  THR P 611      26.052  31.357 -53.517  1.00  0.00      PROA  
ATOM   4891  CB  THR P 611      27.404  30.949 -53.582  1.00  0.00      PROA  
ATOM   4892  OG1 THR P 611      28.015  31.597 -54.678  1.00  0.00      PROA  
ATOM   4893  CG2 THR P 611      27.612  29.451 -53.976  1.00  0.00      PROA  
ATOM   4894  C   THR P 611      25.308  30.515 -52.489  1.00  0.00      PROA  
ATOM   4895  O   THR P 611      25.339  30.673 -51.253  1.00  0.00      PROA  
ATOM   4896  N   LEU P 612      24.683  29.437 -53.027  1.00  0.00      PROA  
ATOM   4897  CA  LEU P 612      23.798  28.497 -52.399  1.00  0.00      PROA  
ATOM   4898  CB  LEU P 612      22.442  28.365 -53.133  1.00  0.00      PROA  
ATOM   4899  CG  LEU P 612      21.751  29.769 -53.305  1.00  0.00      PROA  
ATOM   4900  CD1 LEU P 612      20.331  29.766 -54.040  1.00  0.00      PROA  
ATOM   4901  CD2 LEU P 612      21.550  30.360 -51.895  1.00  0.00      PROA  
ATOM   4902  C   LEU P 612      24.439  27.173 -52.590  1.00  0.00      PROA  
ATOM   4903  O   LEU P 612      24.803  26.853 -53.706  1.00  0.00      PROA  
ATOM   4904  N   THR P 613      24.656  26.316 -51.541  1.00  0.00      PROA  
ATOM   4905  CA  THR P 613      25.352  25.056 -51.692  1.00  0.00      PROA  
ATOM   4906  CB  THR P 613      26.854  25.065 -51.283  1.00  0.00      PROA  
ATOM   4907  OG1 THR P 613      27.011  25.238 -49.872  1.00  0.00      PROA  
ATOM   4908  CG2 THR P 613      27.694  26.175 -51.885  1.00  0.00      PROA  
ATOM   4909  C   THR P 613      24.695  23.938 -50.972  1.00  0.00      PROA  
ATOM   4910  O   THR P 613      23.938  24.219 -50.010  1.00  0.00      PROA  
ATOM   4911  N   TYR P 614      24.850  22.597 -51.386  1.00  0.00      PROA  
ATOM   4912  CA  TYR P 614      24.177  21.497 -50.726  1.00  0.00      PROA  
ATOM   4913  CB  TYR P 614      22.628  21.362 -51.021  1.00  0.00      PROA  
ATOM   4914  CG  TYR P 614      22.208  20.950 -52.480  1.00  0.00      PROA  
ATOM   4915  CD1 TYR P 614      22.351  21.898 -53.493  1.00  0.00      PROA  
ATOM   4916  CE1 TYR P 614      21.886  21.674 -54.803  1.00  0.00      PROA  
ATOM   4917  CZ  TYR P 614      21.357  20.375 -55.092  1.00  0.00      PROA  
ATOM   4918  OH  TYR P 614      21.031  20.035 -56.467  1.00  0.00      PROA  
ATOM   4919  CD2 TYR P 614      21.634  19.721 -52.758  1.00  0.00      PROA  
ATOM   4920  CE2 TYR P 614      21.225  19.379 -54.093  1.00  0.00      PROA  
ATOM   4921  C   TYR P 614      24.913  20.272 -51.170  1.00  0.00      PROA  
ATOM   4922  O   TYR P 614      25.848  20.368 -51.949  1.00  0.00      PROA  
ATOM   4923  N   ALA P 615      24.710  19.126 -50.438  1.00  0.00      PROA  
ATOM   4924  CA  ALA P 615      25.490  17.907 -50.594  1.00  0.00      PROA  
ATOM   4925  CB  ALA P 615      26.464  17.910 -49.327  1.00  0.00      PROA  
ATOM   4926  C   ALA P 615      24.851  16.600 -50.854  1.00  0.00      PROA  
ATOM   4927  O   ALA P 615      23.851  16.286 -50.269  1.00  0.00      PROA  
ATOM   4928  N   GLU P 616      25.568  15.741 -51.645  1.00  0.00      PROA  
ATOM   4929  CA  GLU P 616      25.100  14.327 -51.915  1.00  0.00      PROA  
ATOM   4930  CB  GLU P 616      25.633  13.851 -53.322  1.00  0.00      PROA  
ATOM   4931  CG  GLU P 616      25.389  14.679 -54.500  1.00  0.00      PROA  
ATOM   4932  CD  GLU P 616      25.746  14.034 -55.895  1.00  0.00      PROA  
ATOM   4933  OE1 GLU P 616      24.837  13.881 -56.685  1.00  0.00      PROA  
ATOM   4934  OE2 GLU P 616      26.908  13.715 -56.164  1.00  0.00      PROA  
ATOM   4935  C   GLU P 616      25.244  13.291 -50.807  1.00  0.00      PROA  
ATOM   4936  O   GLU P 616      24.643  12.255 -50.927  1.00  0.00      PROA  
ATOM   4937  N   THR P 617      26.001  13.539 -49.770  1.00  0.00      PROA  
ATOM   4938  CA  THR P 617      25.869  12.794 -48.511  1.00  0.00      PROA  
ATOM   4939  CB  THR P 617      26.431  11.351 -48.463  1.00  0.00      PROA  
ATOM   4940  OG1 THR P 617      26.336  10.791 -47.154  1.00  0.00      PROA  
ATOM   4941  CG2 THR P 617      27.903  11.237 -48.828  1.00  0.00      PROA  
ATOM   4942  C   THR P 617      26.548  13.732 -47.579  1.00  0.00      PROA  
ATOM   4943  O   THR P 617      27.311  14.640 -48.105  1.00  0.00      PROA  
ATOM   4944  N   ARG P 618      26.212  13.711 -46.278  1.00  0.00      PROA  
ATOM   4945  CA  ARG P 618      27.005  14.174 -45.119  1.00  0.00      PROA  
ATOM   4946  CB  ARG P 618      26.197  15.029 -44.131  1.00  0.00      PROA  
ATOM   4947  CG  ARG P 618      25.657  16.321 -44.734  1.00  0.00      PROA  
ATOM   4948  CD  ARG P 618      26.752  17.315 -45.172  1.00  0.00      PROA  
ATOM   4949  NE  ARG P 618      25.989  18.520 -45.746  1.00  0.00      PROA  
ATOM   4950  CZ  ARG P 618      26.555  19.633 -46.165  1.00  0.00      PROA  
ATOM   4951  NH1 ARG P 618      27.785  20.012 -45.755  1.00  0.00      PROA  
ATOM   4952  NH2 ARG P 618      25.929  20.376 -47.057  1.00  0.00      PROA  
ATOM   4953  C   ARG P 618      27.486  12.987 -44.285  1.00  0.00      PROA  
ATOM   4954  O   ARG P 618      26.724  12.208 -43.702  1.00  0.00      PROA  
ATOM   4955  N   ARG P 619      28.783  12.813 -44.272  1.00  0.00      PROA  
ATOM   4956  CA  ARG P 619      29.250  11.899 -43.249  1.00  0.00      PROA  
ATOM   4957  CB  ARG P 619      30.671  11.275 -43.533  1.00  0.00      PROA  
ATOM   4958  CG  ARG P 619      30.886  10.212 -44.617  1.00  0.00      PROA  
ATOM   4959  CD  ARG P 619      30.576  10.669 -46.112  1.00  0.00      PROA  
ATOM   4960  NE  ARG P 619      31.428  11.817 -46.535  1.00  0.00      PROA  
ATOM   4961  CZ  ARG P 619      32.622  11.596 -46.907  1.00  0.00      PROA  
ATOM   4962  NH1 ARG P 619      33.004  10.478 -47.445  1.00  0.00      PROA  
ATOM   4963  NH2 ARG P 619      33.490  12.582 -46.944  1.00  0.00      PROA  
ATOM   4964  C   ARG P 619      29.209  12.642 -41.835  1.00  0.00      PROA  
ATOM   4965  O   ARG P 619      29.902  13.606 -41.642  1.00  0.00      PROA  
ATOM   4966  N   LEU P 620      28.333  12.194 -40.939  1.00  0.00      PROA  
ATOM   4967  CA  LEU P 620      28.158  12.745 -39.692  1.00  0.00      PROA  
ATOM   4968  CB  LEU P 620      26.633  13.314 -39.622  1.00  0.00      PROA  
ATOM   4969  CG  LEU P 620      26.359  14.477 -40.673  1.00  0.00      PROA  
ATOM   4970  CD1 LEU P 620      24.873  14.934 -40.659  1.00  0.00      PROA  
ATOM   4971  CD2 LEU P 620      27.315  15.677 -40.544  1.00  0.00      PROA  
ATOM   4972  C   LEU P 620      28.393  11.704 -38.603  1.00  0.00      PROA  
ATOM   4973  O   LEU P 620      27.715  10.676 -38.496  1.00  0.00      PROA  
ATOM   4974  N   TYR P 621      29.357  11.922 -37.701  1.00  0.00      PROA  
ATOM   4975  CA  TYR P 621      29.632  11.117 -36.433  1.00  0.00      PROA  
ATOM   4976  CB  TYR P 621      28.586  11.286 -35.342  1.00  0.00      PROA  
ATOM   4977  CG  TYR P 621      28.154  12.744 -35.045  1.00  0.00      PROA  
ATOM   4978  CD1 TYR P 621      29.149  13.626 -34.428  1.00  0.00      PROA  
ATOM   4979  CE1 TYR P 621      28.821  14.912 -34.028  1.00  0.00      PROA  
ATOM   4980  CZ  TYR P 621      27.513  15.362 -34.196  1.00  0.00      PROA  
ATOM   4981  OH  TYR P 621      27.301  16.686 -33.906  1.00  0.00      PROA  
ATOM   4982  CD2 TYR P 621      26.841  13.184 -35.078  1.00  0.00      PROA  
ATOM   4983  CE2 TYR P 621      26.527  14.490 -34.692  1.00  0.00      PROA  
ATOM   4984  C   TYR P 621      29.942   9.635 -36.760  1.00  0.00      PROA  
ATOM   4985  O   TYR P 621      29.484   8.749 -36.046  1.00  0.00      PROA  
ATOM   4986  N   GLY P 622      30.757   9.391 -37.752  1.00  0.00      PROA  
ATOM   4987  CA  GLY P 622      31.231   8.091 -38.287  1.00  0.00      PROA  
ATOM   4988  C   GLY P 622      30.094   7.337 -38.904  1.00  0.00      PROA  
ATOM   4989  O   GLY P 622      30.056   6.134 -38.788  1.00  0.00      PROA  
ATOM   4990  N   LYS P 623      29.148   8.083 -39.632  1.00  0.00      PROA  
ATOM   4991  CA  LYS P 623      28.067   7.401 -40.357  1.00  0.00      PROA  
ATOM   4992  CB  LYS P 623      26.754   7.478 -39.587  1.00  0.00      PROA  
ATOM   4993  CG  LYS P 623      26.692   6.531 -38.357  1.00  0.00      PROA  
ATOM   4994  CD  LYS P 623      26.413   5.068 -38.662  1.00  0.00      PROA  
ATOM   4995  CE  LYS P 623      25.944   4.319 -37.416  1.00  0.00      PROA  
ATOM   4996  NZ  LYS P 623      26.436   4.861 -36.203  1.00  0.00      PROA  
ATOM   4997  C   LYS P 623      27.777   8.104 -41.627  1.00  0.00      PROA  
ATOM   4998  O   LYS P 623      27.969   9.340 -41.636  1.00  0.00      PROA  
ATOM   4999  N   GLU P 624      27.319   7.448 -42.699  1.00  0.00      PROA  
ATOM   5000  CA  GLU P 624      26.867   8.214 -43.931  1.00  0.00      PROA  
ATOM   5001  CB  GLU P 624      26.947   7.375 -45.184  1.00  0.00      PROA  
ATOM   5002  CG  GLU P 624      28.337   6.753 -45.528  1.00  0.00      PROA  
ATOM   5003  CD  GLU P 624      28.450   6.148 -46.919  1.00  0.00      PROA  
ATOM   5004  OE1 GLU P 624      28.607   4.907 -46.951  1.00  0.00      PROA  
ATOM   5005  OE2 GLU P 624      28.435   6.869 -47.920  1.00  0.00      PROA  
ATOM   5006  C   GLU P 624      25.421   8.610 -43.902  1.00  0.00      PROA  
ATOM   5007  O   GLU P 624      24.536   7.788 -43.908  1.00  0.00      PROA  
ATOM   5008  N   VAL P 625      25.042   9.931 -43.967  1.00  0.00      PROA  
ATOM   5009  CA  VAL P 625      23.702  10.498 -43.655  1.00  0.00      PROA  
ATOM   5010  CB  VAL P 625      23.759  11.466 -42.517  1.00  0.00      PROA  
ATOM   5011  CG1 VAL P 625      22.321  11.821 -42.081  1.00  0.00      PROA  
ATOM   5012  CG2 VAL P 625      24.556  10.815 -41.364  1.00  0.00      PROA  
ATOM   5013  C   VAL P 625      23.236  11.178 -44.933  1.00  0.00      PROA  
ATOM   5014  O   VAL P 625      24.013  11.807 -45.609  1.00  0.00      PROA  
ATOM   5015  N   TYR P 626      21.991  10.995 -45.414  1.00  0.00      PROA  
ATOM   5016  CA  TYR P 626      21.534  11.478 -46.699  1.00  0.00      PROA  
ATOM   5017  CB  TYR P 626      21.223  10.258 -47.657  1.00  0.00      PROA  
ATOM   5018  CG  TYR P 626      20.744  10.674 -49.001  1.00  0.00      PROA  
ATOM   5019  CD1 TYR P 626      19.470  10.436 -49.384  1.00  0.00      PROA  
ATOM   5020  CE1 TYR P 626      18.869  10.910 -50.576  1.00  0.00      PROA  
ATOM   5021  CZ  TYR P 626      19.689  11.693 -51.424  1.00  0.00      PROA  
ATOM   5022  OH  TYR P 626      19.252  12.154 -52.718  1.00  0.00      PROA  
ATOM   5023  CD2 TYR P 626      21.496  11.504 -49.828  1.00  0.00      PROA  
ATOM   5024  CE2 TYR P 626      21.020  11.929 -51.092  1.00  0.00      PROA  
ATOM   5025  C   TYR P 626      20.434  12.399 -46.474  1.00  0.00      PROA  
ATOM   5026  O   TYR P 626      19.405  11.905 -46.066  1.00  0.00      PROA  
ATOM   5027  N   HSD P 627      20.674  13.676 -46.762  1.00  0.00      PROA  
ATOM   5028  CA  HSD P 627      19.681  14.712 -46.735  1.00  0.00      PROA  
ATOM   5029  CB  HSD P 627      20.122  16.095 -46.175  1.00  0.00      PROA  
ATOM   5030  ND1 HSD P 627      21.955  16.602 -44.442  1.00  0.00      PROA  
ATOM   5031  CG  HSD P 627      20.669  16.117 -44.780  1.00  0.00      PROA  
ATOM   5032  CE1 HSD P 627      22.085  16.340 -43.106  1.00  0.00      PROA  
ATOM   5033  NE2 HSD P 627      20.991  15.723 -42.618  1.00  0.00      PROA  
ATOM   5034  CD2 HSD P 627      20.118  15.626 -43.655  1.00  0.00      PROA  
ATOM   5035  C   HSD P 627      19.076  14.951 -48.095  1.00  0.00      PROA  
ATOM   5036  O   HSD P 627      19.827  15.056 -49.064  1.00  0.00      PROA  
ATOM   5037  N   ARG P 628      17.725  15.024 -48.236  1.00  0.00      PROA  
ATOM   5038  CA  ARG P 628      17.102  15.371 -49.537  1.00  0.00      PROA  
ATOM   5039  CB  ARG P 628      15.604  15.074 -49.463  1.00  0.00      PROA  
ATOM   5040  CG  ARG P 628      15.460  13.501 -49.402  1.00  0.00      PROA  
ATOM   5041  CD  ARG P 628      14.073  12.951 -49.546  1.00  0.00      PROA  
ATOM   5042  NE  ARG P 628      13.308  13.085 -48.224  1.00  0.00      PROA  
ATOM   5043  CZ  ARG P 628      13.162  12.069 -47.425  1.00  0.00      PROA  
ATOM   5044  NH1 ARG P 628      14.009  11.086 -47.322  1.00  0.00      PROA  
ATOM   5045  NH2 ARG P 628      12.227  12.033 -46.511  1.00  0.00      PROA  
ATOM   5046  C   ARG P 628      17.232  16.835 -49.932  1.00  0.00      PROA  
ATOM   5047  O   ARG P 628      17.387  17.745 -49.110  1.00  0.00      PROA  
ATOM   5048  N   PRO P 629      17.227  17.080 -51.227  1.00  0.00      PROA  
ATOM   5049  CD  PRO P 629      17.444  16.201 -52.314  1.00  0.00      PROA  
ATOM   5050  CA  PRO P 629      17.025  18.444 -51.692  1.00  0.00      PROA  
ATOM   5051  CB  PRO P 629      16.750  18.278 -53.129  1.00  0.00      PROA  
ATOM   5052  CG  PRO P 629      17.606  17.097 -53.510  1.00  0.00      PROA  
ATOM   5053  C   PRO P 629      15.916  19.247 -50.963  1.00  0.00      PROA  
ATOM   5054  O   PRO P 629      14.783  18.810 -50.926  1.00  0.00      PROA  
ATOM   5055  N   SER P 630      16.163  20.475 -50.411  1.00  0.00      PROA  
ATOM   5056  CA  SER P 630      15.197  21.459 -49.857  1.00  0.00      PROA  
ATOM   5057  CB  SER P 630      15.798  22.787 -49.170  1.00  0.00      PROA  
ATOM   5058  OG  SER P 630      16.438  23.593 -50.090  1.00  0.00      PROA  
ATOM   5059  C   SER P 630      14.122  21.890 -50.892  1.00  0.00      PROA  
ATOM   5060  O   SER P 630      14.315  21.857 -52.097  1.00  0.00      PROA  
ATOM   5061  N   ARG P 631      12.928  22.382 -50.422  1.00  0.00      PROA  
ATOM   5062  CA  ARG P 631      11.925  23.097 -51.239  1.00  0.00      PROA  
ATOM   5063  CB  ARG P 631      10.555  23.261 -50.508  1.00  0.00      PROA
[truncated: 86,905 more chars]
