# Supplementary material for: Kinetic and structural mechanism for DNA unwinding by a non-hexameric helicase
Source: Nat Commun. 2021 Dec 1;12:7015. doi: 10.1038/s41467-021-27304-6 (PMC8636605; doi:10.1038/s41467-021-27304-6)
Supplement: Supplementary file 4 — Supplementary Data 1 [file 41467_2021_27304_MOESM4_ESM.zip › MD_SI/3t_i.pdb]

ATOM      1  N   MET P   1      16.980  78.107  72.001  0.00  0.00      PROA  
ATOM      2  CA  MET P   1      15.862  77.926  71.083  0.00  0.00      PROA  
ATOM      3  CB  MET P   1      16.322  78.103  69.571  0.00  0.00      PROA  
ATOM      4  CG  MET P   1      16.999  79.424  69.139  0.00  0.00      PROA  
ATOM      5  SD  MET P   1      15.918  80.789  69.674  0.00  0.00      PROA  
ATOM      6  CE  MET P   1      17.098  81.883  68.816  0.00  0.00      PROA  
ATOM      7  C   MET P   1      15.118  76.651  71.327  0.00  0.00      PROA  
ATOM      8  O   MET P   1      15.719  75.688  71.718  0.00  0.00      PROA  
ATOM      9  N   ASP P   2      13.848  76.579  70.974  0.00  0.00      PROA  
ATOM     10  CA  ASP P   2      13.015  75.474  71.002  0.00  0.00      PROA  
ATOM     11  CB  ASP P   2      11.453  75.808  70.590  0.00  0.00      PROA  
ATOM     12  CG  ASP P   2      10.815  76.873  71.412  0.00  0.00      PROA  
ATOM     13  OD1 ASP P   2       9.683  77.324  71.043  0.00  0.00      PROA  
ATOM     14  OD2 ASP P   2      11.265  77.185  72.533  0.00  0.00      PROA  
ATOM     15  C   ASP P   2      13.546  74.443  69.924  0.00  0.00      PROA  
ATOM     16  O   ASP P   2      13.594  74.641  68.725  0.00  0.00      PROA  
ATOM     17  N   VAL P   3      13.842  73.191  70.376  0.00  0.00      PROA  
ATOM     18  CA  VAL P   3      14.103  71.956  69.535  0.00  0.00      PROA  
ATOM     19  CB  VAL P   3      12.868  71.046  69.309  0.00  0.00      PROA  
ATOM     20  CG1 VAL P   3      12.327  70.717  70.709  0.00  0.00      PROA  
ATOM     21  CG2 VAL P   3      11.789  71.577  68.356  0.00  0.00      PROA  
ATOM     22  C   VAL P   3      14.951  72.128  68.276  0.00  0.00      PROA  
ATOM     23  O   VAL P   3      14.519  71.788  67.175  0.00  0.00      PROA  
ATOM     24  N   SER P   4      16.152  72.605  68.423  0.00  0.00      PROA  
ATOM     25  CA  SER P   4      17.065  72.936  67.331  0.00  0.00      PROA  
ATOM     26  CB  SER P   4      18.248  73.762  67.845  0.00  0.00      PROA  
ATOM     27  OG  SER P   4      17.761  74.857  68.610  0.00  0.00      PROA  
ATOM     28  C   SER P   4      17.545  71.716  66.522  0.00  0.00      PROA  
ATOM     29  O   SER P   4      17.714  71.743  65.331  0.00  0.00      PROA  
ATOM     30  N   TYR P   5      17.824  70.594  67.209  0.00  0.00      PROA  
ATOM     31  CA  TYR P   5      18.186  69.365  66.504  0.00  0.00      PROA  
ATOM     32  CB  TYR P   5      19.746  69.528  66.362  0.00  0.00      PROA  
ATOM     33  CG  TYR P   5      20.450  68.433  65.645  0.00  0.00      PROA  
ATOM     34  CD1 TYR P   5      20.227  68.153  64.269  0.00  0.00      PROA  
ATOM     35  CE1 TYR P   5      21.059  67.229  63.606  0.00  0.00      PROA  
ATOM     36  CZ  TYR P   5      22.026  66.591  64.266  0.00  0.00      PROA  
ATOM     37  OH  TYR P   5      22.743  65.624  63.486  0.00  0.00      PROA  
ATOM     38  CD2 TYR P   5      21.605  67.815  66.206  0.00  0.00      PROA  
ATOM     39  CE2 TYR P   5      22.271  66.774  65.571  0.00  0.00      PROA  
ATOM     40  C   TYR P   5      17.703  68.046  67.114  0.00  0.00      PROA  
ATOM     41  O   TYR P   5      17.851  66.964  66.595  0.00  0.00      PROA  
ATOM     42  N   LEU P   6      16.935  68.189  68.208  0.00  0.00      PROA  
ATOM     43  CA  LEU P   6      16.451  67.187  69.080  0.00  0.00      PROA  
ATOM     44  CB  LEU P   6      15.462  67.730  70.228  0.00  0.00      PROA  
ATOM     45  CG  LEU P   6      15.222  66.765  71.441  0.00  0.00      PROA  
ATOM     46  CD1 LEU P   6      16.518  66.602  72.207  0.00  0.00      PROA  
ATOM     47  CD2 LEU P   6      14.106  67.302  72.306  0.00  0.00      PROA  
ATOM     48  C   LEU P   6      15.477  66.217  68.348  0.00  0.00      PROA  
ATOM     49  O   LEU P   6      15.457  65.048  68.633  0.00  0.00      PROA  
ATOM     50  N   LEU P   7      14.596  66.698  67.434  0.00  0.00      PROA  
ATOM     51  CA  LEU P   7      13.612  65.859  66.779  0.00  0.00      PROA  
ATOM     52  CB  LEU P   7      12.185  66.573  66.750  0.00  0.00      PROA  
ATOM     53  CG  LEU P   7      11.764  67.303  68.067  0.00  0.00      PROA  
ATOM     54  CD1 LEU P   7      10.532  68.202  67.824  0.00  0.00      PROA  
ATOM     55  CD2 LEU P   7      11.313  66.271  69.118  0.00  0.00      PROA  
ATOM     56  C   LEU P   7      14.106  65.568  65.363  0.00  0.00      PROA  
ATOM     57  O   LEU P   7      13.601  64.646  64.688  0.00  0.00      PROA  
ATOM     58  N   ASP P   8      15.148  66.271  64.888  0.00  0.00      PROA  
ATOM     59  CA  ASP P   8      15.556  66.351  63.505  0.00  0.00      PROA  
ATOM     60  CB  ASP P   8      15.572  67.869  63.036  0.00  0.00      PROA  
ATOM     61  CG  ASP P   8      14.169  68.446  62.905  0.00  0.00      PROA  
ATOM     62  OD1 ASP P   8      13.426  68.666  63.844  0.00  0.00      PROA  
ATOM     63  OD2 ASP P   8      13.758  68.832  61.800  0.00  0.00      PROA  
ATOM     64  C   ASP P   8      16.851  65.537  63.266  0.00  0.00      PROA  
ATOM     65  O   ASP P   8      17.425  65.358  62.219  0.00  0.00      PROA  
ATOM     66  N   SER P   9      17.346  64.998  64.364  0.00  0.00      PROA  
ATOM     67  CA  SER P   9      18.464  64.084  64.405  0.00  0.00      PROA  
ATOM     68  CB  SER P   9      19.501  64.371  65.602  0.00  0.00      PROA  
ATOM     69  OG  SER P   9      19.045  64.242  66.927  0.00  0.00      PROA  
ATOM     70  C   SER P   9      18.071  62.573  64.543  0.00  0.00      PROA  
ATOM     71  O   SER P   9      18.806  61.627  64.097  0.00  0.00      PROA  
ATOM     72  N   LEU P  10      16.856  62.443  64.968  0.00  0.00      PROA  
ATOM     73  CA  LEU P  10      16.082  61.147  64.938  0.00  0.00      PROA  
ATOM     74  CB  LEU P  10      14.953  61.216  65.986  0.00  0.00      PROA  
ATOM     75  CG  LEU P  10      15.348  61.451  67.535  0.00  0.00      PROA  
ATOM     76  CD1 LEU P  10      14.115  61.709  68.449  0.00  0.00      PROA  
ATOM     77  CD2 LEU P  10      16.044  60.213  68.038  0.00  0.00      PROA  
ATOM     78  C   LEU P  10      15.446  60.838  63.616  0.00  0.00      PROA  
ATOM     79  O   LEU P  10      15.213  61.805  62.824  0.00  0.00      PROA  
ATOM     80  N   ASN P  11      15.122  59.528  63.336  0.00  0.00      PROA  
ATOM     81  CA  ASN P  11      14.340  58.976  62.185  0.00  0.00      PROA  
ATOM     82  CB  ASN P  11      14.493  57.420  62.210  0.00  0.00      PROA  
ATOM     83  CG  ASN P  11      16.004  57.119  61.895  0.00  0.00      PROA  
ATOM     84  OD1 ASN P  11      16.701  58.022  61.394  0.00  0.00      PROA  
ATOM     85  ND2 ASN P  11      16.509  55.846  62.191  0.00  0.00      PROA  
ATOM     86  C   ASN P  11      12.888  59.390  62.371  0.00  0.00      PROA  
ATOM     87  O   ASN P  11      12.406  59.701  63.486  0.00  0.00      PROA  
ATOM     88  N   ASP P  12      12.061  59.331  61.244  0.00  0.00      PROA  
ATOM     89  CA  ASP P  12      10.810  59.914  61.043  0.00  0.00      PROA  
ATOM     90  CB  ASP P  12      10.213  59.244  59.778  0.00  0.00      PROA  
ATOM     91  CG  ASP P  12      10.939  59.586  58.470  0.00  0.00      PROA  
ATOM     92  OD1 ASP P  12      12.077  60.206  58.458  0.00  0.00      PROA  
ATOM     93  OD2 ASP P  12      10.474  59.041  57.430  0.00  0.00      PROA  
ATOM     94  C   ASP P  12       9.808  59.605  62.163  0.00  0.00      PROA  
ATOM     95  O   ASP P  12       9.135  60.481  62.677  0.00  0.00      PROA  
ATOM     96  N   LYS P  13       9.674  58.372  62.616  0.00  0.00      PROA  
ATOM     97  CA  LYS P  13       8.653  57.946  63.653  0.00  0.00      PROA  
ATOM     98  CB  LYS P  13       8.331  56.441  63.442  0.00  0.00      PROA  
ATOM     99  CG  LYS P  13       8.051  56.189  61.928  0.00  0.00      PROA  
ATOM    100  CD  LYS P  13       6.951  57.057  61.264  0.00  0.00      PROA  
ATOM    101  CE  LYS P  13       5.483  56.596  61.454  0.00  0.00      PROA  
ATOM    102  NZ  LYS P  13       4.963  56.933  62.748  0.00  0.00      PROA  
ATOM    103  C   LYS P  13       9.051  58.044  65.130  0.00  0.00      PROA  
ATOM    104  O   LYS P  13       8.228  58.197  66.046  0.00  0.00      PROA  
ATOM    105  N   GLN P  14      10.351  58.024  65.361  0.00  0.00      PROA  
ATOM    106  CA  GLN P  14      11.051  58.099  66.599  0.00  0.00      PROA  
ATOM    107  CB  GLN P  14      12.588  57.959  66.415  0.00  0.00      PROA  
ATOM    108  CG  GLN P  14      13.048  56.517  65.927  0.00  0.00      PROA  
ATOM    109  CD  GLN P  14      14.573  56.382  65.688  0.00  0.00      PROA  
ATOM    110  OE1 GLN P  14      15.212  57.381  65.433  0.00  0.00      PROA  
ATOM    111  NE2 GLN P  14      15.144  55.199  65.898  0.00  0.00      PROA  
ATOM    112  C   GLN P  14      10.854  59.470  67.129  0.00  0.00      PROA  
ATOM    113  O   GLN P  14      10.724  59.718  68.356  0.00  0.00      PROA  
ATOM    114  N   ARG P  15      10.733  60.582  66.223  0.00  0.00      PROA  
ATOM    115  CA  ARG P  15      10.696  61.912  66.740  0.00  0.00      PROA  
ATOM    116  CB  ARG P  15      11.166  62.832  65.666  0.00  0.00      PROA  
ATOM    117  CG  ARG P  15      10.058  63.229  64.541  0.00  0.00      PROA  
ATOM    118  CD  ARG P  15      10.618  63.608  63.163  0.00  0.00      PROA  
ATOM    119  NE  ARG P  15       9.460  63.964  62.306  0.00  0.00      PROA  
ATOM    120  CZ  ARG P  15       9.551  64.189  60.985  0.00  0.00      PROA  
ATOM    121  NH1 ARG P  15      10.681  63.775  60.374  0.00  0.00      PROA  
ATOM    122  NH2 ARG P  15       8.645  64.837  60.356  0.00  0.00      PROA  
ATOM    123  C   ARG P  15       9.253  62.337  67.158  0.00  0.00      PROA  
ATOM    124  O   ARG P  15       9.005  63.283  67.895  0.00  0.00      PROA  
ATOM    125  N   GLU P  16       8.269  61.480  66.783  0.00  0.00      PROA  
ATOM    126  CA  GLU P  16       6.822  61.638  67.051  0.00  0.00      PROA  
ATOM    127  CB  GLU P  16       6.066  60.883  65.917  0.00  0.00      PROA  
ATOM    128  CG  GLU P  16       6.241  61.550  64.510  0.00  0.00      PROA  
ATOM    129  CD  GLU P  16       5.229  60.997  63.513  0.00  0.00      PROA  
ATOM    130  OE1 GLU P  16       4.309  61.777  63.087  0.00  0.00      PROA  
ATOM    131  OE2 GLU P  16       5.352  59.805  63.080  0.00  0.00      PROA  
ATOM    132  C   GLU P  16       6.455  61.137  68.458  0.00  0.00      PROA  
ATOM    133  O   GLU P  16       5.624  61.724  69.095  0.00  0.00      PROA  
ATOM    134  N   ALA P  17       7.243  60.178  68.921  0.00  0.00      PROA  
ATOM    135  CA  ALA P  17       7.200  59.719  70.284  0.00  0.00      PROA  
ATOM    136  CB  ALA P  17       8.020  58.508  70.344  0.00  0.00      PROA  
ATOM    137  C   ALA P  17       7.554  60.776  71.387  0.00  0.00      PROA  
ATOM    138  O   ALA P  17       6.903  60.886  72.426  0.00  0.00      PROA  
ATOM    139  N   VAL P  18       8.593  61.583  71.012  0.00  0.00      PROA  
ATOM    140  CA  VAL P  18       9.165  62.716  71.828  0.00  0.00      PROA  
ATOM    141  CB  VAL P  18      10.458  63.199  71.203  0.00  0.00      PROA  
ATOM    142  CG1 VAL P  18      11.101  64.335  72.048  0.00  0.00      PROA  
ATOM    143  CG2 VAL P  18      11.389  62.036  71.239  0.00  0.00      PROA  
ATOM    144  C   VAL P  18       8.225  63.839  72.059  0.00  0.00      PROA  
ATOM    145  O   VAL P  18       8.130  64.399  73.150  0.00  0.00      PROA  
ATOM    146  N   ALA P  19       7.393  64.134  71.050  0.00  0.00      PROA  
ATOM    147  CA  ALA P  19       6.596  65.391  71.085  0.00  0.00      PROA  
ATOM    148  CB  ALA P  19       6.645  66.118  69.710  0.00  0.00      PROA  
ATOM    149  C   ALA P  19       5.225  65.209  71.635  0.00  0.00      PROA  
ATOM    150  O   ALA P  19       4.517  66.171  71.763  0.00  0.00      PROA  
ATOM    151  N   ALA P  20       4.930  63.935  72.077  0.00  0.00      PROA  
ATOM    152  CA  ALA P  20       3.662  63.511  72.580  0.00  0.00      PROA  
ATOM    153  CB  ALA P  20       3.713  62.090  72.992  0.00  0.00      PROA  
ATOM    154  C   ALA P  20       3.157  64.291  73.818  0.00  0.00      PROA  
ATOM    155  O   ALA P  20       3.918  64.788  74.603  0.00  0.00      PROA  
ATOM    156  N   PRO P  21       1.854  64.407  74.033  0.00  0.00      PROA  
ATOM    157  CD  PRO P  21       0.761  63.978  73.143  0.00  0.00      PROA  
ATOM    158  CA  PRO P  21       1.198  64.801  75.277  0.00  0.00      PROA  
ATOM    159  CB  PRO P  21      -0.321  64.658  75.054  0.00  0.00      PROA  
ATOM    160  CG  PRO P  21      -0.486  63.624  73.963  0.00  0.00      PROA  
ATOM    161  C   PRO P  21       1.695  64.085  76.543  0.00  0.00      PROA  
ATOM    162  O   PRO P  21       2.491  63.117  76.436  0.00  0.00      PROA  
ATOM    163  N   ARG P  22       1.310  64.620  77.710  0.00  0.00      PROA  
ATOM    164  CA  ARG P  22       1.726  64.246  79.000  0.00  0.00      PROA  
ATOM    165  CB  ARG P  22       1.350  65.396  79.985  0.00  0.00      PROA  
ATOM    166  CG  ARG P  22       2.109  66.820  79.717  0.00  0.00      PROA  
ATOM    167  CD  ARG P  22       1.830  67.891  80.803  0.00  0.00      PROA  
ATOM    168  NE  ARG P  22       2.662  69.016  80.301  0.00  0.00      PROA  
ATOM    169  CZ  ARG P  22       2.535  70.276  80.713  0.00  0.00      PROA  
ATOM    170  NH1 ARG P  22       1.789  70.709  81.671  0.00  0.00      PROA  
ATOM    171  NH2 ARG P  22       3.234  71.178  80.071  0.00  0.00      PROA  
ATOM    172  C   ARG P  22       1.159  62.873  79.509  0.00  0.00      PROA  
ATOM    173  O   ARG P  22       1.826  62.140  80.293  0.00  0.00      PROA  
ATOM    174  N   SER P  23       0.001  62.404  78.959  0.00  0.00      PROA  
ATOM    175  CA  SER P  23      -0.575  61.126  79.097  0.00  0.00      PROA  
ATOM    176  CB  SER P  23      -1.648  60.877  77.990  0.00  0.00      PROA  
ATOM    177  OG  SER P  23      -2.521  61.984  77.875  0.00  0.00      PROA  
ATOM    178  C   SER P  23       0.304  59.908  79.206  0.00  0.00      PROA  
ATOM    179  O   SER P  23       1.340  59.847  78.588  0.00  0.00      PROA  
ATOM    180  N   ASN P  24      -0.061  58.818  79.982  0.00  0.00      PROA  
ATOM    181  CA  ASN P  24       0.548  57.505  79.905  0.00  0.00      PROA  
ATOM    182  CB  ASN P  24      -0.100  56.437  80.855  0.00  0.00      PROA  
ATOM    183  CG  ASN P  24      -0.055  56.887  82.274  0.00  0.00      PROA  
ATOM    184  OD1 ASN P  24       0.607  57.876  82.635  0.00  0.00      PROA  
ATOM    185  ND2 ASN P  24      -0.779  56.257  83.284  0.00  0.00      PROA  
ATOM    186  C   ASN P  24       0.720  56.999  78.531  0.00  0.00      PROA  
ATOM    187  O   ASN P  24      -0.107  57.227  77.653  0.00  0.00      PROA  
ATOM    188  N   LEU P  25       1.849  56.366  78.324  0.00  0.00      PROA  
ATOM    189  CA  LEU P  25       2.425  56.210  77.061  0.00  0.00      PROA  
ATOM    190  CB  LEU P  25       3.501  57.268  76.902  0.00  0.00      PROA  
ATOM    191  CG  LEU P  25       4.388  57.237  75.624  0.00  0.00      PROA  
ATOM    192  CD1 LEU P  25       3.627  57.545  74.315  0.00  0.00      PROA  
ATOM    193  CD2 LEU P  25       5.619  58.161  75.790  0.00  0.00      PROA  
ATOM    194  C   LEU P  25       2.963  54.815  76.840  0.00  0.00      PROA  
ATOM    195  O   LEU P  25       3.620  54.206  77.630  0.00  0.00      PROA  
ATOM    196  N   LEU P  26       2.734  54.188  75.681  0.00  0.00      PROA  
ATOM    197  CA  LEU P  26       3.331  52.961  75.304  0.00  0.00      PROA  
ATOM    198  CB  LEU P  26       2.329  51.785  75.213  0.00  0.00      PROA  
ATOM    199  CG  LEU P  26       2.711  50.449  74.575  0.00  0.00      PROA  
ATOM    200  CD1 LEU P  26       3.885  49.783  75.342  0.00  0.00      PROA  
ATOM    201  CD2 LEU P  26       1.599  49.429  74.543  0.00  0.00      PROA  
ATOM    202  C   LEU P  26       3.980  53.009  73.938  0.00  0.00      PROA  
ATOM    203  O   LEU P  26       3.321  53.382  72.993  0.00  0.00      PROA  
ATOM    204  N   VAL P  27       5.308  52.785  73.897  0.00  0.00      PROA  
ATOM    205  CA  VAL P  27       6.107  52.733  72.605  0.00  0.00      PROA  
ATOM    206  CB  VAL P  27       7.383  53.584  72.785  0.00  0.00      PROA  
ATOM    207  CG1 VAL P  27       8.369  53.286  71.666  0.00  0.00      PROA  
ATOM    208  CG2 VAL P  27       7.036  55.068  72.637  0.00  0.00      PROA  
ATOM    209  C   VAL P  27       6.387  51.242  72.424  0.00  0.00      PROA  
ATOM    210  O   VAL P  27       7.242  50.669  73.024  0.00  0.00      PROA  
ATOM    211  N   LEU P  28       5.800  50.568  71.397  0.00  0.00      PROA  
ATOM    212  CA  LEU P  28       6.299  49.271  70.944  0.00  0.00      PROA  
ATOM    213  CB  LEU P  28       5.214  48.661  70.102  0.00  0.00      PROA  
ATOM    214  CG  LEU P  28       5.392  47.117  69.950  0.00  0.00      PROA  
ATOM    215  CD1 LEU P  28       5.134  46.357  71.338  0.00  0.00      PROA  
ATOM    216  CD2 LEU P  28       4.272  46.575  69.018  0.00  0.00      PROA  
ATOM    217  C   LEU P  28       7.587  49.331  70.274  0.00  0.00      PROA  
ATOM    218  O   LEU P  28       7.668  49.675  69.103  0.00  0.00      PROA  
ATOM    219  N   ALA P  29       8.621  48.919  71.003  0.00  0.00      PROA  
ATOM    220  CA  ALA P  29       9.991  48.927  70.534  0.00  0.00      PROA  
ATOM    221  CB  ALA P  29      11.013  49.370  71.587  0.00  0.00      PROA  
ATOM    222  C   ALA P  29      10.497  47.545  70.243  0.00  0.00      PROA  
ATOM    223  O   ALA P  29      10.992  46.720  71.034  0.00  0.00      PROA  
ATOM    224  N   GLY P  30      10.313  47.243  68.949  0.00  0.00      PROA  
ATOM    225  CA  GLY P  30      11.031  46.182  68.293  0.00  0.00      PROA  
ATOM    226  C   GLY P  30      12.519  46.045  68.584  0.00  0.00      PROA  
ATOM    227  O   GLY P  30      13.201  46.978  68.965  0.00  0.00      PROA  
ATOM    228  N   ALA P  31      13.157  44.940  68.205  0.00  0.00      PROA  
ATOM    229  CA  ALA P  31      14.590  44.641  68.068  0.00  0.00      PROA  
ATOM    230  CB  ALA P  31      14.673  43.207  67.537  0.00  0.00      PROA  
ATOM    231  C   ALA P  31      15.308  45.659  67.199  0.00  0.00      PROA  
ATOM    232  O   ALA P  31      14.966  45.912  66.016  0.00  0.00      PROA  
ATOM    233  N   GLY P  32      16.400  46.225  67.640  0.00  0.00      PROA  
ATOM    234  CA  GLY P  32      17.183  47.243  66.910  0.00  0.00      PROA  
ATOM    235  C   GLY P  32      16.484  48.397  66.361  0.00  0.00      PROA  
ATOM    236  O   GLY P  32      16.879  48.792  65.260  0.00  0.00      PROA  
ATOM    237  N   SER P  33      15.473  48.953  67.062  0.00  0.00      PROA  
ATOM    238  CA  SER P  33      14.604  50.062  66.578  0.00  0.00      PROA  
ATOM    239  CB  SER P  33      13.071  49.859  66.957  0.00  0.00      PROA  
ATOM    240  OG  SER P  33      12.931  49.693  68.357  0.00  0.00      PROA  
ATOM    241  C   SER P  33      15.075  51.351  67.218  0.00  0.00      PROA  
ATOM    242  O   SER P  33      14.716  52.452  66.762  0.00  0.00      PROA  
ATOM    243  N   GLY P  34      15.989  51.312  68.219  0.00  0.00      PROA  
ATOM    244  CA  GLY P  34      16.669  52.554  68.721  0.00  0.00      PROA  
ATOM    245  C   GLY P  34      16.111  53.106  69.982  0.00  0.00      PROA  
ATOM    246  O   GLY P  34      15.978  54.321  70.134  0.00  0.00      PROA  
ATOM    247  N   LYS P  35      15.768  52.260  70.977  0.00  0.00      PROA  
ATOM    248  CA  LYS P  35      14.907  52.664  72.048  0.00  0.00      PROA  
ATOM    249  CB  LYS P  35      14.281  51.404  72.758  0.00  0.00      PROA  
ATOM    250  CG  LYS P  35      15.392  50.535  73.370  0.00  0.00      PROA  
ATOM    251  CD  LYS P  35      14.889  49.372  74.270  0.00  0.00      PROA  
ATOM    252  CE  LYS P  35      15.944  48.463  74.981  0.00  0.00      PROA  
ATOM    253  NZ  LYS P  35      16.658  49.325  75.932  0.00  0.00      PROA  
ATOM    254  C   LYS P  35      15.614  53.649  73.030  0.00  0.00      PROA  
ATOM    255  O   LYS P  35      14.887  54.502  73.538  0.00  0.00      PROA  
ATOM    256  N   THR P  36      16.882  53.600  73.195  0.00  0.00      PROA  
ATOM    257  CA  THR P  36      17.622  54.648  73.970  0.00  0.00      PROA  
ATOM    258  CB  THR P  36      19.084  54.307  74.085  0.00  0.00      PROA  
ATOM    259  OG1 THR P  36      19.256  52.963  74.547  0.00  0.00      PROA  
ATOM    260  CG2 THR P  36      19.803  55.200  75.148  0.00  0.00      PROA  
ATOM    261  C   THR P  36      17.479  56.040  73.389  0.00  0.00      PROA  
ATOM    262  O   THR P  36      17.324  56.996  74.094  0.00  0.00      PROA  
ATOM    263  N   ARG P  37      17.529  56.261  72.024  0.00  0.00      PROA  
ATOM    264  CA  ARG P  37      17.366  57.511  71.334  0.00  0.00      PROA  
ATOM    265  CB  ARG P  37      17.415  57.260  69.742  0.00  0.00      PROA  
ATOM    266  CG  ARG P  37      18.613  56.437  69.188  0.00  0.00      PROA  
ATOM    267  CD  ARG P  37      18.583  56.369  67.710  0.00  0.00      PROA  
ATOM    268  NE  ARG P  37      19.039  57.677  67.169  0.00  0.00      PROA  
ATOM    269  CZ  ARG P  37      19.220  57.973  65.865  0.00  0.00      PROA  
ATOM    270  NH1 ARG P  37      19.136  57.174  64.852  0.00  0.00      PROA  
ATOM    271  NH2 ARG P  37      19.305  59.223  65.519  0.00  0.00      PROA  
ATOM    272  C   ARG P  37      16.060  58.173  71.653  0.00  0.00      PROA  
ATOM    273  O   ARG P  37      16.061  59.387  71.946  0.00  0.00      PROA  
ATOM    274  N   VAL P  38      15.062  57.271  71.625  0.00  0.00      PROA  
ATOM    275  CA  VAL P  38      13.726  57.743  71.850  0.00  0.00      PROA  
ATOM    276  CB  VAL P  38      12.746  56.617  71.400  0.00  0.00      PROA  
ATOM    277  CG1 VAL P  38      11.255  57.094  71.603  0.00  0.00      PROA  
ATOM    278  CG2 VAL P  38      13.040  56.319  69.932  0.00  0.00      PROA  
ATOM    279  C   VAL P  38      13.477  58.191  73.284  0.00  0.00      PROA  
ATOM    280  O   VAL P  38      13.006  59.378  73.527  0.00  0.00      PROA  
ATOM    281  N   LEU P  39      13.957  57.339  74.249  0.00  0.00      PROA  
ATOM    282  CA  LEU P  39      13.821  57.651  75.670  0.00  0.00      PROA  
ATOM    283  CB  LEU P  39      14.330  56.477  76.524  0.00  0.00      PROA  
ATOM    284  CG  LEU P  39      13.270  55.372  76.479  0.00  0.00      PROA  
ATOM    285  CD1 LEU P  39      14.019  53.947  76.723  0.00  0.00      PROA  
ATOM    286  CD2 LEU P  39      12.363  55.582  77.614  0.00  0.00      PROA  
ATOM    287  C   LEU P  39      14.598  58.939  76.056  0.00  0.00      PROA  
ATOM    288  O   LEU P  39      14.011  59.811  76.745  0.00  0.00      PROA  
ATOM    289  N   VAL P  40      15.825  59.002  75.640  0.00  0.00      PROA  
ATOM    290  CA  VAL P  40      16.718  60.093  75.920  0.00  0.00      PROA  
ATOM    291  CB  VAL P  40      18.191  59.671  75.623  0.00  0.00      PROA  
ATOM    292  CG1 VAL P  40      19.141  60.878  75.663  0.00  0.00      PROA  
ATOM    293  CG2 VAL P  40      18.647  58.646  76.693  0.00  0.00      PROA  
ATOM    294  C   VAL P  40      16.411  61.451  75.298  0.00  0.00      PROA  
ATOM    295  O   VAL P  40      16.678  62.556  75.909  0.00  0.00      PROA  
ATOM    296  N   HSD P  41      15.814  61.411  74.136  0.00  0.00      PROA  
ATOM    297  CA  HSD P  41      15.287  62.594  73.540  0.00  0.00      PROA  
ATOM    298  CB  HSD P  41      15.247  62.461  72.009  0.00  0.00      PROA  
ATOM    299  ND1 HSD P  41      16.974  63.329  70.196  0.00  0.00      PROA  
ATOM    300  CG  HSD P  41      16.621  62.541  71.298  0.00  0.00      PROA  
ATOM    301  CE1 HSD P  41      18.239  63.017  69.901  0.00  0.00      PROA  
ATOM    302  NE2 HSD P  41      18.704  62.084  70.666  0.00  0.00      PROA  
ATOM    303  CD2 HSD P  41      17.678  61.759  71.557  0.00  0.00      PROA  
ATOM    304  C   HSD P  41      13.954  62.975  74.109  0.00  0.00      PROA  
ATOM    305  O   HSD P  41      13.669  64.181  74.099  0.00  0.00      PROA  
ATOM    306  N   ARG P  42      13.130  62.066  74.557  0.00  0.00      PROA  
ATOM    307  CA  ARG P  42      11.953  62.319  75.370  0.00  0.00      PROA  
ATOM    308  CB  ARG P  42      11.101  61.035  75.577  0.00  0.00      PROA  
ATOM    309  CG  ARG P  42       9.782  61.313  76.343  0.00  0.00      PROA  
ATOM    310  CD  ARG P  42       8.774  62.291  75.654  0.00  0.00      PROA  
ATOM    311  NE  ARG P  42       7.532  62.538  76.507  0.00  0.00      PROA  
ATOM    312  CZ  ARG P  42       6.700  63.569  76.423  0.00  0.00      PROA  
ATOM    313  NH1 ARG P  42       6.577  64.376  75.386  0.00  0.00      PROA  
ATOM    314  NH2 ARG P  42       5.728  63.551  77.357  0.00  0.00      PROA  
ATOM    315  C   ARG P  42      12.317  62.956  76.702  0.00  0.00      PROA  
ATOM    316  O   ARG P  42      11.653  63.940  77.144  0.00  0.00      PROA  
ATOM    317  N   ILE P  43      13.322  62.466  77.401  0.00  0.00      PROA  
ATOM    318  CA  ILE P  43      13.860  63.068  78.684  0.00  0.00      PROA  
ATOM    319  CB  ILE P  43      14.985  62.184  79.330  0.00  0.00      PROA  
ATOM    320  CG2 ILE P  43      15.767  62.925  80.444  0.00  0.00      PROA  
ATOM    321  CG1 ILE P  43      14.454  60.775  79.673  0.00  0.00      PROA  
ATOM    322  CD  ILE P  43      15.456  59.636  79.736  0.00  0.00      PROA  
ATOM    323  C   ILE P  43      14.262  64.541  78.387  0.00  0.00      PROA  
ATOM    324  O   ILE P  43      13.993  65.490  79.150  0.00  0.00      PROA  
ATOM    325  N   ALA P  44      15.055  64.700  77.352  0.00  0.00      PROA  
ATOM    326  CA  ALA P  44      15.522  66.015  77.016  0.00  0.00      PROA  
ATOM    327  CB  ALA P  44      16.468  65.863  75.833  0.00  0.00      PROA  
ATOM    328  C   ALA P  44      14.363  66.976  76.688  0.00  0.00      PROA  
ATOM    329  O   ALA P  44      14.317  68.113  77.143  0.00  0.00      PROA  
ATOM    330  N   TRP P  45      13.359  66.495  75.944  0.00  0.00      PROA  
ATOM    331  CA  TRP P  45      12.137  67.245  75.710  0.00  0.00      PROA  
ATOM    332  CB  TRP P  45      11.112  66.424  74.841  0.00  0.00      PROA  
ATOM    333  CG  TRP P  45       9.644  66.931  74.779  0.00  0.00      PROA  
ATOM    334  CD1 TRP P  45       8.629  66.957  75.707  0.00  0.00      PROA  
ATOM    335  NE1 TRP P  45       7.538  67.505  75.156  0.00  0.00      PROA  
ATOM    336  CE2 TRP P  45       7.825  67.931  73.855  0.00  0.00      PROA  
ATOM    337  CD2 TRP P  45       9.152  67.630  73.614  0.00  0.00      PROA  
ATOM    338  CE3 TRP P  45       9.659  67.983  72.383  0.00  0.00      PROA  
ATOM    339  CZ3 TRP P  45       8.948  68.789  71.551  0.00  0.00      PROA  
ATOM    340  CZ2 TRP P  45       7.039  68.508  72.955  0.00  0.00      PROA  
ATOM    341  CH2 TRP P  45       7.605  69.020  71.753  0.00  0.00      PROA  
ATOM    342  C   TRP P  45      11.456  67.518  77.008  0.00  0.00      PROA  
ATOM    343  O   TRP P  45      10.974  68.598  77.272  0.00  0.00      PROA  
ATOM    344  N   LEU P  46      11.289  66.526  77.964  0.00  0.00      PROA  
ATOM    345  CA  LEU P  46      10.651  66.731  79.265  0.00  0.00      PROA  
ATOM    346  CB  LEU P  46      10.570  65.400  80.171  0.00  0.00      PROA  
ATOM    347  CG  LEU P  46       9.527  64.372  79.686  0.00  0.00      PROA  
ATOM    348  CD1 LEU P  46       9.958  62.963  80.113  0.00  0.00      PROA  
ATOM    349  CD2 LEU P  46       8.152  64.728  80.350  0.00  0.00      PROA  
ATOM    350  C   LEU P  46      11.354  67.819  80.056  0.00  0.00      PROA  
ATOM    351  O   LEU P  46      10.676  68.738  80.475  0.00  0.00      PROA  
ATOM    352  N   MET P  47      12.649  67.779  80.260  0.00  0.00      PROA  
ATOM    353  CA  MET P  47      13.516  68.838  80.790  0.00  0.00      PROA  
ATOM    354  CB  MET P  47      14.958  68.350  80.795  0.00  0.00      PROA  
ATOM    355  CG  MET P  47      15.255  67.026  81.615  0.00  0.00      PROA  
ATOM    356  SD  MET P  47      16.897  66.377  81.406  0.00  0.00      PROA  
ATOM    357  CE  MET P  47      17.928  67.907  81.763  0.00  0.00      PROA  
ATOM    358  C   MET P  47      13.509  70.225  80.165  0.00  0.00      PROA  
ATOM    359  O   MET P  47      13.550  71.225  80.831  0.00  0.00      PROA  
ATOM    360  N   SER P  48      13.614  70.346  78.840  0.00  0.00      PROA  
ATOM    361  CA  SER P  48      13.737  71.646  78.171  0.00  0.00      PROA  
ATOM    362  CB  SER P  48      14.765  71.562  76.959  0.00  0.00      PROA  
ATOM    363  OG  SER P  48      14.386  70.638  75.995  0.00  0.00      PROA  
ATOM    364  C   SER P  48      12.390  72.220  77.582  0.00  0.00      PROA  
ATOM    365  O   SER P  48      12.296  73.428  77.420  0.00  0.00      PROA  
ATOM    366  N   VAL P  49      11.360  71.389  77.278  0.00  0.00      PROA  
ATOM    367  CA  VAL P  49      10.234  71.873  76.446  0.00  0.00      PROA  
ATOM    368  CB  VAL P  49      10.023  71.175  75.091  0.00  0.00      PROA  
ATOM    369  CG1 VAL P  49       8.824  71.857  74.312  0.00  0.00      PROA  
ATOM    370  CG2 VAL P  49      11.316  71.478  74.277  0.00  0.00      PROA  
ATOM    371  C   VAL P  49       9.038  71.856  77.368  0.00  0.00      PROA  
ATOM    372  O   VAL P  49       8.487  72.949  77.581  0.00  0.00      PROA  
ATOM    373  N   GLU P  50       8.773  70.768  78.165  0.00  0.00      PROA  
ATOM    374  CA  GLU P  50       7.836  70.810  79.258  0.00  0.00      PROA  
ATOM    375  CB  GLU P  50       7.285  69.409  79.676  0.00  0.00      PROA  
ATOM    376  CG  GLU P  50       6.656  68.776  78.447  0.00  0.00      PROA  
ATOM    377  CD  GLU P  50       5.213  69.193  78.253  0.00  0.00      PROA  
ATOM    378  OE1 GLU P  50       4.904  70.445  78.153  0.00  0.00      PROA  
ATOM    379  OE2 GLU P  50       4.347  68.242  78.155  0.00  0.00      PROA  
ATOM    380  C   GLU P  50       8.377  71.544  80.502  0.00  0.00      PROA  
ATOM    381  O   GLU P  50       7.643  71.982  81.406  0.00  0.00      PROA  
ATOM    382  N   ASN P  51       9.683  71.666  80.590  0.00  0.00      PROA  
ATOM    383  CA  ASN P  51      10.416  72.440  81.625  0.00  0.00      PROA  
ATOM    384  CB  ASN P  51       9.859  73.907  81.823  0.00  0.00      PROA  
ATOM    385  CG  ASN P  51       9.826  74.793  80.603  0.00  0.00      PROA  
ATOM    386  OD1 ASN P  51       8.868  75.522  80.282  0.00  0.00      PROA  
ATOM    387  ND2 ASN P  51      10.944  74.768  79.765  0.00  0.00      PROA  
ATOM    388  C   ASN P  51      10.524  71.688  82.967  0.00  0.00      PROA  
ATOM    389  O   ASN P  51      10.641  72.319  84.025  0.00  0.00      PROA  
ATOM    390  N   CYS P  52      10.458  70.351  82.959  0.00  0.00      PROA  
ATOM    391  CA  CYS P  52      10.565  69.526  84.142  0.00  0.00      PROA  
ATOM    392  CB  CYS P  52      10.146  68.081  83.857  0.00  0.00      PROA  
ATOM    393  SG  CYS P  52       8.405  67.967  83.337  0.00  0.00      PROA  
ATOM    394  C   CYS P  52      11.964  69.550  84.763  0.00  0.00      PROA  
ATOM    395  O   CYS P  52      13.033  69.712  84.126  0.00  0.00      PROA  
ATOM    396  N   SER P  53      12.041  69.483  86.158  0.00  0.00      PROA  
ATOM    397  CA  SER P  53      13.294  69.243  86.756  0.00  0.00      PROA  
ATOM    398  CB  SER P  53      13.336  69.354  88.265  0.00  0.00      PROA  
ATOM    399  OG  SER P  53      14.639  69.057  88.802  0.00  0.00      PROA  
ATOM    400  C   SER P  53      13.630  67.784  86.469  0.00  0.00      PROA  
ATOM    401  O   SER P  53      12.770  66.905  86.541  0.00  0.00      PROA  
ATOM    402  N   PRO P  54      14.948  67.501  86.177  0.00  0.00      PROA  
ATOM    403  CD  PRO P  54      15.930  68.459  85.711  0.00  0.00      PROA  
ATOM    404  CA  PRO P  54      15.422  66.147  85.957  0.00  0.00      PROA  
ATOM    405  CB  PRO P  54      16.851  66.250  85.348  0.00  0.00      PROA  
ATOM    406  CG  PRO P  54      17.232  67.698  85.607  0.00  0.00      PROA  
ATOM    407  C   PRO P  54      15.353  65.387  87.277  0.00  0.00      PROA  
ATOM    408  O   PRO P  54      15.239  64.185  87.191  0.00  0.00      PROA  
ATOM    409  N   TYR P  55      15.278  66.089  88.444  0.00  0.00      PROA  
ATOM    410  CA  TYR P  55      15.204  65.438  89.741  0.00  0.00      PROA  
ATOM    411  CB  TYR P  55      15.577  66.450  90.835  0.00  0.00      PROA  
ATOM    412  CG  TYR P  55      17.073  66.649  90.770  0.00  0.00      PROA  
ATOM    413  CD1 TYR P  55      17.929  66.113  91.705  0.00  0.00      PROA  
ATOM    414  CE1 TYR P  55      19.286  66.487  91.733  0.00  0.00      PROA  
ATOM    415  CZ  TYR P  55      19.809  67.392  90.815  0.00  0.00      PROA  
ATOM    416  OH  TYR P  55      21.130  67.715  90.992  0.00  0.00      PROA  
ATOM    417  CD2 TYR P  55      17.629  67.560  89.848  0.00  0.00      PROA  
ATOM    418  CE2 TYR P  55      18.992  68.024  89.868  0.00  0.00      PROA  
ATOM    419  C   TYR P  55      13.702  65.045  90.034  0.00  0.00      PROA  
ATOM    420  O   TYR P  55      13.321  64.589  91.152  0.00  0.00      PROA  
ATOM    421  N   SER P  56      12.818  65.320  89.040  0.00  0.00      PROA  
ATOM    422  CA  SER P  56      11.483  64.915  89.027  0.00  0.00      PROA  
ATOM    423  CB  SER P  56      10.547  66.207  88.759  0.00  0.00      PROA  
ATOM    424  OG  SER P  56       9.195  66.128  89.259  0.00  0.00      PROA  
ATOM    425  C   SER P  56      11.224  63.894  87.946  0.00  0.00      PROA  
ATOM    426  O   SER P  56      10.054  63.658  87.541  0.00  0.00      PROA  
ATOM    427  N   ILE P  57      12.213  63.263  87.319  0.00  0.00      PROA  
ATOM    428  CA  ILE P  57      12.117  62.271  86.301  0.00  0.00      PROA  
ATOM    429  CB  ILE P  57      12.647  62.763  84.831  0.00  0.00      PROA  
ATOM    430  CG2 ILE P  57      12.374  61.714  83.754  0.00  0.00      PROA  
ATOM    431  CG1 ILE P  57      12.016  64.156  84.410  0.00  0.00      PROA  
ATOM    432  CD  ILE P  57      12.599  64.563  83.067  0.00  0.00      PROA  
ATOM    433  C   ILE P  57      12.834  60.963  86.739  0.00  0.00      PROA  
ATOM    434  O   ILE P  57      13.877  60.900  87.329  0.00  0.00      PROA  
ATOM    435  N   MET P  58      12.253  59.782  86.450  0.00  0.00      PROA  
ATOM    436  CA  MET P  58      13.002  58.594  86.786  0.00  0.00      PROA  
ATOM    437  CB  MET P  58      12.850  58.023  88.197  0.00  0.00      PROA  
ATOM    438  CG  MET P  58      11.357  57.735  88.701  0.00  0.00      PROA  
ATOM    439  SD  MET P  58      11.128  57.266  90.447  0.00  0.00      PROA  
ATOM    440  CE  MET P  58      12.179  55.834  90.345  0.00  0.00      PROA  
ATOM    441  C   MET P  58      12.825  57.473  85.772  0.00  0.00      PROA  
ATOM    442  O   MET P  58      11.677  57.258  85.342  0.00  0.00      PROA  
ATOM    443  N   ALA P  59      13.904  56.657  85.539  0.00  0.00      PROA  
ATOM    444  CA  ALA P  59      13.703  55.529  84.691  0.00  0.00      PROA  
ATOM    445  CB  ALA P  59      14.424  55.739  83.351  0.00  0.00      PROA  
ATOM    446  C   ALA P  59      14.250  54.394  85.445  0.00  0.00      PROA  
ATOM    447  O   ALA P  59      15.364  54.390  85.929  0.00  0.00      PROA  
ATOM    448  N   VAL P  60      13.448  53.328  85.585  0.00  0.00      PROA  
ATOM    449  CA  VAL P  60      13.809  52.024  86.004  0.00  0.00      PROA  
ATOM    450  CB  VAL P  60      12.898  51.638  87.248  0.00  0.00      PROA  
ATOM    451  CG1 VAL P  60      11.423  51.374  86.789  0.00  0.00      PROA  
ATOM    452  CG2 VAL P  60      13.568  50.506  88.037  0.00  0.00      PROA  
ATOM    453  C   VAL P  60      13.696  51.037  84.843  0.00  0.00      PROA  
ATOM    454  O   VAL P  60      12.882  51.081  83.929  0.00  0.00      PROA  
ATOM    455  N   THR P  61      14.593  50.051  84.883  0.00  0.00      PROA  
ATOM    456  CA  THR P  61      14.862  49.139  83.789  0.00  0.00      PROA  
ATOM    457  CB  THR P  61      15.717  49.670  82.664  0.00  0.00      PROA  
ATOM    458  OG1 THR P  61      15.986  48.743  81.627  0.00  0.00      PROA  
ATOM    459  CG2 THR P  61      17.050  50.333  83.154  0.00  0.00      PROA  
ATOM    460  C   THR P  61      15.435  47.869  84.460  0.00  0.00      PROA  
ATOM    461  O   THR P  61      16.159  47.988  85.442  0.00  0.00      PROA  
ATOM    462  N   PHE P  62      15.230  46.685  83.898  0.00  0.00      PROA  
ATOM    463  CA  PHE P  62      15.488  45.320  84.405  0.00  0.00      PROA  
ATOM    464  CB  PHE P  62      15.050  44.300  83.301  0.00  0.00      PROA  
ATOM    465  CG  PHE P  62      15.069  42.921  83.818  0.00  0.00      PROA  
ATOM    466  CD1 PHE P  62      16.145  42.053  83.530  0.00  0.00      PROA  
ATOM    467  CE1 PHE P  62      16.323  40.811  84.145  0.00  0.00      PROA  
ATOM    468  CZ  PHE P  62      15.337  40.340  84.993  0.00  0.00      PROA  
ATOM    469  CD2 PHE P  62      14.131  42.426  84.683  0.00  0.00      PROA  
ATOM    470  CE2 PHE P  62      14.226  41.140  85.315  0.00  0.00      PROA  
ATOM    471  C   PHE P  62      16.868  44.964  84.981  0.00  0.00      PROA  
ATOM    472  O   PHE P  62      17.023  44.132  85.852  0.00  0.00      PROA  
ATOM    473  N   THR P  63      17.949  45.550  84.457  0.00  0.00      PROA  
ATOM    474  CA  THR P  63      19.283  45.275  84.922  0.00  0.00      PROA  
ATOM    475  CB  THR P  63      19.927  44.189  84.080  0.00  0.00      PROA  
ATOM    476  OG1 THR P  63      21.342  43.950  84.218  0.00  0.00      PROA  
ATOM    477  CG2 THR P  63      19.640  44.421  82.569  0.00  0.00      PROA  
ATOM    478  C   THR P  63      20.194  46.469  84.972  0.00  0.00      PROA  
ATOM    479  O   THR P  63      19.993  47.459  84.312  0.00  0.00      PROA  
ATOM    480  N   ASN P  64      21.229  46.362  85.896  0.00  0.00      PROA  
ATOM    481  CA  ASN P  64      22.219  47.426  86.040  0.00  0.00      PROA  
ATOM    482  CB  ASN P  64      23.179  47.213  87.178  0.00  0.00      PROA  
ATOM    483  CG  ASN P  64      24.019  45.913  87.202  0.00  0.00      PROA  
ATOM    484  OD1 ASN P  64      24.262  45.231  86.177  0.00  0.00      PROA  
ATOM    485  ND2 ASN P  64      24.416  45.456  88.390  0.00  0.00      PROA  
ATOM    486  C   ASN P  64      22.976  47.641  84.759  0.00  0.00      PROA  
ATOM    487  O   ASN P  64      23.287  48.841  84.494  0.00  0.00      PROA  
ATOM    488  N   LYS P  65      23.238  46.693  83.905  0.00  0.00      PROA  
ATOM    489  CA  LYS P  65      23.790  46.854  82.584  0.00  0.00      PROA  
ATOM    490  CB  LYS P  65      23.860  45.501  81.887  0.00  0.00      PROA  
ATOM    491  CG  LYS P  65      25.067  44.712  82.333  0.00  0.00      PROA  
ATOM    492  CD  LYS P  65      25.339  43.528  81.384  0.00  0.00      PROA  
ATOM    493  CE  LYS P  65      24.369  42.417  81.389  0.00  0.00      PROA  
ATOM    494  NZ  LYS P  65      24.932  41.161  80.769  0.00  0.00      PROA  
ATOM    495  C   LYS P  65      23.051  47.797  81.735  0.00  0.00      PROA  
ATOM    496  O   LYS P  65      23.627  48.679  81.130  0.00  0.00      PROA  
ATOM    497  N   ALA P  66      21.708  47.651  81.685  0.00  0.00      PROA  
ATOM    498  CA  ALA P  66      20.773  48.482  80.928  0.00  0.00      PROA  
ATOM    499  CB  ALA P  66      19.291  47.986  81.009  0.00  0.00      PROA  
ATOM    500  C   ALA P  66      20.737  49.946  81.374  0.00  0.00      PROA  
ATOM    501  O   ALA P  66      20.653  50.858  80.540  0.00  0.00      PROA  
ATOM    502  N   ALA P  67      20.778  50.156  82.676  0.00  0.00      PROA  
ATOM    503  CA  ALA P  67      20.949  51.469  83.284  0.00  0.00      PROA  
ATOM    504  CB  ALA P  67      20.960  51.218  84.801  0.00  0.00      PROA  
ATOM    505  C   ALA P  67      22.234  52.253  82.857  0.00  0.00      PROA  
ATOM    506  O   ALA P  67      22.171  53.458  82.618  0.00  0.00      PROA  
ATOM    507  N   ALA P  68      23.408  51.561  82.736  0.00  0.00      PROA  
ATOM    508  CA  ALA P  68      24.680  52.148  82.210  0.00  0.00      PROA  
ATOM    509  CB  ALA P  68      25.684  51.040  82.267  0.00  0.00      PROA  
ATOM    510  C   ALA P  68      24.602  52.913  80.819  0.00  0.00      PROA  
ATOM    511  O   ALA P  68      25.284  53.946  80.728  0.00  0.00      PROA  
ATOM    512  N   GLU P  69      23.870  52.403  79.779  0.00  0.00      PROA  
ATOM    513  CA  GLU P  69      23.733  53.081  78.512  0.00  0.00      PROA  
ATOM    514  CB  GLU P  69      22.994  52.082  77.537  0.00  0.00      PROA  
ATOM    515  CG  GLU P  69      23.884  50.858  77.120  0.00  0.00      PROA  
ATOM    516  CD  GLU P  69      23.092  49.718  76.412  0.00  0.00      PROA  
ATOM    517  OE1 GLU P  69      23.422  48.554  76.721  0.00  0.00      PROA  
ATOM    518  OE2 GLU P  69      22.345  50.067  75.455  0.00  0.00      PROA  
ATOM    519  C   GLU P  69      22.920  54.385  78.638  0.00  0.00      PROA  
ATOM    520  O   GLU P  69      23.241  55.514  78.131  0.00  0.00      PROA  
ATOM    521  N   MET P  70      21.762  54.234  79.263  0.00  0.00      PROA  
ATOM    522  CA  MET P  70      20.991  55.461  79.699  0.00  0.00      PROA  
ATOM    523  CB  MET P  70      19.673  54.971  80.352  0.00  0.00      PROA  
ATOM    524  CG  MET P  70      18.571  54.568  79.324  0.00  0.00      PROA  
ATOM    525  SD  MET P  70      17.486  55.899  78.725  0.00  0.00      PROA  
ATOM    526  CE  MET P  70      16.437  55.919  80.110  0.00  0.00      PROA  
ATOM    527  C   MET P  70      21.718  56.530  80.557  0.00  0.00      PROA  
ATOM    528  O   MET P  70      21.679  57.734  80.289  0.00  0.00      PROA  
ATOM    529  N   ARG P  71      22.555  56.106  81.599  0.00  0.00      PROA  
ATOM    530  CA  ARG P  71      23.480  56.771  82.473  0.00  0.00      PROA  
ATOM    531  CB  ARG P  71      24.028  55.824  83.652  0.00  0.00      PROA  
ATOM    532  CG  ARG P  71      23.100  55.470  84.733  0.00  0.00      PROA  
ATOM    533  CD  ARG P  71      23.759  54.435  85.711  0.00  0.00      PROA  
ATOM    534  NE  ARG P  71      22.762  54.204  86.765  0.00  0.00      PROA  
ATOM    535  CZ  ARG P  71      22.959  53.409  87.790  0.00  0.00      PROA  
ATOM    536  NH1 ARG P  71      24.129  52.871  88.132  0.00  0.00      PROA  
ATOM    537  NH2 ARG P  71      21.915  53.147  88.540  0.00  0.00      PROA  
ATOM    538  C   ARG P  71      24.652  57.487  81.788  0.00  0.00      PROA  
ATOM    539  O   ARG P  71      24.944  58.666  82.060  0.00  0.00      PROA  
ATOM    540  N   HSE P  72      25.184  56.852  80.688  0.00  0.00      PROA  
ATOM    541  CA  HSE P  72      26.124  57.520  79.778  0.00  0.00      PROA  
ATOM    542  CB  HSE P  72      26.808  56.480  78.809  0.00  0.00      PROA  
ATOM    543  ND1 HSE P  72      28.653  57.865  77.897  0.00  0.00      PROA  
ATOM    544  CG  HSE P  72      27.543  57.125  77.690  0.00  0.00      PROA  
ATOM    545  CE1 HSE P  72      29.162  58.208  76.755  0.00  0.00      PROA  
ATOM    546  NE2 HSE P  72      28.360  57.733  75.745  0.00  0.00      PROA  
ATOM    547  CD2 HSE P  72      27.346  57.016  76.391  0.00  0.00      PROA  
ATOM    548  C   HSE P  72      25.498  58.681  79.012  0.00  0.00      PROA  
ATOM    549  O   HSE P  72      26.147  59.689  78.833  0.00  0.00      PROA  
ATOM    550  N   ARG P  73      24.209  58.475  78.608  0.00  0.00      PROA  
ATOM    551  CA  ARG P  73      23.502  59.524  77.831  0.00  0.00      PROA  
ATOM    552  CB  ARG P  73      22.280  58.938  76.904  0.00  0.00      PROA  
ATOM    553  CG  ARG P  73      22.648  57.959  75.821  0.00  0.00      PROA  
ATOM    554  CD  ARG P  73      23.468  58.551  74.681  0.00  0.00      PROA  
ATOM    555  NE  ARG P  73      23.977  57.331  73.952  0.00  0.00      PROA  
ATOM    556  CZ  ARG P  73      25.051  57.334  73.196  0.00  0.00      PROA  
ATOM    557  NH1 ARG P  73      25.729  58.485  72.904  0.00  0.00      PROA  
ATOM    558  NH2 ARG P  73      25.602  56.214  72.837  0.00  0.00      PROA  
ATOM    559  C   ARG P  73      23.142  60.665  78.752  0.00  0.00      PROA  
ATOM    560  O   ARG P  73      23.413  61.836  78.447  0.00  0.00      PROA  
ATOM    561  N   ILE P  74      22.724  60.451  80.011  0.00  0.00      PROA  
ATOM    562  CA  ILE P  74      22.649  61.548  80.975  0.00  0.00      PROA  
ATOM    563  CB  ILE P  74      22.072  61.109  82.290  0.00  0.00      PROA  
ATOM    564  CG2 ILE P  74      21.909  62.270  83.279  0.00  0.00      PROA  
ATOM    565  CG1 ILE P  74      20.687  60.457  82.052  0.00  0.00      PROA  
ATOM    566  CD  ILE P  74      19.707  61.184  81.121  0.00  0.00      PROA  
ATOM    567  C   ILE P  74      23.964  62.262  81.261  0.00  0.00      PROA  
ATOM    568  O   ILE P  74      24.031  63.460  81.462  0.00  0.00      PROA  
ATOM    569  N   GLY P  75      25.118  61.421  81.234  0.00  0.00      PROA  
ATOM    570  CA  GLY P  75      26.499  61.883  81.287  0.00  0.00      PROA  
ATOM    571  C   GLY P  75      26.800  62.963  80.207  0.00  0.00      PROA  
ATOM    572  O   GLY P  75      27.233  64.062  80.495  0.00  0.00      PROA  
ATOM    573  N   GLN P  76      26.476  62.581  78.926  0.00  0.00      PROA  
ATOM    574  CA  GLN P  76      26.718  63.450  77.735  0.00  0.00      PROA  
ATOM    575  CB  GLN P  76      26.527  62.587  76.415  0.00  0.00      PROA  
ATOM    576  CG  GLN P  76      27.773  61.731  76.002  0.00  0.00      PROA  
ATOM    577  CD  GLN P  76      29.016  62.475  76.104  0.00  0.00      PROA  
ATOM    578  OE1 GLN P  76      30.006  62.176  76.795  0.00  0.00      PROA  
ATOM    579  NE2 GLN P  76      29.124  63.636  75.390  0.00  0.00      PROA  
ATOM    580  C   GLN P  76      25.799  64.708  77.733  0.00  0.00      PROA  
ATOM    581  O   GLN P  76      26.212  65.824  77.505  0.00  0.00      PROA  
ATOM    582  N   LEU P  77      24.504  64.495  78.109  0.00  0.00      PROA  
ATOM    583  CA  LEU P  77      23.536  65.474  78.305  0.00  0.00      PROA  
ATOM    584  CB  LEU P  77      22.146  64.944  78.729  0.00  0.00      PROA  
ATOM    585  CG  LEU P  77      20.984  65.904  78.497  0.00  0.00      PROA  
ATOM    586  CD1 LEU P  77      20.540  65.901  77.011  0.00  0.00      PROA  
ATOM    587  CD2 LEU P  77      19.727  65.492  79.286  0.00  0.00      PROA  
ATOM    588  C   LEU P  77      23.847  66.449  79.459  0.00  0.00      PROA  
ATOM    589  O   LEU P  77      23.771  67.681  79.329  0.00  0.00      PROA  
ATOM    590  N   MET P  78      24.312  65.986  80.597  0.00  0.00      PROA  
ATOM    591  CA  MET P  78      24.737  66.764  81.724  0.00  0.00      PROA  
ATOM    592  CB  MET P  78      24.634  65.935  83.141  0.00  0.00      PROA  
ATOM    593  CG  MET P  78      23.163  65.664  83.444  0.00  0.00      PROA  
ATOM    594  SD  MET P  78      22.293  67.230  83.749  0.00  0.00      PROA  
ATOM    595  CE  MET P  78      20.963  66.423  84.638  0.00  0.00      PROA  
ATOM    596  C   MET P  78      26.068  67.579  81.616  0.00  0.00      PROA  
ATOM    597  O   MET P  78      26.192  68.718  82.087  0.00  0.00      PROA  
ATOM    598  N   GLY P  79      27.048  66.990  80.897  0.00  0.00      PROA  
ATOM    599  CA  GLY P  79      28.095  67.758  80.227  0.00  0.00      PROA  
ATOM    600  C   GLY P  79      29.114  68.283  81.242  0.00  0.00      PROA  
ATOM    601  O   GLY P  79      30.078  67.607  81.598  0.00  0.00      PROA  
ATOM    602  N   THR P  80      29.037  69.633  81.667  0.00  0.00      PROA  
ATOM    603  CA  THR P  80      29.950  70.161  82.710  0.00  0.00      PROA  
ATOM    604  CB  THR P  80      30.633  71.539  82.260  0.00  0.00      PROA  
ATOM    605  OG1 THR P  80      29.708  72.400  81.642  0.00  0.00      PROA  
ATOM    606  CG2 THR P  80      31.621  71.327  81.144  0.00  0.00      PROA  
ATOM    607  C   THR P  80      29.333  70.431  84.047  0.00  0.00      PROA  
ATOM    608  O   THR P  80      30.093  70.858  84.935  0.00  0.00      PROA  
ATOM    609  N   SER P  81      28.078  70.121  84.220  0.00  0.00      PROA  
ATOM    610  CA  SER P  81      27.189  70.136  85.418  0.00  0.00      PROA  
ATOM    611  CB  SER P  81      25.611  70.285  85.064  0.00  0.00      PROA  
ATOM    612  OG  SER P  81      25.502  71.502  84.369  0.00  0.00      PROA  
ATOM    613  C   SER P  81      27.153  68.734  86.062  0.00  0.00      PROA  
ATOM    614  O   SER P  81      27.552  67.715  85.492  0.00  0.00      PROA  
ATOM    615  N   GLN P  82      26.600  68.677  87.332  0.00  0.00      PROA  
ATOM    616  CA  GLN P  82      26.535  67.513  88.231  0.00  0.00      PROA  
ATOM    617  CB  GLN P  82      27.466  67.456  89.455  0.00  0.00      PROA  
ATOM    618  CG  GLN P  82      28.956  67.730  89.190  0.00  0.00      PROA  
ATOM    619  CD  GLN P  82      29.614  67.116  87.953  0.00  0.00      PROA  
ATOM    620  OE1 GLN P  82      30.251  67.825  87.149  0.00  0.00      PROA  
ATOM    621  NE2 GLN P  82      29.632  65.777  87.907  0.00  0.00      PROA  
ATOM    622  C   GLN P  82      25.140  67.273  88.596  0.00  0.00      PROA  
ATOM    623  O   GLN P  82      24.309  68.164  88.411  0.00  0.00      PROA  
ATOM    624  N   GLY P  83      24.861  66.013  89.042  0.00  0.00      PROA  
ATOM    625  CA  GLY P  83      23.583  65.468  89.568  0.00  0.00      PROA  
ATOM    626  C   GLY P  83      22.361  65.435  88.662  0.00  0.00      PROA  
ATOM    627  O   GLY P  83      22.450  65.775  87.507  0.00  0.00      PROA  
ATOM    628  N   GLY P  84      21.224  64.999  89.218  0.00  0.00      PROA  
ATOM    629  CA  GLY P  84      19.850  65.000  88.524  0.00  0.00      PROA  
ATOM    630  C   GLY P  84      19.468  63.773  87.795  0.00  0.00      PROA  
ATOM    631  O   GLY P  84      20.436  63.198  87.243  0.00  0.00      PROA  
ATOM    632  N   MET P  85      18.163  63.405  87.621  0.00  0.00      PROA  
ATOM    633  CA  MET P  85      17.762  62.156  86.985  0.00  0.00      PROA  
ATOM    634  CB  MET P  85      18.175  62.110  85.457  0.00  0.00      PROA  
ATOM    635  CG  MET P  85      17.579  60.927  84.648  0.00  0.00      PROA  
ATOM    636  SD  MET P  85      15.756  60.897  84.516  0.00  0.00      PROA  
ATOM    637  CE  MET P  85      15.686  59.519  83.308  0.00  0.00      PROA  
ATOM    638  C   MET P  85      18.224  60.888  87.724  0.00  0.00      PROA  
ATOM    639  O   MET P  85      19.423  60.633  87.877  0.00  0.00      PROA  
ATOM    640  N   TRP P  86      17.298  60.010  88.052  0.00  0.00      PROA  
ATOM    641  CA  TRP P  86      17.575  58.664  88.616  0.00  0.00      PROA  
ATOM    642  CB  TRP P  86      16.693  58.377  89.833  0.00  0.00      PROA  
ATOM    643  CG  TRP P  86      16.934  57.234  90.732  0.00  0.00      PROA  
ATOM    644  CD1 TRP P  86      17.545  57.327  91.963  0.00  0.00      PROA  
ATOM    645  NE1 TRP P  86      17.818  56.066  92.450  0.00  0.00      PROA  
ATOM    646  CE2 TRP P  86      17.272  55.179  91.568  0.00  0.00      PROA  
ATOM    647  CD2 TRP P  86      16.779  55.854  90.440  0.00  0.00      PROA  
ATOM    648  CE3 TRP P  86      16.088  55.120  89.456  0.00  0.00      PROA  
ATOM    649  CZ3 TRP P  86      16.036  53.729  89.562  0.00  0.00      PROA  
ATOM    650  CZ2 TRP P  86      17.143  53.767  91.661  0.00  0.00      PROA  
ATOM    651  CH2 TRP P  86      16.587  53.049  90.624  0.00  0.00      PROA  
ATOM    652  C   TRP P  86      17.297  57.642  87.457  0.00  0.00      PROA  
ATOM    653  O   TRP P  86      16.247  57.534  86.847  0.00  0.00      PROA  
ATOM    654  N   VAL P  87      18.336  56.887  87.145  0.00  0.00      PROA  
ATOM    655  CA  VAL P  87      18.253  55.728  86.239  0.00  0.00      PROA  
ATOM    656  CB  VAL P  87      19.072  55.721  84.906  0.00  0.00      PROA  
ATOM    657  CG1 VAL P  87      18.870  54.426  84.014  0.00  0.00      PROA  
ATOM    658  CG2 VAL P  87      18.721  57.043  84.184  0.00  0.00      PROA  
ATOM    659  C   VAL P  87      18.787  54.579  86.951  0.00  0.00      PROA  
ATOM    660  O   VAL P  87      19.930  54.656  87.412  0.00  0.00      PROA  
ATOM    661  N   GLY P  88      18.063  53.468  87.043  0.00  0.00      PROA  
ATOM    662  CA  GLY P  88      18.488  52.359  87.900  0.00  0.00      PROA  
ATOM    663  C   GLY P  88      17.677  51.170  87.796  0.00  0.00      PROA  
ATOM    664  O   GLY P  88      16.875  51.117  86.900  0.00  0.00      PROA  
ATOM    665  N   THR P  89      17.839  50.222  88.732  0.00  0.00      PROA  
ATOM    666  CA  THR P  89      17.124  49.031  88.686  0.00  0.00      PROA  
ATOM    667  CB  THR P  89      17.950  47.905  88.083  0.00  0.00      PROA  
ATOM    668  OG1 THR P  89      17.063  46.820  87.719  0.00  0.00      PROA  
ATOM    669  CG2 THR P  89      18.961  47.311  89.111  0.00  0.00      PROA  
ATOM    670  C   THR P  89      16.509  48.625  90.047  0.00  0.00      PROA  
ATOM    671  O   THR P  89      16.706  49.163  91.122  0.00  0.00      PROA  
ATOM    672  N   PHE P  90      15.521  47.665  89.951  0.00  0.00      PROA  
ATOM    673  CA  PHE P  90      14.548  47.266  90.959  0.00  0.00      PROA  
ATOM    674  CB  PHE P  90      13.578  46.138  90.308  0.00  0.00      PROA  
ATOM    675  CG  PHE P  90      12.719  46.548  89.150  0.00  0.00      PROA  
ATOM    676  CD1 PHE P  90      11.449  47.146  89.333  0.00  0.00      PROA  
ATOM    677  CE1 PHE P  90      10.650  47.426  88.192  0.00  0.00      PROA  
ATOM    678  CZ  PHE P  90      11.077  46.990  86.932  0.00  0.00      PROA  
ATOM    679  CD2 PHE P  90      13.179  46.267  87.818  0.00  0.00      PROA  
ATOM    680  CE2 PHE P  90      12.368  46.551  86.768  0.00  0.00      PROA  
ATOM    681  C   PHE P  90      15.149  46.947  92.307  0.00  0.00      PROA  
ATOM    682  O   PHE P  90      14.846  47.575  93.315  0.00  0.00      PROA  
ATOM    683  N   HSE P  91      16.087  45.983  92.359  0.00  0.00      PROA  
ATOM    684  CA  HSE P  91      16.833  45.581  93.491  0.00  0.00      PROA  
ATOM    685  CB  HSE P  91      17.767  44.330  93.310  0.00  0.00      PROA  
ATOM    686  ND1 HSE P  91      15.913  42.616  92.949  0.00  0.00      PROA  
ATOM    687  CG  HSE P  91      17.260  43.006  92.797  0.00  0.00      PROA  
ATOM    688  CE1 HSE P  91      15.849  41.454  92.409  0.00  0.00      PROA  
ATOM    689  NE2 HSE P  91      16.971  41.058  91.859  0.00  0.00      PROA  
ATOM    690  CD2 HSE P  91      17.895  42.065  92.109  0.00  0.00      PROA  
ATOM    691  C   HSE P  91      17.782  46.582  94.222  0.00  0.00      PROA  
ATOM    692  O   HSE P  91      17.996  46.597  95.465  0.00  0.00      PROA  
ATOM    693  N   GLY P  92      18.457  47.483  93.474  0.00  0.00      PROA  
ATOM    694  CA  GLY P  92      19.344  48.535  93.966  0.00  0.00      PROA  
ATOM    695  C   GLY P  92      18.528  49.509  94.737  0.00  0.00      PROA  
ATOM    696  O   GLY P  92      18.911  49.966  95.764  0.00  0.00      PROA  
ATOM    697  N   LEU P  93      17.417  49.957  94.128  0.00  0.00      PROA  
ATOM    698  CA  LEU P  93      16.533  50.884  94.835  0.00  0.00      PROA  
ATOM    699  CB  LEU P  93      15.326  51.378  93.970  0.00  0.00      PROA  
ATOM    700  CG  LEU P  93      14.530  52.465  94.655  0.00  0.00      PROA  
ATOM    701  CD1 LEU P  93      15.380  53.725  95.145  0.00  0.00      PROA  
ATOM    702  CD2 LEU P  93      13.382  53.102  93.853  0.00  0.00      PROA  
ATOM    703  C   LEU P  93      15.933  50.319  96.105  0.00  0.00      PROA  
ATOM    704  O   LEU P  93      15.893  51.011  97.112  0.00  0.00      PROA  
ATOM    705  N   ALA P  94      15.454  49.044  96.027  0.00  0.00      PROA  
ATOM    706  CA  ALA P  94      14.966  48.269  97.163  0.00  0.00      PROA  
ATOM    707  CB  ALA P  94      14.611  46.912  96.705  0.00  0.00      PROA  
ATOM    708  C   ALA P  94      16.019  48.284  98.269  0.00  0.00      PROA  
ATOM    709  O   ALA P  94      15.792  48.569  99.440  0.00  0.00      PROA  
ATOM    710  N   HSD P  95      17.289  47.961  98.012  0.00  0.00      PROA  
ATOM    711  CA  HSD P  95      18.365  48.161  98.973  0.00  0.00      PROA  
ATOM    712  CB  HSD P  95      19.745  47.606  98.378  0.00  0.00      PROA  
ATOM    713  ND1 HSD P  95      21.980  48.691  98.505  0.00  0.00      PROA  
ATOM    714  CG  HSD P  95      20.980  47.946  99.115  0.00  0.00      PROA  
ATOM    715  CE1 HSD P  95      23.045  48.538  99.297  0.00  0.00      PROA  
ATOM    716  NE2 HSD P  95      22.817  47.712 100.297  0.00  0.00      PROA  
ATOM    717  CD2 HSD P  95      21.442  47.374 100.203  0.00  0.00      PROA  
ATOM    718  C   HSD P  95      18.525  49.594  99.496  0.00  0.00      PROA  
ATOM    719  O   HSD P  95      18.766  49.737 100.681  0.00  0.00      PROA  
ATOM    720  N   ARG P  96      18.365  50.680  98.743  0.00  0.00      PROA  
ATOM    721  CA  ARG P  96      18.313  52.043  99.275  0.00  0.00      PROA  
ATOM    722  CB  ARG P  96      18.409  53.088  98.116  0.00  0.00      PROA  
ATOM    723  CG  ARG P  96      18.517  54.541  98.679  0.00  0.00      PROA  
ATOM    724  CD  ARG P  96      17.175  55.229  98.729  0.00  0.00      PROA  
ATOM    725  NE  ARG P  96      17.442  56.675  99.022  0.00  0.00      PROA  
ATOM    726  CZ  ARG P  96      17.595  57.590  98.074  0.00  0.00      PROA  
ATOM    727  NH1 ARG P  96      17.272  57.297  96.793  0.00  0.00      PROA  
ATOM    728  NH2 ARG P  96      18.016  58.747  98.410  0.00  0.00      PROA  
ATOM    729  C   ARG P  96      17.225  52.385 100.281  0.00  0.00      PROA  
ATOM    730  O   ARG P  96      17.523  52.884 101.310  0.00  0.00      PROA  
ATOM    731  N   LEU P  97      15.996  52.045  99.846  0.00  0.00      PROA  
ATOM    732  CA  LEU P  97      14.832  52.368 100.648  0.00  0.00      PROA  
ATOM    733  CB  LEU P  97      13.546  51.958  99.957  0.00  0.00      PROA  
ATOM    734  CG  LEU P  97      13.362  52.812  98.689  0.00  0.00      PROA  
ATOM    735  CD1 LEU P  97      12.463  52.081  97.712  0.00  0.00      PROA  
ATOM    736  CD2 LEU P  97      12.655  54.148  99.116  0.00  0.00      PROA  
ATOM    737  C   LEU P  97      14.936  51.689 101.987  0.00  0.00      PROA  
ATOM    738  O   LEU P  97      14.643  52.338 102.985  0.00  0.00      PROA  
ATOM    739  N   LEU P  98      15.372  50.440 102.072  0.00  0.00      PROA  
ATOM    740  CA  LEU P  98      15.374  49.753 103.371  0.00  0.00      PROA  
ATOM    741  CB  LEU P  98      15.382  48.227 103.284  0.00  0.00      PROA  
ATOM    742  CG  LEU P  98      14.082  47.600 102.684  0.00  0.00      PROA  
ATOM    743  CD1 LEU P  98      14.174  46.070 102.855  0.00  0.00      PROA  
ATOM    744  CD2 LEU P  98      12.851  48.241 103.379  0.00  0.00      PROA  
ATOM    745  C   LEU P  98      16.595  50.177 104.210  0.00  0.00      PROA  
ATOM    746  O   LEU P  98      16.559  50.273 105.462  0.00  0.00      PROA  
ATOM    747  N   ARG P  99      17.619  50.664 103.486  0.00  0.00      PROA  
ATOM    748  CA  ARG P  99      18.794  51.251 104.163  0.00  0.00      PROA  
ATOM    749  CB  ARG P  99      19.943  51.452 103.249  0.00  0.00      PROA  
ATOM    750  CG  ARG P  99      20.713  50.172 102.944  0.00  0.00      PROA  
ATOM    751  CD  ARG P  99      21.686  49.775 104.076  0.00  0.00      PROA  
ATOM    752  NE  ARG P  99      22.338  48.503 103.550  0.00  0.00      PROA  
ATOM    753  CZ  ARG P  99      22.932  47.435 104.020  0.00  0.00      PROA  
ATOM    754  NH1 ARG P  99      22.936  47.046 105.245  0.00  0.00      PROA  
ATOM    755  NH2 ARG P  99      23.611  46.763 103.160  0.00  0.00      PROA  
ATOM    756  C   ARG P  99      18.552  52.581 104.933  0.00  0.00      PROA  
ATOM    757  O   ARG P  99      18.852  52.743 106.059  0.00  0.00      PROA  
ATOM    758  N   CYS P 100      17.913  53.513 104.190  0.00  0.00      PROA  
ATOM    759  CA  CYS P 100      17.444  54.834 104.687  0.00  0.00      PROA  
ATOM    760  CB  CYS P 100      17.022  55.734 103.548  0.00  0.00      PROA  
ATOM    761  SG  CYS P 100      16.632  57.496 104.063  0.00  0.00      PROA  
ATOM    762  C   CYS P 100      16.408  54.765 105.798  0.00  0.00      PROA  
ATOM    763  O   CYS P 100      16.322  55.573 106.714  0.00  0.00      PROA  
ATOM    764  N   HSD P 101      15.487  53.774 105.557  0.00  0.00      PROA  
ATOM    765  CA  HSD P 101      14.222  53.783 106.230  0.00  0.00      PROA  
ATOM    766  CB  HSD P 101      13.039  53.924 105.227  0.00  0.00      PROA  
ATOM    767  ND1 HSD P 101      13.285  56.336 104.627  0.00  0.00      PROA  
ATOM    768  CG  HSD P 101      12.987  55.057 104.245  0.00  0.00      PROA  
ATOM    769  CE1 HSD P 101      13.152  57.121 103.466  0.00  0.00      PROA  
ATOM    770  NE2 HSD P 101      12.780  56.405 102.453  0.00  0.00      PROA  
ATOM    771  CD2 HSD P 101      12.640  55.134 102.924  0.00  0.00      PROA  
ATOM    772  C   HSD P 101      14.077  52.474 107.008  0.00  0.00      PROA  
ATOM    773  O   HSD P 101      13.009  51.893 107.058  0.00  0.00      PROA  
ATOM    774  N   HSD P 102      15.192  52.017 107.519  0.00  0.00      PROA  
ATOM    775  CA  HSD P 102      15.348  50.794 108.213  0.00  0.00      PROA  
ATOM    776  CB  HSD P 102      16.851  50.474 108.528  0.00  0.00      PROA  
ATOM    777  ND1 HSD P 102      18.208  52.669 108.721  0.00  0.00      PROA  
ATOM    778  CG  HSD P 102      17.486  51.601 109.314  0.00  0.00      PROA  
ATOM    779  CE1 HSD P 102      18.442  53.605 109.702  0.00  0.00      PROA  
ATOM    780  NE2 HSD P 102      18.006  53.183 110.882  0.00  0.00      PROA  
ATOM    781  CD2 HSD P 102      17.371  51.957 110.627  0.00  0.00      PROA  
ATOM    782  C   HSD P 102      14.550  50.614 109.455  0.00  0.00      PROA  
ATOM    783  O   HSD P 102      13.813  49.635 109.677  0.00  0.00      PROA  
ATOM    784  N   MET P 103      14.497  51.712 110.215  0.00  0.00      PROA  
ATOM    785  CA  MET P 103      13.626  51.868 111.446  0.00  0.00      PROA  
ATOM    786  CB  MET P 103      13.882  53.174 112.212  0.00  0.00      PROA  
ATOM    787  CG  MET P 103      13.712  54.548 111.533  0.00  0.00      PROA  
ATOM    788  SD  MET P 103      14.657  54.782 109.998  0.00  0.00      PROA  
ATOM    789  CE  MET P 103      14.203  56.479 109.767  0.00  0.00      PROA  
ATOM    790  C   MET P 103      12.145  51.791 111.132  0.00  0.00      PROA  
ATOM    791  O   MET P 103      11.404  51.076 111.801  0.00  0.00      PROA  
ATOM    792  N   ASP P 104      11.780  52.496 110.033  0.00  0.00      PROA  
ATOM    793  CA  ASP P 104      10.367  52.509 109.600  0.00  0.00      PROA  
ATOM    794  CB  ASP P 104      10.228  53.658 108.493  0.00  0.00      PROA  
ATOM    795  CG  ASP P 104      10.359  55.029 109.170  0.00  0.00      PROA  
ATOM    796  OD1 ASP P 104      10.627  56.102 108.583  0.00  0.00      PROA  
ATOM    797  OD2 ASP P 104       9.910  55.008 110.389  0.00  0.00      PROA  
ATOM    798  C   ASP P 104       9.944  51.184 108.921  0.00  0.00      PROA  
ATOM    799  O   ASP P 104       8.808  50.753 108.764  0.00  0.00      PROA  
ATOM    800  N   ALA P 105      10.995  50.410 108.570  0.00  0.00      PROA  
ATOM    801  CA  ALA P 105      10.902  49.017 108.114  0.00  0.00      PROA  
ATOM    802  CB  ALA P 105      12.001  48.661 107.128  0.00  0.00      PROA  
ATOM    803  C   ALA P 105      11.111  48.026 109.231  0.00  0.00      PROA  
ATOM    804  O   ALA P 105      10.887  46.870 109.028  0.00  0.00      PROA  
ATOM    805  N   ASN P 106      11.447  48.387 110.455  0.00  0.00      PROA  
ATOM    806  CA  ASN P 106      11.636  47.490 111.607  0.00  0.00      PROA  
ATOM    807  CB  ASN P 106      10.407  46.639 111.909  0.00  0.00      PROA  
ATOM    808  CG  ASN P 106       9.229  47.580 112.003  0.00  0.00      PROA  
ATOM    809  OD1 ASN P 106       9.218  48.303 113.039  0.00  0.00      PROA  
ATOM    810  ND2 ASN P 106       8.193  47.598 111.122  0.00  0.00      PROA  
ATOM    811  C   ASN P 106      12.887  46.593 111.551  0.00  0.00      PROA  
ATOM    812  O   ASN P 106      12.842  45.417 111.996  0.00  0.00      PROA  
ATOM    813  N   LEU P 107      14.025  47.159 111.149  0.00  0.00      PROA  
ATOM    814  CA  LEU P 107      15.333  46.537 110.944  0.00  0.00      PROA  
ATOM    815  CB  LEU P 107      15.663  46.533 109.400  0.00  0.00      PROA  
ATOM    816  CG  LEU P 107      14.618  45.824 108.572  0.00  0.00      PROA  
ATOM    817  CD1 LEU P 107      14.700  46.194 107.120  0.00  0.00      PROA  
ATOM    818  CD2 LEU P 107      14.757  44.232 108.789  0.00  0.00      PROA  
ATOM    819  C   LEU P 107      16.572  47.182 111.567  0.00  0.00      PROA  
ATOM    820  O   LEU P 107      16.524  48.415 111.780  0.00  0.00      PROA  
ATOM    821  N   PRO P 108      17.659  46.475 111.856  0.00  0.00      PROA  
ATOM    822  CD  PRO P 108      17.808  44.986 111.703  0.00  0.00      PROA  
ATOM    823  CA  PRO P 108      18.924  47.095 112.116  0.00  0.00      PROA  
ATOM    824  CB  PRO P 108      19.771  46.016 112.670  0.00  0.00      PROA  
ATOM    825  CG  PRO P 108      19.268  44.770 111.897  0.00  0.00      PROA  
ATOM    826  C   PRO P 108      19.480  47.787 110.770  0.00  0.00      PROA  
ATOM    827  O   PRO P 108      19.118  47.343 109.703  0.00  0.00      PROA  
ATOM    828  N   GLN P 109      20.341  48.816 110.857  0.00  0.00      PROA  
ATOM    829  CA  GLN P 109      20.913  49.343 109.627  0.00  0.00      PROA  
ATOM    830  CB  GLN P 109      21.465  50.766 109.923  0.00  0.00      PROA  
ATOM    831  CG  GLN P 109      21.968  51.591 108.707  0.00  0.00      PROA  
ATOM    832  CD  GLN P 109      22.213  53.022 109.041  0.00  0.00      PROA  
ATOM    833  OE1 GLN P 109      21.376  53.886 109.270  0.00  0.00      PROA  
ATOM    834  NE2 GLN P 109      23.558  53.337 109.189  0.00  0.00      PROA  
ATOM    835  C   GLN P 109      21.957  48.497 108.880  0.00  0.00      PROA  
ATOM    836  O   GLN P 109      22.022  48.509 107.666  0.00  0.00      PROA  
ATOM    837  N   ASP P 110      22.706  47.612 109.583  0.00  0.00      PROA  
ATOM    838  CA  ASP P 110      23.307  46.463 109.095  0.00  0.00      PROA  
ATOM    839  CB  ASP P 110      24.576  46.232 109.877  0.00  0.00      PROA  
ATOM    840  CG  ASP P 110      25.589  47.415 109.715  0.00  0.00      PROA  
ATOM    841  OD1 ASP P 110      26.201  47.790 110.709  0.00  0.00      PROA  
ATOM    842  OD2 ASP P 110      25.851  47.826 108.584  0.00  0.00      PROA  
ATOM    843  C   ASP P 110      22.444  45.186 109.202  0.00  0.00      PROA  
ATOM    844  O   ASP P 110      22.843  44.111 109.686  0.00  0.00      PROA  
ATOM    845  N   PHE P 111      21.276  45.180 108.627  0.00  0.00      PROA  
ATOM    846  CA  PHE P 111      20.663  43.942 108.146  0.00  0.00      PROA  
ATOM    847  CB  PHE P 111      19.160  44.291 107.718  0.00  0.00      PROA  
ATOM    848  CG  PHE P 111      19.138  45.177 106.491  0.00  0.00      PROA  
ATOM    849  CD1 PHE P 111      19.166  44.686 105.140  0.00  0.00      PROA  
ATOM    850  CE1 PHE P 111      18.922  45.454 103.973  0.00  0.00      PROA  
ATOM    851  CZ  PHE P 111      18.643  46.781 104.103  0.00  0.00      PROA  
ATOM    852  CD2 PHE P 111      18.857  46.522 106.536  0.00  0.00      PROA  
ATOM    853  CE2 PHE P 111      18.729  47.350 105.381  0.00  0.00      PROA  
ATOM    854  C   PHE P 111      21.437  43.267 107.040  0.00  0.00      PROA  
ATOM    855  O   PHE P 111      22.126  43.922 106.321  0.00  0.00      PROA  
ATOM    856  N   GLN P 112      21.428  41.905 106.890  0.00  0.00      PROA  
ATOM    857  CA  GLN P 112      22.320  41.181 106.069  0.00  0.00      PROA  
ATOM    858  CB  GLN P 112      23.031  40.002 106.793  0.00  0.00      PROA  
ATOM    859  CG  GLN P 112      23.943  40.345 108.000  0.00  0.00      PROA  
ATOM    860  CD  GLN P 112      24.952  41.502 107.723  0.00  0.00      PROA  
ATOM    861  OE1 GLN P 112      25.488  41.628 106.584  0.00  0.00      PROA  
ATOM    862  NE2 GLN P 112      25.102  42.374 108.726  0.00  0.00      PROA  
ATOM    863  C   GLN P 112      21.432  40.584 105.025  0.00  0.00      PROA  
ATOM    864  O   GLN P 112      20.250  40.211 105.293  0.00  0.00      PROA  
ATOM    865  N   ILE P 113      21.964  40.394 103.779  0.00  0.00      PROA  
ATOM    866  CA  ILE P 113      21.173  39.965 102.681  0.00  0.00      PROA  
ATOM    867  CB  ILE P 113      21.629  40.654 101.394  0.00  0.00      PROA  
ATOM    868  CG2 ILE P 113      20.890  40.195 100.186  0.00  0.00      PROA  
ATOM    869  CG1 ILE P 113      21.456  42.207 101.419  0.00  0.00      PROA  
ATOM    870  CD  ILE P 113      20.090  42.660 102.067  0.00  0.00      PROA  
ATOM    871  C   ILE P 113      21.437  38.381 102.524  0.00  0.00      PROA  
ATOM    872  O   ILE P 113      22.551  37.858 102.412  0.00  0.00      PROA  
ATOM    873  N   LEU P 114      20.393  37.654 102.578  0.00  0.00      PROA  
ATOM    874  CA  LEU P 114      20.375  36.247 102.829  0.00  0.00      PROA  
ATOM    875  CB  LEU P 114      19.107  35.920 103.673  0.00  0.00      PROA  
ATOM    876  CG  LEU P 114      18.905  34.432 103.853  0.00  0.00      PROA  
ATOM    877  CD1 LEU P 114      19.868  33.900 104.964  0.00  0.00      PROA  
ATOM    878  CD2 LEU P 114      17.468  34.362 104.310  0.00  0.00      PROA  
ATOM    879  C   LEU P 114      20.277  35.657 101.418  0.00  0.00      PROA  
ATOM    880  O   LEU P 114      19.406  36.016 100.607  0.00  0.00      PROA  
ATOM    881  N   ASP P 115      21.261  34.685 101.145  0.00  0.00      PROA  
ATOM    882  CA  ASP P 115      21.234  33.809 100.020  0.00  0.00      PROA  
ATOM    883  CB  ASP P 115      22.705  33.315  99.668  0.00  0.00      PROA  
ATOM    884  CG  ASP P 115      22.844  32.600  98.349  0.00  0.00      PROA  
ATOM    885  OD1 ASP P 115      23.787  31.776  98.231  0.00  0.00      PROA  
ATOM    886  OD2 ASP P 115      22.017  32.905  97.479  0.00  0.00      PROA  
ATOM    887  C   ASP P 115      20.277  32.631 100.287  0.00  0.00      PROA  
ATOM    888  O   ASP P 115      19.938  32.359 101.414  0.00  0.00      PROA  
ATOM    889  N   SER P 116      19.883  31.946  99.178  0.00  0.00      PROA  
ATOM    890  CA  SER P 116      19.049  30.747  99.124  0.00  0.00      PROA  
ATOM    891  CB  SER P 116      18.824  30.226  97.672  0.00  0.00      PROA  
ATOM    892  OG  SER P 116      20.081  30.167  96.964  0.00  0.00      PROA  
ATOM    893  C   SER P 116      19.636  29.454  99.816  0.00  0.00      PROA  
ATOM    894  O   SER P 116      18.906  28.705 100.440  0.00  0.00      PROA  
ATOM    895  N   GLU P 117      20.886  29.183  99.753  0.00  0.00      PROA  
ATOM    896  CA  GLU P 117      21.502  28.087 100.546  0.00  0.00      PROA  
ATOM    897  CB  GLU P 117      23.039  27.973 100.115  0.00  0.00      PROA  
ATOM    898  CG  GLU P 117      23.745  26.901 100.938  0.00  0.00      PROA  
ATOM    899  CD  GLU P 117      24.906  26.167 100.350  0.00  0.00      PROA  
ATOM    900  OE1 GLU P 117      25.270  25.089 100.950  0.00  0.00      PROA  
ATOM    901  OE2 GLU P 117      25.539  26.594  99.380  0.00  0.00      PROA  
ATOM    902  C   GLU P 117      21.315  28.202 102.060  0.00  0.00      PROA  
ATOM    903  O   GLU P 117      20.946  27.282 102.773  0.00  0.00      PROA  
ATOM    904  N   ASP P 118      21.674  29.367 102.673  0.00  0.00      PROA  
ATOM    905  CA  ASP P 118      21.556  29.763 104.081  0.00  0.00      PROA  
ATOM    906  CB  ASP P 118      22.282  31.139 104.210  0.00  0.00      PROA  
ATOM    907  CG  ASP P 118      23.752  31.054 104.323  0.00  0.00      PROA  
ATOM    908  OD1 ASP P 118      24.302  30.069 104.859  0.00  0.00      PROA  
ATOM    909  OD2 ASP P 118      24.412  32.000 103.817  0.00  0.00      PROA  
ATOM    910  C   ASP P 118      20.076  29.908 104.479  0.00  0.00      PROA  
ATOM    911  O   ASP P 118      19.693  29.486 105.506  0.00  0.00      PROA  
ATOM    912  N   GLN P 119      19.197  30.419 103.590  0.00  0.00      PROA  
ATOM    913  CA  GLN P 119      17.746  30.389 103.727  0.00  0.00      PROA  
ATOM    914  CB  GLN P 119      17.068  30.994 102.535  0.00  0.00      PROA  
ATOM    915  CG  GLN P 119      15.532  30.888 102.663  0.00  0.00      PROA  
ATOM    916  CD  GLN P 119      14.996  31.904 101.651  0.00  0.00      PROA  
ATOM    917  OE1 GLN P 119      14.586  31.636 100.543  0.00  0.00      PROA  
ATOM    918  NE2 GLN P 119      14.911  33.092 102.147  0.00  0.00      PROA  
ATOM    919  C   GLN P 119      17.117  28.942 103.995  0.00  0.00      PROA  
ATOM    920  O   GLN P 119      16.382  28.701 104.998  0.00  0.00      PROA  
ATOM    921  N   LEU P 120      17.440  27.965 103.079  0.00  0.00      PROA  
ATOM    922  CA  LEU P 120      17.163  26.577 103.163  0.00  0.00      PROA  
ATOM    923  CB  LEU P 120      17.503  25.920 101.817  0.00  0.00      PROA  
ATOM    924  CG  LEU P 120      17.739  24.448 101.787  0.00  0.00      PROA  
ATOM    925  CD1 LEU P 120      16.455  23.643 101.978  0.00  0.00      PROA  
ATOM    926  CD2 LEU P 120      18.334  24.149 100.437  0.00  0.00      PROA  
ATOM    927  C   LEU P 120      17.811  25.982 104.402  0.00  0.00      PROA  
ATOM    928  O   LEU P 120      17.280  25.099 105.089  0.00  0.00      PROA  
ATOM    929  N   ARG P 121      19.054  26.330 104.785  0.00  0.00      PROA  
ATOM    930  CA  ARG P 121      19.720  25.728 105.916  0.00  0.00      PROA  
ATOM    931  CB  ARG P 121      21.300  25.725 105.800  0.00  0.00      PROA  
ATOM    932  CG  ARG P 121      21.986  24.910 104.738  0.00  0.00      PROA  
ATOM    933  CD  ARG P 121      23.425  25.142 104.607  0.00  0.00      PROA  
ATOM    934  NE  ARG P 121      24.062  24.345 103.493  0.00  0.00      PROA  
ATOM    935  CZ  ARG P 121      24.846  23.312 103.723  0.00  0.00      PROA  
ATOM    936  NH1 ARG P 121      24.730  22.513 104.738  0.00  0.00      PROA  
ATOM    937  NH2 ARG P 121      25.851  23.212 102.853  0.00  0.00      PROA  
ATOM    938  C   ARG P 121      19.392  26.318 107.211  0.00  0.00      PROA  
ATOM    939  O   ARG P 121      19.502  25.561 108.202  0.00  0.00      PROA  
ATOM    940  N   LEU P 122      18.786  27.537 107.262  0.00  0.00      PROA  
ATOM    941  CA  LEU P 122      18.016  28.037 108.326  0.00  0.00      PROA  
ATOM    942  CB  LEU P 122      17.771  29.525 108.082  0.00  0.00      PROA  
ATOM    943  CG  LEU P 122      16.631  30.149 108.949  0.00  0.00      PROA  
ATOM    944  CD1 LEU P 122      17.003  30.096 110.435  0.00  0.00      PROA  
ATOM    945  CD2 LEU P 122      16.470  31.591 108.573  0.00  0.00      PROA  
ATOM    946  C   LEU P 122      16.686  27.262 108.539  0.00  0.00      PROA  
ATOM    947  O   LEU P 122      16.412  26.841 109.664  0.00  0.00      PROA  
ATOM    948  N   LEU P 123      15.901  26.925 107.464  0.00  0.00      PROA  
ATOM    949  CA  LEU P 123      14.777  26.004 107.417  0.00  0.00      PROA  
ATOM    950  CB  LEU P 123      13.991  26.100 106.078  0.00  0.00      PROA  
ATOM    951  CG  LEU P 123      13.377  27.554 105.857  0.00  0.00      PROA  
ATOM    952  CD1 LEU P 123      12.567  27.507 104.505  0.00  0.00      PROA  
ATOM    953  CD2 LEU P 123      12.567  28.057 107.024  0.00  0.00      PROA  
ATOM    954  C   LEU P 123      15.086  24.607 107.862  0.00  0.00      PROA  
ATOM    955  O   LEU P 123      14.420  24.034 108.705  0.00  0.00      PROA  
ATOM    956  N   LYS P 124      16.273  24.088 107.441  0.00  0.00      PROA  
ATOM    957  CA  LYS P 124      16.836  22.867 107.913  0.00  0.00      PROA  
ATOM    958  CB  LYS P 124      18.145  22.427 107.159  0.00  0.00      PROA  
ATOM    959  CG  LYS P 124      18.553  20.989 107.226  0.00  0.00      PROA  
ATOM    960  CD  LYS P 124      19.748  20.651 106.361  0.00  0.00      PROA  
ATOM    961  CE  LYS P 124      20.369  19.254 106.408  0.00  0.00      PROA  
ATOM    962  NZ  LYS P 124      19.561  18.404 105.537  0.00  0.00      PROA  
ATOM    963  C   LYS P 124      17.136  22.868 109.397  0.00  0.00      PROA  
ATOM    964  O   LYS P 124      16.777  22.037 110.200  0.00  0.00      PROA  
ATOM    965  N   ARG P 125      17.771  24.046 109.845  0.00  0.00      PROA  
ATOM    966  CA  ARG P 125      18.118  24.368 111.251  0.00  0.00      PROA  
ATOM    967  CB  ARG P 125      18.866  25.717 111.362  0.00  0.00      PROA  
ATOM    968  CG  ARG P 125      19.525  26.015 112.726  0.00  0.00      PROA  
ATOM    969  CD  ARG P 125      20.226  27.392 112.768  0.00  0.00      PROA  
ATOM    970  NE  ARG P 125      21.283  27.432 111.733  0.00  0.00      PROA  
ATOM    971  CZ  ARG P 125      21.318  28.331 110.746  0.00  0.00      PROA  
ATOM    972  NH1 ARG P 125      20.754  29.477 110.749  0.00  0.00      PROA  
ATOM    973  NH2 ARG P 125      21.839  27.885 109.632  0.00  0.00      PROA  
ATOM    974  C   ARG P 125      16.951  24.503 112.156  0.00  0.00      PROA  
ATOM    975  O   ARG P 125      16.936  23.846 113.215  0.00  0.00      PROA  
ATOM    976  N   LEU P 126      15.862  25.183 111.763  0.00  0.00      PROA  
ATOM    977  CA  LEU P 126      14.649  25.232 112.442  0.00  0.00      PROA  
ATOM    978  CB  LEU P 126      13.656  26.314 111.884  0.00  0.00      PROA  
ATOM    979  CG  LEU P 126      14.202  27.772 111.954  0.00  0.00      PROA  
ATOM    980  CD1 LEU P 126      13.292  28.790 111.316  0.00  0.00      PROA  
ATOM    981  CD2 LEU P 126      14.547  28.211 113.378  0.00  0.00      PROA  
ATOM    982  C   LEU P 126      13.898  23.909 112.569  0.00  0.00      PROA  
ATOM    983  O   LEU P 126      13.403  23.531 113.625  0.00  0.00      PROA  
ATOM    984  N   ILE P 127      13.861  23.127 111.429  0.00  0.00      PROA  
ATOM    985  CA  ILE P 127      13.197  21.768 111.299  0.00  0.00      PROA  
ATOM    986  CB  ILE P 127      13.259  21.115 109.821  0.00  0.00      PROA  
ATOM    987  CG2 ILE P 127      13.404  19.512 109.637  0.00  0.00      PROA  
ATOM    988  CG1 ILE P 127      11.996  21.618 108.921  0.00  0.00      PROA  
ATOM    989  CD  ILE P 127      10.662  21.144 109.410  0.00  0.00      PROA  
ATOM    990  C   ILE P 127      13.822  20.797 112.292  0.00  0.00      PROA  
ATOM    991  O   ILE P 127      13.168  20.032 113.027  0.00  0.00      PROA  
ATOM    992  N   LYS P 128      15.173  20.781 112.472  0.00  0.00      PROA  
ATOM    993  CA  LYS P 128      15.689  19.932 113.570  0.00  0.00      PROA  
ATOM    994  CB  LYS P 128      17.145  19.613 113.190  0.00  0.00      PROA  
ATOM    995  CG  LYS P 128      17.425  18.886 111.845  0.00  0.00      PROA  
ATOM    996  CD  LYS P 128      16.848  17.470 111.826  0.00  0.00      PROA  
ATOM    997  CE  LYS P 128      17.089  16.633 110.589  0.00  0.00      PROA  
ATOM    998  NZ  LYS P 128      18.489  16.132 110.445  0.00  0.00      PROA  
ATOM    999  C   LYS P 128      15.658  20.480 114.997  0.00  0.00      PROA  
ATOM   1000  O   LYS P 128      15.428  19.816 115.985  0.00  0.00      PROA  
ATOM   1001  N   ALA P 129      15.829  21.854 115.179  0.00  0.00      PROA  
ATOM   1002  CA  ALA P 129      15.709  22.559 116.407  0.00  0.00      PROA  
ATOM   1003  CB  ALA P 129      16.317  23.981 116.258  0.00  0.00      PROA  
ATOM   1004  C   ALA P 129      14.322  22.674 117.062  0.00  0.00      PROA  
ATOM   1005  O   ALA P 129      14.283  22.702 118.295  0.00  0.00      PROA  
ATOM   1006  N   MET P 130      13.160  22.625 116.344  0.00  0.00      PROA  
ATOM   1007  CA  MET P 130      11.852  22.530 116.975  0.00  0.00      PROA  
ATOM   1008  CB  MET P 130      10.881  23.493 116.262  0.00  0.00      PROA  
ATOM   1009  CG  MET P 130      11.113  24.971 116.120  0.00  0.00      PROA  
ATOM   1010  SD  MET P 130       9.633  25.905 115.708  0.00  0.00      PROA  
ATOM   1011  CE  MET P 130       9.233  25.429 113.995  0.00  0.00      PROA  
ATOM   1012  C   MET P 130      11.434  21.111 116.955  0.00  0.00      PROA  
ATOM   1013  O   MET P 130      10.484  20.689 117.581  0.00  0.00      PROA  
ATOM   1014  N   ASN P 131      12.337  20.274 116.414  0.00  0.00      PROA  
ATOM   1015  CA  ASN P 131      12.355  18.827 116.500  0.00  0.00      PROA  
ATOM   1016  CB  ASN P 131      12.461  18.449 117.928  0.00  0.00      PROA  
ATOM   1017  CG  ASN P 131      12.928  17.049 117.929  0.00  0.00      PROA  
ATOM   1018  OD1 ASN P 131      13.169  16.410 116.873  0.00  0.00      PROA  
ATOM   1019  ND2 ASN P 131      13.038  16.423 119.136  0.00  0.00      PROA  
ATOM   1020  C   ASN P 131      11.206  18.251 115.724  0.00  0.00      PROA  
ATOM   1021  O   ASN P 131      10.449  17.479 116.248  0.00  0.00      PROA  
ATOM   1022  N   LEU P 132      11.152  18.575 114.440  0.00  0.00      PROA  
ATOM   1023  CA  LEU P 132      10.304  17.926 113.467  0.00  0.00      PROA  
ATOM   1024  CB  LEU P 132       9.697  18.923 112.474  0.00  0.00      PROA  
ATOM   1025  CG  LEU P 132       8.750  20.065 113.070  0.00  0.00      PROA  
ATOM   1026  CD1 LEU P 132       9.403  21.502 113.488  0.00  0.00      PROA  
ATOM   1027  CD2 LEU P 132       7.470  20.291 112.154  0.00  0.00      PROA  
ATOM   1028  C   LEU P 132      10.973  16.820 112.644  0.00  0.00      PROA  
ATOM   1029  O   LEU P 132      12.035  17.154 112.168  0.00  0.00      PROA  
ATOM   1030  N   ASP P 133      10.348  15.625 112.468  0.00  0.00      PROA  
ATOM   1031  CA  ASP P 133      10.917  14.525 111.668  0.00  0.00      PROA  
ATOM   1032  CB  ASP P 133      10.066  13.246 111.815  0.00  0.00      PROA  
ATOM   1033  CG  ASP P 133      10.456  11.998 110.985  0.00  0.00      PROA  
ATOM   1034  OD1 ASP P 133       9.827  10.949 111.101  0.00  0.00      PROA  
ATOM   1035  OD2 ASP P 133      11.478  12.076 110.244  0.00  0.00      PROA  
ATOM   1036  C   ASP P 133      11.085  14.948 110.151  0.00  0.00      PROA  
ATOM   1037  O   ASP P 133      10.174  15.268 109.417  0.00  0.00      PROA  
ATOM   1038  N   GLU P 134      12.345  14.934 109.713  0.00  0.00      PROA  
ATOM   1039  CA  GLU P 134      12.810  15.411 108.413  0.00  0.00      PROA  
ATOM   1040  CB  GLU P 134      14.373  15.466 108.440  0.00  0.00      PROA  
ATOM   1041  CG  GLU P 134      15.116  15.379 107.087  0.00  0.00      PROA  
ATOM   1042  CD  GLU P 134      16.633  15.631 107.252  0.00  0.00      PROA  
ATOM   1043  OE1 GLU P 134      17.277  14.831 107.972  0.00  0.00      PROA  
ATOM   1044  OE2 GLU P 134      17.200  16.519 106.590  0.00  0.00      PROA  
ATOM   1045  C   GLU P 134      12.224  14.674 107.213  0.00  0.00      PROA  
ATOM   1046  O   GLU P 134      11.909  15.305 106.211  0.00  0.00      PROA  
ATOM   1047  N   LYS P 135      12.116  13.329 107.250  0.00  0.00      PROA  
ATOM   1048  CA  LYS P 135      11.503  12.512 106.223  0.00  0.00      PROA  
ATOM   1049  CB  LYS P 135      11.726  10.999 106.434  0.00  0.00      PROA  
ATOM   1050  CG  LYS P 135      13.131  10.531 106.118  0.00  0.00      PROA  
ATOM   1051  CD  LYS P 135      13.692  10.929 104.748  0.00  0.00      PROA  
ATOM   1052  CE  LYS P 135      14.991  10.310 104.255  0.00  0.00      PROA  
ATOM   1053  NZ  LYS P 135      14.921   8.862 104.307  0.00  0.00      PROA  
ATOM   1054  C   LYS P 135      10.016  12.858 106.047  0.00  0.00      PROA  
ATOM   1055  O   LYS P 135       9.435  12.926 104.940  0.00  0.00      PROA  
ATOM   1056  N   GLN P 136       9.257  13.049 107.104  0.00  0.00      PROA  
ATOM   1057  CA  GLN P 136       7.880  13.428 107.016  0.00  0.00      PROA  
ATOM   1058  CB  GLN P 136       7.182  13.358 108.439  0.00  0.00      PROA  
ATOM   1059  CG  GLN P 136       6.872  11.881 108.842  0.00  0.00      PROA  
ATOM   1060  CD  GLN P 136       7.525  10.744 108.038  0.00  0.00      PROA  
ATOM   1061  OE1 GLN P 136       6.907  10.232 107.091  0.00  0.00      PROA  
ATOM   1062  NE2 GLN P 136       8.780  10.457 108.381  0.00  0.00      PROA  
ATOM   1063  C   GLN P 136       7.731  14.920 106.738  0.00  0.00      PROA  
ATOM   1064  O   GLN P 136       6.783  15.335 106.024  0.00  0.00      PROA  
ATOM   1065  N   TRP P 137       8.618  15.799 107.280  0.00  0.00      PROA  
ATOM   1066  CA  TRP P 137       8.550  17.235 107.136  0.00  0.00      PROA  
ATOM   1067  CB  TRP P 137       8.311  17.969 108.480  0.00  0.00      PROA  
ATOM   1068  CG  TRP P 137       7.166  17.493 109.354  0.00  0.00      PROA  
ATOM   1069  CD1 TRP P 137       7.097  16.503 110.295  0.00  0.00      PROA  
ATOM   1070  NE1 TRP P 137       5.797  16.397 110.711  0.00  0.00      PROA  
ATOM   1071  CE2 TRP P 137       5.055  17.338 109.975  0.00  0.00      PROA  
ATOM   1072  CD2 TRP P 137       5.923  18.072 109.155  0.00  0.00      PROA  
ATOM   1073  CE3 TRP P 137       5.455  19.085 108.300  0.00  0.00      PROA  
ATOM   1074  CZ3 TRP P 137       4.101  19.259 108.237  0.00  0.00      PROA  
ATOM   1075  CZ2 TRP P 137       3.694  17.469 109.843  0.00  0.00      PROA  
ATOM   1076  CH2 TRP P 137       3.264  18.454 108.943  0.00  0.00      PROA  
ATOM   1077  C   TRP P 137       9.749  17.922 106.362  0.00  0.00      PROA  
ATOM   1078  O   TRP P 137      10.399  18.746 106.958  0.00  0.00      PROA  
ATOM   1079  N   PRO P 138       9.900  17.733 104.969  0.00  0.00      PROA  
ATOM   1080  CD  PRO P 138       9.079  16.879 104.107  0.00  0.00      PROA  
ATOM   1081  CA  PRO P 138      11.065  18.204 104.233  0.00  0.00      PROA  
ATOM   1082  CB  PRO P 138      10.645  17.934 102.746  0.00  0.00      PROA  
ATOM   1083  CG  PRO P 138       9.818  16.697 102.792  0.00  0.00      PROA  
ATOM   1084  C   PRO P 138      11.467  19.685 104.384  0.00  0.00      PROA  
ATOM   1085  O   PRO P 138      10.556  20.496 104.120  0.00  0.00      PROA  
ATOM   1086  N   PRO P 139      12.631  20.152 104.784  0.00  0.00      PROA  
ATOM   1087  CD  PRO P 139      13.502  19.315 105.668  0.00  0.00      PROA  
ATOM   1088  CA  PRO P 139      13.163  21.480 104.535  0.00  0.00      PROA  
ATOM   1089  CB  PRO P 139      14.677  21.422 104.884  0.00  0.00      PROA  
ATOM   1090  CG  PRO P 139      14.716  20.302 106.040  0.00  0.00      PROA  
ATOM   1091  C   PRO P 139      12.928  22.078 103.132  0.00  0.00      PROA  
ATOM   1092  O   PRO P 139      12.681  23.287 102.934  0.00  0.00      PROA  
ATOM   1093  N   ARG P 140      13.014  21.238 102.102  0.00  0.00      PROA  
ATOM   1094  CA  ARG P 140      12.689  21.606 100.691  0.00  0.00      PROA  
ATOM   1095  CB  ARG P 140      12.937  20.320  99.876  0.00  0.00      PROA  
ATOM   1096  CG  ARG P 140      12.439  20.512  98.520  0.00  0.00      PROA  
ATOM   1097  CD  ARG P 140      12.904  21.733  97.741  0.00  0.00      PROA  
ATOM   1098  NE  ARG P 140      11.836  22.073  96.745  0.00  0.00      PROA  
ATOM   1099  CZ  ARG P 140      11.907  23.149  95.999  0.00  0.00      PROA  
ATOM   1100  NH1 ARG P 140      13.023  23.892  95.962  0.00  0.00      PROA  
ATOM   1101  NH2 ARG P 140      10.873  23.584  95.316  0.00  0.00      PROA  
ATOM   1102  C   ARG P 140      11.253  22.057 100.618  0.00  0.00      PROA  
ATOM   1103  O   ARG P 140      10.787  22.966  99.978  0.00  0.00      PROA  
ATOM   1104  N   GLN P 141      10.281  21.312 101.379  0.00  0.00      PROA  
ATOM   1105  CA  GLN P 141       8.939  21.782 101.376  0.00  0.00      PROA  
ATOM   1106  CB  GLN P 141       7.895  20.637 101.806  0.00  0.00      PROA  
ATOM   1107  CG  GLN P 141       7.606  19.564 100.686  0.00  0.00      PROA  
ATOM   1108  CD  GLN P 141       6.784  20.152  99.474  0.00  0.00      PROA  
ATOM   1109  OE1 GLN P 141       7.377  20.608  98.537  0.00  0.00      PROA  
ATOM   1110  NE2 GLN P 141       5.439  20.073  99.473  0.00  0.00      PROA  
ATOM   1111  C   GLN P 141       8.732  23.056 102.205  0.00  0.00      PROA  
ATOM   1112  O   GLN P 141       7.917  23.906 101.927  0.00  0.00      PROA  
ATOM   1113  N   ALA P 142       9.571  23.348 103.223  0.00  0.00      PROA  
ATOM   1114  CA  ALA P 142       9.482  24.586 103.905  0.00  0.00      PROA  
ATOM   1115  CB  ALA P 142      10.416  24.515 105.122  0.00  0.00      PROA  
ATOM   1116  C   ALA P 142       9.814  25.749 102.922  0.00  0.00      PROA  
ATOM   1117  O   ALA P 142       9.109  26.726 102.757  0.00  0.00      PROA  
ATOM   1118  N   MET P 143      10.927  25.539 102.160  0.00  0.00      PROA  
ATOM   1119  CA  MET P 143      11.399  26.462 101.158  0.00  0.00      PROA  
ATOM   1120  CB  MET P 143      12.730  25.859 100.581  0.00  0.00      PROA  
ATOM   1121  CG  MET P 143      13.501  26.706  99.561  0.00  0.00      PROA  
ATOM   1122  SD  MET P 143      14.301  28.133 100.331  0.00  0.00      PROA  
ATOM   1123  CE  MET P 143      15.320  28.479  98.873  0.00  0.00      PROA  
ATOM   1124  C   MET P 143      10.386  26.727 100.076  0.00  0.00      PROA  
ATOM   1125  O   MET P 143      10.134  27.871  99.750  0.00  0.00      PROA  
ATOM   1126  N   TRP P 144       9.664  25.676  99.628  0.00  0.00      PROA  
ATOM   1127  CA  TRP P 144       8.627  25.783  98.643  0.00  0.00      PROA  
ATOM   1128  CB  TRP P 144       7.989  24.436  98.286  0.00  0.00      PROA  
ATOM   1129  CG  TRP P 144       6.917  24.425  97.281  0.00  0.00      PROA  
ATOM   1130  CD1 TRP P 144       5.737  23.801  97.517  0.00  0.00      PROA  
ATOM   1131  NE1 TRP P 144       4.909  23.870  96.410  0.00  0.00      PROA  
ATOM   1132  CE2 TRP P 144       5.465  24.820  95.506  0.00  0.00      PROA  
ATOM   1133  CD2 TRP P 144       6.755  25.137  96.048  0.00  0.00      PROA  
ATOM   1134  CE3 TRP P 144       7.664  25.963  95.304  0.00  0.00      PROA  
ATOM   1135  CZ3 TRP P 144       7.241  26.481  94.116  0.00  0.00      PROA  
ATOM   1136  CZ2 TRP P 144       5.070  25.317  94.276  0.00  0.00      PROA  
ATOM   1137  CH2 TRP P 144       5.946  26.223  93.663  0.00  0.00      PROA  
ATOM   1138  C   TRP P 144       7.474  26.631  99.132  0.00  0.00      PROA  
ATOM   1139  O   TRP P 144       7.029  27.493  98.372  0.00  0.00      PROA  
ATOM   1140  N   TYR P 145       6.953  26.448 100.363  0.00  0.00      PROA  
ATOM   1141  CA  TYR P 145       5.931  27.246 101.009  0.00  0.00      PROA  
ATOM   1142  CB  TYR P 145       5.581  26.544 102.386  0.00  0.00      PROA  
ATOM   1143  CG  TYR P 145       4.697  27.277 103.283  0.00  0.00      PROA  
ATOM   1144  CD1 TYR P 145       3.571  27.944 102.903  0.00  0.00      PROA  
ATOM   1145  CE1 TYR P 145       2.774  28.689 103.764  0.00  0.00      PROA  
ATOM   1146  CZ  TYR P 145       3.005  28.659 105.111  0.00  0.00      PROA  
ATOM   1147  OH  TYR P 145       2.017  29.242 105.957  0.00  0.00      PROA  
ATOM   1148  CD2 TYR P 145       4.950  27.239 104.665  0.00  0.00      PROA  
ATOM   1149  CE2 TYR P 145       4.038  27.870 105.568  0.00  0.00      PROA  
ATOM   1150  C   TYR P 145       6.323  28.687 101.121  0.00  0.00      PROA  
ATOM   1151  O   TYR P 145       5.563  29.505 100.616  0.00  0.00      PROA  
ATOM   1152  N   ILE P 146       7.517  28.939 101.489  0.00  0.00      PROA  
ATOM   1153  CA  ILE P 146       7.956  30.270 101.499  0.00  0.00      PROA  
ATOM   1154  CB  ILE P 146       9.261  30.399 102.259  0.00  0.00      PROA  
ATOM   1155  CG2 ILE P 146      10.131  31.679 102.092  0.00  0.00      PROA  
ATOM   1156  CG1 ILE P 146       9.123  30.129 103.778  0.00  0.00      PROA  
ATOM   1157  CD  ILE P 146       8.194  31.100 104.533  0.00  0.00      PROA  
ATOM   1158  C   ILE P 146       8.131  30.953 100.156  0.00  0.00      PROA  
ATOM   1159  O   ILE P 146       7.916  32.194  99.980  0.00  0.00      PROA  
ATOM   1160  N   ASN P 147       8.517  30.280  99.061  0.00  0.00      PROA  
ATOM   1161  CA  ASN P 147       8.442  30.705  97.673  0.00  0.00      PROA  
ATOM   1162  CB  ASN P 147       9.040  29.481  96.848  0.00  0.00      PROA  
ATOM   1163  CG  ASN P 147       9.373  29.947  95.411  0.00  0.00      PROA  
ATOM   1164  OD1 ASN P 147       8.730  29.632  94.398  0.00  0.00      PROA  
ATOM   1165  ND2 ASN P 147      10.432  30.772  95.314  0.00  0.00      PROA  
ATOM   1166  C   ASN P 147       7.028  30.993  97.232  0.00  0.00      PROA  
ATOM   1167  O   ASN P 147       6.755  31.986  96.568  0.00  0.00      PROA  
ATOM   1168  N   SER P 148       6.032  30.118  97.618  0.00  0.00      PROA  
ATOM   1169  CA  SER P 148       4.562  30.320  97.390  0.00  0.00      PROA  
ATOM   1170  CB  SER P 148       3.754  29.081  97.819  0.00  0.00      PROA  
ATOM   1171  OG  SER P 148       4.226  27.854  97.288  0.00  0.00      PROA  
ATOM   1172  C   SER P 148       3.992  31.567  98.015  0.00  0.00      PROA  
ATOM   1173  O   SER P 148       3.249  32.334  97.476  0.00  0.00      PROA  
ATOM   1174  N   GLN P 149       4.412  31.801  99.331  0.00  0.00      PROA  
ATOM   1175  CA  GLN P 149       4.135  33.041 100.116  0.00  0.00      PROA  
ATOM   1176  CB  GLN P 149       4.650  33.001 101.628  0.00  0.00      PROA  
ATOM   1177  CG  GLN P 149       3.816  32.065 102.466  0.00  0.00      PROA  
ATOM   1178  CD  GLN P 149       2.369  32.403 102.735  0.00  0.00      PROA  
ATOM   1179  OE1 GLN P 149       1.363  31.766 102.342  0.00  0.00      PROA  
ATOM   1180  NE2 GLN P 149       2.226  33.608 103.376  0.00  0.00      PROA  
ATOM   1181  C   GLN P 149       4.680  34.279  99.405  0.00  0.00      PROA  
ATOM   1182  O   GLN P 149       3.955  35.321  99.295  0.00  0.00      PROA  
ATOM   1183  N   LYS P 150       5.947  34.215  98.842  0.00  0.00      PROA  
ATOM   1184  CA  LYS P 150       6.421  35.195  97.954  0.00  0.00      PROA  
ATOM   1185  CB  LYS P 150       7.963  35.046  97.697  0.00  0.00      PROA  
ATOM   1186  CG  LYS P 150       8.876  35.369  98.853  0.00  0.00      PROA  
ATOM   1187  CD  LYS P 150      10.353  35.266  98.557  0.00  0.00      PROA  
ATOM   1188  CE  LYS P 150      10.900  33.940  99.054  0.00  0.00      PROA  
ATOM   1189  NZ  LYS P 150      12.297  33.776  98.912  0.00  0.00      PROA  
ATOM   1190  C   LYS P 150       5.649  35.321  96.654  0.00  0.00      PROA  
ATOM   1191  O   LYS P 150       5.371  36.442  96.176  0.00  0.00      PROA  
ATOM   1192  N   ASP P 151       5.269  34.246  95.993  0.00  0.00      PROA  
ATOM   1193  CA  ASP P 151       4.678  34.198  94.645  0.00  0.00      PROA  
ATOM   1194  CB  ASP P 151       4.406  32.758  94.211  0.00  0.00      PROA  
ATOM   1195  CG  ASP P 151       4.064  32.543  92.772  0.00  0.00      PROA  
ATOM   1196  OD1 ASP P 151       3.439  31.501  92.514  0.00  0.00      PROA  
ATOM   1197  OD2 ASP P 151       4.661  33.216  91.888  0.00  0.00      PROA  
ATOM   1198  C   ASP P 151       3.405  35.046  94.521  0.00  0.00      PROA  
ATOM   1199  O   ASP P 151       3.115  35.831  93.605  0.00  0.00      PROA  
ATOM   1200  N   GLU P 152       2.591  34.928  95.612  0.00  0.00      PROA  
ATOM   1201  CA  GLU P 152       1.301  35.665  95.744  0.00  0.00      PROA  
ATOM   1202  CB  GLU P 152       0.056  34.891  96.223  0.00  0.00      PROA  
ATOM   1203  CG  GLU P 152      -0.235  33.710  95.302  0.00  0.00      PROA  
ATOM   1204  CD  GLU P 152      -1.463  33.002  95.710  0.00  0.00      PROA  
ATOM   1205  OE1 GLU P 152      -1.286  31.937  96.382  0.00  0.00      PROA  
ATOM   1206  OE2 GLU P 152      -2.593  33.351  95.377  0.00  0.00      PROA  
ATOM   1207  C   GLU P 152       1.585  37.010  96.414  0.00  0.00      PROA  
ATOM   1208  O   GLU P 152       0.802  37.913  96.478  0.00  0.00      PROA  
ATOM   1209  N   GLY P 153       2.812  37.198  96.972  0.00  0.00      PROA  
ATOM   1210  CA  GLY P 153       3.162  38.522  97.560  0.00  0.00      PROA  
ATOM   1211  C   GLY P 153       2.464  38.756  98.844  0.00  0.00      PROA  
ATOM   1212  O   GLY P 153       2.168  39.916  99.161  0.00  0.00      PROA  
ATOM   1213  N   LEU P 154       2.315  37.701  99.666  0.00  0.00      PROA  
ATOM   1214  CA  LEU P 154       1.518  37.667 100.933  0.00  0.00      PROA  
ATOM   1215  CB  LEU P 154       0.811  36.272 101.169  0.00  0.00      PROA  
ATOM   1216  CG  LEU P 154      -0.153  35.953 100.061  0.00  0.00      PROA  
ATOM   1217  CD1 LEU P 154      -0.638  34.519 100.309  0.00  0.00      PROA  
ATOM   1218  CD2 LEU P 154      -1.365  36.854  99.972  0.00  0.00      PROA  
ATOM   1219  C   LEU P 154       2.407  37.955 102.092  0.00  0.00      PROA  
ATOM   1220  O   LEU P 154       3.472  37.314 102.318  0.00  0.00      PROA  
ATOM   1221  N   ARG P 155       2.161  39.045 102.737  0.00  0.00      PROA  
ATOM   1222  CA  ARG P 155       3.033  39.596 103.731  0.00  0.00      PROA  
ATOM   1223  CB  ARG P 155       2.823  41.089 103.626  0.00  0.00      PROA  
ATOM   1224  CG  ARG P 155       3.400  41.690 102.306  0.00  0.00      PROA  
ATOM   1225  CD  ARG P 155       4.825  41.198 101.875  0.00  0.00      PROA  
ATOM   1226  NE  ARG P 155       5.753  41.328 102.981  0.00  0.00      PROA  
ATOM   1227  CZ  ARG P 155       6.828  40.614 103.158  0.00  0.00      PROA  
ATOM   1228  NH1 ARG P 155       7.090  39.443 102.572  0.00  0.00      PROA  
ATOM   1229  NH2 ARG P 155       7.729  41.095 103.895  0.00  0.00      PROA  
ATOM   1230  C   ARG P 155       2.582  39.088 105.140  0.00  0.00      PROA  
ATOM   1231  O   ARG P 155       1.481  38.592 105.222  0.00  0.00      PROA  
ATOM   1232  N   PRO P 156       3.294  39.106 106.253  0.00  0.00      PROA  
ATOM   1233  CD  PRO P 156       4.738  39.453 106.204  0.00  0.00      PROA  
ATOM   1234  CA  PRO P 156       3.038  38.394 107.519  0.00  0.00      PROA  
ATOM   1235  CB  PRO P 156       4.317  38.649 108.323  0.00  0.00      PROA  
ATOM   1236  CG  PRO P 156       5.425  38.736 107.356  0.00  0.00      PROA  
ATOM   1237  C   PRO P 156       1.871  39.052 108.303  0.00  0.00      PROA  
ATOM   1238  O   PRO P 156       1.457  38.606 109.353  0.00  0.00      PROA  
ATOM   1239  N   HSE P 157       1.394  40.186 107.794  0.00  0.00      PROA  
ATOM   1240  CA  HSE P 157       0.278  40.860 108.469  0.00  0.00      PROA  
ATOM   1241  CB  HSE P 157       0.570  42.418 108.549  0.00  0.00      PROA  
ATOM   1242  ND1 HSE P 157       1.234  42.895 106.202  0.00  0.00      PROA  
ATOM   1243  CG  HSE P 157       0.429  43.203 107.310  0.00  0.00      PROA  
ATOM   1244  CE1 HSE P 157       0.996  43.835 105.356  0.00  0.00      PROA  
ATOM   1245  NE2 HSE P 157       0.148  44.763 105.812  0.00  0.00      PROA  
ATOM   1246  CD2 HSE P 157      -0.206  44.366 107.088  0.00  0.00      PROA  
ATOM   1247  C   HSE P 157      -0.981  40.605 107.878  0.00  0.00      PROA  
ATOM   1248  O   HSE P 157      -1.983  41.123 108.386  0.00  0.00      PROA  
ATOM   1249  N   HSD P 158      -1.130  39.761 106.886  0.00  0.00      PROA  
ATOM   1250  CA  HSD P 158      -2.491  39.393 106.486  0.00  0.00      PROA  
ATOM   1251  CB  HSD P 158      -2.454  38.671 105.097  0.00  0.00      PROA  
ATOM   1252  ND1 HSD P 158      -2.181  39.103 102.587  0.00  0.00      PROA  
ATOM   1253  CG  HSD P 158      -1.926  39.490 103.879  0.00  0.00      PROA  
ATOM   1254  CE1 HSD P 158      -1.417  39.938 101.810  0.00  0.00      PROA  
ATOM   1255  NE2 HSD P 158      -0.634  40.753 102.498  0.00  0.00      PROA  
ATOM   1256  CD2 HSD P 158      -1.005  40.499 103.877  0.00  0.00      PROA  
ATOM   1257  C   HSD P 158      -2.968  38.250 107.381  0.00  0.00      PROA  
ATOM   1258  O   HSD P 158      -2.240  37.544 108.005  0.00  0.00      PROA  
ATOM   1259  N   ILE P 159      -4.288  38.014 107.396  0.00  0.00      PROA  
ATOM   1260  CA  ILE P 159      -4.942  36.766 107.939  0.00  0.00      PROA  
ATOM   1261  CB  ILE P 159      -6.359  36.999 108.422  0.00  0.00      PROA  
ATOM   1262  CG2 ILE P 159      -6.959  35.664 108.868  0.00  0.00      PROA  
ATOM   1263  CG1 ILE P 159      -6.521  38.220 109.409  0.00  0.00      PROA  
ATOM   1264  CD  ILE P 159      -7.904  38.347 110.035  0.00  0.00      PROA  
ATOM   1265  C   ILE P 159      -4.648  35.487 107.131  0.00  0.00      PROA  
ATOM   1266  O   ILE P 159      -4.918  35.399 105.933  0.00  0.00      PROA  
ATOM   1267  N   GLN P 160      -4.073  34.462 107.766  0.00  0.00      PROA  
ATOM   1268  CA  GLN P 160      -4.017  33.151 107.161  0.00  0.00      PROA  
ATOM   1269  CB  GLN P 160      -2.536  32.774 106.796  0.00  0.00      PROA  
ATOM   1270  CG  GLN P 160      -1.783  33.805 106.007  0.00  0.00      PROA  
ATOM   1271  CD  GLN P 160      -2.408  34.075 104.702  0.00  0.00      PROA  
ATOM   1272  OE1 GLN P 160      -3.431  33.566 104.266  0.00  0.00      PROA  
ATOM   1273  NE2 GLN P 160      -1.801  34.872 103.866  0.00  0.00      PROA  
ATOM   1274  C   GLN P 160      -4.561  32.081 108.038  0.00  0.00      PROA  
ATOM   1275  O   GLN P 160      -4.154  31.981 109.183  0.00  0.00      PROA  
ATOM   1276  N   SER P 161      -5.574  31.271 107.657  0.00  0.00      PROA  
ATOM   1277  CA  SER P 161      -6.174  30.245 108.497  0.00  0.00      PROA  
ATOM   1278  CB  SER P 161      -7.496  30.543 109.168  0.00  0.00      PROA  
ATOM   1279  OG  SER P 161      -7.914  29.422 109.959  0.00  0.00      PROA  
ATOM   1280  C   SER P 161      -6.428  28.984 107.670  0.00  0.00      PROA  
ATOM   1281  O   SER P 161      -7.107  28.953 106.634  0.00  0.00      PROA  
ATOM   1282  N   TYR P 162      -5.732  27.878 108.063  0.00  0.00      PROA  
ATOM   1283  CA  TYR P 162      -5.887  26.581 107.380  0.00  0.00      PROA  
ATOM   1284  CB  TYR P 162      -4.513  25.924 106.935  0.00  0.00      PROA  
ATOM   1285  CG  TYR P 162      -3.824  26.728 105.920  0.00  0.00      PROA  
ATOM   1286  CD1 TYR P 162      -4.442  26.895 104.620  0.00  0.00      PROA  
ATOM   1287  CE1 TYR P 162      -3.702  27.664 103.709  0.00  0.00      PROA  
ATOM   1288  CZ  TYR P 162      -2.570  28.303 104.080  0.00  0.00      PROA  
ATOM   1289  OH  TYR P 162      -1.841  29.132 103.121  0.00  0.00      PROA  
ATOM   1290  CD2 TYR P 162      -2.663  27.520 106.339  0.00  0.00      PROA  
ATOM   1291  CE2 TYR P 162      -2.048  28.235 105.359  0.00  0.00      PROA  
ATOM   1292  C   TYR P 162      -6.547  25.595 108.276  0.00  0.00      PROA  
ATOM   1293  O   TYR P 162      -6.172  25.551 109.447  0.00  0.00      PROA  
ATOM   1294  N   GLY P 163      -7.470  24.759 107.870  0.00  0.00      PROA  
ATOM   1295  CA  GLY P 163      -8.193  23.711 108.597  0.00  0.00      PROA  
ATOM   1296  C   GLY P 163      -7.518  22.327 108.423  0.00  0.00      PROA  
ATOM   1297  O   GLY P 163      -7.809  21.392 109.212  0.00  0.00      PROA  
ATOM   1298  N   ASN P 164      -6.629  22.129 107.421  0.00  0.00      PROA  
ATOM   1299  CA  ASN P 164      -5.885  20.899 107.387  0.00  0.00      PROA  
ATOM   1300  CB  ASN P 164      -5.417  20.548 105.884  0.00  0.00      PROA  
ATOM   1301  CG  ASN P 164      -4.472  19.312 105.643  0.00  0.00      PROA  
ATOM   1302  OD1 ASN P 164      -3.853  18.751 106.555  0.00  0.00      PROA  
ATOM   1303  ND2 ASN P 164      -4.261  18.953 104.413  0.00  0.00      PROA  
ATOM   1304  C   ASN P 164      -4.697  20.901 108.333  0.00  0.00      PROA  
ATOM   1305  O   ASN P 164      -3.904  21.823 108.352  0.00  0.00      PROA  
ATOM   1306  N   PRO P 165      -4.418  19.942 109.209  0.00  0.00      PROA  
ATOM   1307  CD  PRO P 165      -5.419  18.993 109.619  0.00  0.00      PROA  
ATOM   1308  CA  PRO P 165      -3.373  20.067 110.260  0.00  0.00      PROA  
ATOM   1309  CB  PRO P 165      -3.605  18.831 111.141  0.00  0.00      PROA  
ATOM   1310  CG  PRO P 165      -5.138  18.712 111.051  0.00  0.00      PROA  
ATOM   1311  C   PRO P 165      -1.957  20.112 109.737  0.00  0.00      PROA  
ATOM   1312  O   PRO P 165      -1.134  20.630 110.466  0.00  0.00      PROA  
ATOM   1313  N   VAL P 166      -1.720  19.435 108.638  0.00  0.00      PROA  
ATOM   1314  CA  VAL P 166      -0.359  19.480 107.946  0.00  0.00      PROA  
ATOM   1315  CB  VAL P 166      -0.316  18.616 106.675  0.00  0.00      PROA  
ATOM   1316  CG1 VAL P 166       0.981  18.945 105.819  0.00  0.00      PROA  
ATOM   1317  CG2 VAL P 166      -0.412  17.166 107.202  0.00  0.00      PROA  
ATOM   1318  C   VAL P 166       0.008  20.836 107.505  0.00  0.00      PROA  
ATOM   1319  O   VAL P 166       1.110  21.288 107.676  0.00  0.00      PROA  
ATOM   1320  N   GLU P 167      -1.015  21.508 106.852  0.00  0.00      PROA  
ATOM   1321  CA  GLU P 167      -0.876  22.912 106.544  0.00  0.00      PROA  
ATOM   1322  CB  GLU P 167      -2.045  23.339 105.641  0.00  0.00      PROA  
ATOM   1323  CG  GLU P 167      -2.167  22.761 104.224  0.00  0.00      PROA  
ATOM   1324  CD  GLU P 167      -3.474  23.013 103.441  0.00  0.00      PROA  
ATOM   1325  OE1 GLU P 167      -3.938  24.098 103.078  0.00  0.00      PROA  
ATOM   1326  OE2 GLU P 167      -4.095  21.978 103.159  0.00  0.00      PROA  
ATOM   1327  C   GLU P 167      -0.870  23.816 107.770  0.00  0.00      PROA  
ATOM   1328  O   GLU P 167      -0.192  24.853 107.752  0.00  0.00      PROA  
ATOM   1329  N   GLN P 168      -1.610  23.485 108.904  0.00  0.00      PROA  
ATOM   1330  CA  GLN P 168      -1.546  24.166 110.216  0.00  0.00      PROA  
ATOM   1331  CB  GLN P 168      -2.546  23.641 111.315  0.00  0.00      PROA  
ATOM   1332  CG  GLN P 168      -3.993  23.952 111.150  0.00  0.00      PROA  
ATOM   1333  CD  GLN P 168      -4.980  23.269 112.131  0.00  0.00      PROA  
ATOM   1334  OE1 GLN P 168      -4.627  22.327 112.849  0.00  0.00      PROA  
ATOM   1335  NE2 GLN P 168      -6.284  23.734 112.105  0.00  0.00      PROA  
ATOM   1336  C   GLN P 168      -0.124  24.018 110.856  0.00  0.00      PROA  
ATOM   1337  O   GLN P 168       0.417  25.009 111.254  0.00  0.00      PROA  
ATOM   1338  N   THR P 169       0.475  22.838 110.827  0.00  0.00      PROA  
ATOM   1339  CA  THR P 169       1.891  22.506 111.148  0.00  0.00      PROA  
ATOM   1340  CB  THR P 169       2.308  21.121 111.275  0.00  0.00      PROA  
ATOM   1341  OG1 THR P 169       1.920  20.738 112.543  0.00  0.00      PROA  
ATOM   1342  CG2 THR P 169       3.822  20.981 111.420  0.00  0.00      PROA  
ATOM   1343  C   THR P 169       2.866  23.292 110.402  0.00  0.00      PROA  
ATOM   1344  O   THR P 169       3.788  23.963 110.954  0.00  0.00      PROA  
ATOM   1345  N   TRP P 170       2.652  23.483 109.086  0.00  0.00      PROA  
ATOM   1346  CA  TRP P 170       3.558  24.291 108.314  0.00  0.00      PROA  
ATOM   1347  CB  TRP P 170       3.396  24.059 106.725  0.00  0.00      PROA  
ATOM   1348  CG  TRP P 170       3.939  22.758 106.078  0.00  0.00      PROA  
ATOM   1349  CD1 TRP P 170       3.205  21.841 105.383  0.00  0.00      PROA  
ATOM   1350  NE1 TRP P 170       4.090  20.853 104.922  0.00  0.00      PROA  
ATOM   1351  CE2 TRP P 170       5.372  21.157 105.301  0.00  0.00      PROA  
ATOM   1352  CD2 TRP P 170       5.286  22.252 106.137  0.00  0.00      PROA  
ATOM   1353  CE3 TRP P 170       6.417  22.748 106.795  0.00  0.00      PROA  
ATOM   1354  CZ3 TRP P 170       7.619  22.109 106.496  0.00  0.00      PROA  
ATOM   1355  CZ2 TRP P 170       6.572  20.482 105.030  0.00  0.00      PROA  
ATOM   1356  CH2 TRP P 170       7.717  21.003 105.700  0.00  0.00      PROA  
ATOM   1357  C   TRP P 170       3.599  25.763 108.613  0.00  0.00      PROA  
ATOM   1358  O   TRP P 170       4.675  26.377 108.737  0.00  0.00      PROA  
ATOM   1359  N   GLN P 171       2.368  26.338 108.895  0.00  0.00      PROA  
ATOM   1360  CA  GLN P 171       2.137  27.744 109.407  0.00  0.00      PROA  
ATOM   1361  CB  GLN P 171       0.650  28.109 109.560  0.00  0.00      PROA  
ATOM   1362  CG  GLN P 171       0.518  29.547 110.196  0.00  0.00      PROA  
ATOM   1363  CD  GLN P 171      -0.950  29.894 110.048  0.00  0.00      PROA  
ATOM   1364  OE1 GLN P 171      -1.927  29.230 110.233  0.00  0.00      PROA  
ATOM   1365  NE2 GLN P 171      -1.165  31.172 109.605  0.00  0.00      PROA  
ATOM   1366  C   GLN P 171       2.926  28.045 110.650  0.00  0.00      PROA  
ATOM   1367  O   GLN P 171       3.542  29.117 110.770  0.00  0.00      PROA  
ATOM   1368  N   LYS P 172       3.060  27.127 111.608  0.00  0.00      PROA  
ATOM   1369  CA  LYS P 172       3.979  27.298 112.728  0.00  0.00      PROA  
ATOM   1370  CB  LYS P 172       3.956  26.222 113.854  0.00  0.00      PROA  
ATOM   1371  CG  LYS P 172       2.584  25.725 114.433  0.00  0.00      PROA  
ATOM   1372  CD  LYS P 172       1.994  26.717 115.463  0.00  0.00      PROA  
ATOM   1373  CE  LYS P 172       0.627  26.369 116.130  0.00  0.00      PROA  
ATOM   1374  NZ  LYS P 172       0.848  25.177 116.982  0.00  0.00      PROA  
ATOM   1375  C   LYS P 172       5.457  27.530 112.398  0.00  0.00      PROA  
ATOM   1376  O   LYS P 172       6.172  28.293 113.092  0.00  0.00      PROA  
ATOM   1377  N   VAL P 173       5.929  26.835 111.373  0.00  0.00      PROA  
ATOM   1378  CA  VAL P 173       7.203  26.946 110.675  0.00  0.00      PROA  
ATOM   1379  CB  VAL P 173       7.630  25.714 109.780  0.00  0.00      PROA  
ATOM   1380  CG1 VAL P 173       9.013  25.948 109.157  0.00  0.00      PROA  
ATOM   1381  CG2 VAL P 173       7.615  24.404 110.581  0.00  0.00      PROA  
ATOM   1382  C   VAL P 173       7.460  28.230 109.973  0.00  0.00      PROA  
ATOM   1383  O   VAL P 173       8.553  28.866 110.042  0.00  0.00      PROA  
ATOM   1384  N   TYR P 174       6.388  28.743 109.290  0.00  0.00      PROA  
ATOM   1385  CA  TYR P 174       6.349  30.101 108.761  0.00  0.00      PROA  
ATOM   1386  CB  TYR P 174       5.138  30.378 107.869  0.00  0.00      PROA  
ATOM   1387  CG  TYR P 174       4.804  31.822 107.413  0.00  0.00      PROA  
ATOM   1388  CD1 TYR P 174       5.740  32.754 106.898  0.00  0.00      PROA  
ATOM   1389  CE1 TYR P 174       5.295  33.938 106.321  0.00  0.00      PROA  
ATOM   1390  CZ  TYR P 174       3.956  34.245 106.256  0.00  0.00      PROA  
ATOM   1391  OH  TYR P 174       3.468  35.484 105.646  0.00  0.00      PROA  
ATOM   1392  CD2 TYR P 174       3.454  32.106 107.249  0.00  0.00      PROA  
ATOM   1393  CE2 TYR P 174       3.072  33.325 106.735  0.00  0.00      PROA  
ATOM   1394  C   TYR P 174       6.612  31.175 109.899  0.00  0.00      PROA  
ATOM   1395  O   TYR P 174       7.571  31.927 109.832  0.00  0.00      PROA  
ATOM   1396  N   GLN P 175       5.909  31.097 111.081  0.00  0.00      PROA  
ATOM   1397  CA  GLN P 175       6.106  32.024 112.162  0.00  0.00      PROA  
ATOM   1398  CB  GLN P 175       4.972  31.875 113.128  0.00  0.00      PROA  
ATOM   1399  CG  GLN P 175       3.591  32.500 112.614  0.00  0.00      PROA  
ATOM   1400  CD  GLN P 175       2.413  31.727 113.207  0.00  0.00      PROA  
ATOM   1401  OE1 GLN P 175       2.446  30.661 113.836  0.00  0.00      PROA  
ATOM   1402  NE2 GLN P 175       1.264  32.234 112.727  0.00  0.00      PROA  
ATOM   1403  C   GLN P 175       7.489  31.960 112.769  0.00  0.00      PROA  
ATOM   1404  O   GLN P 175       8.096  32.900 113.138  0.00  0.00      PROA  
ATOM   1405  N   ALA P 176       8.117  30.753 112.879  0.00  0.00      PROA  
ATOM   1406  CA  ALA P 176       9.444  30.582 113.396  0.00  0.00      PROA  
ATOM   1407  CB  ALA P 176       9.637  29.091 113.356  0.00  0.00      PROA  
ATOM   1408  C   ALA P 176      10.591  31.103 112.475  0.00  0.00      PROA  
ATOM   1409  O   ALA P 176      11.555  31.680 112.928  0.00  0.00      PROA  
ATOM   1410  N   TYR P 177      10.375  31.022 111.128  0.00  0.00      PROA  
ATOM   1411  CA  TYR P 177      11.122  31.649 110.094  0.00  0.00      PROA  
ATOM   1412  CB  TYR P 177      10.726  31.013 108.702  0.00  0.00      PROA  
ATOM   1413  CG  TYR P 177      11.394  31.765 107.544  0.00  0.00      PROA  
ATOM   1414  CD1 TYR P 177      12.753  31.625 107.131  0.00  0.00      PROA  
ATOM   1415  CE1 TYR P 177      13.276  32.269 106.034  0.00  0.00      PROA  
ATOM   1416  CZ  TYR P 177      12.478  33.052 105.242  0.00  0.00      PROA  
ATOM   1417  OH  TYR P 177      13.198  33.793 104.252  0.00  0.00      PROA  
ATOM   1418  CD2 TYR P 177      10.566  32.515 106.633  0.00  0.00      PROA  
ATOM   1419  CE2 TYR P 177      11.122  33.054 105.457  0.00  0.00      PROA  
ATOM   1420  C   TYR P 177      11.134  33.160 110.104  0.00  0.00      PROA  
ATOM   1421  O   TYR P 177      12.189  33.802 110.054  0.00  0.00      PROA  
ATOM   1422  N   GLN P 178       9.925  33.734 110.269  0.00  0.00      PROA  
ATOM   1423  CA  GLN P 178       9.690  35.191 110.431  0.00  0.00      PROA  
ATOM   1424  CB  GLN P 178       8.167  35.517 110.303  0.00  0.00      PROA  
ATOM   1425  CG  GLN P 178       7.796  35.373 108.787  0.00  0.00      PROA  
ATOM   1426  CD  GLN P 178       8.574  36.103 107.718  0.00  0.00      PROA  
ATOM   1427  OE1 GLN P 178       8.992  35.566 106.710  0.00  0.00      PROA  
ATOM   1428  NE2 GLN P 178       8.812  37.471 107.952  0.00  0.00      PROA  
ATOM   1429  C   GLN P 178      10.391  35.652 111.700  0.00  0.00      PROA  
ATOM   1430  O   GLN P 178      11.062  36.695 111.644  0.00  0.00      PROA  
ATOM   1431  N   GLU P 179      10.262  34.901 112.815  0.00  0.00      PROA  
ATOM   1432  CA  GLU P 179      11.032  35.138 114.111  0.00  0.00      PROA  
ATOM   1433  CB  GLU P 179      10.580  34.357 115.392  0.00  0.00      PROA  
ATOM   1434  CG  GLU P 179       9.110  34.644 115.887  0.00  0.00      PROA  
ATOM   1435  CD  GLU P 179       8.779  34.252 117.306  0.00  0.00      PROA  
ATOM   1436  OE1 GLU P 179       9.428  34.867 118.187  0.00  0.00      PROA  
ATOM   1437  OE2 GLU P 179       7.902  33.387 117.613  0.00  0.00      PROA  
ATOM   1438  C   GLU P 179      12.592  34.991 113.971  0.00  0.00      PROA  
ATOM   1439  O   GLU P 179      13.190  35.950 114.466  0.00  0.00      PROA  
ATOM   1440  N   ALA P 180      13.098  33.977 113.234  0.00  0.00      PROA  
ATOM   1441  CA  ALA P 180      14.531  33.905 112.918  0.00  0.00      PROA  
ATOM   1442  CB  ALA P 180      14.827  32.505 112.239  0.00  0.00      PROA  
ATOM   1443  C   ALA P 180      15.020  35.120 112.110  0.00  0.00      PROA  
ATOM   1444  O   ALA P 180      16.038  35.774 112.420  0.00  0.00      PROA  
ATOM   1445  N   CYS P 181      14.226  35.560 111.112  0.00  0.00      PROA  
ATOM   1446  CA  CYS P 181      14.704  36.686 110.327  0.00  0.00      PROA  
ATOM   1447  CB  CYS P 181      13.929  36.874 108.991  0.00  0.00      PROA  
ATOM   1448  SG  CYS P 181      14.042  35.509 107.862  0.00  0.00      PROA  
ATOM   1449  C   CYS P 181      14.787  38.087 111.075  0.00  0.00      PROA  
ATOM   1450  O   CYS P 181      15.615  38.928 110.793  0.00  0.00      PROA  
ATOM   1451  N   ASP P 182      13.932  38.243 112.098  0.00  0.00      PROA  
ATOM   1452  CA  ASP P 182      13.930  39.334 113.109  0.00  0.00      PROA  
ATOM   1453  CB  ASP P 182      12.520  39.550 113.844  0.00  0.00      PROA  
ATOM   1454  CG  ASP P 182      11.406  39.883 112.890  0.00  0.00      PROA  
ATOM   1455  OD1 ASP P 182      10.204  39.775 113.203  0.00  0.00      PROA  
ATOM   1456  OD2 ASP P 182      11.756  40.477 111.867  0.00  0.00      PROA  
ATOM   1457  C   ASP P 182      15.118  39.201 114.134  0.00  0.00      PROA  
ATOM   1458  O   ASP P 182      15.950  40.096 114.200  0.00  0.00      PROA  
ATOM   1459  N   ARG P 183      15.323  38.045 114.829  0.00  0.00      PROA  
ATOM   1460  CA  ARG P 183      16.361  37.768 115.840  0.00  0.00      PROA  
ATOM   1461  CB  ARG P 183      16.217  36.325 116.533  0.00  0.00      PROA  
ATOM   1462  CG  ARG P 183      14.957  36.237 117.361  0.00  0.00      PROA  
ATOM   1463  CD  ARG P 183      14.260  34.841 117.530  0.00  0.00      PROA  
ATOM   1464  NE  ARG P 183      13.175  34.984 118.495  0.00  0.00      PROA  
ATOM   1465  CZ  ARG P 183      12.952  34.136 119.476  0.00  0.00      PROA  
ATOM   1466  NH1 ARG P 183      13.910  33.386 119.947  0.00  0.00      PROA  
ATOM   1467  NH2 ARG P 183      11.725  33.978 119.914  0.00  0.00      PROA  
ATOM   1468  C   ARG P 183      17.748  37.825 115.390  0.00  0.00      PROA  
ATOM   1469  O   ARG P 183      18.637  38.300 116.127  0.00  0.00      PROA  
ATOM   1470  N   ALA P 184      18.032  37.320 114.099  0.00  0.00      PROA  
ATOM   1471  CA  ALA P 184      19.358  37.392 113.477  0.00  0.00      PROA  
ATOM   1472  CB  ALA P 184      19.629  36.033 112.776  0.00  0.00      PROA  
ATOM   1473  C   ALA P 184      19.593  38.593 112.477  0.00  0.00      PROA  
ATOM   1474  O   ALA P 184      20.742  38.802 111.983  0.00  0.00      PROA  
ATOM   1475  N   GLY P 185      18.478  39.361 112.124  0.00  0.00      PROA  
ATOM   1476  CA  GLY P 185      18.529  40.538 111.232  0.00  0.00      PROA  
ATOM   1477  C   GLY P 185      18.740  40.287 109.757  0.00  0.00      PROA  
ATOM   1478  O   GLY P 185      19.683  40.837 109.099  0.00  0.00      PROA  
ATOM   1479  N   LEU P 186      17.880  39.448 109.196  0.00  0.00      PROA  
ATOM   1480  CA  LEU P 186      18.143  38.791 107.881  0.00  0.00      PROA  
ATOM   1481  CB  LEU P 186      18.144  37.233 107.949  0.00  0.00      PROA  
ATOM   1482  CG  LEU P 186      19.206  36.641 108.919  0.00  0.00      PROA  
ATOM   1483  CD1 LEU P 186      18.865  35.168 109.270  0.00  0.00      PROA  
ATOM   1484  CD2 LEU P 186      20.646  36.937 108.336  0.00  0.00      PROA  
ATOM   1485  C   LEU P 186      17.038  39.178 106.853  0.00  0.00      PROA  
ATOM   1486  O   LEU P 186      15.846  39.029 107.137  0.00  0.00      PROA  
ATOM   1487  N   VAL P 187      17.432  39.691 105.671  0.00  0.00      PROA  
ATOM   1488  CA  VAL P 187      16.479  40.058 104.640  0.00  0.00      PROA  
ATOM   1489  CB  VAL P 187      16.454  41.590 104.363  0.00  0.00      PROA  
ATOM   1490  CG1 VAL P 187      15.542  41.843 103.211  0.00  0.00      PROA  
ATOM   1491  CG2 VAL P 187      15.994  42.313 105.600  0.00  0.00      PROA  
ATOM   1492  C   VAL P 187      16.931  39.302 103.404  0.00  0.00      PROA  
ATOM   1493  O   VAL P 187      18.062  39.491 102.893  0.00  0.00      PROA  
ATOM   1494  N   ASP P 188      16.035  38.489 102.866  0.00  0.00      PROA  
ATOM   1495  CA  ASP P 188      16.178  37.796 101.628  0.00  0.00      PROA  
ATOM   1496  CB  ASP P 188      15.021  36.679 101.673  0.00  0.00      PROA  
ATOM   1497  CG  ASP P 188      14.682  35.802 100.504  0.00  0.00      PROA  
ATOM   1498  OD1 ASP P 188      13.663  35.081 100.673  0.00  0.00      PROA  
ATOM   1499  OD2 ASP P 188      15.363  35.793  99.407  0.00  0.00      PROA  
ATOM   1500  C   ASP P 188      16.204  38.556 100.274  0.00  0.00      PROA  
ATOM   1501  O   ASP P 188      15.433  39.478 100.073  0.00  0.00      PROA  
ATOM   1502  N   PHE P 189      17.112  38.216  99.272  0.00  0.00      PROA  
ATOM   1503  CA  PHE P 189      17.324  38.822  97.975  0.00  0.00      PROA  
ATOM   1504  CB  PHE P 189      18.380  37.957  97.308  0.00  0.00      PROA  
ATOM   1505  CG  PHE P 189      18.582  38.259  95.877  0.00  0.00      PROA  
ATOM   1506  CD1 PHE P 189      18.551  37.181  94.901  0.00  0.00      PROA  
ATOM   1507  CE1 PHE P 189      18.998  37.366  93.648  0.00  0.00      PROA  
ATOM   1508  CZ  PHE P 189      19.321  38.648  93.137  0.00  0.00      PROA  
ATOM   1509  CD2 PHE P 189      19.063  39.578  95.392  0.00  0.00      PROA  
ATOM   1510  CE2 PHE P 189      19.334  39.742  94.055  0.00  0.00      PROA  
ATOM   1511  C   PHE P 189      16.011  38.920  97.183  0.00  0.00      PROA  
ATOM   1512  O   PHE P 189      15.651  39.860  96.487  0.00  0.00      PROA  
ATOM   1513  N   ALA P 190      15.195  37.842  97.340  0.00  0.00      PROA  
ATOM   1514  CA  ALA P 190      13.983  37.745  96.490  0.00  0.00      PROA  
ATOM   1515  CB  ALA P 190      13.888  36.302  95.928  0.00  0.00      PROA  
ATOM   1516  C   ALA P 190      12.825  38.238  97.335  0.00  0.00      PROA  
ATOM   1517  O   ALA P 190      11.710  38.379  96.805  0.00  0.00      PROA  
ATOM   1518  N   GLU P 191      13.020  38.694  98.624  0.00  0.00      PROA  
ATOM   1519  CA  GLU P 191      11.954  39.348  99.348  0.00  0.00      PROA  
ATOM   1520  CB  GLU P 191      11.810  38.690 100.835  0.00  0.00      PROA  
ATOM   1521  CG  GLU P 191      10.601  39.155 101.577  0.00  0.00      PROA  
ATOM   1522  CD  GLU P 191      10.384  38.557 102.948  0.00  0.00      PROA  
ATOM   1523  OE1 GLU P 191      10.713  37.327 103.103  0.00  0.00      PROA  
ATOM   1524  OE2 GLU P 191      10.036  39.311 103.824  0.00  0.00      PROA  
ATOM   1525  C   GLU P 191      12.277  40.859  99.404  0.00  0.00      PROA  
ATOM   1526  O   GLU P 191      11.416  41.596  99.778  0.00  0.00      PROA  
ATOM   1527  N   LEU P 192      13.488  41.260  98.897  0.00  0.00      PROA  
ATOM   1528  CA  LEU P 192      14.005  42.579  99.132  0.00  0.00      PROA  
ATOM   1529  CB  LEU P 192      15.539  42.626  98.661  0.00  0.00      PROA  
ATOM   1530  CG  LEU P 192      16.222  43.978  98.955  0.00  0.00      PROA  
ATOM   1531  CD1 LEU P 192      16.376  44.083 100.477  0.00  0.00      PROA  
ATOM   1532  CD2 LEU P 192      17.567  44.062  98.257  0.00  0.00      PROA  
ATOM   1533  C   LEU P 192      13.077  43.598  98.439  0.00  0.00      PROA  
ATOM   1534  O   LEU P 192      12.687  44.637  98.963  0.00  0.00      PROA  
ATOM   1535  N   LEU P 193      12.552  43.296  97.176  0.00  0.00      PROA  
ATOM   1536  CA  LEU P 193      11.431  44.005  96.560  0.00  0.00      PROA  
ATOM   1537  CB  LEU P 193      11.181  43.409  95.196  0.00  0.00      PROA  
ATOM   1538  CG  LEU P 193      10.209  44.099  94.181  0.00  0.00      PROA  
ATOM   1539  CD1 LEU P 193      10.684  45.513  93.799  0.00  0.00      PROA  
ATOM   1540  CD2 LEU P 193      10.069  43.266  92.869  0.00  0.00      PROA  
ATOM   1541  C   LEU P 193      10.038  43.997  97.317  0.00  0.00      PROA  
ATOM   1542  O   LEU P 193       9.257  44.968  97.401  0.00  0.00      PROA  
ATOM   1543  N   LEU P 194       9.692  42.802  97.876  0.00  0.00      PROA  
ATOM   1544  CA  LEU P 194       8.483  42.681  98.734  0.00  0.00      PROA  
ATOM   1545  CB  LEU P 194       8.170  41.171  99.125  0.00  0.00      PROA  
ATOM   1546  CG  LEU P 194       7.816  40.341  97.878  0.00  0.00      PROA  
ATOM   1547  CD1 LEU P 194       8.028  38.839  98.100  0.00  0.00      PROA  
ATOM   1548  CD2 LEU P 194       6.403  40.571  97.383  0.00  0.00      PROA  
ATOM   1549  C   LEU P 194       8.535  43.441 100.015  0.00  0.00      PROA  
ATOM   1550  O   LEU P 194       7.540  44.114 100.250  0.00  0.00      PROA  
ATOM   1551  N   ARG P 195       9.724  43.506 100.706  0.00  0.00      PROA  
ATOM   1552  CA  ARG P 195       9.957  44.508 101.702  0.00  0.00      PROA  
ATOM   1553  CB  ARG P 195      11.201  44.102 102.480  0.00  0.00      PROA  
ATOM   1554  CG  ARG P 195      10.815  42.998 103.423  0.00  0.00      PROA  
ATOM   1555  CD  ARG P 195      11.951  42.720 104.412  0.00  0.00      PROA  
ATOM   1556  NE  ARG P 195      11.845  41.328 105.007  0.00  0.00      PROA  
ATOM   1557  CZ  ARG P 195      11.961  41.060 106.250  0.00  0.00      PROA  
ATOM   1558  NH1 ARG P 195      11.924  41.960 107.257  0.00  0.00      PROA  
ATOM   1559  NH2 ARG P 195      11.920  39.830 106.672  0.00  0.00      PROA  
ATOM   1560  C   ARG P 195       9.920  45.993 101.296  0.00  0.00      PROA  
ATOM   1561  O   ARG P 195       9.218  46.803 101.953  0.00  0.00      PROA  
ATOM   1562  N   ALA P 196      10.501  46.481 100.155  0.00  0.00      PROA  
ATOM   1563  CA  ALA P 196      10.323  47.835  99.564  0.00  0.00      PROA  
ATOM   1564  CB  ALA P 196      11.184  47.803  98.272  0.00  0.00      PROA  
ATOM   1565  C   ALA P 196       8.889  48.106  99.270  0.00  0.00      PROA  
ATOM   1566  O   ALA P 196       8.477  49.222  99.562  0.00  0.00      PROA  
ATOM   1567  N   HSE P 197       8.120  47.154  98.636  0.00  0.00      PROA  
ATOM   1568  CA  HSE P 197       6.681  47.182  98.411  0.00  0.00      PROA  
ATOM   1569  CB  HSE P 197       6.176  45.931  97.678  0.00  0.00      PROA  
ATOM   1570  ND1 HSE P 197       4.171  46.629  96.254  0.00  0.00      PROA  
ATOM   1571  CG  HSE P 197       4.644  46.025  97.419  0.00  0.00      PROA  
ATOM   1572  CE1 HSE P 197       2.891  46.548  96.303  0.00  0.00      PROA  
ATOM   1573  NE2 HSE P 197       2.464  45.875  97.438  0.00  0.00      PROA  
ATOM   1574  CD2 HSE P 197       3.610  45.591  98.188  0.00  0.00      PROA  
ATOM   1575  C   HSE P 197       5.898  47.418  99.728  0.00  0.00      PROA  
ATOM   1576  O   HSE P 197       5.060  48.243  99.806  0.00  0.00      PROA  
ATOM   1577  N   GLU P 198       6.222  46.546 100.717  0.00  0.00      PROA  
ATOM   1578  CA  GLU P 198       5.696  46.518 102.097  0.00  0.00      PROA  
ATOM   1579  CB  GLU P 198       6.120  45.240 102.828  0.00  0.00      PROA  
ATOM   1580  CG  GLU P 198       5.790  45.227 104.343  0.00  0.00      PROA  
ATOM   1581  CD  GLU P 198       6.275  43.912 104.950  0.00  0.00      PROA  
ATOM   1582  OE1 GLU P 198       5.537  42.938 105.097  0.00  0.00      PROA  
ATOM   1583  OE2 GLU P 198       7.486  43.807 105.305  0.00  0.00      PROA  
ATOM   1584  C   GLU P 198       5.947  47.815 102.853  0.00  0.00      PROA  
ATOM   1585  O   GLU P 198       5.109  48.291 103.599  0.00  0.00      PROA  
ATOM   1586  N   LEU P 199       7.131  48.386 102.727  0.00  0.00      PROA  
ATOM   1587  CA  LEU P 199       7.440  49.735 103.214  0.00  0.00      PROA  
ATOM   1588  CB  LEU P 199       8.881  50.146 103.045  0.00  0.00      PROA  
ATOM   1589  CG  LEU P 199       9.239  51.529 103.646  0.00  0.00      PROA  
ATOM   1590  CD1 LEU P 199       8.897  51.660 105.155  0.00  0.00      PROA  
ATOM   1591  CD2 LEU P 199      10.736  51.821 103.459  0.00  0.00      PROA  
ATOM   1592  C   LEU P 199       6.561  50.796 102.623  0.00  0.00      PROA  
ATOM   1593  O   LEU P 199       5.902  51.448 103.476  0.00  0.00      PROA  
ATOM   1594  N   TRP P 200       6.431  50.894 101.251  0.00  0.00      PROA  
ATOM   1595  CA  TRP P 200       5.489  51.826 100.562  0.00  0.00      PROA  
ATOM   1596  CB  TRP P 200       5.766  51.963  99.051  0.00  0.00      PROA  
ATOM   1597  CG  TRP P 200       6.907  52.845  98.690  0.00  0.00      PROA  
ATOM   1598  CD1 TRP P 200       7.538  53.860  99.357  0.00  0.00      PROA  
ATOM   1599  NE1 TRP P 200       8.589  54.333  98.642  0.00  0.00      PROA  
ATOM   1600  CE2 TRP P 200       8.641  53.698  97.463  0.00  0.00      PROA  
ATOM   1601  CD2 TRP P 200       7.589  52.733  97.436  0.00  0.00      PROA  
ATOM   1602  CE3 TRP P 200       7.412  51.954  96.372  0.00  0.00      PROA  
ATOM   1603  CZ3 TRP P 200       8.293  52.056  95.283  0.00  0.00      PROA  
ATOM   1604  CZ2 TRP P 200       9.534  53.790  96.432  0.00  0.00      PROA  
ATOM   1605  CH2 TRP P 200       9.365  52.930  95.298  0.00  0.00      PROA  
ATOM   1606  C   TRP P 200       4.001  51.605 100.818  0.00  0.00      PROA  
ATOM   1607  O   TRP P 200       3.191  52.522 100.910  0.00  0.00      PROA  
ATOM   1608  N   LEU P 201       3.571  50.309 100.944  0.00  0.00      PROA  
ATOM   1609  CA  LEU P 201       2.302  49.904 101.441  0.00  0.00      PROA  
ATOM   1610  CB  LEU P 201       2.011  48.353 101.370  0.00  0.00      PROA  
ATOM   1611  CG  LEU P 201       0.515  47.835 101.319  0.00  0.00      PROA  
ATOM   1612  CD1 LEU P 201      -0.220  48.469 100.123  0.00  0.00      PROA  
ATOM   1613  CD2 LEU P 201       0.414  46.296 101.102  0.00  0.00      PROA  
ATOM   1614  C   LEU P 201       1.983  50.362 102.860  0.00  0.00      PROA  
ATOM   1615  O   LEU P 201       0.860  50.737 103.154  0.00  0.00      PROA  
ATOM   1616  N   ASN P 202       2.918  50.295 103.807  0.00  0.00      PROA  
ATOM   1617  CA  ASN P 202       2.583  50.568 105.211  0.00  0.00      PROA  
ATOM   1618  CB  ASN P 202       3.286  49.559 106.147  0.00  0.00      PROA  
ATOM   1619  CG  ASN P 202       2.711  48.213 105.987  0.00  0.00      PROA  
ATOM   1620  OD1 ASN P 202       1.599  48.011 105.491  0.00  0.00      PROA  
ATOM   1621  ND2 ASN P 202       3.526  47.227 106.356  0.00  0.00      PROA  
ATOM   1622  C   ASN P 202       2.882  52.000 105.712  0.00  0.00      PROA  
ATOM   1623  O   ASN P 202       2.179  52.496 106.573  0.00  0.00      PROA  
ATOM   1624  N   LYS P 203       3.764  52.656 104.974  0.00  0.00      PROA  
ATOM   1625  CA  LYS P 203       4.167  54.014 105.232  0.00  0.00      PROA  
ATOM   1626  CB  LYS P 203       5.674  54.026 105.525  0.00  0.00      PROA  
ATOM   1627  CG  LYS P 203       6.183  53.103 106.620  0.00  0.00      PROA  
ATOM   1628  CD  LYS P 203       5.575  53.508 107.909  0.00  0.00      PROA  
ATOM   1629  CE  LYS P 203       5.893  52.591 109.184  0.00  0.00      PROA  
ATOM   1630  NZ  LYS P 203       5.346  53.251 110.442  0.00  0.00      PROA  
ATOM   1631  C   LYS P 203       3.774  54.956 104.107  0.00  0.00      PROA  
ATOM   1632  O   LYS P 203       4.605  55.262 103.223  0.00  0.00      PROA  
ATOM   1633  N   PRO P 204       2.534  55.456 104.036  0.00  0.00      PROA  
ATOM   1634  CD  PRO P 204       1.421  54.968 104.909  0.00  0.00      PROA  
ATOM   1635  CA  PRO P 204       1.991  56.396 102.982  0.00  0.00      PROA  
ATOM   1636  CB  PRO P 204       0.556  56.582 103.431  0.00  0.00      PROA  
ATOM   1637  CG  PRO P 204       0.441  56.080 104.872  0.00  0.00      PROA  
ATOM   1638  C   PRO P 204       2.888  57.667 102.899  0.00  0.00      PROA  
ATOM   1639  O   PRO P 204       3.040  58.126 101.810  0.00  0.00      PROA  
ATOM   1640  N   HSE P 205       3.424  58.188 104.024  0.00  0.00      PROA  
ATOM   1641  CA  HSE P 205       4.342  59.299 103.900  0.00  0.00      PROA  
ATOM   1642  CB  HSE P 205       4.614  60.010 105.278  0.00  0.00      PROA  
ATOM   1643  ND1 HSE P 205       4.643  58.101 106.800  0.00  0.00      PROA  
ATOM   1644  CG  HSE P 205       5.295  59.175 106.270  0.00  0.00      PROA  
ATOM   1645  CE1 HSE P 205       5.499  57.589 107.668  0.00  0.00      PROA  
ATOM   1646  NE2 HSE P 205       6.595  58.378 107.786  0.00  0.00      PROA  
ATOM   1647  CD2 HSE P 205       6.437  59.390 106.879  0.00  0.00      PROA  
ATOM   1648  C   HSE P 205       5.588  59.148 103.044  0.00  0.00      PROA  
ATOM   1649  O   HSE P 205       5.974  60.042 102.327  0.00  0.00      PROA  
ATOM   1650  N   ILE P 206       6.264  58.006 103.109  0.00  0.00      PROA  
ATOM   1651  CA  ILE P 206       7.428  57.571 102.351  0.00  0.00      PROA  
ATOM   1652  CB  ILE P 206       8.026  56.252 102.816  0.00  0.00      PROA  
ATOM   1653  CG2 ILE P 206       9.372  55.942 102.058  0.00  0.00      PROA  
ATOM   1654  CG1 ILE P 206       8.293  56.500 104.314  0.00  0.00      PROA  
ATOM   1655  CD  ILE P 206       9.024  55.315 105.002  0.00  0.00      PROA  
ATOM   1656  C   ILE P 206       6.935  57.430 100.925  0.00  0.00      PROA  
ATOM   1657  O   ILE P 206       7.656  57.958 100.068  0.00  0.00      PROA  
ATOM   1658  N   LEU P 207       5.713  56.794 100.708  0.00  0.00      PROA  
ATOM   1659  CA  LEU P 207       5.116  56.657  99.403  0.00  0.00      PROA  
ATOM   1660  CB  LEU P 207       3.861  55.807  99.399  0.00  0.00      PROA  
ATOM   1661  CG  LEU P 207       3.062  55.704  98.033  0.00  0.00      PROA  
ATOM   1662  CD1 LEU P 207       4.044  55.345  96.894  0.00  0.00      PROA  
ATOM   1663  CD2 LEU P 207       2.009  54.615  98.212  0.00  0.00      PROA  
ATOM   1664  C   LEU P 207       4.913  58.052  98.772  0.00  0.00      PROA  
ATOM   1665  O   LEU P 207       5.335  58.250  97.629  0.00  0.00      PROA  
ATOM   1666  N   GLN P 208       4.363  59.062  99.438  0.00  0.00      PROA  
ATOM   1667  CA  GLN P 208       4.101  60.385  98.870  0.00  0.00      PROA  
ATOM   1668  CB  GLN P 208       3.119  61.232  99.742  0.00  0.00      PROA  
ATOM   1669  CG  GLN P 208       1.628  60.772  99.828  0.00  0.00      PROA  
ATOM   1670  CD  GLN P 208       1.101  60.425  98.389  0.00  0.00      PROA  
ATOM   1671  OE1 GLN P 208       1.450  61.123  97.421  0.00  0.00      PROA  
ATOM   1672  NE2 GLN P 208       0.362  59.322  98.271  0.00  0.00      PROA  
ATOM   1673  C   GLN P 208       5.387  61.270  98.849  0.00  0.00      PROA  
ATOM   1674  O   GLN P 208       5.400  62.267  98.111  0.00  0.00      PROA  
ATOM   1675  N   HSD P 209       6.475  60.981  99.621  0.00  0.00      PROA  
ATOM   1676  CA  HSD P 209       7.777  61.661  99.355  0.00  0.00      PROA  
ATOM   1677  CB  HSD P 209       8.844  61.312 100.340  0.00  0.00      PROA  
ATOM   1678  ND1 HSD P 209      10.424  63.148 100.806  0.00  0.00      PROA  
ATOM   1679  CG  HSD P 209      10.114  61.925 100.220  0.00  0.00      PROA  
ATOM   1680  CE1 HSD P 209      11.767  63.261 100.727  0.00  0.00      PROA  
ATOM   1681  NE2 HSD P 209      12.330  62.171 100.172  0.00  0.00      PROA  
ATOM   1682  CD2 HSD P 209      11.270  61.353  99.895  0.00  0.00      PROA  
ATOM   1683  C   HSD P 209       8.374  61.453  97.959  0.00  0.00      PROA  
ATOM   1684  O   HSD P 209       8.730  62.373  97.232  0.00  0.00      PROA  
ATOM   1685  N   TYR P 210       8.372  60.184  97.517  0.00  0.00      PROA  
ATOM   1686  CA  TYR P 210       8.599  59.784  96.169  0.00  0.00      PROA  
ATOM   1687  CB  TYR P 210       8.745  58.262  95.968  0.00  0.00      PROA  
ATOM   1688  CG  TYR P 210      10.090  57.767  96.271  0.00  0.00      PROA  
ATOM   1689  CD1 TYR P 210      10.480  57.779  97.647  0.00  0.00      PROA  
ATOM   1690  CE1 TYR P 210      11.807  57.437  97.956  0.00  0.00      PROA  
ATOM   1691  CZ  TYR P 210      12.694  56.994  97.004  0.00  0.00      PROA  
ATOM   1692  OH  TYR P 210      14.114  56.865  97.323  0.00  0.00      PROA  
ATOM   1693  CD2 TYR P 210      10.963  57.186  95.265  0.00  0.00      PROA  
ATOM   1694  CE2 TYR P 210      12.303  56.825  95.631  0.00  0.00      PROA  
ATOM   1695  C   TYR P 210       7.565  60.341  95.202  0.00  0.00      PROA  
ATOM   1696  O   TYR P 210       8.017  61.002  94.272  0.00  0.00      PROA  
ATOM   1697  N   ARG P 211       6.279  60.227  95.362  0.00  0.00      PROA  
ATOM   1698  CA  ARG P 211       5.265  60.707  94.385  0.00  0.00      PROA  
ATOM   1699  CB  ARG P 211       3.805  60.319  94.831  0.00  0.00      PROA  
ATOM   1700  CG  ARG P 211       3.416  58.819  94.672  0.00  0.00      PROA  
ATOM   1701  CD  ARG P 211       1.991  58.537  95.137  0.00  0.00      PROA  
ATOM   1702  NE  ARG P 211       1.599  57.166  94.742  0.00  0.00      PROA  
ATOM   1703  CZ  ARG P 211       0.509  56.564  95.248  0.00  0.00      PROA  
ATOM   1704  NH1 ARG P 211      -0.444  57.186  95.857  0.00  0.00      PROA  
ATOM   1705  NH2 ARG P 211       0.355  55.274  95.152  0.00  0.00      PROA  
ATOM   1706  C   ARG P 211       5.324  62.188  94.071  0.00  0.00      PROA  
ATOM   1707  O   ARG P 211       5.236  62.625  92.915  0.00  0.00      PROA  
ATOM   1708  N   GLU P 212       5.616  62.995  95.095  0.00  0.00      PROA  
ATOM   1709  CA  GLU P 212       5.897  64.433  94.987  0.00  0.00      PROA  
ATOM   1710  CB  GLU P 212       5.598  65.138  96.406  0.00  0.00      PROA  
ATOM   1711  CG  GLU P 212       4.095  65.336  96.558  0.00  0.00      PROA  
ATOM   1712  CD  GLU P 212       3.816  65.919  97.884  0.00  0.00      PROA  
ATOM   1713  OE1 GLU P 212       4.766  66.523  98.498  0.00  0.00      PROA  
ATOM   1714  OE2 GLU P 212       2.625  65.987  98.250  0.00  0.00      PROA  
ATOM   1715  C   GLU P 212       7.284  64.782  94.470  0.00  0.00      PROA  
ATOM   1716  O   GLU P 212       7.459  65.789  93.802  0.00  0.00      PROA  
ATOM   1717  N   ARG P 213       8.337  64.030  94.743  0.00  0.00      PROA  
ATOM   1718  CA  ARG P 213       9.579  64.278  94.054  0.00  0.00      PROA  
ATOM   1719  CB  ARG P 213      10.713  63.668  94.806  0.00  0.00      PROA  
ATOM   1720  CG  ARG P 213      11.035  64.318  96.137  0.00  0.00      PROA  
ATOM   1721  CD  ARG P 213      11.886  63.592  97.187  0.00  0.00      PROA  
ATOM   1722  NE  ARG P 213      13.267  63.461  96.534  0.00  0.00      PROA  
ATOM   1723  CZ  ARG P 213      14.440  63.144  97.102  0.00  0.00      PROA  
ATOM   1724  NH1 ARG P 213      14.566  62.649  98.283  0.00  0.00      PROA  
ATOM   1725  NH2 ARG P 213      15.522  63.326  96.401  0.00  0.00      PROA  
ATOM   1726  C   ARG P 213       9.584  63.844  92.588  0.00  0.00      PROA  
ATOM   1727  O   ARG P 213       9.844  64.676  91.710  0.00  0.00      PROA  
ATOM   1728  N   PHE P 214       9.260  62.589  92.397  0.00  0.00      PROA  
ATOM   1729  CA  PHE P 214       9.361  61.958  91.161  0.00  0.00      PROA  
ATOM   1730  CB  PHE P 214      10.006  60.597  91.239  0.00  0.00      PROA  
ATOM   1731  CG  PHE P 214      11.437  60.869  91.647  0.00  0.00      PROA  
ATOM   1732  CD1 PHE P 214      11.841  60.650  92.923  0.00  0.00      PROA  
ATOM   1733  CE1 PHE P 214      13.168  60.709  93.328  0.00  0.00      PROA  
ATOM   1734  CZ  PHE P 214      14.091  61.116  92.351  0.00  0.00      PROA  
ATOM   1735  CD2 PHE P 214      12.377  61.041  90.638  0.00  0.00      PROA  
ATOM   1736  CE2 PHE P 214      13.716  61.299  91.077  0.00  0.00      PROA  
ATOM   1737  C   PHE P 214       8.002  61.789  90.507  0.00  0.00      PROA  
ATOM   1738  O   PHE P 214       7.209  60.896  90.795  0.00  0.00      PROA  
ATOM   1739  N   THR P 215       7.783  62.676  89.542  0.00  0.00      PROA  
ATOM   1740  CA  THR P 215       6.495  62.894  88.882  0.00  0.00      PROA  
ATOM   1741  CB  THR P 215       6.137  64.389  88.935  0.00  0.00      PROA  
ATOM   1742  OG1 THR P 215       6.866  65.272  88.062  0.00  0.00      PROA  
ATOM   1743  CG2 THR P 215       6.208  64.891  90.350  0.00  0.00      PROA  
ATOM   1744  C   THR P 215       6.420  62.377  87.451  0.00  0.00      PROA  
ATOM   1745  O   THR P 215       5.357  62.388  86.905  0.00  0.00      PROA  
ATOM   1746  N   ASN P 216       7.529  61.841  86.959  0.00  0.00      PROA  
ATOM   1747  CA  ASN P 216       7.574  61.184  85.667  0.00  0.00      PROA  
ATOM   1748  CB  ASN P 216       8.292  61.976  84.480  0.00  0.00      PROA  
ATOM   1749  CG  ASN P 216       7.690  63.369  84.409  0.00  0.00      PROA  
ATOM   1750  OD1 ASN P 216       6.951  63.620  83.490  0.00  0.00      PROA  
ATOM   1751  ND2 ASN P 216       8.127  64.222  85.283  0.00  0.00      PROA  
ATOM   1752  C   ASN P 216       8.327  59.844  85.821  0.00  0.00      PROA  
ATOM   1753  O   ASN P 216       9.354  59.802  86.422  0.00  0.00      PROA  
ATOM   1754  N   ILE P 217       7.665  58.740  85.413  0.00  0.00      PROA  
ATOM   1755  CA  ILE P 217       8.136  57.361  85.614  0.00  0.00      PROA  
ATOM   1756  CB  ILE P 217       7.125  56.525  86.425  0.00  0.00      PROA  
ATOM   1757  CG2 ILE P 217       7.598  55.132  86.748  0.00  0.00      PROA  
ATOM   1758  CG1 ILE P 217       6.710  57.263  87.758  0.00  0.00      PROA  
ATOM   1759  CD  ILE P 217       7.639  57.776  88.836  0.00  0.00      PROA  
ATOM   1760  C   ILE P 217       8.344  56.652  84.250  0.00  0.00      PROA  
ATOM   1761  O   ILE P 217       7.476  56.626  83.408  0.00  0.00      PROA  
ATOM   1762  N   LEU P 218       9.578  56.107  83.968  0.00  0.00      PROA  
ATOM   1763  CA  LEU P 218       9.852  55.446  82.660  0.00  0.00      PROA  
ATOM   1764  CB  LEU P 218      10.893  56.181  81.807  0.00  0.00      PROA  
ATOM   1765  CG  LEU P 218      10.621  57.658  81.326  0.00  0.00      PROA  
ATOM   1766  CD1 LEU P 218      10.795  58.671  82.504  0.00  0.00      PROA  
ATOM   1767  CD2 LEU P 218      11.416  58.040  80.101  0.00  0.00      PROA  
ATOM   1768  C   LEU P 218      10.187  54.029  82.909  0.00  0.00      PROA  
ATOM   1769  O   LEU P 218      11.032  53.740  83.783  0.00  0.00      PROA  
ATOM   1770  N   VAL P 219       9.613  53.116  82.150  0.00  0.00      PROA  
ATOM   1771  CA  VAL P 219       9.786  51.661  82.363  0.00  0.00      PROA  
ATOM   1772  CB  VAL P 219       8.495  50.862  82.715  0.00  0.00      PROA  
ATOM   1773  CG1 VAL P 219       8.933  49.416  83.068  0.00  0.00      PROA  
ATOM   1774  CG2 VAL P 219       7.970  51.492  83.933  0.00  0.00      PROA  
ATOM   1775  C   VAL P 219      10.282  51.160  81.009  0.00  0.00      PROA  
ATOM   1776  O   VAL P 219       9.576  50.990  79.972  0.00  0.00      PROA  
ATOM   1777  N   ASP P 220      11.557  50.922  80.948  0.00  0.00      PROA  
ATOM   1778  CA  ASP P 220      12.182  50.318  79.743  0.00  0.00      PROA  
ATOM   1779  CB  ASP P 220      13.393  51.132  79.201  0.00  0.00      PROA  
ATOM   1780  CG  ASP P 220      14.170  50.447  78.077  0.00  0.00      PROA  
ATOM   1781  OD1 ASP P 220      13.463  49.664  77.336  0.00  0.00      PROA  
ATOM   1782  OD2 ASP P 220      15.368  50.639  77.894  0.00  0.00      PROA  
ATOM   1783  C   ASP P 220      12.558  48.950  80.220  0.00  0.00      PROA  
ATOM   1784  O   ASP P 220      12.538  48.636  81.442  0.00  0.00      PROA  
ATOM   1785  N   GLU P 221      12.758  47.961  79.265  0.00  0.00      PROA  
ATOM   1786  CA  GLU P 221      12.968  46.526  79.518  0.00  0.00      PROA  
ATOM   1787  CB  GLU P 221      14.264  46.089  80.185  0.00  0.00      PROA  
ATOM   1788  CG  GLU P 221      15.586  46.483  79.431  0.00  0.00      PROA  
ATOM   1789  CD  GLU P 221      15.899  45.392  78.342  0.00  0.00      PROA  
ATOM   1790  OE1 GLU P 221      17.130  45.228  78.042  0.00  0.00      PROA  
ATOM   1791  OE2 GLU P 221      14.932  44.899  77.703  0.00  0.00      PROA  
ATOM   1792  C   GLU P 221      11.745  45.901  80.073  0.00  0.00      PROA  
ATOM   1793  O   GLU P 221      11.782  45.129  81.066  0.00  0.00      PROA  
ATOM   1794  N   PHE P 222      10.518  46.320  79.619  0.00  0.00      PROA  
ATOM   1795  CA  PHE P 222       9.291  45.913  80.370  0.00  0.00      PROA  
ATOM   1796  CB  PHE P 222       8.195  46.853  79.832  0.00  0.00      PROA  
ATOM   1797  CG  PHE P 222       6.880  46.566  80.598  0.00  0.00      PROA  
ATOM   1798  CD1 PHE P 222       6.669  46.670  81.981  0.00  0.00      PROA  
ATOM   1799  CE1 PHE P 222       5.406  46.557  82.549  0.00  0.00      PROA  
ATOM   1800  CZ  PHE P 222       4.292  46.368  81.733  0.00  0.00      PROA  
ATOM   1801  CD2 PHE P 222       5.759  46.196  79.813  0.00  0.00      PROA  
ATOM   1802  CE2 PHE P 222       4.512  46.157  80.419  0.00  0.00      PROA  
ATOM   1803  C   PHE P 222       8.899  44.465  80.199  0.00  0.00      PROA  
ATOM   1804  O   PHE P 222       8.272  43.876  81.123  0.00  0.00      PROA  
ATOM   1805  N   GLN P 223       9.188  43.748  79.060  0.00  0.00      PROA  
ATOM   1806  CA  GLN P 223       9.056  42.316  78.877  0.00  0.00      PROA  
ATOM   1807  CB  GLN P 223       9.355  41.863  77.396  0.00  0.00      PROA  
ATOM   1808  CG  GLN P 223      10.864  42.001  76.926  0.00  0.00      PROA  
ATOM   1809  CD  GLN P 223      11.459  43.402  77.131  0.00  0.00      PROA  
ATOM   1810  OE1 GLN P 223      10.851  44.393  76.809  0.00  0.00      PROA  
ATOM   1811  NE2 GLN P 223      12.700  43.481  77.703  0.00  0.00      PROA  
ATOM   1812  C   GLN P 223       9.877  41.461  79.832  0.00  0.00      PROA  
ATOM   1813  O   GLN P 223       9.759  40.198  79.689  0.00  0.00      PROA  
ATOM   1814  N   ASP P 224      10.715  41.899  80.786  0.00  0.00      PROA  
ATOM   1815  CA  ASP P 224      11.539  41.087  81.693  0.00  0.00      PROA  
ATOM   1816  CB  ASP P 224      12.979  41.637  81.720  0.00  0.00      PROA  
ATOM   1817  CG  ASP P 224      13.704  41.760  80.407  0.00  0.00      PROA  
ATOM   1818  OD1 ASP P 224      13.286  41.062  79.419  0.00  0.00      PROA  
ATOM   1819  OD2 ASP P 224      14.755  42.446  80.322  0.00  0.00      PROA  
ATOM   1820  C   ASP P 224      10.800  41.076  83.113  0.00  0.00      PROA  
ATOM   1821  O   ASP P 224      11.180  40.336  84.053  0.00  0.00      PROA  
ATOM   1822  N   THR P 225       9.718  41.887  83.236  0.00  0.00      PROA  
ATOM   1823  CA  THR P 225       9.050  41.870  84.567  0.00  0.00      PROA  
ATOM   1824  CB  THR P 225       8.194  43.125  84.665  0.00  0.00      PROA  
ATOM   1825  OG1 THR P 225       7.341  43.364  83.612  0.00  0.00      PROA  
ATOM   1826  CG2 THR P 225       9.145  44.312  84.877  0.00  0.00      PROA  
ATOM   1827  C   THR P 225       8.180  40.638  84.963  0.00  0.00      PROA  
ATOM   1828  O   THR P 225       7.366  40.130  84.186  0.00  0.00      PROA  
ATOM   1829  N   ASN P 226       8.278  40.279  86.227  0.00  0.00      PROA  
ATOM   1830  CA  ASN P 226       7.423  39.408  86.929  0.00  0.00      PROA  
ATOM   1831  CB  ASN P 226       8.157  38.686  88.115  0.00  0.00      PROA  
ATOM   1832  CG  ASN P 226       8.628  39.567  89.269  0.00  0.00      PROA  
ATOM   1833  OD1 ASN P 226       8.143  40.710  89.466  0.00  0.00      PROA  
ATOM   1834  ND2 ASN P 226       9.713  39.054  89.931  0.00  0.00      PROA  
ATOM   1835  C   ASN P 226       6.156  40.150  87.330  0.00  0.00      PROA  
ATOM   1836  O   ASN P 226       6.073  41.317  87.169  0.00  0.00      PROA  
ATOM   1837  N   ASN P 227       5.196  39.494  87.978  0.00  0.00      PROA  
ATOM   1838  CA  ASN P 227       4.103  40.219  88.610  0.00  0.00      PROA  
ATOM   1839  CB  ASN P 227       3.172  39.230  89.434  0.00  0.00      PROA  
ATOM   1840  CG  ASN P 227       2.264  38.564  88.431  0.00  0.00      PROA  
ATOM   1841  OD1 ASN P 227       2.019  39.050  87.316  0.00  0.00      PROA  
ATOM   1842  ND2 ASN P 227       1.713  37.376  88.821  0.00  0.00      PROA  
ATOM   1843  C   ASN P 227       4.413  41.249  89.678  0.00  0.00      PROA  
ATOM   1844  O   ASN P 227       3.771  42.312  89.703  0.00  0.00      PROA  
ATOM   1845  N   ILE P 228       5.305  40.945  90.634  0.00  0.00      PROA  
ATOM   1846  CA  ILE P 228       5.620  41.762  91.819  0.00  0.00      PROA  
ATOM   1847  CB  ILE P 228       6.588  40.949  92.695  0.00  0.00      PROA  
ATOM   1848  CG2 ILE P 228       7.085  41.751  93.943  0.00  0.00      PROA  
ATOM   1849  CG1 ILE P 228       6.047  39.508  93.040  0.00  0.00      PROA  
ATOM   1850  CD  ILE P 228       7.119  38.528  93.601  0.00  0.00      PROA  
ATOM   1851  C   ILE P 228       6.240  43.088  91.399  0.00  0.00      PROA  
ATOM   1852  O   ILE P 228       5.839  44.189  91.891  0.00  0.00      PROA  
ATOM   1853  N   GLN P 229       7.209  43.057  90.417  0.00  0.00      PROA  
ATOM   1854  CA  GLN P 229       7.800  44.213  89.782  0.00  0.00      PROA  
ATOM   1855  CB  GLN P 229       8.935  43.855  88.785  0.00  0.00      PROA  
ATOM   1856  CG  GLN P 229      10.250  43.357  89.427  0.00  0.00      PROA  
ATOM   1857  CD  GLN P 229      11.192  42.815  88.322  0.00  0.00      PROA  
ATOM   1858  OE1 GLN P 229      10.857  41.848  87.620  0.00  0.00      PROA  
ATOM   1859  NE2 GLN P 229      12.505  43.222  88.246  0.00  0.00      PROA  
ATOM   1860  C   GLN P 229       6.826  45.095  89.012  0.00  0.00      PROA  
ATOM   1861  O   GLN P 229       6.838  46.283  89.110  0.00  0.00      PROA  
ATOM   1862  N   TYR P 230       5.831  44.541  88.272  0.00  0.00      PROA  
ATOM   1863  CA  TYR P 230       4.685  45.165  87.679  0.00  0.00      PROA  
ATOM   1864  CB  TYR P 230       3.890  44.107  86.911  0.00  0.00      PROA  
ATOM   1865  CG  TYR P 230       2.767  44.812  86.132  0.00  0.00      PROA  
ATOM   1866  CD1 TYR P 230       3.041  45.965  85.356  0.00  0.00      PROA  
ATOM   1867  CE1 TYR P 230       1.959  46.686  84.809  0.00  0.00      PROA  
ATOM   1868  CZ  TYR P 230       0.636  46.322  85.104  0.00  0.00      PROA  
ATOM   1869  OH  TYR P 230      -0.333  47.086  84.479  0.00  0.00      PROA  
ATOM   1870  CD2 TYR P 230       1.423  44.496  86.346  0.00  0.00      PROA  
ATOM   1871  CE2 TYR P 230       0.331  45.251  85.915  0.00  0.00      PROA  
ATOM   1872  C   TYR P 230       3.876  45.965  88.745  0.00  0.00      PROA  
ATOM   1873  O   TYR P 230       3.703  47.190  88.733  0.00  0.00      PROA  
ATOM   1874  N   ALA P 231       3.453  45.229  89.794  0.00  0.00      PROA  
ATOM   1875  CA  ALA P 231       2.620  45.809  90.906  0.00  0.00      PROA  
ATOM   1876  CB  ALA P 231       2.177  44.672  91.915  0.00  0.00      PROA  
ATOM   1877  C   ALA P 231       3.262  46.953  91.716  0.00  0.00      PROA  
ATOM   1878  O   ALA P 231       2.718  47.981  92.120  0.00  0.00      PROA  
ATOM   1879  N   TRP P 232       4.567  46.781  91.966  0.00  0.00      PROA  
ATOM   1880  CA  TRP P 232       5.512  47.739  92.512  0.00  0.00      PROA  
ATOM   1881  CB  TRP P 232       6.874  46.980  92.674  0.00  0.00      PROA  
ATOM   1882  CG  TRP P 232       7.965  47.785  93.278  0.00  0.00      PROA  
ATOM   1883  CD1 TRP P 232       8.181  47.776  94.638  0.00  0.00      PROA  
ATOM   1884  NE1 TRP P 232       9.305  48.654  94.855  0.00  0.00      PROA  
ATOM   1885  CE2 TRP P 232       9.827  49.096  93.660  0.00  0.00      PROA  
ATOM   1886  CD2 TRP P 232       9.015  48.555  92.673  0.00  0.00      PROA  
ATOM   1887  CE3 TRP P 232       9.307  48.891  91.301  0.00  0.00      PROA  
ATOM   1888  CZ3 TRP P 232      10.465  49.633  91.036  0.00  0.00      PROA  
ATOM   1889  CZ2 TRP P 232      10.920  49.804  93.402  0.00  0.00      PROA  
ATOM   1890  CH2 TRP P 232      11.234  50.068  92.046  0.00  0.00      PROA  
ATOM   1891  C   TRP P 232       5.544  49.095  91.745  0.00  0.00      PROA  
ATOM   1892  O   TRP P 232       5.527  50.183  92.295  0.00  0.00      PROA  
ATOM   1893  N   ILE P 233       5.509  49.056  90.359  0.00  0.00      PROA  
ATOM   1894  CA  ILE P 233       5.469  50.217  89.442  0.00  0.00      PROA  
ATOM   1895  CB  ILE P 233       5.716  49.822  87.975  0.00  0.00      PROA  
ATOM   1896  CG2 ILE P 233       5.368  51.018  87.003  0.00  0.00      PROA  
ATOM   1897  CG1 ILE P 233       7.183  49.256  87.759  0.00  0.00      PROA  
ATOM   1898  CD  ILE P 233       7.249  48.287  86.630  0.00  0.00      PROA  
ATOM   1899  C   ILE P 233       4.183  50.912  89.571  0.00  0.00      PROA  
ATOM   1900  O   ILE P 233       4.129  52.134  89.479  0.00  0.00      PROA  
ATOM   1901  N   ARG P 234       3.131  50.059  89.721  0.00  0.00      PROA  
ATOM   1902  CA  ARG P 234       1.778  50.655  89.964  0.00  0.00      PROA  
ATOM   1903  CB  ARG P 234       0.646  49.731  89.838  0.00  0.00      PROA  
ATOM   1904  CG  ARG P 234       0.509  49.147  88.415  0.00  0.00      PROA  
ATOM   1905  CD  ARG P 234      -0.621  48.024  88.199  0.00  0.00      PROA  
ATOM   1906  NE  ARG P 234      -1.942  48.620  88.469  0.00  0.00      PROA  
ATOM   1907  CZ  ARG P 234      -3.064  47.973  88.516  0.00  0.00      PROA  
ATOM   1908  NH1 ARG P 234      -3.125  46.701  88.685  0.00  0.00      PROA  
ATOM   1909  NH2 ARG P 234      -4.109  48.744  88.253  0.00  0.00      PROA  
ATOM   1910  C   ARG P 234       1.684  51.345  91.320  0.00  0.00      PROA  
ATOM   1911  O   ARG P 234       1.145  52.414  91.474  0.00  0.00      PROA  
ATOM   1912  N   LEU P 235       2.208  50.762  92.381  0.00  0.00      PROA  
ATOM   1913  CA  LEU P 235       2.276  51.423  93.702  0.00  0.00      PROA  
ATOM   1914  CB  LEU P 235       2.623  50.368  94.860  0.00  0.00      PROA  
ATOM   1915  CG  LEU P 235       2.736  50.912  96.292  0.00  0.00      PROA  
ATOM   1916  CD1 LEU P 235       1.259  51.077  96.808  0.00  0.00      PROA  
ATOM   1917  CD2 LEU P 235       3.479  49.977  97.215  0.00  0.00      PROA  
ATOM   1918  C   LEU P 235       3.036  52.706  93.678  0.00  0.00      PROA  
ATOM   1919  O   LEU P 235       2.511  53.713  94.180  0.00  0.00      PROA  
ATOM   1920  N   LEU P 236       4.274  52.752  93.171  0.00  0.00      PROA  
ATOM   1921  CA  LEU P 236       4.991  53.932  92.942  0.00  0.00      PROA  
ATOM   1922  CB  LEU P 236       6.354  53.609  92.215  0.00  0.00      PROA  
ATOM   1923  CG  LEU P 236       7.327  54.692  91.678  0.00  0.00      PROA  
ATOM   1924  CD1 LEU P 236       7.908  55.605  92.808  0.00  0.00      PROA  
ATOM   1925  CD2 LEU P 236       8.482  54.075  90.944  0.00  0.00      PROA  
ATOM   1926  C   LEU P 236       4.305  55.042  92.121  0.00  0.00      PROA  
ATOM   1927  O   LEU P 236       4.024  56.171  92.608  0.00  0.00      PROA  
ATOM   1928  N   ALA P 237       3.917  54.800  90.858  0.00  0.00      PROA  
ATOM   1929  CA  ALA P 237       3.388  55.866  90.030  0.00  0.00      PROA  
ATOM   1930  CB  ALA P 237       3.352  55.226  88.608  0.00  0.00      PROA  
ATOM   1931  C   ALA P 237       1.988  56.359  90.486  0.00  0.00      PROA  
ATOM   1932  O   ALA P 237       1.763  57.554  90.694  0.00  0.00      PROA  
ATOM   1933  N   GLY P 238       1.167  55.398  90.926  0.00  0.00      PROA  
ATOM   1934  CA  GLY P 238      -0.139  55.811  91.393  0.00  0.00      PROA  
ATOM   1935  C   GLY P 238      -1.003  56.271  90.267  0.00  0.00      PROA  
ATOM   1936  O   GLY P 238      -0.838  55.894  89.097  0.00  0.00      PROA  
ATOM   1937  N   ASP P 239      -1.972  57.165  90.640  0.00  0.00      PROA  
ATOM   1938  CA  ASP P 239      -2.925  57.766  89.680  0.00  0.00      PROA  
ATOM   1939  CB  ASP P 239      -4.188  58.343  90.319  0.00  0.00      PROA  
ATOM   1940  CG  ASP P 239      -4.998  57.318  91.091  0.00  0.00      PROA  
ATOM   1941  OD1 ASP P 239      -5.714  57.679  92.069  0.00  0.00      PROA  
ATOM   1942  OD2 ASP P 239      -4.848  56.082  90.778  0.00  0.00      PROA  
ATOM   1943  C   ASP P 239      -2.184  59.039  89.158  0.00  0.00      PROA  
ATOM   1944  O   ASP P 239      -2.564  59.627  88.161  0.00  0.00      PROA  
ATOM   1945  N   THR P 240      -1.093  59.512  89.834  0.00  0.00      PROA  
ATOM   1946  CA  THR P 240      -0.490  60.839  89.799  0.00  0.00      PROA  
ATOM   1947  CB  THR P 240      -0.195  61.478  91.163  0.00  0.00      PROA  
ATOM   1948  OG1 THR P 240       0.425  60.562  92.035  0.00  0.00      PROA  
ATOM   1949  CG2 THR P 240      -1.505  61.972  91.859  0.00  0.00      PROA  
ATOM   1950  C   THR P 240       0.745  60.914  88.984  0.00  0.00      PROA  
ATOM   1951  O   THR P 240       1.034  61.901  88.317  0.00  0.00      PROA  
ATOM   1952  N   GLY P 241       1.638  59.915  89.033  0.00  0.00      PROA  
ATOM   1953  CA  GLY P 241       2.714  59.773  88.056  0.00  0.00      PROA  
ATOM   1954  C   GLY P 241       2.429  59.264  86.707  0.00  0.00      PROA  
ATOM   1955  O   GLY P 241       1.510  58.476  86.412  0.00  0.00      PROA  
ATOM   1956  N   LYS P 242       3.268  59.732  85.760  0.00  0.00      PROA  
ATOM   1957  CA  LYS P 242       2.980  59.456  84.301  0.00  0.00      PROA  
ATOM   1958  CB  LYS P 242       3.330  60.774  83.565  0.00  0.00      PROA  
ATOM   1959  CG  LYS P 242       2.490  61.995  84.038  0.00  0.00      PROA  
ATOM   1960  CD  LYS P 242       1.037  61.844  84.293  0.00  0.00      PROA  
ATOM   1961  CE  LYS P 242       0.077  61.308  83.226  0.00  0.00      PROA  
ATOM   1962  NZ  LYS P 242      -1.273  61.013  83.692  0.00  0.00      PROA  
ATOM   1963  C   LYS P 242       3.922  58.309  83.947  0.00  0.00      PROA  
ATOM   1964  O   LYS P 242       5.112  58.301  84.226  0.00  0.00      PROA  
ATOM   1965  N   VAL P 243       3.279  57.281  83.342  0.00  0.00      PROA  
ATOM   1966  CA  VAL P 243       3.951  55.964  83.138  0.00  0.00      PROA  
ATOM   1967  CB  VAL P 243       3.030  54.774  83.737  0.00  0.00      PROA  
ATOM   1968  CG1 VAL P 243       3.640  53.399  83.545  0.00  0.00      PROA  
ATOM   1969  CG2 VAL P 243       2.699  55.103  85.186  0.00  0.00      PROA  
ATOM   1970  C   VAL P 243       4.224  55.704  81.639  0.00  0.00      PROA  
ATOM   1971  O   VAL P 243       3.321  55.687  80.810  0.00  0.00      PROA  
ATOM   1972  N   MET P 244       5.523  55.644  81.177  0.00  0.00      PROA  
ATOM   1973  CA  MET P 244       6.057  55.469  79.840  0.00  0.00      PROA  
ATOM   1974  CB  MET P 244       6.991  56.589  79.378  0.00  0.00      PROA  
ATOM   1975  CG  MET P 244       7.885  56.227  78.121  0.00  0.00      PROA  
ATOM   1976  SD  MET P 244       8.893  57.516  77.400  0.00  0.00      PROA  
ATOM   1977  CE  MET P 244       9.042  56.682  75.786  0.00  0.00      PROA  
ATOM   1978  C   MET P 244       6.548  54.078  79.678  0.00  0.00      PROA  
ATOM   1979  O   MET P 244       7.464  53.674  80.419  0.00  0.00      PROA  
ATOM   1980  N   ILE P 245       6.095  53.261  78.650  0.00  0.00      PROA  
ATOM   1981  CA  ILE P 245       6.355  51.837  78.619  0.00  0.00      PROA  
ATOM   1982  CB  ILE P 245       5.171  50.956  78.730  0.00  0.00      PROA  
ATOM   1983  CG2 ILE P 245       5.511  49.470  78.604  0.00  0.00      PROA  
ATOM   1984  CG1 ILE P 245       4.295  51.176  80.014  0.00  0.00      PROA  
ATOM   1985  CD  ILE P 245       4.979  51.097  81.387  0.00  0.00      PROA  
ATOM   1986  C   ILE P 245       7.115  51.512  77.325  0.00  0.00      PROA  
ATOM   1987  O   ILE P 245       6.672  51.867  76.169  0.00  0.00      PROA  
ATOM   1988  N   VAL P 246       8.350  50.910  77.513  0.00  0.00      PROA  
ATOM   1989  CA  VAL P 246       9.191  50.521  76.446  0.00  0.00      PROA  
ATOM   1990  CB  VAL P 246      10.440  51.388  76.174  0.00  0.00      PROA  
ATOM   1991  CG1 VAL P 246      11.015  50.939  74.829  0.00  0.00      PROA  
ATOM   1992  CG2 VAL P 246      10.192  52.924  76.174  0.00  0.00      PROA  
ATOM   1993  C   VAL P 246       9.602  48.998  76.491  0.00  0.00      PROA  
ATOM   1994  O   VAL P 246      10.333  48.592  77.362  0.00  0.00      PROA  
ATOM   1995  N   GLY P 247       9.059  48.244  75.522  0.00  0.00      PROA  
ATOM   1996  CA  GLY P 247       9.390  46.839  75.276  0.00  0.00      PROA  
ATOM   1997  C   GLY P 247       8.632  46.172  74.139  0.00  0.00      PROA  
ATOM   1998  O   GLY P 247       8.144  46.843  73.223  0.00  0.00      PROA  
ATOM   1999  N   ASP P 248       8.615  44.808  74.236  0.00  0.00      PROA  
ATOM   2000  CA  ASP P 248       8.156  43.902  73.225  0.00  0.00      PROA  
ATOM   2001  CB  ASP P 248       9.157  43.718  72.038  0.00  0.00      PROA  
ATOM   2002  CG  ASP P 248       8.681  42.767  70.986  0.00  0.00      PROA  
ATOM   2003  OD1 ASP P 248       7.564  42.298  71.104  0.00  0.00      PROA  
ATOM   2004  OD2 ASP P 248       9.454  42.454  70.023  0.00  0.00      PROA  
ATOM   2005  C   ASP P 248       7.791  42.533  73.916  0.00  0.00      PROA  
ATOM   2006  O   ASP P 248       8.644  42.001  74.531  0.00  0.00      PROA  
ATOM   2007  N   ASP P 249       6.561  41.893  73.816  0.00  0.00      PROA  
ATOM   2008  CA  ASP P 249       6.212  40.577  74.393  0.00  0.00      PROA  
ATOM   2009  CB  ASP P 249       4.710  40.524  74.793  0.00  0.00      PROA  
ATOM   2010  CG  ASP P 249       3.632  40.616  73.685  0.00  0.00      PROA  
ATOM   2011  OD1 ASP P 249       2.420  40.779  74.011  0.00  0.00      PROA  
ATOM   2012  OD2 ASP P 249       3.944  40.378  72.504  0.00  0.00      PROA  
ATOM   2013  C   ASP P 249       6.649  39.381  73.542  0.00  0.00      PROA  
ATOM   2014  O   ASP P 249       6.812  38.269  74.031  0.00  0.00      PROA  
ATOM   2015  N   ASP P 250       7.107  39.603  72.308  0.00  0.00      PROA  
ATOM   2016  CA  ASP P 250       7.767  38.641  71.523  0.00  0.00      PROA  
ATOM   2017  CB  ASP P 250       7.745  39.111  69.997  0.00  0.00      PROA  
ATOM   2018  CG  ASP P 250       6.416  38.987  69.318  0.00  0.00      PROA  
ATOM   2019  OD1 ASP P 250       5.386  38.511  69.859  0.00  0.00      PROA  
ATOM   2020  OD2 ASP P 250       6.454  39.377  68.125  0.00  0.00      PROA  
ATOM   2021  C   ASP P 250       9.211  38.302  71.932  0.00  0.00      PROA  
ATOM   2022  O   ASP P 250       9.795  37.311  71.433  0.00  0.00      PROA  
ATOM   2023  N   GLN P 251       9.821  39.154  72.752  0.00  0.00      PROA  
ATOM   2024  CA  GLN P 251      11.201  39.064  73.159  0.00  0.00      PROA  
ATOM   2025  CB  GLN P 251      11.984  40.439  72.954  0.00  0.00      PROA  
ATOM   2026  CG  GLN P 251      12.039  40.750  71.457  0.00  0.00      PROA  
ATOM   2027  CD  GLN P 251      12.938  42.013  71.081  0.00  0.00      PROA  
ATOM   2028  OE1 GLN P 251      14.186  42.081  71.140  0.00  0.00      PROA  
ATOM   2029  NE2 GLN P 251      12.199  43.097  70.775  0.00  0.00      PROA  
ATOM   2030  C   GLN P 251      11.279  38.782  74.658  0.00  0.00      PROA  
ATOM   2031  O   GLN P 251      12.351  38.878  75.283  0.00  0.00      PROA  
ATOM   2032  N   SER P 252      10.090  38.473  75.291  0.00  0.00      PROA  
ATOM   2033  CA  SER P 252      10.174  37.878  76.663  0.00  0.00      PROA  
ATOM   2034  CB  SER P 252       8.767  37.664  77.380  0.00  0.00      PROA  
ATOM   2035  OG  SER P 252       8.871  37.604  78.806  0.00  0.00      PROA  
ATOM   2036  C   SER P 252      10.920  36.547  76.623  0.00  0.00      PROA  
ATOM   2037  O   SER P 252      10.416  35.647  75.926  0.00  0.00      PROA  
ATOM   2038  N   ILE P 253      12.061  36.445  77.362  0.00  0.00      PROA  
ATOM   2039  CA  ILE P 253      12.793  35.196  77.390  0.00  0.00      PROA  
ATOM   2040  CB  ILE P 253      14.186  35.320  76.812  0.00  0.00      PROA  
ATOM   2041  CG2 ILE P 253      14.065  35.243  75.265  0.00  0.00      PROA  
ATOM   2042  CG1 ILE P 253      14.893  36.615  77.317  0.00  0.00      PROA  
ATOM   2043  CD  ILE P 253      16.417  36.534  77.124  0.00  0.00      PROA  
ATOM   2044  C   ILE P 253      12.870  34.674  78.826  0.00  0.00      PROA  
ATOM   2045  O   ILE P 253      13.160  33.530  79.132  0.00  0.00      PROA  
ATOM   2046  N   TYR P 254      12.470  35.494  79.855  0.00  0.00      PROA  
ATOM   2047  CA  TYR P 254      12.797  35.314  81.317  0.00  0.00      PROA  
ATOM   2048  CB  TYR P 254      13.149  36.630  82.013  0.00  0.00      PROA  
ATOM   2049  CG  TYR P 254      14.650  37.049  81.960  0.00  0.00      PROA  
ATOM   2050  CD1 TYR P 254      15.694  36.232  82.388  0.00  0.00      PROA  
ATOM   2051  CE1 TYR P 254      17.033  36.686  82.368  0.00  0.00      PROA  
ATOM   2052  CZ  TYR P 254      17.315  37.927  81.814  0.00  0.00      PROA  
ATOM   2053  OH  TYR P 254      18.699  38.338  81.880  0.00  0.00      PROA  
ATOM   2054  CD2 TYR P 254      14.968  38.322  81.492  0.00  0.00      PROA  
ATOM   2055  CE2 TYR P 254      16.298  38.753  81.406  0.00  0.00      PROA  
ATOM   2056  C   TYR P 254      11.690  34.542  82.039  0.00  0.00      PROA  
ATOM   2057  O   TYR P 254      11.653  34.433  83.301  0.00  0.00      PROA  
ATOM   2058  N   GLY P 255      10.735  33.902  81.298  0.00  0.00      PROA  
ATOM   2059  CA  GLY P 255       9.645  33.144  81.815  0.00  0.00      PROA  
ATOM   2060  C   GLY P 255       9.869  31.991  82.717  0.00  0.00      PROA  
ATOM   2061  O   GLY P 255       9.011  31.643  83.588  0.00  0.00      PROA  
ATOM   2062  N   TRP P 256      11.067  31.360  82.553  0.00  0.00      PROA  
ATOM   2063  CA  TRP P 256      11.532  30.322  83.455  0.00  0.00      PROA  
ATOM   2064  CB  TRP P 256      12.929  29.716  83.094  0.00  0.00      PROA  
ATOM   2065  CG  TRP P 256      14.169  30.529  83.181  0.00  0.00      PROA  
ATOM   2066  CD1 TRP P 256      14.534  31.457  82.275  0.00  0.00      PROA  
ATOM   2067  NE1 TRP P 256      15.732  32.027  82.703  0.00  0.00      PROA  
ATOM   2068  CE2 TRP P 256      16.110  31.428  83.834  0.00  0.00      PROA  
ATOM   2069  CD2 TRP P 256      15.195  30.438  84.112  0.00  0.00      PROA  
ATOM   2070  CE3 TRP P 256      15.376  29.571  85.230  0.00  0.00      PROA  
ATOM   2071  CZ3 TRP P 256      16.436  29.840  86.147  0.00  0.00      PROA  
ATOM   2072  CZ2 TRP P 256      17.109  31.801  84.775  0.00  0.00      PROA  
ATOM   2073  CH2 TRP P 256      17.304  30.935  85.920  0.00  0.00      PROA  
ATOM   2074  C   TRP P 256      11.534  30.825  84.873  0.00  0.00      PROA  
ATOM   2075  O   TRP P 256      10.992  30.144  85.747  0.00  0.00      PROA  
ATOM   2076  N   ARG P 257      12.032  32.118  85.093  0.00  0.00      PROA  
ATOM   2077  CA  ARG P 257      12.070  32.802  86.387  0.00  0.00      PROA  
ATOM   2078  CB  ARG P 257      13.468  33.493  86.570  0.00  0.00      PROA  
ATOM   2079  CG  ARG P 257      14.054  34.220  85.372  0.00  0.00      PROA  
ATOM   2080  CD  ARG P 257      15.497  34.708  85.714  0.00  0.00      PROA  
ATOM   2081  NE  ARG P 257      15.381  35.962  86.486  0.00  0.00      PROA  
ATOM   2082  CZ  ARG P 257      16.338  36.822  86.742  0.00  0.00      PROA  
ATOM   2083  NH1 ARG P 257      17.585  36.637  86.298  0.00  0.00      PROA  
ATOM   2084  NH2 ARG P 257      16.175  37.944  87.375  0.00  0.00      PROA  
ATOM   2085  C   ARG P 257      10.860  33.792  86.443  0.00  0.00      PROA  
ATOM   2086  O   ARG P 257      10.890  34.774  87.214  0.00  0.00      PROA  
ATOM   2087  N   GLY P 258       9.820  33.629  85.679  0.00  0.00      PROA  
ATOM   2088  CA  GLY P 258       8.546  34.363  85.907  0.00  0.00      PROA  
ATOM   2089  C   GLY P 258       8.372  35.692  85.232  0.00  0.00      PROA  
ATOM   2090  O   GLY P 258       7.434  36.426  85.621  0.00  0.00      PROA  
ATOM   2091  N   ALA P 259       9.113  36.083  84.190  0.00  0.00      PROA  
ATOM   2092  CA  ALA P 259       8.678  37.204  83.360  0.00  0.00      PROA  
ATOM   2093  CB  ALA P 259       9.689  37.693  82.361  0.00  0.00      PROA  
ATOM   2094  C   ALA P 259       7.316  37.115  82.668  0.00  0.00      PROA  
ATOM   2095  O   ALA P 259       6.944  36.122  82.020  0.00  0.00      PROA  
ATOM   2096  N   GLN P 260       6.484  38.144  82.665  0.00  0.00      PROA  
ATOM   2097  CA  GLN P 260       5.131  38.019  82.172  0.00  0.00      PROA  
ATOM   2098  CB  GLN P 260       4.216  38.954  82.932  0.00  0.00      PROA  
ATOM   2099  CG  GLN P 260       4.124  38.544  84.491  0.00  0.00      PROA  
ATOM   2100  CD  GLN P 260       3.660  37.121  84.675  0.00  0.00      PROA  
ATOM   2101  OE1 GLN P 260       2.477  36.809  84.294  0.00  0.00      PROA  
ATOM   2102  NE2 GLN P 260       4.546  36.255  85.209  0.00  0.00      PROA  
ATOM   2103  C   GLN P 260       5.029  38.442  80.696  0.00  0.00      PROA  
ATOM   2104  O   GLN P 260       5.626  39.413  80.221  0.00  0.00      PROA  
ATOM   2105  N   VAL P 261       4.132  37.736  80.020  0.00  0.00      PROA  
ATOM   2106  CA  VAL P 261       4.028  37.878  78.593  0.00  0.00      PROA  
ATOM   2107  CB  VAL P 261       4.159  36.555  77.838  0.00  0.00      PROA  
ATOM   2108  CG1 VAL P 261       4.324  36.757  76.341  0.00  0.00      PROA  
ATOM   2109  CG2 VAL P 261       5.440  35.889  78.409  0.00  0.00      PROA  
ATOM   2110  C   VAL P 261       2.767  38.629  78.305  0.00  0.00      PROA  
ATOM   2111  O   VAL P 261       2.482  39.076  77.167  0.00  0.00      PROA  
ATOM   2112  N   GLU P 262       1.918  38.759  79.384  0.00  0.00      PROA  
ATOM   2113  CA  GLU P 262       0.631  39.427  79.363  0.00  0.00      PROA  
ATOM   2114  CB  GLU P 262      -0.258  38.727  80.413  0.00  0.00      PROA  
ATOM   2115  CG  GLU P 262      -0.516  37.271  80.097  0.00  0.00      PROA  
ATOM   2116  CD  GLU P 262      -0.742  36.370  81.376  0.00  0.00      PROA  
ATOM   2117  OE1 GLU P 262      -0.139  35.275  81.377  0.00  0.00      PROA  
ATOM   2118  OE2 GLU P 262      -1.429  36.774  82.354  0.00  0.00      PROA  
ATOM   2119  C   GLU P 262       0.645  40.884  79.665  0.00  0.00      PROA  
ATOM   2120  O   GLU P 262      -0.414  41.531  79.672  0.00  0.00      PROA  
ATOM   2121  N   ASN P 263       1.818  41.398  80.072  0.00  0.00      PROA  
ATOM   2122  CA  ASN P 263       2.031  42.752  80.786  0.00  0.00      PROA  
ATOM   2123  CB  ASN P 263       3.378  42.744  81.475  0.00  0.00      PROA  
ATOM   2124  CG  ASN P 263       4.581  42.719  80.619  0.00  0.00      PROA  
ATOM   2125  OD1 ASN P 263       4.456  42.767  79.405  0.00  0.00      PROA  
ATOM   2126  ND2 ASN P 263       5.782  42.593  81.251  0.00  0.00      PROA  
ATOM   2127  C   ASN P 263       1.690  44.008  79.945  0.00  0.00      PROA  
ATOM   2128  O   ASN P 263       1.016  44.918  80.452  0.00  0.00      PROA  
ATOM   2129  N   ILE P 264       2.057  44.050  78.656  0.00  0.00      PROA  
ATOM   2130  CA  ILE P 264       1.603  45.128  77.702  0.00  0.00      PROA  
ATOM   2131  CB  ILE P 264       2.321  45.060  76.363  0.00  0.00      PROA  
ATOM   2132  CG2 ILE P 264       1.624  45.940  75.304  0.00  0.00      PROA  
ATOM   2133  CG1 ILE P 264       3.782  45.388  76.478  0.00  0.00      PROA  
ATOM   2134  CD  ILE P 264       4.600  45.252  75.178  0.00  0.00      PROA  
ATOM   2135  C   ILE P 264       0.147  45.099  77.551  0.00  0.00      PROA  
ATOM   2136  O   ILE P 264      -0.488  46.119  77.670  0.00  0.00      PROA  
ATOM   2137  N   GLN P 265      -0.544  43.920  77.412  0.00  0.00      PROA  
ATOM   2138  CA  GLN P 265      -2.010  43.850  77.406  0.00  0.00      PROA  
ATOM   2139  CB  GLN P 265      -2.527  42.440  77.109  0.00  0.00      PROA  
ATOM   2140  CG  GLN P 265      -2.171  41.942  75.630  0.00  0.00      PROA  
ATOM   2141  CD  GLN P 265      -2.726  42.967  74.700  0.00  0.00      PROA  
ATOM   2142  OE1 GLN P 265      -3.908  43.074  74.415  0.00  0.00      PROA  
ATOM   2143  NE2 GLN P 265      -1.790  43.792  74.188  0.00  0.00      PROA  
ATOM   2144  C   GLN P 265      -2.511  44.359  78.674  0.00  0.00      PROA  
ATOM   2145  O   GLN P 265      -3.455  45.132  78.740  0.00  0.00      PROA  
ATOM   2146  N   ARG P 266      -1.913  43.998  79.819  0.00  0.00      PROA  
ATOM   2147  CA  ARG P 266      -2.502  44.365  81.095  0.00  0.00      PROA  
ATOM   2148  CB  ARG P 266      -1.761  43.767  82.328  0.00  0.00      PROA  
ATOM   2149  CG  ARG P 266      -2.109  42.243  82.524  0.00  0.00      PROA  
ATOM   2150  CD  ARG P 266      -1.233  41.348  83.338  0.00  0.00      PROA  
ATOM   2151  NE  ARG P 266      -1.241  41.985  84.685  0.00  0.00      PROA  
ATOM   2152  CZ  ARG P 266      -0.563  41.453  85.697  0.00  0.00      PROA  
ATOM   2153  NH1 ARG P 266       0.418  40.588  85.519  0.00  0.00      PROA  
ATOM   2154  NH2 ARG P 266      -0.979  41.793  86.925  0.00  0.00      PROA  
ATOM   2155  C   ARG P 266      -2.521  45.855  81.368  0.00  0.00      PROA  
ATOM   2156  O   ARG P 266      -3.508  46.348  81.839  0.00  0.00      PROA  
ATOM   2157  N   PHE P 267      -1.444  46.624  81.005  0.00  0.00      PROA  
ATOM   2158  CA  PHE P 267      -1.160  48.049  81.047  0.00  0.00      PROA  
ATOM   2159  CB  PHE P 267       0.249  48.543  80.475  0.00  0.00      PROA  
ATOM   2160  CG  PHE P 267       0.399  50.076  80.235  0.00  0.00      PROA  
ATOM   2161  CD1 PHE P 267       0.945  50.993  81.202  0.00  0.00      PROA  
ATOM   2162  CE1 PHE P 267       1.217  52.334  80.941  0.00  0.00      PROA  
ATOM   2163  CZ  PHE P 267       1.082  52.751  79.646  0.00  0.00      PROA  
ATOM   2164  CD2 PHE P 267       0.181  50.629  78.944  0.00  0.00      PROA  
ATOM   2165  CE2 PHE P 267       0.574  51.884  78.624  0.00  0.00      PROA  
ATOM   2166  C   PHE P 267      -2.354  48.760  80.459  0.00  0.00      PROA  
ATOM   2167  O   PHE P 267      -2.937  49.694  80.957  0.00  0.00      PROA  
ATOM   2168  N   LEU P 268      -2.872  48.255  79.317  0.00  0.00      PROA  
ATOM   2169  CA  LEU P 268      -3.977  48.884  78.625  0.00  0.00      PROA  
ATOM   2170  CB  LEU P 268      -4.233  48.215  77.261  0.00  0.00      PROA  
ATOM   2171  CG  LEU P 268      -3.106  48.152  76.268  0.00  0.00      PROA  
ATOM   2172  CD1 LEU P 268      -3.310  47.021  75.260  0.00  0.00      PROA  
ATOM   2173  CD2 LEU P 268      -2.994  49.472  75.491  0.00  0.00      PROA  
ATOM   2174  C   LEU P 268      -5.264  48.889  79.367  0.00  0.00      PROA  
ATOM   2175  O   LEU P 268      -6.093  49.793  79.200  0.00  0.00      PROA  
ATOM   2176  N   ASN P 269      -5.483  47.869  80.175  0.00  0.00      PROA  
ATOM   2177  CA  ASN P 269      -6.666  47.780  81.038  0.00  0.00      PROA  
ATOM   2178  CB  ASN P 269      -7.062  46.307  81.330  0.00  0.00      PROA  
ATOM   2179  CG  ASN P 269      -7.429  45.517  80.043  0.00  0.00      PROA  
ATOM   2180  OD1 ASN P 269      -7.507  46.098  78.937  0.00  0.00      PROA  
ATOM   2181  ND2 ASN P 269      -7.870  44.244  80.261  0.00  0.00      PROA  
ATOM   2182  C   ASN P 269      -6.609  48.500  82.337  0.00  0.00      PROA  
ATOM   2183  O   ASN P 269      -7.471  49.257  82.759  0.00  0.00      PROA  
ATOM   2184  N   ASP P 270      -5.428  48.419  82.931  0.00  0.00      PROA  
ATOM   2185  CA  ASP P 270      -4.959  49.065  84.197  0.00  0.00      PROA  
ATOM   2186  CB  ASP P 270      -3.533  48.596  84.565  0.00  0.00      PROA  
ATOM   2187  CG  ASP P 270      -3.692  47.155  85.072  0.00  0.00      PROA  
ATOM   2188  OD1 ASP P 270      -4.805  46.877  85.648  0.00  0.00      PROA  
ATOM   2189  OD2 ASP P 270      -2.737  46.357  85.131  0.00  0.00      PROA  
ATOM   2190  C   ASP P 270      -4.909  50.567  84.030  0.00  0.00      PROA  
ATOM   2191  O   ASP P 270      -5.255  51.256  85.000  0.00  0.00      PROA  
ATOM   2192  N   PHE P 271      -4.423  51.065  82.872  0.00  0.00      PROA  
ATOM   2193  CA  PHE P 271      -4.262  52.436  82.598  0.00  0.00      PROA  
ATOM   2194  CB  PHE P 271      -2.792  52.836  82.418  0.00  0.00      PROA  
ATOM   2195  CG  PHE P 271      -1.981  52.645  83.748  0.00  0.00      PROA  
ATOM   2196  CD1 PHE P 271      -0.985  51.613  83.812  0.00  0.00      PROA  
ATOM   2197  CE1 PHE P 271      -0.303  51.415  85.054  0.00  0.00      PROA  
ATOM   2198  CZ  PHE P 271      -0.529  52.307  86.113  0.00  0.00      PROA  
ATOM   2199  CD2 PHE P 271      -2.196  53.474  84.829  0.00  0.00      PROA  
ATOM   2200  CE2 PHE P 271      -1.452  53.329  86.002  0.00  0.00      PROA  
ATOM   2201  C   PHE P 271      -5.006  52.839  81.365  0.00  0.00      PROA  
ATOM   2202  O   PHE P 271      -4.384  53.242  80.399  0.00  0.00      PROA  
ATOM   2203  N   PRO P 272      -6.357  52.942  81.371  0.00  0.00      PROA  
ATOM   2204  CD  PRO P 272      -7.242  52.791  82.508  0.00  0.00      PROA  
ATOM   2205  CA  PRO P 272      -7.099  53.361  80.191  0.00  0.00      PROA  
ATOM   2206  CB  PRO P 272      -8.600  53.015  80.580  0.00  0.00      PROA  
ATOM   2207  CG  PRO P 272      -8.690  53.134  82.102  0.00  0.00      PROA  
ATOM   2208  C   PRO P 272      -6.855  54.821  79.805  0.00  0.00      PROA  
ATOM   2209  O   PRO P 272      -6.906  55.708  80.630  0.00  0.00      PROA  
ATOM   2210  N   GLY P 273      -6.602  55.021  78.480  0.00  0.00      PROA  
ATOM   2211  CA  GLY P 273      -6.317  56.338  77.828  0.00  0.00      PROA  
ATOM   2212  C   GLY P 273      -4.934  56.481  77.294  0.00  0.00      PROA  
ATOM   2213  O   GLY P 273      -4.611  57.315  76.551  0.00  0.00      PROA  
ATOM   2214  N   ALA P 274      -4.037  55.485  77.464  0.00  0.00      PROA  
ATOM   2215  CA  ALA P 274      -2.596  55.499  76.993  0.00  0.00      PROA  
ATOM   2216  CB  ALA P 274      -1.934  54.206  77.537  0.00  0.00      PROA  
ATOM   2217  C   ALA P 274      -2.360  55.691  75.490  0.00  0.00      PROA  
ATOM   2218  O   ALA P 274      -2.893  55.033  74.637  0.00  0.00      PROA  
ATOM   2219  N   GLU P 275      -1.509  56.610  75.063  0.00  0.00      PROA  
ATOM   2220  CA  GLU P 275      -1.050  56.762  73.703  0.00  0.00      PROA  
ATOM   2221  CB  GLU P 275      -0.415  58.116  73.412  0.00  0.00      PROA  
ATOM   2222  CG  GLU P 275      -1.387  59.387  73.466  0.00  0.00      PROA  
ATOM   2223  CD  GLU P 275      -2.597  59.339  72.593  0.00  0.00      PROA  
ATOM   2224  OE1 GLU P 275      -3.737  59.257  73.164  0.00  0.00      PROA  
ATOM   2225  OE2 GLU P 275      -2.433  59.443  71.362  0.00  0.00      PROA  
ATOM   2226  C   GLU P 275      -0.145  55.627  73.336  0.00  0.00      PROA  
ATOM   2227  O   GLU P 275       0.489  55.033  74.216  0.00  0.00      PROA  
ATOM   2228  N   THR P 276      -0.166  55.290  72.014  0.00  0.00      PROA  
ATOM   2229  CA  THR P 276       0.589  54.159  71.415  0.00  0.00      PROA  
ATOM   2230  CB  THR P 276      -0.307  53.005  71.088  0.00  0.00      PROA  
ATOM   2231  OG1 THR P 276      -1.243  52.704  72.184  0.00  0.00      PROA  
ATOM   2232  CG2 THR P 276       0.461  51.670  70.817  0.00  0.00      PROA  
ATOM   2233  C   THR P 276       1.331  54.599  70.230  0.00  0.00      PROA  
ATOM   2234  O   THR P 276       0.743  55.139  69.266  0.00  0.00      PROA  
ATOM   2235  N   ILE P 277       2.663  54.262  70.141  0.00  0.00      PROA  
ATOM   2236  CA  ILE P 277       3.437  54.444  68.935  0.00  0.00      PROA  
ATOM   2237  CB  ILE P 277       4.479  55.637  69.151  0.00  0.00      PROA  
ATOM   2238  CG2 ILE P 277       5.301  55.807  67.866  0.00  0.00      PROA  
ATOM   2239  CG1 ILE P 277       3.852  56.997  69.553  0.00  0.00      PROA  
ATOM   2240  CD  ILE P 277       3.473  57.130  71.063  0.00  0.00      PROA  
ATOM   2241  C   ILE P 277       4.086  53.194  68.791  0.00  0.00      PROA  
ATOM   2242  O   ILE P 277       4.306  52.408  69.706  0.00  0.00      PROA  
ATOM   2243  N   ARG P 278       4.454  52.794  67.546  0.00  0.00      PROA  
ATOM   2244  CA  ARG P 278       5.104  51.542  67.237  0.00  0.00      PROA  
ATOM   2245  CB  ARG P 278       4.116  50.517  66.682  0.00  0.00      PROA  
ATOM   2246  CG  ARG P 278       2.846  50.326  67.660  0.00  0.00      PROA  
ATOM   2247  CD  ARG P 278       1.755  49.463  67.098  0.00  0.00      PROA  
ATOM   2248  NE  ARG P 278       0.814  48.946  68.172  0.00  0.00      PROA  
ATOM   2249  CZ  ARG P 278      -0.421  48.512  67.931  0.00  0.00      PROA  
ATOM   2250  NH1 ARG P 278      -0.824  48.251  66.732  0.00  0.00      PROA  
ATOM   2251  NH2 ARG P 278      -1.226  48.260  68.964  0.00  0.00      PROA  
ATOM   2252  C   ARG P 278       6.246  51.645  66.296  0.00  0.00      PROA  
ATOM   2253  O   ARG P 278       6.174  52.155  65.178  0.00  0.00      PROA  
ATOM   2254  N   LEU P 279       7.405  51.150  66.768  0.00  0.00      PROA  
ATOM   2255  CA  LEU P 279       8.616  51.204  65.973  0.00  0.00      PROA  
ATOM   2256  CB  LEU P 279       9.951  51.430  66.867  0.00  0.00      PROA  
ATOM   2257  CG  LEU P 279       9.821  52.666  67.853  0.00  0.00      PROA  
ATOM   2258  CD1 LEU P 279      11.132  52.813  68.719  0.00  0.00      PROA  
ATOM   2259  CD2 LEU P 279       9.348  53.981  67.167  0.00  0.00      PROA  
ATOM   2260  C   LEU P 279       8.731  49.807  65.305  0.00  0.00      PROA  
ATOM   2261  O   LEU P 279       8.744  48.832  66.010  0.00  0.00      PROA  
ATOM   2262  N   GLU P 280       8.655  49.742  63.979  0.00  0.00      PROA  
ATOM   2263  CA  GLU P 280       8.513  48.502  63.285  0.00  0.00      PROA  
ATOM   2264  CB  GLU P 280       7.292  48.457  62.282  0.00  0.00      PROA  
ATOM   2265  CG  GLU P 280       5.926  48.382  62.974  0.00  0.00      PROA  
ATOM   2266  CD  GLU P 280       4.772  48.786  62.088  0.00  0.00      PROA  
ATOM   2267  OE1 GLU P 280       4.258  47.956  61.378  0.00  0.00      PROA  
ATOM   2268  OE2 GLU P 280       4.420  50.028  62.025  0.00  0.00      PROA  
ATOM   2269  C   GLU P 280       9.754  48.207  62.482  0.00  0.00      PROA  
ATOM   2270  O   GLU P 280       9.772  47.210  61.778  0.00  0.00      PROA  
ATOM   2271  N   GLN P 281      10.863  49.056  62.650  0.00  0.00      PROA  
ATOM   2272  CA  GLN P 281      12.089  48.854  61.802  0.00  0.00      PROA  
ATOM   2273  CB  GLN P 281      12.348  50.147  60.935  0.00  0.00      PROA  
ATOM   2274  CG  GLN P 281      11.221  50.471  59.892  0.00  0.00      PROA  
ATOM   2275  CD  GLN P 281      11.478  51.765  59.014  0.00  0.00      PROA  
ATOM   2276  OE1 GLN P 281      10.586  52.659  58.958  0.00  0.00      PROA  
ATOM   2277  NE2 GLN P 281      12.698  51.839  58.440  0.00  0.00      PROA  
ATOM   2278  C   GLN P 281      13.331  48.512  62.607  0.00  0.00      PROA  
ATOM   2279  O   GLN P 281      13.372  48.757  63.856  0.00  0.00      PROA  
ATOM   2280  N   ASN P 282      14.299  47.879  61.978  0.00  0.00      PROA  
ATOM   2281  CA  ASN P 282      15.500  47.446  62.598  0.00  0.00      PROA  
ATOM   2282  CB  ASN P 282      15.547  45.899  62.673  0.00  0.00      PROA  
ATOM   2283  CG  ASN P 282      16.893  45.324  63.057  0.00  0.00      PROA  
ATOM   2284  OD1 ASN P 282      17.792  45.323  62.199  0.00  0.00      PROA  
ATOM   2285  ND2 ASN P 282      17.022  44.698  64.256  0.00  0.00      PROA  
ATOM   2286  C   ASN P 282      16.667  48.011  61.761  0.00  0.00      PROA  
ATOM   2287  O   ASN P 282      16.618  47.981  60.533  0.00  0.00      PROA  
ATOM   2288  N   TYR P 283      17.671  48.603  62.434  0.00  0.00      PROA  
ATOM   2289  CA  TYR P 283      18.704  49.248  61.611  0.00  0.00      PROA  
ATOM   2290  CB  TYR P 283      18.987  50.644  62.040  0.00  0.00      PROA  
ATOM   2291  CG  TYR P 283      17.666  51.553  62.140  0.00  0.00      PROA  
ATOM   2292  CD1 TYR P 283      16.917  51.488  63.351  0.00  0.00      PROA  
ATOM   2293  CE1 TYR P 283      15.700  52.096  63.440  0.00  0.00      PROA  
ATOM   2294  CZ  TYR P 283      15.092  52.742  62.357  0.00  0.00      PROA  
ATOM   2295  OH  TYR P 283      13.822  53.341  62.606  0.00  0.00      PROA  
ATOM   2296  CD2 TYR P 283      17.081  52.308  61.067  0.00  0.00      PROA  
ATOM   2297  CE2 TYR P 283      15.822  52.936  61.183  0.00  0.00      PROA  
ATOM   2298  C   TYR P 283      20.086  48.432  61.680  0.00  0.00      PROA  
ATOM   2299  O   TYR P 283      21.161  48.930  61.337  0.00  0.00      PROA  
ATOM   2300  N   ARG P 284      19.945  47.268  62.393  0.00  0.00      PROA  
ATOM   2301  CA  ARG P 284      21.079  46.627  63.071  0.00  0.00      PROA  
ATOM   2302  CB  ARG P 284      20.849  46.629  64.620  0.00  0.00      PROA  
ATOM   2303  CG  ARG P 284      20.353  47.967  65.191  0.00  0.00      PROA  
ATOM   2304  CD  ARG P 284      21.326  49.099  64.942  0.00  0.00      PROA  
ATOM   2305  NE  ARG P 284      22.613  48.752  65.554  0.00  0.00      PROA  
ATOM   2306  CZ  ARG P 284      23.583  49.619  65.815  0.00  0.00      PROA  
ATOM   2307  NH1 ARG P 284      23.547  50.793  65.211  0.00  0.00      PROA  
ATOM   2308  NH2 ARG P 284      24.668  49.311  66.528  0.00  0.00      PROA  
ATOM   2309  C   ARG P 284      21.274  45.210  62.580  0.00  0.00      PROA  
ATOM   2310  O   ARG P 284      22.050  44.429  63.146  0.00  0.00      PROA  
ATOM   2311  N   SER P 285      20.584  44.789  61.538  0.00  0.00      PROA  
ATOM   2312  CA  SER P 285      20.443  43.458  60.933  0.00  0.00      PROA  
ATOM   2313  CB  SER P 285      19.290  42.618  61.552  0.00  0.00      PROA  
ATOM   2314  OG  SER P 285      19.501  41.224  61.205  0.00  0.00      PROA  
ATOM   2315  C   SER P 285      20.047  43.634  59.479  0.00  0.00      PROA  
ATOM   2316  O   SER P 285      19.464  44.651  59.042  0.00  0.00      PROA  
ATOM   2317  N   THR P 286      20.436  42.616  58.673  0.00  0.00      PROA  
ATOM   2318  CA  THR P 286      19.991  42.354  57.308  0.00  0.00      PROA  
ATOM   2319  CB  THR P 286      20.793  41.350  56.528  0.00  0.00      PROA  
ATOM   2320  OG1 THR P 286      20.504  39.990  56.678  0.00  0.00      PROA  
ATOM   2321  CG2 THR P 286      22.319  41.618  56.795  0.00  0.00      PROA  
ATOM   2322  C   THR P 286      18.478  41.905  57.136  0.00  0.00      PROA  
ATOM   2323  O   THR P 286      17.898  41.222  58.039  0.00  0.00      PROA  
ATOM   2324  N   SER P 287      17.834  42.132  55.966  0.00  0.00      PROA  
ATOM   2325  CA  SER P 287      16.434  41.790  55.660  0.00  0.00      PROA  
ATOM   2326  CB  SER P 287      16.040  42.417  54.301  0.00  0.00      PROA  
ATOM   2327  OG  SER P 287      14.647  42.401  54.038  0.00  0.00      PROA  
ATOM   2328  C   SER P 287      16.017  40.356  55.756  0.00  0.00      PROA  
ATOM   2329  O   SER P 287      15.095  39.916  56.446  0.00  0.00      PROA  
ATOM   2330  N   ASN P 288      16.788  39.568  55.152  0.00  0.00      PROA  
ATOM   2331  CA  ASN P 288      16.702  38.108  55.220  0.00  0.00      PROA  
ATOM   2332  CB  ASN P 288      17.846  37.387  54.376  0.00  0.00      PROA  
ATOM   2333  CG  ASN P 288      17.495  37.443  52.852  0.00  0.00      PROA  
ATOM   2334  OD1 ASN P 288      16.349  37.593  52.468  0.00  0.00      PROA  
ATOM   2335  ND2 ASN P 288      18.514  37.398  51.959  0.00  0.00      PROA  
ATOM   2336  C   ASN P 288      16.655  37.607  56.693  0.00  0.00      PROA  
ATOM   2337  O   ASN P 288      15.764  36.787  57.020  0.00  0.00      PROA  
ATOM   2338  N   ILE P 289      17.501  38.102  57.611  0.00  0.00      PROA  
ATOM   2339  CA  ILE P 289      17.461  37.755  59.060  0.00  0.00      PROA  
ATOM   2340  CB  ILE P 289      18.766  38.265  59.747  0.00  0.00      PROA  
ATOM   2341  CG2 ILE P 289      18.672  38.223  61.311  0.00  0.00      PROA  
ATOM   2342  CG1 ILE P 289      19.999  37.376  59.364  0.00  0.00      PROA  
ATOM   2343  CD  ILE P 289      21.342  38.115  59.634  0.00  0.00      PROA  
ATOM   2344  C   ILE P 289      16.222  38.138  59.738  0.00  0.00      PROA  
ATOM   2345  O   ILE P 289      15.574  37.410  60.491  0.00  0.00      PROA  
ATOM   2346  N   LEU P 290      15.762  39.366  59.363  0.00  0.00      PROA  
ATOM   2347  CA  LEU P 290      14.439  39.877  59.841  0.00  0.00      PROA  
ATOM   2348  CB  LEU P 290      14.289  41.383  59.442  0.00  0.00      PROA  
ATOM   2349  CG  LEU P 290      15.282  42.325  60.186  0.00  0.00      PROA  
ATOM   2350  CD1 LEU P 290      15.338  43.655  59.510  0.00  0.00      PROA  
ATOM   2351  CD2 LEU P 290      14.920  42.261  61.703  0.00  0.00      PROA  
ATOM   2352  C   LEU P 290      13.227  39.022  59.379  0.00  0.00      PROA  
ATOM   2353  O   LEU P 290      12.319  38.590  60.106  0.00  0.00      PROA  
ATOM   2354  N   SER P 291      13.280  38.770  58.063  0.00  0.00      PROA  
ATOM   2355  CA  SER P 291      12.288  37.998  57.357  0.00  0.00      PROA  
ATOM   2356  CB  SER P 291      12.729  37.734  55.909  0.00  0.00      PROA  
ATOM   2357  OG  SER P 291      11.794  36.972  55.238  0.00  0.00      PROA  
ATOM   2358  C   SER P 291      12.164  36.609  58.022  0.00  0.00      PROA  
ATOM   2359  O   SER P 291      11.120  36.044  58.365  0.00  0.00      PROA  
ATOM   2360  N   ALA P 292      13.327  35.944  58.288  0.00  0.00      PROA  
ATOM   2361  CA  ALA P 292      13.519  34.746  58.997  0.00  0.00      PROA  
ATOM   2362  CB  ALA P 292      14.981  34.239  58.798  0.00  0.00      PROA  
ATOM   2363  C   ALA P 292      13.012  34.831  60.429  0.00  0.00      PROA  
ATOM   2364  O   ALA P 292      12.426  33.842  60.942  0.00  0.00      PROA  
ATOM   2365  N   ALA P 293      13.202  35.964  61.171  0.00  0.00      PROA  
ATOM   2366  CA  ALA P 293      12.733  36.071  62.562  0.00  0.00      PROA  
ATOM   2367  CB  ALA P 293      13.180  37.357  63.242  0.00  0.00      PROA  
ATOM   2368  C   ALA P 293      11.220  36.172  62.524  0.00  0.00      PROA  
ATOM   2369  O   ALA P 293      10.569  35.570  63.405  0.00  0.00      PROA  
ATOM   2370  N   ASN P 294      10.649  36.872  61.545  0.00  0.00      PROA  
ATOM   2371  CA  ASN P 294       9.269  37.188  61.287  0.00  0.00      PROA  
ATOM   2372  CB  ASN P 294       8.917  38.238  60.099  0.00  0.00      PROA  
ATOM   2373  CG  ASN P 294       9.419  39.634  60.430  0.00  0.00      PROA  
ATOM   2374  OD1 ASN P 294       9.570  39.993  61.596  0.00  0.00      PROA  
ATOM   2375  ND2 ASN P 294       9.479  40.461  59.375  0.00  0.00      PROA  
ATOM   2376  C   ASN P 294       8.559  35.837  60.909  0.00  0.00      PROA  
ATOM   2377  O   ASN P 294       7.466  35.482  61.399  0.00  0.00      PROA  
ATOM   2378  N   ALA P 295       9.176  34.987  60.042  0.00  0.00      PROA  
ATOM   2379  CA  ALA P 295       8.744  33.605  59.818  0.00  0.00      PROA  
ATOM   2380  CB  ALA P 295       9.786  33.107  58.842  0.00  0.00      PROA  
ATOM   2381  C   ALA P 295       8.733  32.688  61.112  0.00  0.00      PROA  
ATOM   2382  O   ALA P 295       7.812  31.870  61.305  0.00  0.00      PROA  
ATOM   2383  N   LEU P 296       9.850  32.814  61.891  0.00  0.00      PROA  
ATOM   2384  CA  LEU P 296      10.131  31.863  62.981  0.00  0.00      PROA  
ATOM   2385  CB  LEU P 296      11.536  32.271  63.508  0.00  0.00      PROA  
ATOM   2386  CG  LEU P 296      12.273  31.325  64.479  0.00  0.00      PROA  
ATOM   2387  CD1 LEU P 296      12.321  29.811  64.156  0.00  0.00      PROA  
ATOM   2388  CD2 LEU P 296      13.786  31.781  64.671  0.00  0.00      PROA  
ATOM   2389  C   LEU P 296       9.051  31.918  64.079  0.00  0.00      PROA  
ATOM   2390  O   LEU P 296       8.704  30.879  64.672  0.00  0.00      PROA  
ATOM   2391  N   ILE P 297       8.502  33.081  64.356  0.00  0.00      PROA  
ATOM   2392  CA  ILE P 297       7.688  33.305  65.562  0.00  0.00      PROA  
ATOM   2393  CB  ILE P 297       8.240  34.473  66.373  0.00  0.00      PROA  
ATOM   2394  CG2 ILE P 297       7.944  35.773  65.665  0.00  0.00      PROA  
ATOM   2395  CG1 ILE P 297       7.681  34.472  67.815  0.00  0.00      PROA  
ATOM   2396  CD  ILE P 297       8.416  35.388  68.809  0.00  0.00      PROA  
ATOM   2397  C   ILE P 297       6.143  33.243  65.317  0.00  0.00      PROA  
ATOM   2398  O   ILE P 297       5.268  33.611  66.121  0.00  0.00      PROA  
ATOM   2399  N   GLU P 298       5.750  32.707  64.091  0.00  0.00      PROA  
ATOM   2400  CA  GLU P 298       4.425  32.617  63.579  0.00  0.00      PROA  
ATOM   2401  CB  GLU P 298       4.377  32.039  62.149  0.00  0.00      PROA  
ATOM   2402  CG  GLU P 298       4.765  33.050  61.048  0.00  0.00      PROA  
ATOM   2403  CD  GLU P 298       4.221  32.820  59.712  0.00  0.00      PROA  
ATOM   2404  OE1 GLU P 298       4.285  33.786  58.909  0.00  0.00      PROA  
ATOM   2405  OE2 GLU P 298       3.664  31.743  59.331  0.00  0.00      PROA  
ATOM   2406  C   GLU P 298       3.368  31.850  64.437  0.00  0.00      PROA  
ATOM   2407  O   GLU P 298       2.212  32.143  64.450  0.00  0.00      PROA  
ATOM   2408  N   ASN P 299       3.772  30.651  65.024  0.00  0.00      PROA  
ATOM   2409  CA  ASN P 299       2.836  29.674  65.636  0.00  0.00      PROA  
ATOM   2410  CB  ASN P 299       3.291  28.267  65.208  0.00  0.00      PROA  
ATOM   2411  CG  ASN P 299       2.933  28.059  63.748  0.00  0.00      PROA  
ATOM   2412  OD1 ASN P 299       2.312  28.768  62.951  0.00  0.00      PROA  
ATOM   2413  ND2 ASN P 299       3.405  26.870  63.377  0.00  0.00      PROA  
ATOM   2414  C   ASN P 299       2.831  29.816  67.106  0.00  0.00      PROA  
ATOM   2415  O   ASN P 299       2.276  29.005  67.881  0.00  0.00      PROA  
ATOM   2416  N   ASN P 300       3.230  31.071  67.505  0.00  0.00      PROA  
ATOM   2417  CA  ASN P 300       2.989  31.683  68.784  0.00  0.00      PROA  
ATOM   2418  CB  ASN P 300       4.187  32.594  69.242  0.00  0.00      PROA  
ATOM   2419  CG  ASN P 300       5.422  31.765  69.618  0.00  0.00      PROA  
ATOM   2420  OD1 ASN P 300       5.571  30.552  69.321  0.00  0.00      PROA  
ATOM   2421  ND2 ASN P 300       6.326  32.369  70.415  0.00  0.00      PROA  
ATOM   2422  C   ASN P 300       1.646  32.413  68.793  0.00  0.00      PROA  
ATOM   2423  O   ASN P 300       1.338  33.174  67.905  0.00  0.00      PROA  
ATOM   2424  N   ASN P 301       0.861  32.073  69.725  0.00  0.00      PROA  
ATOM   2425  CA  ASN P 301      -0.541  32.421  69.643  0.00  0.00      PROA  
ATOM   2426  CB  ASN P 301      -1.370  31.040  69.785  0.00  0.00      PROA  
ATOM   2427  CG  ASN P 301      -0.938  29.993  68.714  0.00  0.00      PROA  
ATOM   2428  OD1 ASN P 301      -0.634  28.836  69.049  0.00  0.00      PROA  
ATOM   2429  ND2 ASN P 301      -1.180  30.322  67.448  0.00  0.00      PROA  
ATOM   2430  C   ASN P 301      -0.936  33.448  70.661  0.00  0.00      PROA  
ATOM   2431  O   ASN P 301      -0.283  33.619  71.764  0.00  0.00      PROA  
ATOM   2432  N   GLY P 302      -1.993  34.222  70.415  0.00  0.00      PROA  
ATOM   2433  CA  GLY P 302      -2.443  35.366  71.262  0.00  0.00      PROA  
ATOM   2434  C   GLY P 302      -1.530  36.588  71.287  0.00  0.00      PROA  
ATOM   2435  O   GLY P 302      -1.276  37.183  72.327  0.00  0.00      PROA  
ATOM   2436  N   ARG P 303      -0.932  36.951  70.157  0.00  0.00      PROA  
ATOM   2437  CA  ARG P 303       0.114  37.917  70.115  0.00  0.00      PROA  
ATOM   2438  CB  ARG P 303       1.533  37.198  69.922  0.00  0.00      PROA  
ATOM   2439  CG  ARG P 303       1.628  36.368  68.613  0.00  0.00      PROA  
ATOM   2440  CD  ARG P 303       3.022  35.796  68.436  0.00  0.00      PROA  
ATOM   2441  NE  ARG P 303       3.972  36.853  67.908  0.00  0.00      PROA  
ATOM   2442  CZ  ARG P 303       4.386  36.992  66.673  0.00  0.00      PROA  
ATOM   2443  NH1 ARG P 303       3.753  36.420  65.638  0.00  0.00      PROA  
ATOM   2444  NH2 ARG P 303       5.297  37.850  66.358  0.00  0.00      PROA  
ATOM   2445  C   ARG P 303      -0.227  38.801  68.864  0.00  0.00      PROA  
ATOM   2446  O   ARG P 303      -0.934  38.348  67.943  0.00  0.00      PROA  
ATOM   2447  N   LEU P 304       0.367  40.022  68.761  0.00  0.00      PROA  
ATOM   2448  CA  LEU P 304      -0.000  41.029  67.766  0.00  0.00      PROA  
ATOM   2449  CB  LEU P 304       0.630  42.396  68.164  0.00  0.00      PROA  
ATOM   2450  CG  LEU P 304       0.260  43.672  67.425  0.00  0.00      PROA  
ATOM   2451  CD1 LEU P 304      -1.126  44.071  67.851  0.00  0.00      PROA  
ATOM   2452  CD2 LEU P 304       1.185  44.890  67.725  0.00  0.00      PROA  
ATOM   2453  C   LEU P 304       0.303  40.674  66.296  0.00  0.00      PROA  
ATOM   2454  O   LEU P 304      -0.483  40.836  65.366  0.00  0.00      PROA  
ATOM   2455  N   GLY P 305       1.458  40.050  66.126  0.00  0.00      PROA  
ATOM   2456  CA  GLY P 305       1.895  39.433  64.877  0.00  0.00      PROA  
ATOM   2457  C   GLY P 305       2.581  40.415  64.023  0.00  0.00      PROA  
ATOM   2458  O   GLY P 305       2.546  40.298  62.804  0.00  0.00      PROA  
ATOM   2459  N   LYS P 306       3.145  41.521  64.587  0.00  0.00      PROA  
ATOM   2460  CA  LYS P 306       4.024  42.473  63.997  0.00  0.00      PROA  
ATOM   2461  CB  LYS P 306       4.156  43.697  64.941  0.00  0.00      PROA  
ATOM   2462  CG  LYS P 306       4.462  43.352  66.430  0.00  0.00      PROA  
ATOM   2463  CD  LYS P 306       5.682  42.444  66.666  0.00  0.00      PROA  
ATOM   2464  CE  LYS P 306       6.220  42.550  68.068  0.00  0.00      PROA  
ATOM   2465  NZ  LYS P 306       7.570  41.953  68.126  0.00  0.00      PROA  
ATOM   2466  C   LYS P 306       5.276  41.942  63.267  0.00  0.00      PROA  
ATOM   2467  O   LYS P 306       5.784  40.794  63.510  0.00  0.00      PROA  
ATOM   2468  N   LYS P 307       5.721  42.641  62.283  0.00  0.00      PROA  
ATOM   2469  CA  LYS P 307       6.635  42.189  61.210  0.00  0.00      PROA  
ATOM   2470  CB  LYS P 307       5.784  42.148  59.889  0.00  0.00      PROA  
ATOM   2471  CG  LYS P 307       4.523  41.250  59.892  0.00  0.00      PROA  
ATOM   2472  CD  LYS P 307       4.832  39.763  60.105  0.00  0.00      PROA  
ATOM   2473  CE  LYS P 307       3.583  38.887  60.062  0.00  0.00      PROA  
ATOM   2474  NZ  LYS P 307       3.104  38.681  58.697  0.00  0.00      PROA  
ATOM   2475  C   LYS P 307       7.695  43.242  61.126  0.00  0.00      PROA  
ATOM   2476  O   LYS P 307       7.576  44.345  60.594  0.00  0.00      PROA  
ATOM   2477  N   LEU P 308       8.863  42.927  61.698  0.00  0.00      PROA  
ATOM   2478  CA  LEU P 308      10.039  43.764  61.461  0.00  0.00      PROA  
ATOM   2479  CB  LEU P 308      11.271  43.282  62.282  0.00  0.00      PROA  
ATOM   2480  CG  LEU P 308      11.078  43.501  63.792  0.00  0.00      PROA  
ATOM   2481  CD1 LEU P 308      12.308  42.929  64.515  0.00  0.00      PROA  
ATOM   2482  CD2 LEU P 308      10.963  44.990  64.162  0.00  0.00      PROA  
ATOM   2483  C   LEU P 308      10.458  44.029  60.005  0.00  0.00      PROA  
ATOM   2484  O   LEU P 308      10.211  43.156  59.141  0.00  0.00      PROA  
ATOM   2485  N   TRP P 309      11.051  45.194  59.678  0.00  0.00      PROA  
ATOM   2486  CA  TRP P 309      11.561  45.446  58.381  0.00  0.00      PROA  
ATOM   2487  CB  TRP P 309      10.435  45.967  57.385  0.00  0.00      PROA  
ATOM   2488  CG  TRP P 309       9.768  47.229  57.709  0.00  0.00      PROA  
ATOM   2489  CD1 TRP P 309       8.764  47.496  58.618  0.00  0.00      PROA  
ATOM   2490  NE1 TRP P 309       8.221  48.737  58.435  0.00  0.00      PROA  
ATOM   2491  CE2 TRP P 309       9.025  49.401  57.475  0.00  0.00      PROA  
ATOM   2492  CD2 TRP P 309       9.970  48.485  57.033  0.00  0.00      PROA  
ATOM   2493  CE3 TRP P 309      10.904  48.810  56.034  0.00  0.00      PROA  
ATOM   2494  CZ3 TRP P 309      10.798  50.025  55.377  0.00  0.00      PROA  
ATOM   2495  CZ2 TRP P 309       8.859  50.626  56.771  0.00  0.00      PROA  
ATOM   2496  CH2 TRP P 309       9.820  50.965  55.759  0.00  0.00      PROA  
ATOM   2497  C   TRP P 309      12.740  46.371  58.420  0.00  0.00      PROA  
ATOM   2498  O   TRP P 309      12.983  46.945  59.463  0.00  0.00      PROA  
ATOM   2499  N   THR P 310      13.596  46.466  57.355  0.00  0.00      PROA  
ATOM   2500  CA  THR P 310      14.691  47.344  57.422  0.00  0.00      PROA  
ATOM   2501  CB  THR P 310      16.065  46.717  57.638  0.00  0.00      PROA  
ATOM   2502  OG1 THR P 310      17.113  47.675  57.857  0.00  0.00      PROA  
ATOM   2503  CG2 THR P 310      16.595  45.763  56.459  0.00  0.00      PROA  
ATOM   2504  C   THR P 310      14.637  47.917  56.045  0.00  0.00      PROA  
ATOM   2505  O   THR P 310      14.213  47.223  55.099  0.00  0.00      PROA  
ATOM   2506  N   ASP P 311      15.132  49.140  55.881  0.00  0.00      PROA  
ATOM   2507  CA  ASP P 311      15.217  49.791  54.550  0.00  0.00      PROA  
ATOM   2508  CB  ASP P 311      14.733  51.339  54.701  0.00  0.00      PROA  
ATOM   2509  CG  ASP P 311      15.684  52.258  55.492  0.00  0.00      PROA  
ATOM   2510  OD1 ASP P 311      15.401  53.485  55.486  0.00  0.00      PROA  
ATOM   2511  OD2 ASP P 311      16.601  51.720  56.141  0.00  0.00      PROA  
ATOM   2512  C   ASP P 311      16.631  49.698  53.972  0.00  0.00      PROA  
ATOM   2513  O   ASP P 311      16.865  49.840  52.767  0.00  0.00      PROA  
ATOM   2514  N   GLY P 312      17.605  49.336  54.823  0.00  0.00      PROA  
ATOM   2515  CA  GLY P 312      18.953  48.907  54.499  0.00  0.00      PROA  
ATOM   2516  C   GLY P 312      19.026  47.565  53.836  0.00  0.00      PROA  
ATOM   2517  O   GLY P 312      18.120  47.157  53.124  0.00  0.00      PROA  
ATOM   2518  N   ALA P 313      20.111  46.911  53.934  0.00  0.00      PROA  
ATOM   2519  CA  ALA P 313      20.519  45.771  53.146  0.00  0.00      PROA  
ATOM   2520  CB  ALA P 313      21.865  45.235  53.652  0.00  0.00      PROA  
ATOM   2521  C   ALA P 313      19.493  44.604  53.099  0.00  0.00      PROA  
ATOM   2522  O   ALA P 313      18.771  44.244  54.028  0.00  0.00      PROA  
ATOM   2523  N   ASP P 314      19.451  43.843  51.880  0.00  0.00      PROA  
ATOM   2524  CA  ASP P 314      18.735  42.619  51.698  0.00  0.00      PROA  
ATOM   2525  CB  ASP P 314      18.559  42.082  50.218  0.00  0.00      PROA  
ATOM   2526  CG  ASP P 314      17.486  42.897  49.448  0.00  0.00      PROA  
ATOM   2527  OD1 ASP P 314      16.547  43.432  50.107  0.00  0.00      PROA  
ATOM   2528  OD2 ASP P 314      17.547  43.007  48.204  0.00  0.00      PROA  
ATOM   2529  C   ASP P 314      19.409  41.481  52.497  0.00  0.00      PROA  
ATOM   2530  O   ASP P 314      18.660  40.616  53.000  0.00  0.00      PROA  
ATOM   2531  N   GLY P 315      20.767  41.461  52.651  0.00  0.00      PROA  
ATOM   2532  CA  GLY P 315      21.539  40.368  53.176  0.00  0.00      PROA  
ATOM   2533  C   GLY P 315      21.558  39.153  52.259  0.00  0.00      PROA  
ATOM   2534  O   GLY P 315      21.075  39.107  51.121  0.00  0.00      PROA  
ATOM   2535  N   GLU P 316      22.115  38.046  52.795  0.00  0.00      PROA  
ATOM   2536  CA  GLU P 316      22.216  36.745  52.046  0.00  0.00      PROA  
ATOM   2537  CB  GLU P 316      23.684  36.280  52.029  0.00  0.00      PROA  
ATOM   2538  CG  GLU P 316      24.645  37.247  51.199  0.00  0.00      PROA  
ATOM   2539  CD  GLU P 316      26.059  36.677  51.136  0.00  0.00      PROA  
ATOM   2540  OE1 GLU P 316      26.599  36.524  50.011  0.00  0.00      PROA  
ATOM   2541  OE2 GLU P 316      26.654  36.460  52.255  0.00  0.00      PROA  
ATOM   2542  C   GLU P 316      21.423  35.734  52.753  0.00  0.00      PROA  
ATOM   2543  O   GLU P 316      21.338  35.740  53.935  0.00  0.00      PROA  
ATOM   2544  N   PRO P 317      20.834  34.759  52.007  0.00  0.00      PROA  
ATOM   2545  CD  PRO P 317      20.948  34.605  50.545  0.00  0.00      PROA  
ATOM   2546  CA  PRO P 317      20.371  33.509  52.533  0.00  0.00      PROA  
ATOM   2547  CB  PRO P 317      20.135  32.608  51.381  0.00  0.00      PROA  
ATOM   2548  CG  PRO P 317      21.131  33.062  50.350  0.00  0.00      PROA  
ATOM   2549  C   PRO P 317      21.179  32.919  53.663  0.00  0.00      PROA  
ATOM   2550  O   PRO P 317      22.394  33.002  53.633  0.00  0.00      PROA  
ATOM   2551  N   ILE P 318      20.583  32.470  54.836  0.00  0.00      PROA  
ATOM   2552  CA  ILE P 318      21.253  32.199  56.089  0.00  0.00      PROA  
ATOM   2553  CB  ILE P 318      20.396  32.267  57.380  0.00  0.00      PROA  
ATOM   2554  CG2 ILE P 318      21.088  31.719  58.606  0.00  0.00      PROA  
ATOM   2555  CG1 ILE P 318      19.947  33.718  57.595  0.00  0.00      PROA  
ATOM   2556  CD  ILE P 318      18.641  33.855  58.280  0.00  0.00      PROA  
ATOM   2557  C   ILE P 318      21.851  30.804  56.068  0.00  0.00      PROA  
ATOM   2558  O   ILE P 318      21.101  29.849  55.837  0.00  0.00      PROA  
ATOM   2559  N   SER P 319      23.194  30.616  56.373  0.00  0.00      PROA  
ATOM   2560  CA  SER P 319      23.899  29.325  56.267  0.00  0.00      PROA  
ATOM   2561  CB  SER P 319      25.505  29.350  56.377  0.00  0.00      PROA  
ATOM   2562  OG  SER P 319      26.078  30.325  55.506  0.00  0.00      PROA  
ATOM   2563  C   SER P 319      23.354  28.319  57.277  0.00  0.00      PROA  
ATOM   2564  O   SER P 319      23.213  28.626  58.471  0.00  0.00      PROA  
ATOM   2565  N   LEU P 320      23.156  27.076  56.858  0.00  0.00      PROA  
ATOM   2566  CA  LEU P 320      22.741  25.925  57.644  0.00  0.00      PROA  
ATOM   2567  CB  LEU P 320      21.266  25.639  57.413  0.00  0.00      PROA  
ATOM   2568  CG  LEU P 320      20.869  24.209  57.658  0.00  0.00      PROA  
ATOM   2569  CD1 LEU P 320      21.001  23.852  59.160  0.00  0.00      PROA  
ATOM   2570  CD2 LEU P 320      19.470  23.977  57.180  0.00  0.00      PROA  
ATOM   2571  C   LEU P 320      23.782  24.816  57.278  0.00  0.00      PROA  
ATOM   2572  O   LEU P 320      24.029  24.540  56.098  0.00  0.00      PROA  
ATOM   2573  N   TYR P 321      24.450  24.248  58.301  0.00  0.00      PROA  
ATOM   2574  CA  TYR P 321      25.337  23.092  58.112  0.00  0.00      PROA  
ATOM   2575  CB  TYR P 321      26.879  23.457  58.092  0.00  0.00      PROA  
ATOM   2576  CG  TYR P 321      27.824  22.277  58.065  0.00  0.00      PROA  
ATOM   2577  CD1 TYR P 321      28.041  21.634  56.831  0.00  0.00      PROA  
ATOM   2578  CE1 TYR P 321      28.807  20.474  56.795  0.00  0.00      PROA  
ATOM   2579  CZ  TYR P 321      29.543  20.068  57.906  0.00  0.00      PROA  
ATOM   2580  OH  TYR P 321      30.255  18.863  57.746  0.00  0.00      PROA  
ATOM   2581  CD2 TYR P 321      28.418  21.725  59.200  0.00  0.00      PROA  
ATOM   2582  CE2 TYR P 321      29.320  20.621  59.171  0.00  0.00      PROA  
ATOM   2583  C   TYR P 321      25.071  21.946  59.146  0.00  0.00      PROA  
ATOM   2584  O   TYR P 321      25.150  22.136  60.331  0.00  0.00      PROA  
ATOM   2585  N   CYS P 322      24.812  20.743  58.637  0.00  0.00      PROA  
ATOM   2586  CA  CYS P 322      24.543  19.530  59.400  0.00  0.00      PROA  
ATOM   2587  CB  CYS P 322      23.556  18.560  58.617  0.00  0.00      PROA  
ATOM   2588  SG  CYS P 322      23.298  16.926  59.407  0.00  0.00      PROA  
ATOM   2589  C   CYS P 322      25.929  18.886  59.519  0.00  0.00      PROA  
ATOM   2590  O   CYS P 322      26.497  18.364  58.598  0.00  0.00      PROA  
ATOM   2591  N   ALA P 323      26.362  18.722  60.801  0.00  0.00      PROA  
ATOM   2592  CA  ALA P 323      27.565  18.074  61.187  0.00  0.00      PROA  
ATOM   2593  CB  ALA P 323      28.237  18.592  62.518  0.00  0.00      PROA  
ATOM   2594  C   ALA P 323      27.474  16.563  61.334  0.00  0.00      PROA  
ATOM   2595  O   ALA P 323      26.397  16.078  61.776  0.00  0.00      PROA  
ATOM   2596  N   PHE P 324      28.539  15.775  61.001  0.00  0.00      PROA  
ATOM   2597  CA  PHE P 324      28.617  14.364  61.256  0.00  0.00      PROA  
ATOM   2598  CB  PHE P 324      29.981  13.928  60.624  0.00  0.00      PROA  
ATOM   2599  CG  PHE P 324      30.218  12.408  60.592  0.00  0.00      PROA  
ATOM   2600  CD1 PHE P 324      31.431  11.766  60.965  0.00  0.00      PROA  
ATOM   2601  CE1 PHE P 324      31.583  10.404  60.842  0.00  0.00      PROA  
ATOM   2602  CZ  PHE P 324      30.600   9.570  60.391  0.00  0.00      PROA  
ATOM   2603  CD2 PHE P 324      29.142  11.575  60.336  0.00  0.00      PROA  
ATOM   2604  CE2 PHE P 324      29.320  10.140  60.168  0.00  0.00      PROA  
ATOM   2605  C   PHE P 324      28.554  14.063  62.700  0.00  0.00      PROA  
ATOM   2606  O   PHE P 324      27.985  13.083  63.123  0.00  0.00      PROA  
ATOM   2607  N   ASN P 325      29.187  14.878  63.515  0.00  0.00      PROA  
ATOM   2608  CA  ASN P 325      29.385  14.765  64.961  0.00  0.00      PROA  
ATOM   2609  CB  ASN P 325      30.335  13.591  65.308  0.00  0.00      PROA  
ATOM   2610  CG  ASN P 325      31.669  13.756  64.716  0.00  0.00      PROA  
ATOM   2611  OD1 ASN P 325      32.096  14.803  64.229  0.00  0.00      PROA  
ATOM   2612  ND2 ASN P 325      32.273  12.561  64.465  0.00  0.00      PROA  
ATOM   2613  C   ASN P 325      29.783  16.166  65.522  0.00  0.00      PROA  
ATOM   2614  O   ASN P 325      29.916  17.144  64.811  0.00  0.00      PROA  
ATOM   2615  N   GLU P 326      29.979  16.256  66.817  0.00  0.00      PROA  
ATOM   2616  CA  GLU P 326      30.442  17.510  67.478  0.00  0.00      PROA  
ATOM   2617  CB  GLU P 326      30.539  17.254  68.954  0.00  0.00      PROA  
ATOM   2618  CG  GLU P 326      29.211  16.930  69.594  0.00  0.00      PROA  
ATOM   2619  CD  GLU P 326      29.359  16.845  71.086  0.00  0.00      PROA  
ATOM   2620  OE1 GLU P 326      29.517  15.692  71.622  0.00  0.00      PROA  
ATOM   2621  OE2 GLU P 326      29.127  17.813  71.829  0.00  0.00      PROA  
ATOM   2622  C   GLU P 326      31.802  17.985  66.876  0.00  0.00      PROA  
ATOM   2623  O   GLU P 326      32.047  19.195  66.610  0.00  0.00      PROA  
ATOM   2624  N   LEU P 327      32.753  17.095  66.658  0.00  0.00      PROA  
ATOM   2625  CA  LEU P 327      34.120  17.440  66.125  0.00  0.00      PROA  
ATOM   2626  CB  LEU P 327      35.015  16.153  66.123  0.00  0.00      PROA  
ATOM   2627  CG  LEU P 327      36.506  16.368  65.765  0.00  0.00      PROA  
ATOM   2628  CD1 LEU P 327      37.120  17.479  66.595  0.00  0.00      PROA  
ATOM   2629  CD2 LEU P 327      37.199  15.030  66.044  0.00  0.00      PROA  
ATOM   2630  C   LEU P 327      34.048  18.036  64.717  0.00  0.00      PROA  
ATOM   2631  O   LEU P 327      34.570  19.092  64.439  0.00  0.00      PROA  
ATOM   2632  N   ASP P 328      33.244  17.431  63.833  0.00  0.00      PROA  
ATOM   2633  CA  ASP P 328      32.875  17.946  62.607  0.00  0.00      PROA  
ATOM   2634  CB  ASP P 328      31.946  17.039  61.848  0.00  0.00      PROA  
ATOM   2635  CG  ASP P 328      31.922  17.120  60.277  0.00  0.00      PROA  
ATOM   2636  OD1 ASP P 328      30.823  17.096  59.708  0.00  0.00      PROA  
ATOM   2637  OD2 ASP P 328      32.955  17.213  59.718  0.00  0.00      PROA  
ATOM   2638  C   ASP P 328      32.257  19.343  62.692  0.00  0.00      PROA  
ATOM   2639  O   ASP P 328      32.677  20.242  61.946  0.00  0.00      PROA  
ATOM   2640  N   GLU P 329      31.389  19.533  63.695  0.00  0.00      PROA  
ATOM   2641  CA  GLU P 329      30.771  20.801  63.936  0.00  0.00      PROA  
ATOM   2642  CB  GLU P 329      29.549  20.765  64.883  0.00  0.00      PROA  
ATOM   2643  CG  GLU P 329      28.974  22.080  65.387  0.00  0.00      PROA  
ATOM   2644  CD  GLU P 329      27.986  21.817  66.510  0.00  0.00      PROA  
ATOM   2645  OE1 GLU P 329      28.506  21.554  67.643  0.00  0.00      PROA  
ATOM   2646  OE2 GLU P 329      26.727  21.823  66.144  0.00  0.00      PROA  
ATOM   2647  C   GLU P 329      31.771  21.815  64.353  0.00  0.00      PROA  
ATOM   2648  O   GLU P 329      31.862  22.981  63.972  0.00  0.00      PROA  
ATOM   2649  N   ALA P 330      32.766  21.389  65.215  0.00  0.00      PROA  
ATOM   2650  CA  ALA P 330      33.879  22.192  65.670  0.00  0.00      PROA  
ATOM   2651  CB  ALA P 330      34.595  21.590  66.863  0.00  0.00      PROA  
ATOM   2652  C   ALA P 330      34.778  22.612  64.580  0.00  0.00      PROA  
ATOM   2653  O   ALA P 330      35.247  23.732  64.541  0.00  0.00      PROA  
ATOM   2654  N   ARG P 331      35.143  21.747  63.677  0.00  0.00      PROA  
ATOM   2655  CA  ARG P 331      36.008  22.023  62.529  0.00  0.00      PROA  
ATOM   2656  CB  ARG P 331      36.363  20.654  61.875  0.00  0.00      PROA  
ATOM   2657  CG  ARG P 331      37.299  19.888  62.820  0.00  0.00      PROA  
ATOM   2658  CD  ARG P 331      37.670  18.542  62.270  0.00  0.00      PROA  
ATOM   2659  NE  ARG P 331      38.757  17.924  63.094  0.00  0.00      PROA  
ATOM   2660  CZ  ARG P 331      39.385  16.781  62.943  0.00  0.00      PROA  
ATOM   2661  NH1 ARG P 331      38.843  15.909  62.172  0.00  0.00      PROA  
ATOM   2662  NH2 ARG P 331      40.555  16.698  63.487  0.00  0.00      PROA  
ATOM   2663  C   ARG P 331      35.310  22.983  61.549  0.00  0.00      PROA  
ATOM   2664  O   ARG P 331      35.942  24.010  61.268  0.00  0.00      PROA  
ATOM   2665  N   PHE P 332      34.026  22.694  61.294  0.00  0.00      PROA  
ATOM   2666  CA  PHE P 332      33.235  23.656  60.508  0.00  0.00      PROA  
ATOM   2667  CB  PHE P 332      31.735  23.247  60.236  0.00  0.00      PROA  
ATOM   2668  CG  PHE P 332      30.965  24.209  59.322  0.00  0.00      PROA  
ATOM   2669  CD1 PHE P 332      31.053  24.074  57.942  0.00  0.00      PROA  
ATOM   2670  CE1 PHE P 332      30.254  24.879  57.092  0.00  0.00      PROA  
ATOM   2671  CZ  PHE P 332      29.364  25.806  57.672  0.00  0.00      PROA  
ATOM   2672  CD2 PHE P 332      29.984  25.095  59.886  0.00  0.00      PROA  
ATOM   2673  CE2 PHE P 332      29.184  25.858  59.020  0.00  0.00      PROA  
ATOM   2674  C   PHE P 332      33.214  25.057  61.200  0.00  0.00      PROA  
ATOM   2675  O   PHE P 332      33.645  26.056  60.568  0.00  0.00      PROA  
ATOM   2676  N   VAL P 333      32.744  25.184  62.452  0.00  0.00      PROA  
ATOM   2677  CA  VAL P 333      32.768  26.468  63.221  0.00  0.00      PROA  
ATOM   2678  CB  VAL P 333      32.195  26.247  64.644  0.00  0.00      PROA  
ATOM   2679  CG1 VAL P 333      32.401  27.442  65.668  0.00  0.00      PROA  
ATOM   2680  CG2 VAL P 333      30.702  26.099  64.647  0.00  0.00      PROA  
ATOM   2681  C   VAL P 333      34.124  27.142  63.272  0.00  0.00      PROA  
ATOM   2682  O   VAL P 333      34.278  28.306  62.926  0.00  0.00      PROA  
ATOM   2683  N   VAL P 334      35.219  26.413  63.569  0.00  0.00      PROA  
ATOM   2684  CA  VAL P 334      36.592  26.937  63.446  0.00  0.00      PROA  
ATOM   2685  CB  VAL P 334      37.535  26.125  64.264  0.00  0.00      PROA  
ATOM   2686  CG1 VAL P 334      39.043  26.311  63.918  0.00  0.00      PROA  
ATOM   2687  CG2 VAL P 334      37.186  26.539  65.686  0.00  0.00      PROA  
ATOM   2688  C   VAL P 334      37.110  27.343  62.028  0.00  0.00      PROA  
ATOM   2689  O   VAL P 334      37.686  28.393  61.812  0.00  0.00      PROA  
ATOM   2690  N   ASN P 335      36.943  26.488  61.042  0.00  0.00      PROA  
ATOM   2691  CA  ASN P 335      37.272  26.791  59.589  0.00  0.00      PROA  
ATOM   2692  CB  ASN P 335      36.960  25.613  58.668  0.00  0.00      PROA  
ATOM   2693  CG  ASN P 335      37.874  24.431  58.883  0.00  0.00      PROA  
ATOM   2694  OD1 ASN P 335      38.891  24.480  59.585  0.00  0.00      PROA  
ATOM   2695  ND2 ASN P 335      37.515  23.312  58.359  0.00  0.00      PROA  
ATOM   2696  C   ASN P 335      36.497  28.080  59.116  0.00  0.00      PROA  
ATOM   2697  O   ASN P 335      37.078  29.038  58.610  0.00  0.00      PROA  
ATOM   2698  N   ARG P 336      35.225  28.215  59.458  0.00  0.00      PROA  
ATOM   2699  CA  ARG P 336      34.504  29.479  59.271  0.00  0.00      PROA  
ATOM   2700  CB  ARG P 336      33.046  29.108  59.693  0.00  0.00      PROA  
ATOM   2701  CG  ARG P 336      32.313  28.285  58.576  0.00  0.00      PROA  
ATOM   2702  CD  ARG P 336      32.580  28.598  57.052  0.00  0.00      PROA  
ATOM   2703  NE  ARG P 336      32.293  29.998  56.844  0.00  0.00      PROA  
ATOM   2704  CZ  ARG P 336      32.205  30.647  55.679  0.00  0.00      PROA  
ATOM   2705  NH1 ARG P 336      32.545  30.092  54.551  0.00  0.00      PROA  
ATOM   2706  NH2 ARG P 336      31.746  31.888  55.747  0.00  0.00      PROA  
ATOM   2707  C   ARG P 336      35.041  30.768  59.898  0.00  0.00      PROA  
ATOM   2708  O   ARG P 336      35.200  31.767  59.244  0.00  0.00      PROA  
ATOM   2709  N   ILE P 337      35.429  30.721  61.181  0.00  0.00      PROA  
ATOM   2710  CA  ILE P 337      36.202  31.753  61.827  0.00  0.00      PROA  
ATOM   2711  CB  ILE P 337      36.475  31.461  63.284  0.00  0.00      PROA  
ATOM   2712  CG2 ILE P 337      37.184  32.604  63.925  0.00  0.00      PROA  
ATOM   2713  CG1 ILE P 337      35.207  31.170  64.054  0.00  0.00      PROA  
ATOM   2714  CD  ILE P 337      35.512  30.735  65.453  0.00  0.00      PROA  
ATOM   2715  C   ILE P 337      37.540  32.178  61.194  0.00  0.00      PROA  
ATOM   2716  O   ILE P 337      37.893  33.395  61.070  0.00  0.00      PROA  
ATOM   2717  N   LYS P 338      38.226  31.121  60.644  0.00  0.00      PROA  
ATOM   2718  CA  LYS P 338      39.416  31.339  59.894  0.00  0.00      PROA  
ATOM   2719  CB  LYS P 338      40.146  30.040  59.816  0.00  0.00      PROA  
ATOM   2720  CG  LYS P 338      40.544  29.476  61.143  0.00  0.00      PROA  
ATOM   2721  CD  LYS P 338      40.988  28.008  61.054  0.00  0.00      PROA  
ATOM   2722  CE  LYS P 338      41.866  27.665  59.803  0.00  0.00      PROA  
ATOM   2723  NZ  LYS P 338      42.522  26.464  60.042  0.00  0.00      PROA  
ATOM   2724  C   LYS P 338      39.129  31.968  58.539  0.00  0.00      PROA  
ATOM   2725  O   LYS P 338      39.885  32.809  58.055  0.00  0.00      PROA  
ATOM   2726  N   THR P 339      37.978  31.597  57.873  0.00  0.00      PROA  
ATOM   2727  CA  THR P 339      37.456  32.233  56.661  0.00  0.00      PROA  
ATOM   2728  CB  THR P 339      36.334  31.493  55.972  0.00  0.00      PROA  
ATOM   2729  OG1 THR P 339      36.869  30.299  55.456  0.00  0.00      PROA  
ATOM   2730  CG2 THR P 339      35.786  32.287  54.790  0.00  0.00      PROA  
ATOM   2731  C   THR P 339      37.027  33.642  56.820  0.00  0.00      PROA  
ATOM   2732  O   THR P 339      37.286  34.491  56.034  0.00  0.00      PROA  
ATOM   2733  N   TRP P 340      36.450  34.036  57.979  0.00  0.00      PROA  
ATOM   2734  CA  TRP P 340      36.199  35.429  58.337  0.00  0.00      PROA  
ATOM   2735  CB  TRP P 340      35.340  35.335  59.609  0.00  0.00      PROA  
ATOM   2736  CG  TRP P 340      34.690  36.608  60.014  0.00  0.00      PROA  
ATOM   2737  CD1 TRP P 340      35.222  37.364  61.013  0.00  0.00      PROA  
ATOM   2738  NE1 TRP P 340      34.466  38.533  61.109  0.00  0.00      PROA  
ATOM   2739  CE2 TRP P 340      33.492  38.513  60.248  0.00  0.00      PROA  
ATOM   2740  CD2 TRP P 340      33.545  37.304  59.477  0.00  0.00      PROA  
ATOM   2741  CE3 TRP P 340      32.602  37.077  58.421  0.00  0.00      PROA  
ATOM   2742  CZ3 TRP P 340      31.482  37.917  58.297  0.00  0.00      PROA  
ATOM   2743  CZ2 TRP P 340      32.476  39.447  59.994  0.00  0.00      PROA  
ATOM   2744  CH2 TRP P 340      31.490  39.106  59.046  0.00  0.00      PROA  
ATOM   2745  C   TRP P 340      37.451  36.206  58.440  0.00  0.00      PROA  
ATOM   2746  O   TRP P 340      37.612  37.224  57.843  0.00  0.00      PROA  
ATOM   2747  N   GLN P 341      38.524  35.652  59.102  0.00  0.00      PROA  
ATOM   2748  CA  GLN P 341      39.803  36.313  59.301  0.00  0.00      PROA  
ATOM   2749  CB  GLN P 341      40.782  35.509  60.221  0.00  0.00      PROA  
ATOM   2750  CG  GLN P 341      40.410  35.261  61.707  0.00  0.00      PROA  
ATOM   2751  CD  GLN P 341      39.711  36.453  62.425  0.00  0.00      PROA  
ATOM   2752  OE1 GLN P 341      40.449  37.399  62.733  0.00  0.00      PROA  
ATOM   2753  NE2 GLN P 341      38.343  36.425  62.543  0.00  0.00      PROA  
ATOM   2754  C   GLN P 341      40.494  36.551  57.962  0.00  0.00      PROA  
ATOM   2755  O   GLN P 341      41.024  37.626  57.747  0.00  0.00      PROA  
ATOM   2756  N   ASP P 342      40.480  35.614  57.024  0.00  0.00      PROA  
ATOM   2757  CA  ASP P 342      40.928  35.617  55.668  0.00  0.00      PROA  
ATOM   2758  CB  ASP P 342      41.046  34.264  54.987  0.00  0.00      PROA  
ATOM   2759  CG  ASP P 342      42.165  33.463  55.602  0.00  0.00      PROA  
ATOM   2760  OD1 ASP P 342      42.215  32.233  55.326  0.00  0.00      PROA  
ATOM   2761  OD2 ASP P 342      43.092  34.054  56.219  0.00  0.00      PROA  
ATOM   2762  C   ASP P 342      40.080  36.499  54.725  0.00  0.00      PROA  
ATOM   2763  O   ASP P 342      40.617  36.884  53.677  0.00  0.00      PROA  
ATOM   2764  N   ASN P 343      38.870  36.889  55.113  0.00  0.00      PROA  
ATOM   2765  CA  ASN P 343      38.124  37.917  54.349  0.00  0.00      PROA  
ATOM   2766  CB  ASN P 343      36.655  37.790  54.694  0.00  0.00      PROA  
ATOM   2767  CG  ASN P 343      35.936  36.818  53.763  0.00  0.00      PROA  
ATOM   2768  OD1 ASN P 343      35.067  37.258  53.000  0.00  0.00      PROA  
ATOM   2769  ND2 ASN P 343      36.120  35.517  53.869  0.00  0.00      PROA  
ATOM   2770  C   ASN P 343      38.485  39.295  54.753  0.00  0.00      PROA  
ATOM   2771  O   ASN P 343      38.303  40.240  53.997  0.00  0.00      PROA  
ATOM   2772  N   GLY P 344      39.072  39.489  55.939  0.00  0.00      PROA  
ATOM   2773  CA  GLY P 344      39.494  40.736  56.495  0.00  0.00      PROA  
ATOM   2774  C   GLY P 344      38.954  41.006  57.911  0.00  0.00      PROA  
ATOM   2775  O   GLY P 344      39.360  42.024  58.512  0.00  0.00      PROA  
ATOM   2776  N   GLY P 345      38.218  40.096  58.501  0.00  0.00      PROA  
ATOM   2777  CA  GLY P 345      37.614  40.283  59.842  0.00  0.00      PROA  
ATOM   2778  C   GLY P 345      38.595  40.141  61.005  0.00  0.00      PROA  
ATOM   2779  O   GLY P 345      39.804  40.110  60.816  0.00  0.00      PROA  
ATOM   2780  N   ALA P 346      37.997  40.171  62.191  0.00  0.00      PROA  
ATOM   2781  CA  ALA P 346      38.732  40.024  63.420  0.00  0.00      PROA  
ATOM   2782  CB  ALA P 346      38.875  41.284  64.245  0.00  0.00      PROA  
ATOM   2783  C   ALA P 346      38.076  39.003  64.391  0.00  0.00      PROA  
ATOM   2784  O   ALA P 346      36.986  38.555  64.132  0.00  0.00      PROA  
ATOM   2785  N   LEU P 347      38.810  38.436  65.404  0.00  0.00      PROA  
ATOM   2786  CA  LEU P 347      38.382  37.355  66.247  0.00  0.00      PROA  
ATOM   2787  CB  LEU P 347      39.594  36.815  67.076  0.00  0.00      PROA  
ATOM   2788  CG  LEU P 347      40.573  36.004  66.240  0.00  0.00      PROA  
ATOM   2789  CD1 LEU P 347      41.894  35.640  66.932  0.00  0.00      PROA  
ATOM   2790  CD2 LEU P 347      39.913  34.751  65.694  0.00  0.00      PROA  
ATOM   2791  C   LEU P 347      37.145  37.659  66.952  0.00  0.00      PROA  
ATOM   2792  O   LEU P 347      36.281  36.849  67.145  0.00  0.00      PROA  
ATOM   2793  N   ALA P 348      37.058  38.878  67.516  0.00  0.00      PROA  
ATOM   2794  CA  ALA P 348      35.928  39.157  68.433  0.00  0.00      PROA  
ATOM   2795  CB  ALA P 348      36.466  40.126  69.541  0.00  0.00      PROA  
ATOM   2796  C   ALA P 348      34.776  39.748  67.700  0.00  0.00      PROA  
ATOM   2797  O   ALA P 348      33.810  40.206  68.331  0.00  0.00      PROA  
ATOM   2798  N   GLU P 349      34.763  39.611  66.365  0.00  0.00      PROA  
ATOM   2799  CA  GLU P 349      33.567  39.773  65.623  0.00  0.00      PROA  
ATOM   2800  CB  GLU P 349      34.067  40.188  64.238  0.00  0.00      PROA  
ATOM   2801  CG  GLU P 349      34.730  41.567  64.347  0.00  0.00      PROA  
ATOM   2802  CD  GLU P 349      35.012  42.027  62.875  0.00  0.00      PROA  
ATOM   2803  OE1 GLU P 349      35.619  41.170  62.135  0.00  0.00      PROA  
ATOM   2804  OE2 GLU P 349      34.633  43.170  62.519  0.00  0.00      PROA  
ATOM   2805  C   GLU P 349      32.764  38.525  65.334  0.00  0.00      PROA  
ATOM   2806  O   GLU P 349      31.785  38.579  64.577  0.00  0.00      PROA  
ATOM   2807  N   CYS P 350      33.166  37.368  65.937  0.00  0.00      PROA  
ATOM   2808  CA  CYS P 350      32.459  36.085  65.836  0.00  0.00      PROA  
ATOM   2809  CB  CYS P 350      33.385  34.942  65.316  0.00  0.00      PROA  
ATOM   2810  SG  CYS P 350      34.189  35.371  63.705  0.00  0.00      PROA  
ATOM   2811  C   CYS P 350      31.966  35.756  67.289  0.00  0.00      PROA  
ATOM   2812  O   CYS P 350      32.721  35.867  68.235  0.00  0.00      PROA  
ATOM   2813  N   ALA P 351      30.644  35.514  67.423  0.00  0.00      PROA  
ATOM   2814  CA  ALA P 351      29.886  34.961  68.545  0.00  0.00      PROA  
ATOM   2815  CB  ALA P 351      28.708  35.842  68.990  0.00  0.00      PROA  
ATOM   2816  C   ALA P 351      29.318  33.513  68.337  0.00  0.00      PROA  
ATOM   2817  O   ALA P 351      28.724  33.146  67.298  0.00  0.00      PROA  
ATOM   2818  N   ILE P 352      29.443  32.614  69.373  0.00  0.00      PROA  
ATOM   2819  CA  ILE P 352      28.857  31.272  69.394  0.00  0.00      PROA  
ATOM   2820  CB  ILE P 352      29.865  30.121  69.519  0.00  0.00      PROA  
ATOM   2821  CG2 ILE P 352      29.121  28.809  69.832  0.00  0.00      PROA  
ATOM   2822  CG1 ILE P 352      30.758  30.145  68.255  0.00  0.00      PROA  
ATOM   2823  CD  ILE P 352      32.253  29.685  68.714  0.00  0.00      PROA  
ATOM   2824  C   ILE P 352      27.831  31.322  70.556  0.00  0.00      PROA  
ATOM   2825  O   ILE P 352      28.107  31.603  71.697  0.00  0.00      PROA  
ATOM   2826  N   LEU P 353      26.592  30.841  70.128  0.00  0.00      PROA  
ATOM   2827  CA  LEU P 353      25.451  30.876  70.973  0.00  0.00      PROA  
ATOM   2828  CB  LEU P 353      24.351  31.741  70.412  0.00  0.00      PROA  
ATOM   2829  CG  LEU P 353      24.870  33.232  70.196  0.00  0.00      PROA  
ATOM   2830  CD1 LEU P 353      23.609  33.976  69.704  0.00  0.00      PROA  
ATOM   2831  CD2 LEU P 353      25.429  33.935  71.512  0.00  0.00      PROA  
ATOM   2832  C   LEU P 353      24.901  29.552  71.187  0.00  0.00      PROA  
ATOM   2833  O   LEU P 353      24.532  28.909  70.186  0.00  0.00      PROA  
ATOM   2834  N   TYR P 354      25.003  29.070  72.383  0.00  0.00      PROA  
ATOM   2835  CA  TYR P 354      24.474  27.744  72.767  0.00  0.00      PROA  
ATOM   2836  CB  TYR P 354      25.585  26.901  73.510  0.00  0.00      PROA  
ATOM   2837  CG  TYR P 354      26.275  27.548  74.755  0.00  0.00      PROA  
ATOM   2838  CD1 TYR P 354      25.700  27.854  76.027  0.00  0.00      PROA  
ATOM   2839  CE1 TYR P 354      26.440  28.441  77.078  0.00  0.00      PROA  
ATOM   2840  CZ  TYR P 354      27.735  28.765  76.842  0.00  0.00      PROA  
ATOM   2841  OH  TYR P 354      28.582  29.501  77.727  0.00  0.00      PROA  
ATOM   2842  CD2 TYR P 354      27.643  27.842  74.616  0.00  0.00      PROA  
ATOM   2843  CE2 TYR P 354      28.395  28.424  75.658  0.00  0.00      PROA  
ATOM   2844  C   TYR P 354      23.299  27.929  73.752  0.00  0.00      PROA  
ATOM   2845  O   TYR P 354      23.094  29.032  74.197  0.00  0.00      PROA  
ATOM   2846  N   ARG P 355      22.521  26.862  73.992  0.00  0.00      PROA  
ATOM   2847  CA  ARG P 355      21.368  26.991  74.892  0.00  0.00      PROA  
ATOM   2848  CB  ARG P 355      20.342  26.047  74.256  0.00  0.00      PROA  
ATOM   2849  CG  ARG P 355      18.959  25.959  74.920  0.00  0.00      PROA  
ATOM   2850  CD  ARG P 355      18.286  27.331  75.087  0.00  0.00      PROA  
ATOM   2851  NE  ARG P 355      17.050  27.050  75.960  0.00  0.00      PROA  
ATOM   2852  CZ  ARG P 355      17.103  27.335  77.253  0.00  0.00      PROA  
ATOM   2853  NH1 ARG P 355      18.223  27.616  77.862  0.00  0.00      PROA  
ATOM   2854  NH2 ARG P 355      15.938  27.439  77.863  0.00  0.00      PROA  
ATOM   2855  C   ARG P 355      21.570  26.491  76.315  0.00  0.00      PROA  
ATOM   2856  O   ARG P 355      20.758  26.882  77.157  0.00  0.00      PROA  
ATOM   2857  N   SER P 356      22.628  25.734  76.629  0.00  0.00      PROA  
ATOM   2858  CA  SER P 356      22.845  25.253  77.977  0.00  0.00      PROA  
ATOM   2859  CB  SER P 356      22.272  23.794  78.244  0.00  0.00      PROA  
ATOM   2860  OG  SER P 356      22.468  23.407  79.624  0.00  0.00      PROA  
ATOM   2861  C   SER P 356      24.380  25.241  78.061  0.00  0.00      PROA  
ATOM   2862  O   SER P 356      25.074  25.120  77.024  0.00  0.00      PROA  
ATOM   2863  N   ASN P 357      24.854  25.593  79.267  0.00  0.00      PROA  
ATOM   2864  CA  ASN P 357      26.323  25.777  79.426  0.00  0.00      PROA  
ATOM   2865  CB  ASN P 357      26.900  26.602  80.627  0.00  0.00      PROA  
ATOM   2866  CG  ASN P 357      26.516  28.041  80.429  0.00  0.00      PROA  
ATOM   2867  OD1 ASN P 357      27.371  28.894  80.104  0.00  0.00      PROA  
ATOM   2868  ND2 ASN P 357      25.177  28.278  80.617  0.00  0.00      PROA  
ATOM   2869  C   ASN P 357      27.095  24.491  79.479  0.00  0.00      PROA  
ATOM   2870  O   ASN P 357      26.432  23.474  79.880  0.00  0.00      PROA  
ATOM   2871  N   ALA P 358      28.385  24.454  79.201  0.00  0.00      PROA  
ATOM   2872  CA  ALA P 358      29.289  23.256  79.234  0.00  0.00      PROA  
ATOM   2873  CB  ALA P 358      29.650  22.784  80.702  0.00  0.00      PROA  
ATOM   2874  C   ALA P 358      28.871  22.131  78.219  0.00  0.00      PROA  
ATOM   2875  O   ALA P 358      29.260  20.960  78.370  0.00  0.00      PROA  
ATOM   2876  N   GLN P 359      28.224  22.526  77.193  0.00  0.00      PROA  
ATOM   2877  CA  GLN P 359      27.736  21.588  76.091  0.00  0.00      PROA  
ATOM   2878  CB  GLN P 359      26.272  21.938  75.639  0.00  0.00      PROA  
ATOM   2879  CG  GLN P 359      25.175  21.832  76.711  0.00  0.00      PROA  
ATOM   2880  CD  GLN P 359      25.162  20.532  77.480  0.00  0.00      PROA  
ATOM   2881  OE1 GLN P 359      24.855  19.494  76.847  0.00  0.00      PROA  
ATOM   2882  NE2 GLN P 359      25.536  20.588  78.800  0.00  0.00      PROA  
ATOM   2883  C   GLN P 359      28.755  21.645  74.907  0.00  0.00      PROA  
ATOM   2884  O   GLN P 359      28.668  21.003  73.891  0.00  0.00      PROA  
ATOM   2885  N   SER P 360      29.686  22.541  74.988  0.00  0.00      PROA  
ATOM   2886  CA  SER P 360      30.606  22.935  73.888  0.00  0.00      PROA  
ATOM   2887  CB  SER P 360      30.629  24.493  73.729  0.00  0.00      PROA  
ATOM   2888  OG  SER P 360      30.525  25.194  74.968  0.00  0.00      PROA  
ATOM   2889  C   SER P 360      31.985  22.424  74.061  0.00  0.00      PROA  
ATOM   2890  O   SER P 360      32.814  22.919  73.248  0.00  0.00      PROA  
ATOM   2891  N   ARG P 361      32.308  21.485  74.993  0.00  0.00      PROA  
ATOM   2892  CA  ARG P 361      33.635  20.970  75.170  0.00  0.00      PROA  
ATOM   2893  CB  ARG P 361      33.646  19.851  76.219  0.00  0.00      PROA  
ATOM   2894  CG  ARG P 361      33.028  20.276  77.600  0.00  0.00      PROA  
ATOM   2895  CD  ARG P 361      33.684  21.542  78.266  0.00  0.00      PROA  
ATOM   2896  NE  ARG P 361      33.333  21.629  79.760  0.00  0.00      PROA  
ATOM   2897  CZ  ARG P 361      33.331  22.786  80.459  0.00  0.00      PROA  
ATOM   2898  NH1 ARG P 361      33.496  23.923  79.815  0.00  0.00      PROA  
ATOM   2899  NH2 ARG P 361      33.031  22.823  81.744  0.00  0.00      PROA  
ATOM   2900  C   ARG P 361      34.495  20.536  74.040  0.00  0.00      PROA  
ATOM   2901  O   ARG P 361      35.708  20.981  74.005  0.00  0.00      PROA  
ATOM   2902  N   VAL P 362      33.876  19.788  73.066  0.00  0.00      PROA  
ATOM   2903  CA  VAL P 362      34.524  19.441  71.813  0.00  0.00      PROA  
ATOM   2904  CB  VAL P 362      33.619  18.543  71.017  0.00  0.00      PROA  
ATOM   2905  CG1 VAL P 362      34.264  18.265  69.665  0.00  0.00      PROA  
ATOM   2906  CG2 VAL P 362      33.559  17.226  71.777  0.00  0.00      PROA  
ATOM   2907  C   VAL P 362      34.970  20.685  71.020  0.00  0.00      PROA  
ATOM   2908  O   VAL P 362      35.967  20.797  70.448  0.00  0.00      PROA  
ATOM   2909  N   LEU P 363      34.067  21.697  70.989  0.00  0.00      PROA  
ATOM   2910  CA  LEU P 363      34.286  22.951  70.281  0.00  0.00      PROA  
ATOM   2911  CB  LEU P 363      32.935  23.662  70.017  0.00  0.00      PROA  
ATOM   2912  CG  LEU P 363      32.869  25.108  69.807  0.00  0.00      PROA  
ATOM   2913  CD1 LEU P 363      33.566  25.553  68.485  0.00  0.00      PROA  
ATOM   2914  CD2 LEU P 363      31.379  25.665  69.915  0.00  0.00      PROA  
ATOM   2915  C   LEU P 363      35.318  23.823  71.040  0.00  0.00      PROA  
ATOM   2916  O   LEU P 363      36.132  24.485  70.469  0.00  0.00      PROA  
ATOM   2917  N   GLU P 364      35.226  23.874  72.407  0.00  0.00      PROA  
ATOM   2918  CA  GLU P 364      36.216  24.601  73.261  0.00  0.00      PROA  
ATOM   2919  CB  GLU P 364      35.770  24.676  74.800  0.00  0.00      PROA  
ATOM   2920  CG  GLU P 364      34.416  25.412  75.103  0.00  0.00      PROA  
ATOM   2921  CD  GLU P 364      33.796  24.908  76.397  0.00  0.00      PROA  
ATOM   2922  OE1 GLU P 364      32.626  24.617  76.429  0.00  0.00      PROA  
ATOM   2923  OE2 GLU P 364      34.590  24.815  77.386  0.00  0.00      PROA  
ATOM   2924  C   GLU P 364      37.627  24.020  73.106  0.00  0.00      PROA  
ATOM   2925  O   GLU P 364      38.533  24.788  72.817  0.00  0.00      PROA  
ATOM   2926  N   GLU P 365      37.838  22.715  73.216  0.00  0.00      PROA  
ATOM   2927  CA  GLU P 365      39.142  22.036  72.978  0.00  0.00      PROA  
ATOM   2928  CB  GLU P 365      39.110  20.578  73.432  0.00  0.00      PROA  
ATOM   2929  CG  GLU P 365      38.883  20.476  75.013  0.00  0.00      PROA  
ATOM   2930  CD  GLU P 365      39.446  19.084  75.424  0.00  0.00      PROA  
ATOM   2931  OE1 GLU P 365      39.360  18.130  74.635  0.00  0.00      PROA  
ATOM   2932  OE2 GLU P 365      39.852  19.148  76.572  0.00  0.00      PROA  
ATOM   2933  C   GLU P 365      39.701  22.293  71.587  0.00  0.00      PROA  
ATOM   2934  O   GLU P 365      40.849  22.405  71.368  0.00  0.00      PROA  
ATOM   2935  N   ALA P 366      38.843  22.329  70.556  0.00  0.00      PROA  
ATOM   2936  CA  ALA P 366      39.224  22.626  69.110  0.00  0.00      PROA  
ATOM   2937  CB  ALA P 366      37.958  22.615  68.285  0.00  0.00      PROA  
ATOM   2938  C   ALA P 366      39.893  24.001  68.929  0.00  0.00      PROA  
ATOM   2939  O   ALA P 366      40.877  24.136  68.210  0.00  0.00      PROA  
ATOM   2940  N   LEU P 367      39.372  24.985  69.658  0.00  0.00      PROA  
ATOM   2941  CA  LEU P 367      39.980  26.305  69.799  0.00  0.00      PROA  
ATOM   2942  CB  LEU P 367      39.070  27.275  70.588  0.00  0.00      PROA  
ATOM   2943  CG  LEU P 367      37.628  27.602  70.021  0.00  0.00      PROA  
ATOM   2944  CD1 LEU P 367      36.609  27.990  71.226  0.00  0.00      PROA  
ATOM   2945  CD2 LEU P 367      37.806  28.767  68.975  0.00  0.00      PROA  
ATOM   2946  C   LEU P 367      41.381  26.233  70.464  0.00  0.00      PROA  
ATOM   2947  O   LEU P 367      42.356  26.920  70.012  0.00  0.00      PROA  
ATOM   2948  N   LEU P 368      41.479  25.336  71.494  0.00  0.00      PROA  
ATOM   2949  CA  LEU P 368      42.735  24.853  72.137  0.00  0.00      PROA  
ATOM   2950  CB  LEU P 368      42.591  24.047  73.471  0.00  0.00      PROA  
ATOM   2951  CG  LEU P 368      41.645  24.616  74.560  0.00  0.00      PROA  
ATOM   2952  CD1 LEU P 368      41.713  23.586  75.645  0.00  0.00      PROA  
ATOM   2953  CD2 LEU P 368      42.026  25.964  75.181  0.00  0.00      PROA  
ATOM   2954  C   LEU P 368      43.688  24.158  71.153  0.00  0.00      PROA  
ATOM   2955  O   LEU P 368      44.852  24.546  71.016  0.00  0.00      PROA  
ATOM   2956  N   GLN P 369      43.207  23.176  70.319  0.00  0.00      PROA  
ATOM   2957  CA  GLN P 369      43.994  22.420  69.423  0.00  0.00      PROA  
ATOM   2958  CB  GLN P 369      42.932  21.445  68.762  0.00  0.00      PROA  
ATOM   2959  CG  GLN P 369      42.564  20.164  69.581  0.00  0.00      PROA  
ATOM   2960  CD  GLN P 369      43.471  19.864  70.771  0.00  0.00      PROA  
ATOM   2961  OE1 GLN P 369      42.970  19.632  71.903  0.00  0.00      PROA  
ATOM   2962  NE2 GLN P 369      44.814  19.567  70.521  0.00  0.00      PROA  
ATOM   2963  C   GLN P 369      44.645  23.293  68.298  0.00  0.00      PROA  
ATOM   2964  O   GLN P 369      45.839  23.146  67.938  0.00  0.00      PROA  
ATOM   2965  N   ALA P 370      43.862  24.262  67.794  0.00  0.00      PROA  
ATOM   2966  CA  ALA P 370      44.151  25.135  66.702  0.00  0.00      PROA  
ATOM   2967  CB  ALA P 370      42.852  25.506  65.914  0.00  0.00      PROA  
ATOM   2968  C   ALA P 370      44.882  26.423  67.004  0.00  0.00      PROA  
ATOM   2969  O   ALA P 370      45.441  27.088  66.153  0.00  0.00      PROA  
ATOM   2970  N   SER P 371      44.872  26.893  68.246  0.00  0.00      PROA  
ATOM   2971  CA  SER P 371      45.593  28.110  68.716  0.00  0.00      PROA  
ATOM   2972  CB  SER P 371      47.118  28.121  68.567  0.00  0.00      PROA  
ATOM   2973  OG  SER P 371      47.743  29.281  69.030  0.00  0.00      PROA  
ATOM   2974  C   SER P 371      44.805  29.353  68.289  0.00  0.00      PROA  
ATOM   2975  O   SER P 371      45.307  30.231  67.608  0.00  0.00      PROA  
ATOM   2976  N   MET P 372      43.536  29.482  68.817  0.00  0.00      PROA  
ATOM   2977  CA  MET P 372      42.796  30.775  68.692  0.00  0.00      PROA  
ATOM   2978  CB  MET P 372      41.529  30.538  67.832  0.00  0.00      PROA  
ATOM   2979  CG  MET P 372      41.719  29.902  66.424  0.00  0.00      PROA  
ATOM   2980  SD  MET P 372      40.273  29.934  65.408  0.00  0.00      PROA  
ATOM   2981  CE  MET P 372      40.926  31.150  64.343  0.00  0.00      PROA  
ATOM   2982  C   MET P 372      42.400  31.276  70.052  0.00  0.00      PROA  
ATOM   2983  O   MET P 372      41.795  30.463  70.714  0.00  0.00      PROA  
ATOM   2984  N   PRO P 373      42.754  32.446  70.574  0.00  0.00      PROA  
ATOM   2985  CD  PRO P 373      43.683  33.427  69.893  0.00  0.00      PROA  
ATOM   2986  CA  PRO P 373      42.112  33.065  71.655  0.00  0.00      PROA  
ATOM   2987  CB  PRO P 373      42.445  34.499  71.508  0.00  0.00      PROA  
ATOM   2988  CG  PRO P 373      43.850  34.496  70.939  0.00  0.00      PROA  
ATOM   2989  C   PRO P 373      40.586  32.948  71.710  0.00  0.00      PROA  
ATOM   2990  O   PRO P 373      39.896  33.393  70.790  0.00  0.00      PROA  
ATOM   2991  N   TYR P 374      40.071  32.539  72.884  0.00  0.00      PROA  
ATOM   2992  CA  TYR P 374      38.615  32.549  73.089  0.00  0.00      PROA  
ATOM   2993  CB  TYR P 374      37.887  31.229  72.760  0.00  0.00      PROA  
ATOM   2994  CG  TYR P 374      37.973  30.175  73.757  0.00  0.00      PROA  
ATOM   2995  CD1 TYR P 374      36.997  29.975  74.738  0.00  0.00      PROA  
ATOM   2996  CE1 TYR P 374      37.009  29.011  75.733  0.00  0.00      PROA  
ATOM   2997  CZ  TYR P 374      38.035  28.098  75.725  0.00  0.00      PROA  
ATOM   2998  OH  TYR P 374      37.991  27.102  76.725  0.00  0.00      PROA  
ATOM   2999  CD2 TYR P 374      39.059  29.344  73.875  0.00  0.00      PROA  
ATOM   3000  CE2 TYR P 374      39.095  28.296  74.856  0.00  0.00      PROA  
ATOM   3001  C   TYR P 374      38.237  33.177  74.410  0.00  0.00      PROA  
ATOM   3002  O   TYR P 374      39.008  33.236  75.346  0.00  0.00      PROA  
ATOM   3003  N   ARG P 375      36.974  33.695  74.612  0.00  0.00      PROA  
ATOM   3004  CA  ARG P 375      36.506  34.010  75.959  0.00  0.00      PROA  
ATOM   3005  CB  ARG P 375      36.713  35.489  76.297  0.00  0.00      PROA  
ATOM   3006  CG  ARG P 375      38.124  36.024  76.392  0.00  0.00      PROA  
ATOM   3007  CD  ARG P 375      38.877  35.533  77.648  0.00  0.00      PROA  
ATOM   3008  NE  ARG P 375      40.201  36.266  77.806  0.00  0.00      PROA  
ATOM   3009  CZ  ARG P 375      41.273  35.883  77.113  0.00  0.00      PROA  
ATOM   3010  NH1 ARG P 375      41.263  34.761  76.482  0.00  0.00      PROA  
ATOM   3011  NH2 ARG P 375      42.402  36.616  77.297  0.00  0.00      PROA  
ATOM   3012  C   ARG P 375      35.053  33.694  76.157  0.00  0.00      PROA  
ATOM   3013  O   ARG P 375      34.140  33.962  75.416  0.00  0.00      PROA  
ATOM   3014  N   ILE P 376      34.723  33.010  77.322  0.00  0.00      PROA  
ATOM   3015  CA  ILE P 376      33.427  32.385  77.451  0.00  0.00      PROA  
ATOM   3016  CB  ILE P 376      33.465  30.848  77.135  0.00  0.00      PROA  
ATOM   3017  CG2 ILE P 376      34.474  30.191  78.238  0.00  0.00      PROA  
ATOM   3018  CG1 ILE P 376      32.073  30.130  77.283  0.00  0.00      PROA  
ATOM   3019  CD  ILE P 376      32.076  28.708  76.675  0.00  0.00      PROA  
ATOM   3020  C   ILE P 376      32.794  32.704  78.791  0.00  0.00      PROA  
ATOM   3021  O   ILE P 376      33.496  32.718  79.807  0.00  0.00      PROA  
ATOM   3022  N   TYR P 377      31.466  33.125  78.746  0.00  0.00      PROA  
ATOM   3023  CA  TYR P 377      30.857  33.856  79.904  0.00  0.00      PROA  
ATOM   3024  CB  TYR P 377      29.760  34.819  79.423  0.00  0.00      PROA  
ATOM   3025  CG  TYR P 377      30.399  36.124  78.985  0.00  0.00      PROA  
ATOM   3026  CD1 TYR P 377      30.759  36.341  77.643  0.00  0.00      PROA  
ATOM   3027  CE1 TYR P 377      31.101  37.625  77.172  0.00  0.00      PROA  
ATOM   3028  CZ  TYR P 377      31.013  38.667  78.073  0.00  0.00      PROA  
ATOM   3029  OH  TYR P 377      31.166  39.958  77.626  0.00  0.00      PROA  
ATOM   3030  CD2 TYR P 377      30.375  37.155  79.848  0.00  0.00      PROA  
ATOM   3031  CE2 TYR P 377      30.707  38.446  79.432  0.00  0.00      PROA  
ATOM   3032  C   TYR P 377      30.329  32.947  80.993  0.00  0.00      PROA  
ATOM   3033  O   TYR P 377      29.984  31.784  80.697  0.00  0.00      PROA  
ATOM   3034  N   GLY P 378      30.150  33.503  82.160  0.00  0.00      PROA  
ATOM   3035  CA  GLY P 378      29.840  32.760  83.443  0.00  0.00      PROA  
ATOM   3036  C   GLY P 378      30.550  31.429  83.826  0.00  0.00      PROA  
ATOM   3037  O   GLY P 378      31.596  31.102  83.190  0.00  0.00      PROA  
ATOM   3038  N   GLY P 379      30.006  30.686  84.753  0.00  0.00      PROA  
ATOM   3039  CA  GLY P 379      30.356  29.336  85.006  0.00  0.00      PROA  
ATOM   3040  C   GLY P 379      31.543  29.202  85.989  0.00  0.00      PROA  
ATOM   3041  O   GLY P 379      32.687  29.557  85.665  0.00  0.00      PROA  
ATOM   3042  N   MET P 380      31.298  28.558  87.195  0.00  0.00      PROA  
ATOM   3043  CA  MET P 380      32.262  28.113  88.159  0.00  0.00      PROA  
ATOM   3044  CB  MET P 380      33.071  26.846  87.599  0.00  0.00      PROA  
ATOM   3045  CG  MET P 380      32.197  25.533  87.155  0.00  0.00      PROA  
ATOM   3046  SD  MET P 380      31.168  24.871  88.432  0.00  0.00      PROA  
ATOM   3047  CE  MET P 380      29.651  24.389  87.465  0.00  0.00      PROA  
ATOM   3048  C   MET P 380      33.146  29.184  88.710  0.00  0.00      PROA  
ATOM   3049  O   MET P 380      34.363  29.138  88.694  0.00  0.00      PROA  
ATOM   3050  N   ARG P 381      32.452  30.238  89.290  0.00  0.00      PROA  
ATOM   3051  CA  ARG P 381      33.003  31.451  89.868  0.00  0.00      PROA  
ATOM   3052  CB  ARG P 381      31.812  32.453  90.237  0.00  0.00      PROA  
ATOM   3053  CG  ARG P 381      31.369  33.252  88.969  0.00  0.00      PROA  
ATOM   3054  CD  ARG P 381      30.177  34.130  89.184  0.00  0.00      PROA  
ATOM   3055  NE  ARG P 381      29.906  34.840  87.909  0.00  0.00      PROA  
ATOM   3056  CZ  ARG P 381      28.721  35.363  87.532  0.00  0.00      PROA  
ATOM   3057  NH1 ARG P 381      27.677  35.659  88.328  0.00  0.00      PROA  
ATOM   3058  NH2 ARG P 381      28.687  36.020  86.385  0.00  0.00      PROA  
ATOM   3059  C   ARG P 381      33.921  31.208  91.021  0.00  0.00      PROA  
ATOM   3060  O   ARG P 381      33.779  30.359  91.861  0.00  0.00      PROA  
ATOM   3061  N   PHE P 382      34.976  32.074  91.133  0.00  0.00      PROA  
ATOM   3062  CA  PHE P 382      35.954  32.003  92.226  0.00  0.00      PROA  
ATOM   3063  CB  PHE P 382      37.074  33.103  91.939  0.00  0.00      PROA  
ATOM   3064  CG  PHE P 382      38.213  32.931  92.846  0.00  0.00      PROA  
ATOM   3065  CD1 PHE P 382      38.159  33.443  94.183  0.00  0.00      PROA  
ATOM   3066  CE1 PHE P 382      39.218  33.096  95.097  0.00  0.00      PROA  
ATOM   3067  CZ  PHE P 382      40.367  32.474  94.532  0.00  0.00      PROA  
ATOM   3068  CD2 PHE P 382      39.375  32.345  92.411  0.00  0.00      PROA  
ATOM   3069  CE2 PHE P 382      40.466  32.145  93.177  0.00  0.00      PROA  
ATOM   3070  C   PHE P 382      35.362  32.027  93.647  0.00  0.00      PROA  
ATOM   3071  O   PHE P 382      35.646  31.135  94.434  0.00  0.00      PROA  
ATOM   3072  N   PHE P 383      34.509  33.000  94.002  0.00  0.00      PROA  
ATOM   3073  CA  PHE P 383      34.096  33.059  95.371  0.00  0.00      PROA  
ATOM   3074  CB  PHE P 383      33.879  34.550  95.876  0.00  0.00      PROA  
ATOM   3075  CG  PHE P 383      35.086  35.444  95.725  0.00  0.00      PROA  
ATOM   3076  CD1 PHE P 383      36.149  35.532  96.637  0.00  0.00      PROA  
ATOM   3077  CE1 PHE P 383      37.217  36.411  96.417  0.00  0.00      PROA  
ATOM   3078  CZ  PHE P 383      37.208  37.183  95.201  0.00  0.00      PROA  
ATOM   3079  CD2 PHE P 383      35.094  36.331  94.575  0.00  0.00      PROA  
ATOM   3080  CE2 PHE P 383      36.170  37.153  94.302  0.00  0.00      PROA  
ATOM   3081  C   PHE P 383      32.906  32.143  95.764  0.00  0.00      PROA  
ATOM   3082  O   PHE P 383      32.341  32.215  96.845  0.00  0.00      PROA  
ATOM   3083  N   GLU P 384      32.492  31.237  94.826  0.00  0.00      PROA  
ATOM   3084  CA  GLU P 384      31.570  30.149  95.080  0.00  0.00      PROA  
ATOM   3085  CB  GLU P 384      30.494  30.190  93.943  0.00  0.00      PROA  
ATOM   3086  CG  GLU P 384      29.548  31.417  94.105  0.00  0.00      PROA  
ATOM   3087  CD  GLU P 384      28.738  31.560  92.790  0.00  0.00      PROA  
ATOM   3088  OE1 GLU P 384      28.596  30.620  91.943  0.00  0.00      PROA  
ATOM   3089  OE2 GLU P 384      28.298  32.686  92.606  0.00  0.00      PROA  
ATOM   3090  C   GLU P 384      32.095  28.744  95.026  0.00  0.00      PROA  
ATOM   3091  O   GLU P 384      31.395  27.743  95.132  0.00  0.00      PROA  
ATOM   3092  N   ARG P 385      33.457  28.681  94.995  0.00  0.00      PROA  
ATOM   3093  CA  ARG P 385      34.276  27.545  95.338  0.00  0.00      PROA  
ATOM   3094  CB  ARG P 385      35.802  27.915  95.232  0.00  0.00      PROA  
ATOM   3095  CG  ARG P 385      36.180  28.025  93.776  0.00  0.00      PROA  
ATOM   3096  CD  ARG P 385      35.891  26.726  92.907  0.00  0.00      PROA  
ATOM   3097  NE  ARG P 385      36.524  25.513  93.523  0.00  0.00      PROA  
ATOM   3098  CZ  ARG P 385      36.661  24.380  92.913  0.00  0.00      PROA  
ATOM   3099  NH1 ARG P 385      35.798  23.903  92.061  0.00  0.00      PROA  
ATOM   3100  NH2 ARG P 385      37.716  23.682  93.262  0.00  0.00      PROA  
ATOM   3101  C   ARG P 385      34.007  27.241  96.837  0.00  0.00      PROA  
ATOM   3102  O   ARG P 385      34.031  28.201  97.612  0.00  0.00      PROA  
ATOM   3103  N   GLN P 386      33.838  25.894  97.175  0.00  0.00      PROA  
ATOM   3104  CA  GLN P 386      33.674  25.497  98.512  0.00  0.00      PROA  
ATOM   3105  CB  GLN P 386      33.414  23.931  98.587  0.00  0.00      PROA  
ATOM   3106  CG  GLN P 386      32.148  23.428  97.782  0.00  0.00      PROA  
ATOM   3107  CD  GLN P 386      32.227  21.921  97.612  0.00  0.00      PROA  
ATOM   3108  OE1 GLN P 386      33.011  21.552  96.709  0.00  0.00      PROA  
ATOM   3109  NE2 GLN P 386      31.551  21.125  98.405  0.00  0.00      PROA  
ATOM   3110  C   GLN P 386      34.831  25.776  99.437  0.00  0.00      PROA  
ATOM   3111  O   GLN P 386      34.583  26.054 100.642  0.00  0.00      PROA  
ATOM   3112  N   GLU P 387      36.046  25.834  98.981  0.00  0.00      PROA  
ATOM   3113  CA  GLU P 387      37.173  26.360  99.749  0.00  0.00      PROA  
ATOM   3114  CB  GLU P 387      38.578  25.982  99.160  0.00  0.00      PROA  
ATOM   3115  CG  GLU P 387      38.679  26.330  97.740  0.00  0.00      PROA  
ATOM   3116  CD  GLU P 387      38.114  25.393  96.696  0.00  0.00      PROA  
ATOM   3117  OE1 GLU P 387      38.599  25.420  95.545  0.00  0.00      PROA  
ATOM   3118  OE2 GLU P 387      37.195  24.549  96.974  0.00  0.00      PROA  
ATOM   3119  C   GLU P 387      37.156  27.780 100.267  0.00  0.00      PROA  
ATOM   3120  O   GLU P 387      37.392  28.012 101.463  0.00  0.00      PROA  
ATOM   3121  N   ILE P 388      36.760  28.611  99.332  0.00  0.00      PROA  
ATOM   3122  CA  ILE P 388      36.614  30.007  99.572  0.00  0.00      PROA  
ATOM   3123  CB  ILE P 388      36.526  30.768  98.265  0.00  0.00      PROA  
ATOM   3124  CG2 ILE P 388      36.419  32.292  98.594  0.00  0.00      PROA  
ATOM   3125  CG1 ILE P 388      37.745  30.396  97.349  0.00  0.00      PROA  
ATOM   3126  CD  ILE P 388      39.083  30.500  98.138  0.00  0.00      PROA  
ATOM   3127  C   ILE P 388      35.469  30.323 100.505  0.00  0.00      PROA  
ATOM   3128  O   ILE P 388      35.617  30.922 101.565  0.00  0.00      PROA  
ATOM   3129  N   LYS P 389      34.304  29.738 100.310  0.00  0.00      PROA  
ATOM   3130  CA  LYS P 389      33.191  29.758 101.314  0.00  0.00      PROA  
ATOM   3131  CB  LYS P 389      32.111  28.700 100.773  0.00  0.00      PROA  
ATOM   3132  CG  LYS P 389      31.314  29.268  99.621  0.00  0.00      PROA  
ATOM   3133  CD  LYS P 389      30.358  28.289  99.021  0.00  0.00      PROA  
ATOM   3134  CE  LYS P 389      29.420  28.870  97.954  0.00  0.00      PROA  
ATOM   3135  NZ  LYS P 389      28.271  28.038  97.779  0.00  0.00      PROA  
ATOM   3136  C   LYS P 389      33.447  29.300 102.754  0.00  0.00      PROA  
ATOM   3137  O   LYS P 389      33.212  30.079 103.737  0.00  0.00      PROA  
ATOM   3138  N   ASP P 390      34.173  28.166 102.933  0.00  0.00      PROA  
ATOM   3139  CA  ASP P 390      34.700  27.607 104.246  0.00  0.00      PROA  
ATOM   3140  CB  ASP P 390      35.254  26.265 104.048  0.00  0.00      PROA  
ATOM   3141  CG  ASP P 390      34.247  25.203 103.594  0.00  0.00      PROA  
ATOM   3142  OD1 ASP P 390      34.633  24.265 102.862  0.00  0.00      PROA  
ATOM   3143  OD2 ASP P 390      33.063  25.383 103.890  0.00  0.00      PROA  
ATOM   3144  C   ASP P 390      35.713  28.571 104.817  0.00  0.00      PROA  
ATOM   3145  O   ASP P 390      35.669  28.880 106.005  0.00  0.00      PROA  
ATOM   3146  N   ALA P 391      36.658  29.137 103.990  0.00  0.00      PROA  
ATOM   3147  CA  ALA P 391      37.646  30.094 104.444  0.00  0.00      PROA  
ATOM   3148  CB  ALA P 391      38.654  30.454 103.291  0.00  0.00      PROA  
ATOM   3149  C   ALA P 391      36.953  31.404 105.054  0.00  0.00      PROA  
ATOM   3150  O   ALA P 391      37.257  31.823 106.185  0.00  0.00      PROA  
ATOM   3151  N   LEU P 392      36.053  32.034 104.305  0.00  0.00      PROA  
ATOM   3152  CA  LEU P 392      35.285  33.200 104.749  0.00  0.00      PROA  
ATOM   3153  CB  LEU P 392      34.473  33.842 103.614  0.00  0.00      PROA  
ATOM   3154  CG  LEU P 392      35.303  34.215 102.313  0.00  0.00      PROA  
ATOM   3155  CD1 LEU P 392      34.489  34.635 101.058  0.00  0.00      PROA  
ATOM   3156  CD2 LEU P 392      36.459  35.204 102.517  0.00  0.00      PROA  
ATOM   3157  C   LEU P 392      34.337  32.886 105.936  0.00  0.00      PROA  
ATOM   3158  O   LEU P 392      34.097  33.717 106.816  0.00  0.00      PROA  
ATOM   3159  N   SER P 393      33.766  31.635 105.939  0.00  0.00      PROA  
ATOM   3160  CA  SER P 393      33.026  31.117 107.174  0.00  0.00      PROA  
ATOM   3161  CB  SER P 393      32.281  29.768 106.916  0.00  0.00      PROA  
ATOM   3162  OG  SER P 393      31.403  29.774 105.776  0.00  0.00      PROA  
ATOM   3163  C   SER P 393      33.802  31.112 108.429  0.00  0.00      PROA  
ATOM   3164  O   SER P 393      33.275  31.569 109.453  0.00  0.00      PROA  
ATOM   3165  N   TYR P 394      35.084  30.620 108.402  0.00  0.00      PROA  
ATOM   3166  CA  TYR P 394      35.991  30.758 109.528  0.00  0.00      PROA  
ATOM   3167  CB  TYR P 394      37.236  29.893 109.235  0.00  0.00      PROA  
ATOM   3168  CG  TYR P 394      37.138  28.418 109.727  0.00  0.00      PROA  
ATOM   3169  CD1 TYR P 394      37.006  27.346 108.814  0.00  0.00      PROA  
ATOM   3170  CE1 TYR P 394      36.879  25.991 109.238  0.00  0.00      PROA  
ATOM   3171  CZ  TYR P 394      37.182  25.765 110.599  0.00  0.00      PROA  
ATOM   3172  OH  TYR P 394      37.039  24.385 110.945  0.00  0.00      PROA  
ATOM   3173  CD2 TYR P 394      37.194  28.096 111.075  0.00  0.00      PROA  
ATOM   3174  CE2 TYR P 394      37.381  26.754 111.556  0.00  0.00      PROA  
ATOM   3175  C   TYR P 394      36.429  32.188 109.907  0.00  0.00      PROA  
ATOM   3176  O   TYR P 394      36.424  32.544 111.098  0.00  0.00      PROA  
ATOM   3177  N   LEU P 395      36.778  33.060 108.928  0.00  0.00      PROA  
ATOM   3178  CA  LEU P 395      37.139  34.466 109.157  0.00  0.00      PROA  
ATOM   3179  CB  LEU P 395      37.509  35.148 107.860  0.00  0.00      PROA  
ATOM   3180  CG  LEU P 395      38.854  34.699 107.321  0.00  0.00      PROA  
ATOM   3181  CD1 LEU P 395      39.052  34.726 105.817  0.00  0.00      PROA  
ATOM   3182  CD2 LEU P 395      40.063  35.252 108.033  0.00  0.00      PROA  
ATOM   3183  C   LEU P 395      35.914  35.230 109.783  0.00  0.00      PROA  
ATOM   3184  O   LEU P 395      36.138  35.941 110.693  0.00  0.00      PROA  
ATOM   3185  N   ARG P 396      34.658  34.980 109.301  0.00  0.00      PROA  
ATOM   3186  CA  ARG P 396      33.452  35.288 109.965  0.00  0.00      PROA  
ATOM   3187  CB  ARG P 396      32.148  34.851 109.192  0.00  0.00      PROA  
ATOM   3188  CG  ARG P 396      31.700  35.869 108.110  0.00  0.00      PROA  
ATOM   3189  CD  ARG P 396      30.773  35.197 107.125  0.00  0.00      PROA  
ATOM   3190  NE  ARG P 396      29.663  34.532 107.816  0.00  0.00      PROA  
ATOM   3191  CZ  ARG P 396      28.631  33.953 107.190  0.00  0.00      PROA  
ATOM   3192  NH1 ARG P 396      28.614  33.658 105.873  0.00  0.00      PROA  
ATOM   3193  NH2 ARG P 396      27.473  33.830 107.786  0.00  0.00      PROA  
ATOM   3194  C   ARG P 396      33.411  34.930 111.461  0.00  0.00      PROA  
ATOM   3195  O   ARG P 396      33.134  35.790 112.271  0.00  0.00      PROA  
ATOM   3196  N   LEU P 397      33.771  33.646 111.875  0.00  0.00      PROA  
ATOM   3197  CA  LEU P 397      33.535  33.138 113.206  0.00  0.00      PROA  
ATOM   3198  CB  LEU P 397      33.493  31.561 113.060  0.00  0.00      PROA  
ATOM   3199  CG  LEU P 397      33.588  30.885 114.458  0.00  0.00      PROA  
ATOM   3200  CD1 LEU P 397      32.228  31.071 115.303  0.00  0.00      PROA  
ATOM   3201  CD2 LEU P 397      33.786  29.374 114.266  0.00  0.00      PROA  
ATOM   3202  C   LEU P 397      34.657  33.671 114.092  0.00  0.00      PROA  
ATOM   3203  O   LEU P 397      34.546  33.925 115.297  0.00  0.00      PROA  
ATOM   3204  N   ILE P 398      35.881  33.874 113.523  0.00  0.00      PROA  
ATOM   3205  CA  ILE P 398      37.018  34.617 114.137  0.00  0.00      PROA  
ATOM   3206  CB  ILE P 398      38.232  34.375 113.182  0.00  0.00      PROA  
ATOM   3207  CG2 ILE P 398      39.370  35.471 113.369  0.00  0.00      PROA  
ATOM   3208  CG1 ILE P 398      38.763  32.916 113.370  0.00  0.00      PROA  
ATOM   3209  CD  ILE P 398      39.473  32.800 114.730  0.00  0.00      PROA  
ATOM   3210  C   ILE P 398      36.636  36.041 114.536  0.00  0.00      PROA  
ATOM   3211  O   ILE P 398      36.983  36.518 115.654  0.00  0.00      PROA  
ATOM   3212  N   ALA P 399      35.978  36.726 113.675  0.00  0.00      PROA  
ATOM   3213  CA  ALA P 399      35.501  38.077 114.004  0.00  0.00      PROA  
ATOM   3214  CB  ALA P 399      35.134  38.851 112.747  0.00  0.00      PROA  
ATOM   3215  C   ALA P 399      34.320  38.110 114.909  0.00  0.00      PROA  
ATOM   3216  O   ALA P 399      34.255  39.016 115.748  0.00  0.00      PROA  
ATOM   3217  N   ASN P 400      33.390  37.176 114.794  0.00  0.00      PROA  
ATOM   3218  CA  ASN P 400      32.132  37.290 115.533  0.00  0.00      PROA  
ATOM   3219  CB  ASN P 400      31.073  38.270 114.800  0.00  0.00      PROA  
ATOM   3220  CG  ASN P 400      29.575  38.432 115.291  0.00  0.00      PROA  
ATOM   3221  OD1 ASN P 400      29.259  38.149 116.424  0.00  0.00      PROA  
ATOM   3222  ND2 ASN P 400      28.667  38.995 114.430  0.00  0.00      PROA  
ATOM   3223  C   ASN P 400      31.515  35.862 115.785  0.00  0.00      PROA  
ATOM   3224  O   ASN P 400      31.441  35.092 114.849  0.00  0.00      PROA  
ATOM   3225  N   ARG P 401      31.148  35.576 117.091  0.00  0.00      PROA  
ATOM   3226  CA  ARG P 401      30.678  34.342 117.545  0.00  0.00      PROA  
ATOM   3227  CB  ARG P 401      30.967  34.186 119.001  0.00  0.00      PROA  
ATOM   3228  CG  ARG P 401      32.492  34.150 119.280  0.00  0.00      PROA  
ATOM   3229  CD  ARG P 401      33.346  33.160 118.431  0.00  0.00      PROA  
ATOM   3230  NE  ARG P 401      34.785  33.235 118.934  0.00  0.00      PROA  
ATOM   3231  CZ  ARG P 401      35.507  34.289 118.691  0.00  0.00      PROA  
ATOM   3232  NH1 ARG P 401      35.465  34.988 117.579  0.00  0.00      PROA  
ATOM   3233  NH2 ARG P 401      36.426  34.659 119.544  0.00  0.00      PROA  
ATOM   3234  C   ARG P 401      29.160  34.177 117.406  0.00  0.00      PROA  
ATOM   3235  O   ARG P 401      28.619  33.139 117.704  0.00  0.00      PROA  
ATOM   3236  N   ASN P 402      28.411  35.224 116.978  0.00  0.00      PROA  
ATOM   3237  CA  ASN P 402      26.940  35.251 117.008  0.00  0.00      PROA  
ATOM   3238  CB  ASN P 402      26.368  36.685 117.318  0.00  0.00      PROA  
ATOM   3239  CG  ASN P 402      26.893  37.242 118.634  0.00  0.00      PROA  
ATOM   3240  OD1 ASN P 402      27.219  36.455 119.508  0.00  0.00      PROA  
ATOM   3241  ND2 ASN P 402      26.960  38.572 118.846  0.00  0.00      PROA  
ATOM   3242  C   ASN P 402      26.352  34.747 115.694  0.00  0.00      PROA  
ATOM   3243  O   ASN P 402      25.110  34.808 115.412  0.00  0.00      PROA  
ATOM   3244  N   ASP P 403      27.262  34.289 114.803  0.00  0.00      PROA  
ATOM   3245  CA  ASP P 403      26.935  33.905 113.445  0.00  0.00      PROA  
ATOM   3246  CB  ASP P 403      28.110  34.530 112.608  0.00  0.00      PROA  
ATOM   3247  CG  ASP P 403      27.919  34.404 111.124  0.00  0.00      PROA  
ATOM   3248  OD1 ASP P 403      26.940  33.847 110.620  0.00  0.00      PROA  
ATOM   3249  OD2 ASP P 403      28.894  34.914 110.486  0.00  0.00      PROA  
ATOM   3250  C   ASP P 403      26.664  32.387 113.270  0.00  0.00      PROA  
ATOM   3251  O   ASP P 403      27.529  31.546 113.097  0.00  0.00      PROA  
ATOM   3252  N   ASP P 404      25.339  32.035 113.379  0.00  0.00      PROA  
ATOM   3253  CA  ASP P 404      24.911  30.625 113.393  0.00  0.00      PROA  
ATOM   3254  CB  ASP P 404      23.305  30.574 113.595  0.00  0.00      PROA  
ATOM   3255  CG  ASP P 404      22.859  31.219 114.918  0.00  0.00      PROA  
ATOM   3256  OD1 ASP P 404      23.470  30.893 115.953  0.00  0.00      PROA  
ATOM   3257  OD2 ASP P 404      21.753  31.848 114.910  0.00  0.00      PROA  
ATOM   3258  C   ASP P 404      25.367  29.819 112.116  0.00  0.00      PROA  
ATOM   3259  O   ASP P 404      25.950  28.718 112.075  0.00  0.00      PROA  
ATOM   3260  N   ALA P 405      25.152  30.465 110.948  0.00  0.00      PROA  
ATOM   3261  CA  ALA P 405      25.614  30.056 109.642  0.00  0.00      PROA  
ATOM   3262  CB  ALA P 405      25.132  31.089 108.595  0.00  0.00      PROA  
ATOM   3263  C   ALA P 405      27.082  29.798 109.467  0.00  0.00      PROA  
ATOM   3264  O   ALA P 405      27.492  28.793 108.982  0.00  0.00      PROA  
ATOM   3265  N   ALA P 406      27.936  30.662 110.052  0.00  0.00      PROA  
ATOM   3266  CA  ALA P 406      29.378  30.481 110.268  0.00  0.00      PROA  
ATOM   3267  CB  ALA P 406      30.150  31.734 110.767  0.00  0.00      PROA  
ATOM   3268  C   ALA P 406      29.741  29.341 111.225  0.00  0.00      PROA  
ATOM   3269  O   ALA P 406      30.535  28.510 110.792  0.00  0.00      PROA  
ATOM   3270  N   PHE P 407      29.184  29.219 112.398  0.00  0.00      PROA  
ATOM   3271  CA  PHE P 407      29.365  28.033 113.207  0.00  0.00      PROA  
ATOM   3272  CB  PHE P 407      28.700  28.162 114.609  0.00  0.00      PROA  
ATOM   3273  CG  PHE P 407      28.923  26.915 115.471  0.00  0.00      PROA  
ATOM   3274  CD1 PHE P 407      27.936  25.889 115.532  0.00  0.00      PROA  
ATOM   3275  CE1 PHE P 407      27.954  24.907 116.476  0.00  0.00      PROA  
ATOM   3276  CZ  PHE P 407      29.076  24.695 117.280  0.00  0.00      PROA  
ATOM   3277  CD2 PHE P 407      30.140  26.684 116.256  0.00  0.00      PROA  
ATOM   3278  CE2 PHE P 407      30.188  25.598 117.176  0.00  0.00      PROA  
ATOM   3279  C   PHE P 407      28.955  26.775 112.546  0.00  0.00      PROA  
ATOM   3280  O   PHE P 407      29.748  25.797 112.433  0.00  0.00      PROA  
ATOM   3281  N   GLU P 408      27.717  26.653 111.979  0.00  0.00      PROA  
ATOM   3282  CA  GLU P 408      27.028  25.474 111.357  0.00  0.00      PROA  
ATOM   3283  CB  GLU P 408      25.557  25.845 110.896  0.00  0.00      PROA  
ATOM   3284  CG  GLU P 408      24.758  24.637 110.412  0.00  0.00      PROA  
ATOM   3285  CD  GLU P 408      23.375  24.984 109.969  0.00  0.00      PROA  
ATOM   3286  OE1 GLU P 408      22.527  25.315 110.769  0.00  0.00      PROA  
ATOM   3287  OE2 GLU P 408      23.095  24.788 108.759  0.00  0.00      PROA  
ATOM   3288  C   GLU P 408      27.826  24.978 110.120  0.00  0.00      PROA  
ATOM   3289  O   GLU P 408      27.854  23.786 109.806  0.00  0.00      PROA  
ATOM   3290  N   ARG P 409      28.403  25.859 109.340  0.00  0.00      PROA  
ATOM   3291  CA  ARG P 409      29.160  25.589 108.154  0.00  0.00      PROA  
ATOM   3292  CB  ARG P 409      29.548  26.845 107.287  0.00  0.00      PROA  
ATOM   3293  CG  ARG P 409      30.386  26.515 106.023  0.00  0.00      PROA  
ATOM   3294  CD  ARG P 409      29.487  25.891 104.922  0.00  0.00      PROA  
ATOM   3295  NE  ARG P 409      30.443  25.707 103.788  0.00  0.00      PROA  
ATOM   3296  CZ  ARG P 409      30.145  25.086 102.667  0.00  0.00      PROA  
ATOM   3297  NH1 ARG P 409      28.912  24.920 102.266  0.00  0.00      PROA  
ATOM   3298  NH2 ARG P 409      31.112  24.625 101.928  0.00  0.00      PROA  
ATOM   3299  C   ARG P 409      30.506  24.871 108.415  0.00  0.00      PROA  
ATOM   3300  O   ARG P 409      30.849  23.931 107.715  0.00  0.00      PROA  
ATOM   3301  N   VAL P 410      31.289  25.354 109.414  0.00  0.00      PROA  
ATOM   3302  CA  VAL P 410      32.673  25.044 109.731  0.00  0.00      PROA  
ATOM   3303  CB  VAL P 410      33.531  26.277 110.235  0.00  0.00      PROA  
ATOM   3304  CG1 VAL P 410      33.412  27.430 109.296  0.00  0.00      PROA  
ATOM   3305  CG2 VAL P 410      33.060  26.684 111.606  0.00  0.00      PROA  
ATOM   3306  C   VAL P 410      32.823  23.853 110.680  0.00  0.00      PROA  
ATOM   3307  O   VAL P 410      33.905  23.252 110.851  0.00  0.00      PROA  
ATOM   3308  N   VAL P 411      31.709  23.424 111.352  0.00  0.00      PROA  
ATOM   3309  CA  VAL P 411      31.787  22.393 112.398  0.00  0.00      PROA  
ATOM   3310  CB  VAL P 411      30.546  22.597 113.314  0.00  0.00      PROA  
ATOM   3311  CG1 VAL P 411      29.259  22.174 112.631  0.00  0.00      PROA  
ATOM   3312  CG2 VAL P 411      30.676  21.796 114.631  0.00  0.00      PROA  
ATOM   3313  C   VAL P 411      32.015  20.917 112.056  0.00  0.00      PROA  
ATOM   3314  O   VAL P 411      32.563  20.181 112.813  0.00  0.00      PROA  
ATOM   3315  N   ASN P 412      31.650  20.634 110.830  0.00  0.00      PROA  
ATOM   3316  CA  ASN P 412      31.934  19.423 110.222  0.00  0.00      PROA  
ATOM   3317  CB  ASN P 412      30.694  19.171 109.275  0.00  0.00      PROA  
ATOM   3318  CG  ASN P 412      29.437  18.945 110.050  0.00  0.00      PROA  
ATOM   3319  OD1 ASN P 412      28.411  19.641 110.023  0.00  0.00      PROA  
ATOM   3320  ND2 ASN P 412      29.415  17.893 110.962  0.00  0.00      PROA  
ATOM   3321  C   ASN P 412      33.174  19.405 109.338  0.00  0.00      PROA  
ATOM   3322  O   ASN P 412      33.523  18.396 108.786  0.00  0.00      PROA  
ATOM   3323  N   THR P 413      33.810  20.583 109.191  0.00  0.00      PROA  
ATOM   3324  CA  THR P 413      34.895  20.814 108.229  0.00  0.00      PROA  
ATOM   3325  CB  THR P 413      34.395  21.614 107.017  0.00  0.00      PROA  
ATOM   3326  OG1 THR P 413      33.389  20.874 106.283  0.00  0.00      PROA  
ATOM   3327  CG2 THR P 413      35.443  22.067 106.026  0.00  0.00      PROA  
ATOM   3328  C   THR P 413      36.060  21.504 108.772  0.00  0.00      PROA  
ATOM   3329  O   THR P 413      35.968  22.731 109.006  0.00  0.00      PROA  
ATOM   3330  N   PRO P 414      37.205  20.814 109.009  0.00  0.00      PROA  
ATOM   3331  CD  PRO P 414      38.240  21.613 109.671  0.00  0.00      PROA  
ATOM   3332  CA  PRO P 414      37.436  19.389 109.423  0.00  0.00      PROA  
ATOM   3333  CB  PRO P 414      38.908  19.329 109.911  0.00  0.00      PROA  
ATOM   3334  CG  PRO P 414      39.545  20.737 109.594  0.00  0.00      PROA  
ATOM   3335  C   PRO P 414      36.542  18.807 110.342  0.00  0.00      PROA  
ATOM   3336  O   PRO P 414      35.907  19.483 111.151  0.00  0.00      PROA  
ATOM   3337  N   THR P 415      36.562  17.465 110.461  0.00  0.00      PROA  
ATOM   3338  CA  THR P 415      35.898  16.869 111.572  0.00  0.00      PROA  
ATOM   3339  CB  THR P 415      35.874  15.302 111.349  0.00  0.00      PROA  
ATOM   3340  OG1 THR P 415      35.305  14.732 112.431  0.00  0.00      PROA  
ATOM   3341  CG2 THR P 415      37.334  14.898 111.075  0.00  0.00      PROA  
ATOM   3342  C   THR P 415      36.495  17.231 112.942  0.00  0.00      PROA  
ATOM   3343  O   THR P 415      37.704  17.435 113.083  0.00  0.00      PROA  
ATOM   3344  N   ARG P 416      35.669  17.352 114.036  0.00  0.00      PROA  
ATOM   3345  CA  ARG P 416      36.091  17.550 115.413  0.00  0.00      PROA  
ATOM   3346  CB  ARG P 416      35.689  18.933 116.053  0.00  0.00      PROA  
ATOM   3347  CG  ARG P 416      36.092  20.202 115.283  0.00  0.00      PROA  
ATOM   3348  CD  ARG P 416      37.584  20.303 114.863  0.00  0.00      PROA  
ATOM   3349  NE  ARG P 416      37.692  21.558 114.069  0.00  0.00      PROA  
ATOM   3350  CZ  ARG P 416      38.776  22.154 113.787  0.00  0.00      PROA  
ATOM   3351  NH1 ARG P 416      39.941  22.016 114.412  0.00  0.00      PROA  
ATOM   3352  NH2 ARG P 416      38.728  23.194 112.936  0.00  0.00      PROA  
ATOM   3353  C   ARG P 416      35.469  16.536 116.317  0.00  0.00      PROA  
ATOM   3354  O   ARG P 416      35.812  16.576 117.470  0.00  0.00      PROA  
ATOM   3355  N   GLY P 417      34.755  15.484 115.759  0.00  0.00      PROA  
ATOM   3356  CA  GLY P 417      34.195  14.382 116.534  0.00  0.00      PROA  
ATOM   3357  C   GLY P 417      32.730  14.558 116.903  0.00  0.00      PROA  
ATOM   3358  O   GLY P 417      32.331  14.177 117.963  0.00  0.00      PROA  
ATOM   3359  N   ILE P 418      32.068  15.361 116.026  0.00  0.00      PROA  
ATOM   3360  CA  ILE P 418      30.782  16.009 116.325  0.00  0.00      PROA  
ATOM   3361  CB  ILE P 418      30.904  17.574 116.517  0.00  0.00      PROA  
ATOM   3362  CG2 ILE P 418      29.566  18.249 116.711  0.00  0.00      PROA  
ATOM   3363  CG1 ILE P 418      31.885  17.819 117.709  0.00  0.00      PROA  
ATOM   3364  CD  ILE P 418      31.345  17.420 119.100  0.00  0.00      PROA  
ATOM   3365  C   ILE P 418      29.929  15.826 115.098  0.00  0.00      PROA  
ATOM   3366  O   ILE P 418      30.137  16.360 114.052  0.00  0.00      PROA  
ATOM   3367  N   GLY P 419      28.870  14.957 115.248  0.00  0.00      PROA  
ATOM   3368  CA  GLY P 419      28.072  14.638 114.108  0.00  0.00      PROA  
ATOM   3369  C   GLY P 419      26.770  15.387 114.170  0.00  0.00      PROA  
ATOM   3370  O   GLY P 419      26.585  16.470 114.798  0.00  0.00      PROA  
ATOM   3371  N   ASP P 420      25.744  14.874 113.491  0.00  0.00      PROA  
ATOM   3372  CA  ASP P 420      24.332  15.295 113.520  0.00  0.00      PROA  
ATOM   3373  CB  ASP P 420      23.540  14.741 112.259  0.00  0.00      PROA  
ATOM   3374  CG  ASP P 420      23.414  13.233 112.171  0.00  0.00      PROA  
ATOM   3375  OD1 ASP P 420      22.669  12.792 111.264  0.00  0.00      PROA  
ATOM   3376  OD2 ASP P 420      24.125  12.449 112.840  0.00  0.00      PROA  
ATOM   3377  C   ASP P 420      23.581  15.029 114.790  0.00  0.00      PROA  
ATOM   3378  O   ASP P 420      22.783  15.909 115.152  0.00  0.00      PROA  
ATOM   3379  N   ARG P 421      23.799  13.882 115.524  0.00  0.00      PROA  
ATOM   3380  CA  ARG P 421      23.121  13.623 116.728  0.00  0.00      PROA  
ATOM   3381  CB  ARG P 421      23.059  12.165 117.278  0.00  0.00      PROA  
ATOM   3382  CG  ARG P 421      22.155  11.192 116.560  0.00  0.00      PROA  
ATOM   3383  CD  ARG P 421      22.289  11.231 115.003  0.00  0.00      PROA  
ATOM   3384  NE  ARG P 421      21.682   9.944 114.574  0.00  0.00      PROA  
ATOM   3385  CZ  ARG P 421      21.737   9.500 113.312  0.00  0.00      PROA  
ATOM   3386  NH1 ARG P 421      22.388  10.083 112.340  0.00  0.00      PROA  
ATOM   3387  NH2 ARG P 421      20.972   8.437 113.043  0.00  0.00      PROA  
ATOM   3388  C   ARG P 421      23.452  14.659 117.842  0.00  0.00      PROA  
ATOM   3389  O   ARG P 421      22.520  15.249 118.484  0.00  0.00      PROA  
ATOM   3390  N   THR P 422      24.776  14.906 117.963  0.00  0.00      PROA  
ATOM   3391  CA  THR P 422      25.260  16.042 118.790  0.00  0.00      PROA  
ATOM   3392  CB  THR P 422      26.820  16.092 118.800  0.00  0.00      PROA  
ATOM   3393  OG1 THR P 422      27.432  14.850 119.143  0.00  0.00      PROA  
ATOM   3394  CG2 THR P 422      27.441  17.146 119.761  0.00  0.00      PROA  
ATOM   3395  C   THR P 422      24.797  17.460 118.418  0.00  0.00      PROA  
ATOM   3396  O   THR P 422      24.363  18.189 119.317  0.00  0.00      PROA  
ATOM   3397  N   LEU P 423      24.771  17.779 117.095  0.00  0.00      PROA  
ATOM   3398  CA  LEU P 423      24.407  19.115 116.679  0.00  0.00      PROA  
ATOM   3399  CB  LEU P 423      24.617  19.582 115.163  0.00  0.00      PROA  
ATOM   3400  CG  LEU P 423      24.509  21.057 114.773  0.00  0.00      PROA  
ATOM   3401  CD1 LEU P 423      25.268  21.935 115.751  0.00  0.00      PROA  
ATOM   3402  CD2 LEU P 423      25.054  21.294 113.300  0.00  0.00      PROA  
ATOM   3403  C   LEU P 423      22.974  19.366 117.100  0.00  0.00      PROA  
ATOM   3404  O   LEU P 423      22.603  20.372 117.701  0.00  0.00      PROA  
ATOM   3405  N   ASP P 424      22.126  18.324 116.810  0.00  0.00      PROA  
ATOM   3406  CA  ASP P 424      20.708  18.267 117.208  0.00  0.00      PROA  
ATOM   3407  CB  ASP P 424      20.177  16.763 116.898  0.00  0.00      PROA  
ATOM   3408  CG  ASP P 424      19.568  16.639 115.504  0.00  0.00      PROA  
ATOM   3409  OD1 ASP P 424      19.137  17.685 114.998  0.00  0.00      PROA  
ATOM   3410  OD2 ASP P 424      19.368  15.524 114.962  0.00  0.00      PROA  
ATOM   3411  C   ASP P 424      20.489  18.707 118.662  0.00  0.00      PROA  
ATOM   3412  O   ASP P 424      19.695  19.608 118.838  0.00  0.00      PROA  
ATOM   3413  N   VAL P 425      21.266  18.206 119.629  0.00  0.00      PROA  
ATOM   3414  CA  VAL P 425      21.204  18.650 121.016  0.00  0.00      PROA  
ATOM   3415  CB  VAL P 425      22.192  17.846 121.951  0.00  0.00      PROA  
ATOM   3416  CG1 VAL P 425      21.947  18.181 123.439  0.00  0.00      PROA  
ATOM   3417  CG2 VAL P 425      22.117  16.325 121.717  0.00  0.00      PROA  
ATOM   3418  C   VAL P 425      21.575  20.148 121.165  0.00  0.00      PROA  
ATOM   3419  O   VAL P 425      20.814  20.839 121.862  0.00  0.00      PROA  
ATOM   3420  N   VAL P 426      22.618  20.606 120.426  0.00  0.00      PROA  
ATOM   3421  CA  VAL P 426      23.060  21.973 120.489  0.00  0.00      PROA  
ATOM   3422  CB  VAL P 426      24.367  22.114 119.772  0.00  0.00      PROA  
ATOM   3423  CG1 VAL P 426      24.670  23.560 119.419  0.00  0.00      PROA  
ATOM   3424  CG2 VAL P 426      25.480  21.563 120.609  0.00  0.00      PROA  
ATOM   3425  C   VAL P 426      22.009  22.858 119.934  0.00  0.00      PROA  
ATOM   3426  O   VAL P 426      21.696  23.864 120.515  0.00  0.00      PROA  
ATOM   3427  N   ARG P 427      21.482  22.551 118.743  0.00  0.00      PROA  
ATOM   3428  CA  ARG P 427      20.319  23.319 118.212  0.00  0.00      PROA  
ATOM   3429  CB  ARG P 427      20.161  23.145 116.584  0.00  0.00      PROA  
ATOM   3430  CG  ARG P 427      20.019  21.690 116.111  0.00  0.00      PROA  
ATOM   3431  CD  ARG P 427      20.165  21.357 114.552  0.00  0.00      PROA  
ATOM   3432  NE  ARG P 427      20.287  19.893 114.159  0.00  0.00      PROA  
ATOM   3433  CZ  ARG P 427      21.164  19.363 113.384  0.00  0.00      PROA  
ATOM   3434  NH1 ARG P 427      22.096  20.040 112.705  0.00  0.00      PROA  
ATOM   3435  NH2 ARG P 427      21.270  18.100 113.258  0.00  0.00      PROA  
ATOM   3436  C   ARG P 427      18.998  23.246 119.067  0.00  0.00      PROA  
ATOM   3437  O   ARG P 427      18.358  24.289 119.266  0.00  0.00      PROA  
ATOM   3438  N   GLN P 428      18.542  22.089 119.602  0.00  0.00      PROA  
ATOM   3439  CA  GLN P 428      17.457  22.098 120.544  0.00  0.00      PROA  
ATOM   3440  CB  GLN P 428      16.997  20.654 120.920  0.00  0.00      PROA  
ATOM   3441  CG  GLN P 428      16.539  19.834 119.772  0.00  0.00      PROA  
ATOM   3442  CD  GLN P 428      16.353  18.369 120.108  0.00  0.00      PROA  
ATOM   3443  OE1 GLN P 428      15.275  18.148 120.605  0.00  0.00      PROA  
ATOM   3444  NE2 GLN P 428      17.342  17.462 119.911  0.00  0.00      PROA  
ATOM   3445  C   GLN P 428      17.589  22.918 121.861  0.00  0.00      PROA  
ATOM   3446  O   GLN P 428      16.831  23.788 122.177  0.00  0.00      PROA  
ATOM   3447  N   THR P 429      18.800  22.915 122.458  0.00  0.00      PROA  
ATOM   3448  CA  THR P 429      19.193  23.828 123.591  0.00  0.00      PROA  
ATOM   3449  CB  THR P 429      20.668  23.434 124.081  0.00  0.00      PROA  
ATOM   3450  OG1 THR P 429      20.647  22.049 124.531  0.00  0.00      PROA  
ATOM   3451  CG2 THR P 429      21.253  24.234 125.296  0.00  0.00      PROA  
ATOM   3452  C   THR P 429      19.273  25.317 123.118  0.00  0.00      PROA  
ATOM   3453  O   THR P 429      18.933  26.242 123.852  0.00  0.00      PROA  
ATOM   3454  N   SER P 430      19.689  25.582 121.814  0.00  0.00      PROA  
ATOM   3455  CA  SER P 430      19.617  26.881 121.237  0.00  0.00      PROA  
ATOM   3456  CB  SER P 430      20.377  26.942 119.852  0.00  0.00      PROA  
ATOM   3457  OG  SER P 430      20.269  28.035 118.980  0.00  0.00      PROA  
ATOM   3458  C   SER P 430      18.210  27.502 121.062  0.00  0.00      PROA  
ATOM   3459  O   SER P 430      18.070  28.705 121.192  0.00  0.00      PROA  
ATOM   3460  N   ARG P 431      17.235  26.684 120.588  0.00  0.00      PROA  
ATOM   3461  CA  ARG P 431      15.944  27.291 120.315  0.00  0.00      PROA  
ATOM   3462  CB  ARG P 431      15.230  26.663 119.079  0.00  0.00      PROA  
ATOM   3463  CG  ARG P 431      13.675  26.672 119.083  0.00  0.00      PROA  
ATOM   3464  CD  ARG P 431      13.027  27.925 118.499  0.00  0.00      PROA  
ATOM   3465  NE  ARG P 431      11.593  27.798 118.291  0.00  0.00      PROA  
ATOM   3466  CZ  ARG P 431      10.766  28.753 117.896  0.00  0.00      PROA  
ATOM   3467  NH1 ARG P 431      11.118  29.886 117.311  0.00  0.00      PROA  
ATOM   3468  NH2 ARG P 431       9.504  28.617 118.172  0.00  0.00      PROA  
ATOM   3469  C   ARG P 431      15.153  27.308 121.593  0.00  0.00      PROA  
ATOM   3470  O   ARG P 431      14.184  28.071 121.767  0.00  0.00      PROA  
ATOM   3471  N   ASP P 432      15.453  26.473 122.565  0.00  0.00      PROA  
ATOM   3472  CA  ASP P 432      14.842  26.472 123.829  0.00  0.00      PROA  
ATOM   3473  CB  ASP P 432      15.385  25.210 124.630  0.00  0.00      PROA  
ATOM   3474  CG  ASP P 432      14.452  24.900 125.786  0.00  0.00      PROA  
ATOM   3475  OD1 ASP P 432      14.932  24.092 126.633  0.00  0.00      PROA  
ATOM   3476  OD2 ASP P 432      13.360  25.390 125.880  0.00  0.00      PROA  
ATOM   3477  C   ASP P 432      15.003  27.802 124.628  0.00  0.00      PROA  
ATOM   3478  O   ASP P 432      14.067  28.348 125.227  0.00  0.00      PROA  
ATOM   3479  N   ARG P 433      16.227  28.307 124.655  0.00  0.00      PROA  
ATOM   3480  CA  ARG P 433      16.697  29.344 125.595  0.00  0.00      PROA  
ATOM   3481  CB  ARG P 433      18.045  28.915 126.270  0.00  0.00      PROA  
ATOM   3482  CG  ARG P 433      17.875  27.687 127.114  0.00  0.00      PROA  
ATOM   3483  CD  ARG P 433      19.053  27.413 128.080  0.00  0.00      PROA  
ATOM   3484  NE  ARG P 433      18.646  26.062 128.701  0.00  0.00      PROA  
ATOM   3485  CZ  ARG P 433      19.141  25.487 129.812  0.00  0.00      PROA  
ATOM   3486  NH1 ARG P 433      20.181  25.985 130.492  0.00  0.00      PROA  
ATOM   3487  NH2 ARG P 433      18.521  24.454 130.359  0.00  0.00      PROA  
ATOM   3488  C   ARG P 433      16.800  30.673 124.927  0.00  0.00      PROA  
ATOM   3489  O   ARG P 433      16.923  31.711 125.527  0.00  0.00      PROA  
ATOM   3490  N   GLN P 434      16.704  30.779 123.646  0.00  0.00      PROA  
ATOM   3491  CA  GLN P 434      16.623  32.023 122.797  0.00  0.00      PROA  
ATOM   3492  CB  GLN P 434      15.473  32.998 123.303  0.00  0.00      PROA  
ATOM   3493  CG  GLN P 434      14.175  32.400 123.846  0.00  0.00      PROA  
ATOM   3494  CD  GLN P 434      13.642  31.353 122.855  0.00  0.00      PROA  
ATOM   3495  OE1 GLN P 434      14.006  31.217 121.674  0.00  0.00      PROA  
ATOM   3496  NE2 GLN P 434      12.763  30.476 123.427  0.00  0.00      PROA  
ATOM   3497  C   GLN P 434      17.969  32.625 122.527  0.00  0.00      PROA  
ATOM   3498  O   GLN P 434      18.238  33.815 122.618  0.00  0.00      PROA  
ATOM   3499  N   LEU P 435      18.939  31.790 122.083  0.00  0.00      PROA  
ATOM   3500  CA  LEU P 435      20.337  32.106 121.940  0.00  0.00      PROA  
ATOM   3501  CB  LEU P 435      21.100  31.973 123.287  0.00  0.00      PROA  
ATOM   3502  CG  LEU P 435      20.674  30.833 124.300  0.00  0.00      PROA  
ATOM   3503  CD1 LEU P 435      20.920  29.363 123.731  0.00  0.00      PROA  
ATOM   3504  CD2 LEU P 435      21.422  31.062 125.679  0.00  0.00      PROA  
ATOM   3505  C   LEU P 435      20.949  31.377 120.751  0.00  0.00      PROA  
ATOM   3506  O   LEU P 435      20.472  30.381 120.319  0.00  0.00      PROA  
ATOM   3507  N   THR P 436      22.052  31.964 120.210  0.00  0.00      PROA  
ATOM   3508  CA  THR P 436      22.996  31.406 119.195  0.00  0.00      PROA  
ATOM   3509  CB  THR P 436      23.999  32.505 118.776  0.00  0.00      PROA  
ATOM   3510  OG1 THR P 436      24.860  32.175 117.703  0.00  0.00      PROA  
ATOM   3511  CG2 THR P 436      24.951  32.860 119.881  0.00  0.00      PROA  
ATOM   3512  C   THR P 436      23.677  30.086 119.516  0.00  0.00      PROA  
ATOM   3513  O   THR P 436      23.923  29.739 120.663  0.00  0.00      PROA  
ATOM   3514  N   LEU P 437      24.010  29.365 118.447  0.00  0.00      PROA  
ATOM   3515  CA  LEU P 437      24.656  28.064 118.475  0.00  0.00      PROA  
ATOM   3516  CB  LEU P 437      24.944  27.526 117.072  0.00  0.00      PROA  
ATOM   3517  CG  LEU P 437      23.660  27.436 116.136  0.00  0.00      PROA  
ATOM   3518  CD1 LEU P 437      24.153  27.020 114.732  0.00  0.00      PROA  
ATOM   3519  CD2 LEU P 437      22.575  26.416 116.628  0.00  0.00      PROA  
ATOM   3520  C   LEU P 437      25.946  27.765 119.262  0.00  0.00      PROA  
ATOM   3521  O   LEU P 437      25.966  26.878 120.051  0.00  0.00      PROA  
ATOM   3522  N   TRP P 438      26.943  28.724 119.180  0.00  0.00      PROA  
ATOM   3523  CA  TRP P 438      28.147  28.773 120.065  0.00  0.00      PROA  
ATOM   3524  CB  TRP P 438      29.006  29.877 119.469  0.00  0.00      PROA  
ATOM   3525  CG  TRP P 438      30.290  30.147 120.228  0.00  0.00      PROA  
ATOM   3526  CD1 TRP P 438      30.461  31.232 121.048  0.00  0.00      PROA  
ATOM   3527  NE1 TRP P 438      31.735  31.234 121.503  0.00  0.00      PROA  
ATOM   3528  CE2 TRP P 438      32.403  30.179 120.904  0.00  0.00      PROA  
ATOM   3529  CD2 TRP P 438      31.556  29.500 120.014  0.00  0.00      PROA  
ATOM   3530  CE3 TRP P 438      32.010  28.493 119.254  0.00  0.00      PROA  
ATOM   3531  CZ3 TRP P 438      33.408  28.205 119.272  0.00  0.00      PROA  
ATOM   3532  CZ2 TRP P 438      33.730  29.851 121.031  0.00  0.00      PROA  
ATOM   3533  CH2 TRP P 438      34.290  28.895 120.155  0.00  0.00      PROA  
ATOM   3534  C   TRP P 438      27.813  28.945 121.546  0.00  0.00      PROA  
ATOM   3535  O   TRP P 438      28.392  28.255 122.402  0.00  0.00      PROA  
ATOM   3536  N   GLN P 439      26.871  29.900 121.863  0.00  0.00      PROA  
ATOM   3537  CA  GLN P 439      26.318  30.059 123.223  0.00  0.00      PROA  
ATOM   3538  CB  GLN P 439      25.476  31.289 123.523  0.00  0.00      PROA  
ATOM   3539  CG  GLN P 439      26.257  32.619 123.300  0.00  0.00      PROA  
ATOM   3540  CD  GLN P 439      27.445  32.668 124.247  0.00  0.00      PROA  
ATOM   3541  OE1 GLN P 439      28.553  32.255 123.816  0.00  0.00      PROA  
ATOM   3542  NE2 GLN P 439      27.271  33.207 125.431  0.00  0.00      PROA  
ATOM   3543  C   GLN P 439      25.568  28.854 123.679  0.00  0.00      PROA  
ATOM   3544  O   GLN P 439      25.624  28.430 124.813  0.00  0.00      PROA  
ATOM   3545  N   ALA P 440      24.752  28.136 122.900  0.00  0.00      PROA  
ATOM   3546  CA  ALA P 440      24.131  26.863 123.332  0.00  0.00      PROA  
ATOM   3547  CB  ALA P 440      23.213  26.407 122.172  0.00  0.00      PROA  
ATOM   3548  C   ALA P 440      25.074  25.721 123.731  0.00  0.00      PROA  
ATOM   3549  O   ALA P 440      24.918  24.968 124.669  0.00  0.00      PROA  
ATOM   3550  N   CYS P 441      26.207  25.647 123.073  0.00  0.00      PROA  
ATOM   3551  CA  CYS P 441      27.296  24.721 123.404  0.00  0.00      PROA  
ATOM   3552  CB  CYS P 441      28.351  24.947 122.372  0.00  0.00      PROA  
ATOM   3553  SG  CYS P 441      27.899  24.451 120.642  0.00  0.00      PROA  
ATOM   3554  C   CYS P 441      27.810  24.938 124.849  0.00  0.00      PROA  
ATOM   3555  O   CYS P 441      28.187  23.981 125.531  0.00  0.00      PROA  
ATOM   3556  N   ARG P 442      27.913  26.247 125.288  0.00  0.00      PROA  
ATOM   3557  CA  ARG P 442      28.469  26.583 126.584  0.00  0.00      PROA  
ATOM   3558  CB  ARG P 442      28.722  28.124 126.679  0.00  0.00      PROA  
ATOM   3559  CG  ARG P 442      29.451  28.665 127.917  0.00  0.00      PROA  
ATOM   3560  CD  ARG P 442      30.927  28.332 127.933  0.00  0.00      PROA  
ATOM   3561  NE  ARG P 442      31.692  29.167 126.974  0.00  0.00      PROA  
ATOM   3562  CZ  ARG P 442      32.931  28.917 126.623  0.00  0.00      PROA  
ATOM   3563  NH1 ARG P 442      33.658  27.833 126.907  0.00  0.00      PROA  
ATOM   3564  NH2 ARG P 442      33.545  29.891 125.881  0.00  0.00      PROA  
ATOM   3565  C   ARG P 442      27.510  26.217 127.714  0.00  0.00      PROA  
ATOM   3566  O   ARG P 442      27.980  25.726 128.786  0.00  0.00      PROA  
ATOM   3567  N   GLU P 443      26.218  26.294 127.584  0.00  0.00      PROA  
ATOM   3568  CA  GLU P 443      25.220  25.828 128.452  0.00  0.00      PROA  
ATOM   3569  CB  GLU P 443      23.732  26.083 127.940  0.00  0.00      PROA  
ATOM   3570  CG  GLU P 443      23.365  27.635 127.840  0.00  0.00      PROA  
ATOM   3571  CD  GLU P 443      22.979  28.213 129.217  0.00  0.00      PROA  
ATOM   3572  OE1 GLU P 443      23.936  28.894 129.788  0.00  0.00      PROA  
ATOM   3573  OE2 GLU P 443      21.846  28.221 129.739  0.00  0.00      PROA  
ATOM   3574  C   GLU P 443      25.313  24.367 128.755  0.00  0.00      PROA  
ATOM   3575  O   GLU P 443      25.223  23.826 129.834  0.00  0.00      PROA  
ATOM   3576  N   LEU P 444      25.591  23.610 127.658  0.00  0.00      PROA  
ATOM   3577  CA  LEU P 444      25.729  22.162 127.799  0.00  0.00      PROA  
ATOM   3578  CB  LEU P 444      25.587  21.492 126.431  0.00  0.00      PROA  
ATOM   3579  CG  LEU P 444      24.161  21.425 125.830  0.00  0.00      PROA  
ATOM   3580  CD1 LEU P 444      24.152  21.197 124.310  0.00  0.00      PROA  
ATOM   3581  CD2 LEU P 444      23.138  20.525 126.580  0.00  0.00      PROA  
ATOM   3582  C   LEU P 444      27.019  21.768 128.543  0.00  0.00      PROA  
ATOM   3583  O   LEU P 444      26.970  20.831 129.359  0.00  0.00      PROA  
ATOM   3584  N   LEU P 445      28.139  22.552 128.386  0.00  0.00      PROA  
ATOM   3585  CA  LEU P 445      29.320  22.285 129.132  0.00  0.00      PROA  
ATOM   3586  CB  LEU P 445      30.502  22.974 128.505  0.00  0.00      PROA  
ATOM   3587  CG  LEU P 445      30.834  22.569 127.048  0.00  0.00      PROA  
ATOM   3588  CD1 LEU P 445      31.734  23.637 126.389  0.00  0.00      PROA  
ATOM   3589  CD2 LEU P 445      31.328  21.117 127.028  0.00  0.00      PROA  
ATOM   3590  C   LEU P 445      29.130  22.611 130.631  0.00  0.00      PROA  
ATOM   3591  O   LEU P 445      29.604  21.937 131.520  0.00  0.00      PROA  
ATOM   3592  N   GLN P 446      28.399  23.747 130.832  0.00  0.00      PROA  
ATOM   3593  CA  GLN P 446      28.214  24.366 132.057  0.00  0.00      PROA  
ATOM   3594  CB  GLN P 446      27.905  25.916 131.922  0.00  0.00      PROA  
ATOM   3595  CG  GLN P 446      29.126  26.833 131.592  0.00  0.00      PROA  
ATOM   3596  CD  GLN P 446      30.225  26.996 132.637  0.00  0.00      PROA  
ATOM   3597  OE1 GLN P 446      31.333  26.543 132.387  0.00  0.00      PROA  
ATOM   3598  NE2 GLN P 446      29.836  27.527 133.751  0.00  0.00      PROA  
ATOM   3599  C   GLN P 446      27.299  23.695 133.013  0.00  0.00      PROA  
ATOM   3600  O   GLN P 446      27.418  23.831 134.216  0.00  0.00      PROA  
ATOM   3601  N   GLU P 447      26.307  22.924 132.603  0.00  0.00      PROA  
ATOM   3602  CA  GLU P 447      25.634  21.971 133.471  0.00  0.00      PROA  
ATOM   3603  CB  GLU P 447      24.123  21.941 133.048  0.00  0.00      PROA  
ATOM   3604  CG  GLU P 447      23.325  23.239 133.231  0.00  0.00      PROA  
ATOM   3605  CD  GLU P 447      21.815  23.202 133.026  0.00  0.00      PROA  
ATOM   3606  OE1 GLU P 447      21.197  24.175 132.463  0.00  0.00      PROA  
ATOM   3607  OE2 GLU P 447      21.165  22.190 133.394  0.00  0.00      PROA  
ATOM   3608  C   GLU P 447      26.239  20.547 133.383  0.00  0.00      PROA  
ATOM   3609  O   GLU P 447      25.801  19.679 134.074  0.00  0.00      PROA  
ATOM   3610  N   LYS P 448      27.184  20.366 132.510  0.00  0.00      PROA  
ATOM   3611  CA  LYS P 448      27.617  19.010 132.101  0.00  0.00      PROA  
ATOM   3612  CB  LYS P 448      28.453  18.329 133.228  0.00  0.00      PROA  
ATOM   3613  CG  LYS P 448      29.804  19.075 133.517  0.00  0.00      PROA  
ATOM   3614  CD  LYS P 448      30.321  18.694 134.943  0.00  0.00      PROA  
ATOM   3615  CE  LYS P 448      31.494  19.654 135.344  0.00  0.00      PROA  
ATOM   3616  NZ  LYS P 448      32.106  19.143 136.580  0.00  0.00      PROA  
ATOM   3617  C   LYS P 448      26.535  18.065 131.637  0.00  0.00      PROA  
ATOM   3618  O   LYS P 448      26.280  16.992 132.179  0.00  0.00      PROA  
ATOM   3619  N   ALA P 449      25.811  18.402 130.602  0.00  0.00      PROA  
ATOM   3620  CA  ALA P 449      24.817  17.485 130.051  0.00  0.00      PROA  
ATOM   3621  CB  ALA P 449      23.678  18.330 129.707  0.00  0.00      PROA  
ATOM   3622  C   ALA P 449      25.132  16.542 128.864  0.00  0.00      PROA  
ATOM   3623  O   ALA P 449      24.285  15.663 128.484  0.00  0.00      PROA  
ATOM   3624  N   LEU P 450      26.382  16.646 128.288  0.00  0.00      PROA  
ATOM   3625  CA  LEU P 450      26.783  15.577 127.252  0.00  0.00      PROA  
ATOM   3626  CB  LEU P 450      27.354  16.285 125.948  0.00  0.00      PROA  
ATOM   3627  CG  LEU P 450      26.439  16.952 125.014  0.00  0.00      PROA  
ATOM   3628  CD1 LEU P 450      27.180  17.692 123.892  0.00  0.00      PROA  
ATOM   3629  CD2 LEU P 450      25.554  15.918 124.281  0.00  0.00      PROA  
ATOM   3630  C   LEU P 450      27.901  14.703 127.851  0.00  0.00      PROA  
ATOM   3631  O   LEU P 450      28.713  15.203 128.593  0.00  0.00      PROA  
ATOM   3632  N   ALA P 451      27.851  13.403 127.575  0.00  0.00      PROA  
ATOM   3633  CA  ALA P 451      28.993  12.531 127.646  0.00  0.00      PROA  
ATOM   3634  CB  ALA P 451      28.625  11.256 126.875  0.00  0.00      PROA  
ATOM   3635  C   ALA P 451      30.400  13.153 127.318  0.00  0.00      PROA  
ATOM   3636  O   ALA P 451      30.755  13.846 126.383  0.00  0.00      PROA  
ATOM   3637  N   GLY P 452      31.375  12.801 128.230  0.00  0.00      PROA  
ATOM   3638  CA  GLY P 452      32.707  13.297 128.294  0.00  0.00      PROA  
ATOM   3639  C   GLY P 452      33.568  13.320 127.067  0.00  0.00      PROA  
ATOM   3640  O   GLY P 452      34.319  14.258 126.784  0.00  0.00      PROA  
ATOM   3641  N   ARG P 453      33.508  12.261 126.206  0.00  0.00      PROA  
ATOM   3642  CA  ARG P 453      34.167  12.315 124.918  0.00  0.00      PROA  
ATOM   3643  CB  ARG P 453      34.199  10.961 124.216  0.00  0.00      PROA  
ATOM   3644  CG  ARG P 453      32.894  10.323 123.819  0.00  0.00      PROA  
ATOM   3645  CD  ARG P 453      33.103   8.915 123.411  0.00  0.00      PROA  
ATOM   3646  NE  ARG P 453      31.836   8.482 122.687  0.00  0.00      PROA  
ATOM   3647  CZ  ARG P 453      30.747   7.959 123.105  0.00  0.00      PROA  
ATOM   3648  NH1 ARG P 453      30.497   7.375 124.227  0.00  0.00      PROA  
ATOM   3649  NH2 ARG P 453      29.792   7.856 122.197  0.00  0.00      PROA  
ATOM   3650  C   ARG P 453      33.620  13.445 124.060  0.00  0.00      PROA  
ATOM   3651  O   ARG P 453      34.482  14.098 123.520  0.00  0.00      PROA  
ATOM   3652  N   ALA P 454      32.258  13.566 123.927  0.00  0.00      PROA  
ATOM   3653  CA  ALA P 454      31.677  14.640 123.010  0.00  0.00      PROA  
ATOM   3654  CB  ALA P 454      30.179  14.136 122.985  0.00  0.00      PROA  
ATOM   3655  C   ALA P 454      31.850  16.047 123.637  0.00  0.00      PROA  
ATOM   3656  O   ALA P 454      32.204  17.025 122.935  0.00  0.00      PROA  
ATOM   3657  N   ALA P 455      31.809  16.062 125.020  0.00  0.00      PROA  
ATOM   3658  CA  ALA P 455      32.135  17.242 125.824  0.00  0.00      PROA  
ATOM   3659  CB  ALA P 455      31.791  17.080 127.294  0.00  0.00      PROA  
ATOM   3660  C   ALA P 455      33.533  17.724 125.704  0.00  0.00      PROA  
ATOM   3661  O   ALA P 455      33.809  18.916 125.550  0.00  0.00      PROA  
ATOM   3662  N   SER P 456      34.519  16.879 125.786  0.00  0.00      PROA  
ATOM   3663  CA  SER P 456      35.918  17.256 125.584  0.00  0.00      PROA  
ATOM   3664  CB  SER P 456      36.755  16.013 125.875  0.00  0.00      PROA  
ATOM   3665  OG  SER P 456      38.163  16.351 125.865  0.00  0.00      PROA  
ATOM   3666  C   SER P 456      36.181  17.695 124.223  0.00  0.00      PROA  
ATOM   3667  O   SER P 456      36.765  18.723 124.007  0.00  0.00      PROA  
ATOM   3668  N   ALA P 457      35.688  16.949 123.189  0.00  0.00      PROA  
ATOM   3669  CA  ALA P 457      35.714  17.288 121.713  0.00  0.00      PROA  
ATOM   3670  CB  ALA P 457      34.834  16.315 120.928  0.00  0.00      PROA  
ATOM   3671  C   ALA P 457      35.193  18.725 121.416  0.00  0.00      PROA  
ATOM   3672  O   ALA P 457      35.921  19.632 120.903  0.00  0.00      PROA  
ATOM   3673  N   LEU P 458      33.969  19.029 121.974  0.00  0.00      PROA  
ATOM   3674  CA  LEU P 458      33.209  20.273 121.937  0.00  0.00      PROA  
ATOM   3675  CB  LEU P 458      31.870  20.014 122.700  0.00  0.00      PROA  
ATOM   3676  CG  LEU P 458      30.962  21.163 122.834  0.00  0.00      PROA  
ATOM   3677  CD1 LEU P 458      30.626  21.763 121.503  0.00  0.00      PROA  
ATOM   3678  CD2 LEU P 458      29.702  20.863 123.648  0.00  0.00      PROA  
ATOM   3679  C   LEU P 458      34.025  21.332 122.640  0.00  0.00      PROA  
ATOM   3680  O   LEU P 458      34.241  22.417 122.101  0.00  0.00      PROA  
ATOM   3681  N   GLN P 459      34.511  21.147 123.892  0.00  0.00      PROA  
ATOM   3682  CA  GLN P 459      35.185  22.134 124.661  0.00  0.00      PROA  
ATOM   3683  CB  GLN P 459      35.316  21.749 126.163  0.00  0.00      PROA  
ATOM   3684  CG  GLN P 459      36.106  22.612 127.120  0.00  0.00      PROA  
ATOM   3685  CD  GLN P 459      35.699  24.105 127.209  0.00  0.00      PROA  
ATOM   3686  OE1 GLN P 459      35.520  24.605 128.318  0.00  0.00      PROA  
ATOM   3687  NE2 GLN P 459      35.729  24.849 126.115  0.00  0.00      PROA  
ATOM   3688  C   GLN P 459      36.557  22.394 124.043  0.00  0.00      PROA  
ATOM   3689  O   GLN P 459      36.962  23.555 123.962  0.00  0.00      PROA  
ATOM   3690  N   ARG P 460      37.309  21.365 123.640  0.00  0.00      PROA  
ATOM   3691  CA  ARG P 460      38.539  21.620 122.866  0.00  0.00      PROA  
ATOM   3692  CB  ARG P 460      39.407  20.368 122.619  0.00  0.00      PROA  
ATOM   3693  CG  ARG P 460      39.924  19.905 123.973  0.00  0.00      PROA  
ATOM   3694  CD  ARG P 460      40.928  20.807 124.831  0.00  0.00      PROA  
ATOM   3695  NE  ARG P 460      41.890  21.351 123.809  0.00  0.00      PROA  
ATOM   3696  CZ  ARG P 460      42.441  22.557 123.818  0.00  0.00      PROA  
ATOM   3697  NH1 ARG P 460      42.458  23.328 124.897  0.00  0.00      PROA  
ATOM   3698  NH2 ARG P 460      43.043  22.944 122.705  0.00  0.00      PROA  
ATOM   3699  C   ARG P 460      38.368  22.509 121.567  0.00  0.00      PROA  
ATOM   3700  O   ARG P 460      39.201  23.418 121.360  0.00  0.00      PROA  
ATOM   3701  N   PHE P 461      37.322  22.237 120.670  0.00  0.00      PROA  
ATOM   3702  CA  PHE P 461      37.019  23.090 119.495  0.00  0.00      PROA  
ATOM   3703  CB  PHE P 461      35.999  22.405 118.606  0.00  0.00      PROA  
ATOM   3704  CG  PHE P 461      35.432  23.261 117.503  0.00  0.00      PROA  
ATOM   3705  CD1 PHE P 461      34.239  24.023 117.557  0.00  0.00      PROA  
ATOM   3706  CE1 PHE P 461      33.964  25.004 116.542  0.00  0.00      PROA  
ATOM   3707  CZ  PHE P 461      34.883  25.232 115.552  0.00  0.00      PROA  
ATOM   3708  CD2 PHE P 461      36.357  23.592 116.494  0.00  0.00      PROA  
ATOM   3709  CE2 PHE P 461      36.157  24.606 115.554  0.00  0.00      PROA  
ATOM   3710  C   PHE P 461      36.706  24.549 119.885  0.00  0.00      PROA  
ATOM   3711  O   PHE P 461      37.309  25.458 119.422  0.00  0.00      PROA  
ATOM   3712  N   MET P 462      35.927  24.727 120.953  0.00  0.00      PROA  
ATOM   3713  CA  MET P 462      35.709  26.044 121.664  0.00  0.00      PROA  
ATOM   3714  CB  MET P 462      34.499  26.091 122.726  0.00  0.00      PROA  
ATOM   3715  CG  MET P 462      33.152  25.656 122.074  0.00  0.00      PROA  
ATOM   3716  SD  MET P 462      31.758  25.847 123.201  0.00  0.00      PROA  
ATOM   3717  CE  MET P 462      31.645  27.602 123.006  0.00  0.00      PROA  
ATOM   3718  C   MET P 462      36.929  26.761 122.209  0.00  0.00      PROA  
ATOM   3719  O   MET P 462      37.044  27.991 122.213  0.00  0.00      PROA  
ATOM   3720  N   GLU P 463      37.949  26.023 122.637  0.00  0.00      PROA  
ATOM   3721  CA  GLU P 463      39.202  26.592 123.016  0.00  0.00      PROA  
ATOM   3722  CB  GLU P 463      40.087  25.666 123.844  0.00  0.00      PROA  
ATOM   3723  CG  GLU P 463      39.567  25.516 125.288  0.00  0.00      PROA  
ATOM   3724  CD  GLU P 463      39.726  26.650 126.318  0.00  0.00      PROA  
ATOM   3725  OE1 GLU P 463      40.491  26.387 127.344  0.00  0.00      PROA  
ATOM   3726  OE2 GLU P 463      39.290  27.806 126.052  0.00  0.00      PROA  
ATOM   3727  C   GLU P 463      40.002  27.215 121.882  0.00  0.00      PROA  
ATOM   3728  O   GLU P 463      40.649  28.222 122.051  0.00  0.00      PROA  
ATOM   3729  N   LEU P 464      39.949  26.576 120.647  0.00  0.00      PROA  
ATOM   3730  CA  LEU P 464      40.790  26.919 119.510  0.00  0.00      PROA  
ATOM   3731  CB  LEU P 464      40.698  25.794 118.420  0.00  0.00      PROA  
ATOM   3732  CG  LEU P 464      41.476  26.037 117.078  0.00  0.00      PROA  
ATOM   3733  CD1 LEU P 464      43.054  26.102 117.328  0.00  0.00      PROA  
ATOM   3734  CD2 LEU P 464      41.113  24.907 116.117  0.00  0.00      PROA  
ATOM   3735  C   LEU P 464      40.504  28.212 118.941  0.00  0.00      PROA  
ATOM   3736  O   LEU P 464      41.293  29.072 118.697  0.00  0.00      PROA  
ATOM   3737  N   ILE P 465      39.154  28.453 118.708  0.00  0.00      PROA  
ATOM   3738  CA  ILE P 465      38.598  29.653 118.017  0.00  0.00      PROA  
ATOM   3739  CB  ILE P 465      37.072  29.520 117.671  0.00  0.00      PROA  
ATOM   3740  CG2 ILE P 465      36.622  30.885 117.036  0.00  0.00      PROA  
ATOM   3741  CG1 ILE P 465      36.852  28.331 116.670  0.00  0.00      PROA  
ATOM   3742  CD  ILE P 465      37.962  28.199 115.518  0.00  0.00      PROA  
ATOM   3743  C   ILE P 465      38.893  30.913 118.737  0.00  0.00      PROA  
ATOM   3744  O   ILE P 465      39.223  31.988 118.270  0.00  0.00      PROA  
ATOM   3745  N   ASP P 466      38.958  30.925 120.052  0.00  0.00      PROA  
ATOM   3746  CA  ASP P 466      39.344  32.006 120.961  0.00  0.00      PROA  
ATOM   3747  CB  ASP P 466      38.674  31.760 122.425  0.00  0.00      PROA  
ATOM   3748  CG  ASP P 466      37.195  32.203 122.431  0.00  0.00      PROA  
ATOM   3749  OD1 ASP P 466      36.536  31.983 123.540  0.00  0.00      PROA  
ATOM   3750  OD2 ASP P 466      36.617  32.673 121.480  0.00  0.00      PROA  
ATOM   3751  C   ASP P 466      40.899  32.098 121.016  0.00  0.00      PROA  
ATOM   3752  O   ASP P 466      41.426  33.206 120.880  0.00  0.00      PROA  
ATOM   3753  N   ALA P 467      41.580  30.978 121.215  0.00  0.00      PROA  
ATOM   3754  CA  ALA P 467      43.030  30.987 121.056  0.00  0.00      PROA  
ATOM   3755  CB  ALA P 467      43.477  29.516 121.268  0.00  0.00      PROA  
ATOM   3756  C   ALA P 467      43.524  31.663 119.755  0.00  0.00      PROA  
ATOM   3757  O   ALA P 467      44.490  32.440 119.830  0.00  0.00      PROA  
ATOM   3758  N   LEU P 468      42.982  31.360 118.563  0.00  0.00      PROA  
ATOM   3759  CA  LEU P 468      43.298  31.855 117.246  0.00  0.00      PROA  
ATOM   3760  CB  LEU P 468      42.494  30.984 116.224  0.00  0.00      PROA  
ATOM   3761  CG  LEU P 468      42.845  31.274 114.774  0.00  0.00      PROA  
ATOM   3762  CD1 LEU P 468      44.353  31.577 114.578  0.00  0.00      PROA  
ATOM   3763  CD2 LEU P 468      42.320  30.092 113.931  0.00  0.00      PROA  
ATOM   3764  C   LEU P 468      42.942  33.308 117.204  0.00  0.00      PROA  
ATOM   3765  O   LEU P 468      43.734  34.118 116.724  0.00  0.00      PROA  
ATOM   3766  N   ALA P 469      41.746  33.762 117.702  0.00  0.00      PROA  
ATOM   3767  CA  ALA P 469      41.265  35.116 117.670  0.00  0.00      PROA  
ATOM   3768  CB  ALA P 469      39.770  35.129 118.048  0.00  0.00      PROA  
ATOM   3769  C   ALA P 469      42.046  36.149 118.507  0.00  0.00      PROA  
ATOM   3770  O   ALA P 469      42.313  37.218 117.978  0.00  0.00      PROA  
ATOM   3771  N   GLN P 470      42.446  35.767 119.733  0.00  0.00      PROA  
ATOM   3772  CA  GLN P 470      43.308  36.503 120.589  0.00  0.00      PROA  
ATOM   3773  CB  GLN P 470      43.617  35.515 121.843  0.00  0.00      PROA  
ATOM   3774  CG  GLN P 470      44.727  35.832 122.705  0.00  0.00      PROA  
ATOM   3775  CD  GLN P 470      45.080  34.730 123.744  0.00  0.00      PROA  
ATOM   3776  OE1 GLN P 470      45.797  33.770 123.459  0.00  0.00      PROA  
ATOM   3777  NE2 GLN P 470      44.400  34.811 124.918  0.00  0.00      PROA  
ATOM   3778  C   GLN P 470      44.650  36.949 120.041  0.00  0.00      PROA  
ATOM   3779  O   GLN P 470      45.051  38.084 120.273  0.00  0.00      PROA  
ATOM   3780  N   GLU P 471      45.350  36.038 119.364  0.00  0.00      PROA  
ATOM   3781  CA  GLU P 471      46.765  36.249 119.060  0.00  0.00      PROA  
ATOM   3782  CB  GLU P 471      47.700  35.016 118.926  0.00  0.00      PROA  
ATOM   3783  CG  GLU P 471      47.827  34.243 120.260  0.00  0.00      PROA  
ATOM   3784  CD  GLU P 471      49.067  33.312 120.266  0.00  0.00      PROA  
ATOM   3785  OE1 GLU P 471      49.020  32.283 119.531  0.00  0.00      PROA  
ATOM   3786  OE2 GLU P 471      49.947  33.467 121.091  0.00  0.00      PROA  
ATOM   3787  C   GLU P 471      46.937  37.152 117.849  0.00  0.00      PROA  
ATOM   3788  O   GLU P 471      47.986  37.754 117.626  0.00  0.00      PROA  
ATOM   3789  N   THR P 472      45.858  37.278 117.066  0.00  0.00      PROA  
ATOM   3790  CA  THR P 472      46.058  37.763 115.756  0.00  0.00      PROA  
ATOM   3791  CB  THR P 472      45.339  36.859 114.734  0.00  0.00      PROA  
ATOM   3792  OG1 THR P 472      43.999  36.505 115.089  0.00  0.00      PROA  
ATOM   3793  CG2 THR P 472      46.088  35.504 114.680  0.00  0.00      PROA  
ATOM   3794  C   THR P 472      45.692  39.184 115.604  0.00  0.00      PROA  
ATOM   3795  O   THR P 472      45.728  39.757 114.523  0.00  0.00      PROA  
ATOM   3796  N   CYS P 473      45.379  39.904 116.766  0.00  0.00      PROA  
ATOM   3797  CA  CYS P 473      44.764  41.304 116.788  0.00  0.00      PROA  
ATOM   3798  CB  CYS P 473      44.429  41.811 118.267  0.00  0.00      PROA  
ATOM   3799  SG  CYS P 473      45.724  41.370 119.477  0.00  0.00      PROA  
ATOM   3800  C   CYS P 473      45.705  42.294 116.117  0.00  0.00      PROA  
ATOM   3801  O   CYS P 473      45.191  43.057 115.276  0.00  0.00      PROA  
ATOM   3802  N   ASP P 474      47.066  42.126 116.393  0.00  0.00      PROA  
ATOM   3803  CA  ASP P 474      48.047  43.117 115.896  0.00  0.00      PROA  
ATOM   3804  CB  ASP P 474      49.193  43.162 116.959  0.00  0.00      PROA  
ATOM   3805  CG  ASP P 474      48.725  43.817 118.248  0.00  0.00      PROA  
ATOM   3806  OD1 ASP P 474      47.729  44.615 118.141  0.00  0.00      PROA  
ATOM   3807  OD2 ASP P 474      49.337  43.587 119.317  0.00  0.00      PROA  
ATOM   3808  C   ASP P 474      48.692  42.907 114.556  0.00  0.00      PROA  
ATOM   3809  O   ASP P 474      49.528  43.678 114.092  0.00  0.00      PROA  
ATOM   3810  N   MET P 475      48.329  41.948 113.794  0.00  0.00      PROA  
ATOM   3811  CA  MET P 475      48.990  41.551 112.618  0.00  0.00      PROA  
ATOM   3812  CB  MET P 475      48.815  39.979 112.393  0.00  0.00      PROA  
ATOM   3813  CG  MET P 475      49.613  39.192 113.532  0.00  0.00      PROA  
ATOM   3814  SD  MET P 475      49.255  37.437 113.145  0.00  0.00      PROA  
ATOM   3815  CE  MET P 475      49.956  36.723 114.719  0.00  0.00      PROA  
ATOM   3816  C   MET P 475      48.400  42.221 111.359  0.00  0.00      PROA  
ATOM   3817  O   MET P 475      47.196  42.576 111.259  0.00  0.00      PROA  
ATOM   3818  N   PRO P 476      49.327  42.334 110.342  0.00  0.00      PROA  
ATOM   3819  CD  PRO P 476      50.812  42.192 110.409  0.00  0.00      PROA  
ATOM   3820  CA  PRO P 476      48.896  42.683 108.960  0.00  0.00      PROA  
ATOM   3821  CB  PRO P 476      50.154  42.660 108.125  0.00  0.00      PROA  
ATOM   3822  CG  PRO P 476      51.295  42.757 109.128  0.00  0.00      PROA  
ATOM   3823  C   PRO P 476      47.709  41.846 108.299  0.00  0.00      PROA  
ATOM   3824  O   PRO P 476      47.515  40.662 108.569  0.00  0.00      PROA  
ATOM   3825  N   LEU P 477      46.905  42.458 107.405  0.00  0.00      PROA  
ATOM   3826  CA  LEU P 477      45.677  41.763 106.898  0.00  0.00      PROA  
ATOM   3827  CB  LEU P 477      44.685  42.812 106.332  0.00  0.00      PROA  
ATOM   3828  CG  LEU P 477      43.395  42.434 105.651  0.00  0.00      PROA  
ATOM   3829  CD1 LEU P 477      42.476  41.742 106.706  0.00  0.00      PROA  
ATOM   3830  CD2 LEU P 477      42.683  43.601 104.990  0.00  0.00      PROA  
ATOM   3831  C   LEU P 477      45.853  40.462 106.138  0.00  0.00      PROA  
ATOM   3832  O   LEU P 477      45.181  39.496 106.399  0.00  0.00      PROA  
ATOM   3833  N   HSE P 478      46.856  40.434 105.217  0.00  0.00      PROA  
ATOM   3834  CA  HSE P 478      47.243  39.295 104.421  0.00  0.00      PROA  
ATOM   3835  CB  HSE P 478      48.166  39.757 103.244  0.00  0.00      PROA  
ATOM   3836  ND1 HSE P 478      49.997  40.888 104.509  0.00  0.00      PROA  
ATOM   3837  CG  HSE P 478      49.644  40.051 103.502  0.00  0.00      PROA  
ATOM   3838  CE1 HSE P 478      51.296  40.834 104.566  0.00  0.00      PROA  
ATOM   3839  NE2 HSE P 478      51.856  40.037 103.578  0.00  0.00      PROA  
ATOM   3840  CD2 HSE P 478      50.765  39.457 102.923  0.00  0.00      PROA  
ATOM   3841  C   HSE P 478      47.895  38.150 105.243  0.00  0.00      PROA  
ATOM   3842  O   HSE P 478      47.758  36.976 104.918  0.00  0.00      PROA  
ATOM   3843  N   VAL P 479      48.602  38.460 106.334  0.00  0.00      PROA  
ATOM   3844  CA  VAL P 479      49.047  37.485 107.364  0.00  0.00      PROA  
ATOM   3845  CB  VAL P 479      50.060  38.131 108.282  0.00  0.00      PROA  
ATOM   3846  CG1 VAL P 479      50.396  37.137 109.346  0.00  0.00      PROA  
ATOM   3847  CG2 VAL P 479      51.288  38.523 107.385  0.00  0.00      PROA  
ATOM   3848  C   VAL P 479      47.855  36.927 108.232  0.00  0.00      PROA  
ATOM   3849  O   VAL P 479      47.728  35.680 108.375  0.00  0.00      PROA  
ATOM   3850  N   GLN P 480      46.840  37.739 108.608  0.00  0.00      PROA  
ATOM   3851  CA  GLN P 480      45.706  37.287 109.324  0.00  0.00      PROA  
ATOM   3852  CB  GLN P 480      44.903  38.499 109.802  0.00  0.00      PROA  
ATOM   3853  CG  GLN P 480      45.421  39.174 111.066  0.00  0.00      PROA  
ATOM   3854  CD  GLN P 480      44.436  40.269 111.586  0.00  0.00      PROA  
ATOM   3855  OE1 GLN P 480      43.414  39.877 112.198  0.00  0.00      PROA  
ATOM   3856  NE2 GLN P 480      44.566  41.567 111.248  0.00  0.00      PROA  
ATOM   3857  C   GLN P 480      44.871  36.302 108.547  0.00  0.00      PROA  
ATOM   3858  O   GLN P 480      44.437  35.372 109.162  0.00  0.00      PROA  
ATOM   3859  N   THR P 481      44.658  36.412 107.225  0.00  0.00      PROA  
ATOM   3860  CA  THR P 481      44.075  35.397 106.390  0.00  0.00      PROA  
ATOM   3861  CB  THR P 481      43.708  35.854 105.000  0.00  0.00      PROA  
ATOM   3862  OG1 THR P 481      44.772  36.482 104.260  0.00  0.00      PROA  
ATOM   3863  CG2 THR P 481      42.612  36.961 105.129  0.00  0.00      PROA  
ATOM   3864  C   THR P 481      44.804  34.066 106.343  0.00  0.00      PROA  
ATOM   3865  O   THR P 481      44.202  33.041 106.619  0.00  0.00      PROA  
ATOM   3866  N   ASP P 482      46.088  34.069 106.001  0.00  0.00      PROA  
ATOM   3867  CA  ASP P 482      47.070  32.961 105.990  0.00  0.00      PROA  
ATOM   3868  CB  ASP P 482      48.363  33.597 105.407  0.00  0.00      PROA  
ATOM   3869  CG  ASP P 482      49.450  32.568 105.061  0.00  0.00      PROA  
ATOM   3870  OD1 ASP P 482      50.625  33.025 105.062  0.00  0.00      PROA  
ATOM   3871  OD2 ASP P 482      49.207  31.335 104.900  0.00  0.00      PROA  
ATOM   3872  C   ASP P 482      47.137  32.182 107.300  0.00  0.00      PROA  
ATOM   3873  O   ASP P 482      47.012  30.929 107.217  0.00  0.00      PROA  
ATOM   3874  N   ARG P 483      47.213  32.850 108.455  0.00  0.00      PROA  
ATOM   3875  CA  ARG P 483      47.022  32.243 109.768  0.00  0.00      PROA  
ATOM   3876  CB  ARG P 483      47.478  33.195 110.904  0.00  0.00      PROA  
ATOM   3877  CG  ARG P 483      49.044  33.587 110.747  0.00  0.00      PROA  
ATOM   3878  CD  ARG P 483      49.946  32.316 111.004  0.00  0.00      PROA  
ATOM   3879  NE  ARG P 483      49.679  31.736 112.359  0.00  0.00      PROA  
ATOM   3880  CZ  ARG P 483      50.053  32.306 113.481  0.00  0.00      PROA  
ATOM   3881  NH1 ARG P 483      50.903  33.304 113.567  0.00  0.00      PROA  
ATOM   3882  NH2 ARG P 483      49.537  31.778 114.597  0.00  0.00      PROA  
ATOM   3883  C   ARG P 483      45.776  31.498 110.057  0.00  0.00      PROA  
ATOM   3884  O   ARG P 483      45.900  30.380 110.473  0.00  0.00      PROA  
ATOM   3885  N   VAL P 484      44.633  32.099 109.848  0.00  0.00      PROA  
ATOM   3886  CA  VAL P 484      43.357  31.541 110.083  0.00  0.00      PROA  
ATOM   3887  CB  VAL P 484      42.277  32.615 110.113  0.00  0.00      PROA  
ATOM   3888  CG1 VAL P 484      40.867  32.015 110.115  0.00  0.00      PROA  
ATOM   3889  CG2 VAL P 484      42.590  33.643 111.201  0.00  0.00      PROA  
ATOM   3890  C   VAL P 484      43.107  30.356 109.149  0.00  0.00      PROA  
ATOM   3891  O   VAL P 484      42.624  29.335 109.640  0.00  0.00      PROA  
ATOM   3892  N   ILE P 485      43.448  30.398 107.830  0.00  0.00      PROA  
ATOM   3893  CA  ILE P 485      43.355  29.171 106.975  0.00  0.00      PROA  
ATOM   3894  CB  ILE P 485      43.393  29.532 105.470  0.00  0.00      PROA  
ATOM   3895  CG2 ILE P 485      43.380  28.260 104.557  0.00  0.00      PROA  
ATOM   3896  CG1 ILE P 485      42.193  30.465 105.073  0.00  0.00      PROA  
ATOM   3897  CD  ILE P 485      42.463  31.228 103.767  0.00  0.00      PROA  
ATOM   3898  C   ILE P 485      44.178  28.020 107.471  0.00  0.00      PROA  
ATOM   3899  O   ILE P 485      43.636  26.898 107.348  0.00  0.00      PROA  
ATOM   3900  N   LYS P 486      45.392  28.135 107.991  0.00  0.00      PROA  
ATOM   3901  CA  LYS P 486      46.169  27.042 108.450  0.00  0.00      PROA  
ATOM   3902  CB  LYS P 486      47.699  27.177 108.228  0.00  0.00      PROA  
ATOM   3903  CG  LYS P 486      48.658  26.084 108.711  0.00  0.00      PROA  
ATOM   3904  CD  LYS P 486      50.130  26.295 108.363  0.00  0.00      PROA  
ATOM   3905  CE  LYS P 486      51.075  25.150 108.856  0.00  0.00      PROA  
ATOM   3906  NZ  LYS P 486      50.734  23.839 108.178  0.00  0.00      PROA  
ATOM   3907  C   LYS P 486      45.877  26.597 109.892  0.00  0.00      PROA  
ATOM   3908  O   LYS P 486      45.723  25.425 110.150  0.00  0.00      PROA  
ATOM   3909  N   ASP P 487      45.762  27.539 110.906  0.00  0.00      PROA  
ATOM   3910  CA  ASP P 487      45.654  27.242 112.318  0.00  0.00      PROA  
ATOM   3911  CB  ASP P 487      45.980  28.511 113.171  0.00  0.00      PROA  
ATOM   3912  CG  ASP P 487      47.351  29.114 112.938  0.00  0.00      PROA  
ATOM   3913  OD1 ASP P 487      48.155  28.508 112.191  0.00  0.00      PROA  
ATOM   3914  OD2 ASP P 487      47.617  30.121 113.646  0.00  0.00      PROA  
ATOM   3915  C   ASP P 487      44.217  26.944 112.799  0.00  0.00      PROA  
ATOM   3916  O   ASP P 487      44.010  26.606 113.966  0.00  0.00      PROA  
ATOM   3917  N   SER P 488      43.275  27.148 111.856  0.00  0.00      PROA  
ATOM   3918  CA  SER P 488      41.923  26.560 111.842  0.00  0.00      PROA  
ATOM   3919  CB  SER P 488      40.919  27.167 110.751  0.00  0.00      PROA  
ATOM   3920  OG  SER P 488      41.377  27.071 109.379  0.00  0.00      PROA  
ATOM   3921  C   SER P 488      41.845  25.075 111.552  0.00  0.00      PROA  
ATOM   3922  O   SER P 488      41.019  24.371 112.072  0.00  0.00      PROA  
ATOM   3923  N   GLY P 489      42.778  24.627 110.727  0.00  0.00      PROA  
ATOM   3924  CA  GLY P 489      42.955  23.169 110.515  0.00  0.00      PROA  
ATOM   3925  C   GLY P 489      42.388  22.806 109.161  0.00  0.00      PROA  
ATOM   3926  O   GLY P 489      42.651  21.748 108.633  0.00  0.00      PROA  
ATOM   3927  N   LEU P 490      41.746  23.788 108.532  0.00  0.00      PROA  
ATOM   3928  CA  LEU P 490      41.202  23.736 107.227  0.00  0.00      PROA  
ATOM   3929  CB  LEU P 490      40.421  25.029 106.957  0.00  0.00      PROA  
ATOM   3930  CG  LEU P 490      39.600  25.152 105.704  0.00  0.00      PROA  
ATOM   3931  CD1 LEU P 490      38.427  24.216 105.814  0.00  0.00      PROA  
ATOM   3932  CD2 LEU P 490      39.028  26.571 105.566  0.00  0.00      PROA  
ATOM   3933  C   LEU P 490      42.153  23.451 106.104  0.00  0.00      PROA  
ATOM   3934  O   LEU P 490      41.873  22.685 105.183  0.00  0.00      PROA  
ATOM   3935  N   ARG P 491      43.353  24.010 106.174  0.00  0.00      PROA  
ATOM   3936  CA  ARG P 491      44.415  23.743 105.253  0.00  0.00      PROA  
ATOM   3937  CB  ARG P 491      45.635  24.581 105.798  0.00  0.00      PROA  
ATOM   3938  CG  ARG P 491      46.959  24.206 104.999  0.00  0.00      PROA  
ATOM   3939  CD  ARG P 491      47.078  25.102 103.737  0.00  0.00      PROA  
ATOM   3940  NE  ARG P 491      48.383  24.793 103.084  0.00  0.00      PROA  
ATOM   3941  CZ  ARG P 491      48.791  25.305 101.892  0.00  0.00      PROA  
ATOM   3942  NH1 ARG P 491      48.314  26.429 101.354  0.00  0.00      PROA  
ATOM   3943  NH2 ARG P 491      49.864  24.734 101.368  0.00  0.00      PROA  
ATOM   3944  C   ARG P 491      44.820  22.252 105.063  0.00  0.00      PROA  
ATOM   3945  O   ARG P 491      44.942  21.697 103.916  0.00  0.00      PROA  
ATOM   3946  N   THR P 492      44.942  21.617 106.213  0.00  0.00      PROA  
ATOM   3947  CA  THR P 492      45.407  20.254 106.463  0.00  0.00      PROA  
ATOM   3948  CB  THR P 492      45.411  20.131 107.912  0.00  0.00      PROA  
ATOM   3949  OG1 THR P 492      46.134  21.219 108.549  0.00  0.00      PROA  
ATOM   3950  CG2 THR P 492      46.041  18.832 108.405  0.00  0.00      PROA  
ATOM   3951  C   THR P 492      44.624  19.183 105.740  0.00  0.00      PROA  
ATOM   3952  O   THR P 492      45.169  18.279 105.128  0.00  0.00      PROA  
ATOM   3953  N   MET P 493      43.315  19.145 105.803  0.00  0.00      PROA  
ATOM   3954  CA  MET P 493      42.511  18.162 105.065  0.00  0.00      PROA  
ATOM   3955  CB  MET P 493      40.916  18.222 105.322  0.00  0.00      PROA  
ATOM   3956  CG  MET P 493      40.355  19.618 105.212  0.00  0.00      PROA  
ATOM   3957  SD  MET P 493      38.634  19.729 105.772  0.00  0.00      PROA  
ATOM   3958  CE  MET P 493      37.741  18.430 104.848  0.00  0.00      PROA  
ATOM   3959  C   MET P 493      42.798  18.293 103.575  0.00  0.00      PROA  
ATOM   3960  O   MET P 493      43.019  17.266 102.957  0.00  0.00      PROA  
ATOM   3961  N   TYR P 494      42.878  19.488 102.935  0.00  0.00      PROA  
ATOM   3962  CA  TYR P 494      43.293  19.646 101.525  0.00  0.00      PROA  
ATOM   3963  CB  TYR P 494      42.928  21.082 101.050  0.00  0.00      PROA  
ATOM   3964  CG  TYR P 494      41.341  21.134 101.085  0.00  0.00      PROA  
ATOM   3965  CD1 TYR P 494      40.647  20.237 100.235  0.00  0.00      PROA  
ATOM   3966  CE1 TYR P 494      39.281  20.077 100.421  0.00  0.00      PROA  
ATOM   3967  CZ  TYR P 494      38.594  20.919 101.336  0.00  0.00      PROA  
ATOM   3968  OH  TYR P 494      37.246  20.821 101.492  0.00  0.00      PROA  
ATOM   3969  CD2 TYR P 494      40.619  21.962 102.020  0.00  0.00      PROA  
ATOM   3970  CE2 TYR P 494      39.261  21.851 102.176  0.00  0.00      PROA  
ATOM   3971  C   TYR P 494      44.740  19.254 101.208  0.00  0.00      PROA  
ATOM   3972  O   TYR P 494      45.153  18.664 100.184  0.00  0.00      PROA  
ATOM   3973  N   GLU P 495      45.611  19.499 102.192  0.00  0.00      PROA  
ATOM   3974  CA  GLU P 495      46.968  18.979 102.136  0.00  0.00      PROA  
ATOM   3975  CB  GLU P 495      47.893  19.423 103.254  0.00  0.00      PROA  
ATOM   3976  CG  GLU P 495      48.229  20.921 103.089  0.00  0.00      PROA  
ATOM   3977  CD  GLU P 495      49.129  21.529 104.121  0.00  0.00      PROA  
ATOM   3978  OE1 GLU P 495      49.760  22.573 103.697  0.00  0.00      PROA  
ATOM   3979  OE2 GLU P 495      49.366  21.033 105.264  0.00  0.00      PROA  
ATOM   3980  C   GLU P 495      47.149  17.387 102.117  0.00  0.00      PROA  
ATOM   3981  O   GLU P 495      47.994  16.834 101.360  0.00  0.00      PROA  
ATOM   3982  N   GLN P 496      46.372  16.661 102.977  0.00  0.00      PROA  
ATOM   3983  CA  GLN P 496      46.580  15.204 103.101  0.00  0.00      PROA  
ATOM   3984  CB  GLN P 496      46.150  14.705 104.465  0.00  0.00      PROA  
ATOM   3985  CG  GLN P 496      47.037  15.238 105.684  0.00  0.00      PROA  
ATOM   3986  CD  GLN P 496      48.540  15.225 105.443  0.00  0.00      PROA  
ATOM   3987  OE1 GLN P 496      49.184  16.033 104.866  0.00  0.00      PROA  
ATOM   3988  NE2 GLN P 496      49.101  14.047 105.804  0.00  0.00      PROA  
ATOM   3989  C   GLN P 496      45.619  14.494 102.138  0.00  0.00      PROA  
ATOM   3990  O   GLN P 496      45.678  13.242 102.019  0.00  0.00      PROA  
ATOM   3991  N   GLU P 497      44.806  15.249 101.338  0.00  0.00      PROA  
ATOM   3992  CA  GLU P 497      43.964  14.737 100.242  0.00  0.00      PROA  
ATOM   3993  CB  GLU P 497      42.677  15.634  99.992  0.00  0.00      PROA  
ATOM   3994  CG  GLU P 497      41.773  15.341  98.756  0.00  0.00      PROA  
ATOM   3995  CD  GLU P 497      41.083  14.006  98.812  0.00  0.00      PROA  
ATOM   3996  OE1 GLU P 497      41.710  12.912  98.654  0.00  0.00      PROA  
ATOM   3997  OE2 GLU P 497      39.802  14.056  99.024  0.00  0.00      PROA  
ATOM   3998  C   GLU P 497      44.820  14.456  98.987  0.00  0.00      PROA  
ATOM   3999  O   GLU P 497      45.852  15.013  98.792  0.00  0.00      PROA  
ATOM   4000  N   LYS P 498      44.316  13.470  98.171  0.00  0.00      PROA  
ATOM   4001  CA  LYS P 498      44.942  13.023  96.874  0.00  0.00      PROA  
ATOM   4002  CB  LYS P 498      44.232  11.764  96.373  0.00  0.00      PROA  
ATOM   4003  CG  LYS P 498      44.289  10.595  97.347  0.00  0.00      PROA  
ATOM   4004  CD  LYS P 498      45.682  10.071  97.500  0.00  0.00      PROA  
ATOM   4005  CE  LYS P 498      45.854   8.680  98.240  0.00  0.00      PROA  
ATOM   4006  NZ  LYS P 498      45.384   7.556  97.385  0.00  0.00      PROA  
ATOM   4007  C   LYS P 498      45.048  14.055  95.786  0.00  0.00      PROA  
ATOM   4008  O   LYS P 498      44.410  15.066  95.824  0.00  0.00      PROA  
ATOM   4009  N   GLY P 499      45.995  13.943  94.812  0.00  0.00      PROA  
ATOM   4010  CA  GLY P 499      46.044  14.672  93.549  0.00  0.00      PROA  
ATOM   4011  C   GLY P 499      45.349  16.009  93.396  0.00  0.00      PROA  
ATOM   4012  O   GLY P 499      45.587  16.954  94.137  0.00  0.00      PROA  
ATOM   4013  N   GLU P 500      44.428  16.168  92.369  0.00  0.00      PROA  
ATOM   4014  CA  GLU P 500      43.723  17.318  91.995  0.00  0.00      PROA  
ATOM   4015  CB  GLU P 500      43.108  17.003  90.648  0.00  0.00      PROA  
ATOM   4016  CG  GLU P 500      41.807  16.224  90.491  0.00  0.00      PROA  
ATOM   4017  CD  GLU P 500      41.427  15.934  88.985  0.00  0.00      PROA  
ATOM   4018  OE1 GLU P 500      41.666  14.864  88.467  0.00  0.00      PROA  
ATOM   4019  OE2 GLU P 500      40.985  16.872  88.319  0.00  0.00      PROA  
ATOM   4020  C   GLU P 500      42.632  17.653  93.051  0.00  0.00      PROA  
ATOM   4021  O   GLU P 500      42.330  18.818  93.366  0.00  0.00      PROA  
ATOM   4022  N   LYS P 501      42.045  16.644  93.703  0.00  0.00      PROA  
ATOM   4023  CA  LYS P 501      41.143  16.796  94.870  0.00  0.00      PROA  
ATOM   4024  CB  LYS P 501      40.701  15.389  95.274  0.00  0.00      PROA  
ATOM   4025  CG  LYS P 501      39.969  14.552  94.249  0.00  0.00      PROA  
ATOM   4026  CD  LYS P 501      38.588  15.105  93.771  0.00  0.00      PROA  
ATOM   4027  CE  LYS P 501      37.643  14.177  93.001  0.00  0.00      PROA  
ATOM   4028  NZ  LYS P 501      37.078  13.148  93.810  0.00  0.00      PROA  
ATOM   4029  C   LYS P 501      41.734  17.653  95.999  0.00  0.00      PROA  
ATOM   4030  O   LYS P 501      40.994  18.507  96.548  0.00  0.00      PROA  
ATOM   4031  N   GLY P 502      43.051  17.544  96.293  0.00  0.00      PROA  
ATOM   4032  CA  GLY P 502      43.620  18.499  97.253  0.00  0.00      PROA  
ATOM   4033  C   GLY P 502      44.278  19.752  96.677  0.00  0.00      PROA  
ATOM   4034  O   GLY P 502      44.042  20.834  97.127  0.00  0.00      PROA  
ATOM   4035  N   GLN P 503      45.087  19.570  95.619  0.00  0.00      PROA  
ATOM   4036  CA  GLN P 503      45.929  20.574  95.079  0.00  0.00      PROA  
ATOM   4037  CB  GLN P 503      46.828  20.038  93.976  0.00  0.00      PROA  
ATOM   4038  CG  GLN P 503      47.786  21.034  93.318  0.00  0.00      PROA  
ATOM   4039  CD  GLN P 503      48.825  21.782  94.253  0.00  0.00      PROA  
ATOM   4040  OE1 GLN P 503      48.907  21.500  95.435  0.00  0.00      PROA  
ATOM   4041  NE2 GLN P 503      49.381  22.818  93.612  0.00  0.00      PROA  
ATOM   4042  C   GLN P 503      45.164  21.753  94.451  0.00  0.00      PROA  
ATOM   4043  O   GLN P 503      45.537  22.951  94.524  0.00  0.00      PROA  
ATOM   4044  N   THR P 504      43.970  21.470  93.823  0.00  0.00      PROA  
ATOM   4045  CA  THR P 504      43.165  22.645  93.239  0.00  0.00      PROA  
ATOM   4046  CB  THR P 504      42.094  22.154  92.288  0.00  0.00      PROA  
ATOM   4047  OG1 THR P 504      42.592  21.420  91.159  0.00  0.00      PROA  
ATOM   4048  CG2 THR P 504      41.292  23.290  91.597  0.00  0.00      PROA  
ATOM   4049  C   THR P 504      42.578  23.520  94.321  0.00  0.00      PROA  
ATOM   4050  O   THR P 504      42.627  24.734  94.306  0.00  0.00      PROA  
ATOM   4051  N   ARG P 505      42.099  22.817  95.317  0.00  0.00      PROA  
ATOM   4052  CA  ARG P 505      41.608  23.488  96.565  0.00  0.00      PROA  
ATOM   4053  CB  ARG P 505      41.004  22.454  97.524  0.00  0.00      PROA  
ATOM   4054  CG  ARG P 505      40.000  21.515  96.869  0.00  0.00      PROA  
ATOM   4055  CD  ARG P 505      38.623  22.148  96.588  0.00  0.00      PROA  
ATOM   4056  NE  ARG P 505      37.730  21.094  96.111  0.00  0.00      PROA  
ATOM   4057  CZ  ARG P 505      36.415  21.169  96.117  0.00  0.00      PROA  
ATOM   4058  NH1 ARG P 505      35.686  22.248  96.211  0.00  0.00      PROA  
ATOM   4059  NH2 ARG P 505      35.822  19.988  95.983  0.00  0.00      PROA  
ATOM   4060  C   ARG P 505      42.719  24.300  97.197  0.00  0.00      PROA  
ATOM   4061  O   ARG P 505      42.527  25.449  97.677  0.00  0.00      PROA  
ATOM   4062  N   ILE P 506      43.950  23.750  97.347  0.00  0.00      PROA  
ATOM   4063  CA  ILE P 506      45.123  24.454  97.857  0.00  0.00      PROA  
ATOM   4064  CB  ILE P 506      46.322  23.487  97.949  0.00  0.00      PROA  
ATOM   4065  CG2 ILE P 506      47.678  24.229  98.004  0.00  0.00      PROA  
ATOM   4066  CG1 ILE P 506      46.057  22.517  99.176  0.00  0.00      PROA  
ATOM   4067  CD  ILE P 506      46.387  23.003 100.602  0.00  0.00      PROA  
ATOM   4068  C   ILE P 506      45.424  25.638  96.989  0.00  0.00      PROA  
ATOM   4069  O   ILE P 506      45.622  26.759  97.455  0.00  0.00      PROA  
ATOM   4070  N   GLU P 507      45.451  25.472  95.690  0.00  0.00      PROA  
ATOM   4071  CA  GLU P 507      45.727  26.522  94.751  0.00  0.00      PROA  
ATOM   4072  CB  GLU P 507      45.700  26.051  93.306  0.00  0.00      PROA  
ATOM   4073  CG  GLU P 507      46.070  27.173  92.288  0.00  0.00      PROA  
ATOM   4074  CD  GLU P 507      46.081  26.800  90.830  0.00  0.00      PROA  
ATOM   4075  OE1 GLU P 507      45.035  26.490  90.248  0.00  0.00      PROA  
ATOM   4076  OE2 GLU P 507      47.190  26.711  90.221  0.00  0.00      PROA  
ATOM   4077  C   GLU P 507      44.780  27.743  94.861  0.00  0.00      PROA  
ATOM   4078  O   GLU P 507      45.243  28.906  94.961  0.00  0.00      PROA  
ATOM   4079  N   ASN P 508      43.477  27.480  95.046  0.00  0.00      PROA  
ATOM   4080  CA  ASN P 508      42.420  28.414  95.358  0.00  0.00      PROA  
ATOM   4081  CB  ASN P 508      41.037  27.745  95.260  0.00  0.00      PROA  
ATOM   4082  CG  ASN P 508      40.623  27.709  93.794  0.00  0.00      PROA  
ATOM   4083  OD1 ASN P 508      41.305  28.224  92.914  0.00  0.00      PROA  
ATOM   4084  ND2 ASN P 508      39.546  26.988  93.571  0.00  0.00      PROA  
ATOM   4085  C   ASN P 508      42.482  29.103  96.669  0.00  0.00      PROA  
ATOM   4086  O   ASN P 508      42.350  30.319  96.802  0.00  0.00      PROA  
ATOM   4087  N   LEU P 509      42.842  28.386  97.760  0.00  0.00      PROA  
ATOM   4088  CA  LEU P 509      43.030  28.982  99.089  0.00  0.00      PROA  
ATOM   4089  CB  LEU P 509      43.255  27.847 100.235  0.00  0.00      PROA  
ATOM   4090  CG  LEU P 509      42.008  27.074 100.648  0.00  0.00      PROA  
ATOM   4091  CD1 LEU P 509      42.311  25.921 101.612  0.00  0.00      PROA  
ATOM   4092  CD2 LEU P 509      40.920  27.912 101.301  0.00  0.00      PROA  
ATOM   4093  C   LEU P 509      44.155  30.023  99.189  0.00  0.00      PROA  
ATOM   4094  O   LEU P 509      43.965  31.100  99.710  0.00  0.00      PROA  
ATOM   4095  N   GLU P 510      45.309  29.768  98.570  0.00  0.00      PROA  
ATOM   4096  CA  GLU P 510      46.394  30.662  98.300  0.00  0.00      PROA  
ATOM   4097  CB  GLU P 510      47.638  29.895  97.764  0.00  0.00      PROA  
ATOM   4098  CG  GLU P 510      48.220  29.006  98.885  0.00  0.00      PROA  
ATOM   4099  CD  GLU P 510      49.543  28.373  98.514  0.00  0.00      PROA  
ATOM   4100  OE1 GLU P 510      50.231  28.913  97.593  0.00  0.00      PROA  
ATOM   4101  OE2 GLU P 510      50.028  27.517  99.309  0.00  0.00      PROA  
ATOM   4102  C   GLU P 510      46.133  31.894  97.452  0.00  0.00      PROA  
ATOM   4103  O   GLU P 510      46.716  32.952  97.735  0.00  0.00      PROA  
ATOM   4104  N   GLU P 511      45.266  31.791  96.456  0.00  0.00      PROA  
ATOM   4105  CA  GLU P 511      44.816  32.864  95.514  0.00  0.00      PROA  
ATOM   4106  CB  GLU P 511      44.159  32.187  94.234  0.00  0.00      PROA  
ATOM   4107  CG  GLU P 511      43.822  33.095  93.037  0.00  0.00      PROA  
ATOM   4108  CD  GLU P 511      45.136  33.603  92.368  0.00  0.00      PROA  
ATOM   4109  OE1 GLU P 511      45.482  33.097  91.273  0.00  0.00      PROA  
ATOM   4110  OE2 GLU P 511      45.831  34.511  92.962  0.00  0.00      PROA  
ATOM   4111  C   GLU P 511      43.883  33.815  96.318  0.00  0.00      PROA  
ATOM   4112  O   GLU P 511      43.882  34.979  95.981  0.00  0.00      PROA  
ATOM   4113  N   LEU P 512      43.083  33.276  97.277  0.00  0.00      PROA  
ATOM   4114  CA  LEU P 512      42.499  34.111  98.300  0.00  0.00      PROA  
ATOM   4115  CB  LEU P 512      41.506  33.223  99.128  0.00  0.00      PROA  
ATOM   4116  CG  LEU P 512      40.414  34.008  99.909  0.00  0.00      PROA  
ATOM   4117  CD1 LEU P 512      39.332  34.552  98.964  0.00  0.00      PROA  
ATOM   4118  CD2 LEU P 512      39.866  33.191 101.031  0.00  0.00      PROA  
ATOM   4119  C   LEU P 512      43.516  34.876  99.220  0.00  0.00      PROA  
ATOM   4120  O   LEU P 512      43.338  36.051  99.553  0.00  0.00      PROA  
ATOM   4121  N   VAL P 513      44.631  34.278  99.719  0.00  0.00      PROA  
ATOM   4122  CA  VAL P 513      45.678  35.028 100.466  0.00  0.00      PROA  
ATOM   4123  CB  VAL P 513      46.817  34.112 100.941  0.00  0.00      PROA  
ATOM   4124  CG1 VAL P 513      47.872  34.833 101.893  0.00  0.00      PROA  
ATOM   4125  CG2 VAL P 513      45.992  33.150 101.852  0.00  0.00      PROA  
ATOM   4126  C   VAL P 513      46.371  36.080  99.596  0.00  0.00      PROA  
ATOM   4127  O   VAL P 513      46.488  37.231  99.937  0.00  0.00      PROA  
ATOM   4128  N   THR P 514      46.645  35.761  98.332  0.00  0.00      PROA  
ATOM   4129  CA  THR P 514      47.085  36.719  97.310  0.00  0.00      PROA  
ATOM   4130  CB  THR P 514      47.436  36.111  95.944  0.00  0.00      PROA  
ATOM   4131  OG1 THR P 514      48.537  35.201  96.132  0.00  0.00      PROA  
ATOM   4132  CG2 THR P 514      47.984  37.197  94.914  0.00  0.00      PROA  
ATOM   4133  C   THR P 514      46.065  37.893  96.969  0.00  0.00      PROA  
ATOM   4134  O   THR P 514      46.433  39.052  96.803  0.00  0.00      PROA  
ATOM   4135  N   ALA P 515      44.779  37.555  97.036  0.00  0.00      PROA  
ATOM   4136  CA  ALA P 515      43.714  38.560  97.010  0.00  0.00      PROA  
ATOM   4137  CB  ALA P 515      42.321  37.911  96.952  0.00  0.00      PROA  
ATOM   4138  C   ALA P 515      43.713  39.525  98.083  0.00  0.00      PROA  
ATOM   4139  O   ALA P 515      43.480  40.733  97.951  0.00  0.00      PROA  
ATOM   4140  N   THR P 516      43.993  39.073  99.275  0.00  0.00      PROA  
ATOM   4141  CA  THR P 516      44.212  39.843 100.498  0.00  0.00      PROA  
ATOM   4142  CB  THR P 516      44.312  38.964 101.773  0.00  0.00      PROA  
ATOM   4143  OG1 THR P 516      43.526  37.786 101.690  0.00  0.00      PROA  
ATOM   4144  CG2 THR P 516      43.836  39.851 102.930  0.00  0.00      PROA  
ATOM   4145  C   THR P 516      45.499  40.678 100.490  0.00  0.00      PROA  
ATOM   4146  O   THR P 516      45.481  41.715 101.132  0.00  0.00      PROA  
ATOM   4147  N   ARG P 517      46.573  40.184  99.833  0.00  0.00      PROA  
ATOM   4148  CA  ARG P 517      47.765  40.920  99.657  0.00  0.00      PROA  
ATOM   4149  CB  ARG P 517      49.007  39.956  99.490  0.00  0.00      PROA  
ATOM   4150  CG  ARG P 517      50.369  40.704  99.438  0.00  0.00      PROA  
ATOM   4151  CD  ARG P 517      51.675  39.807  99.393  0.00  0.00      PROA  
ATOM   4152  NE  ARG P 517      51.639  39.009  98.128  0.00  0.00      PROA  
ATOM   4153  CZ  ARG P 517      51.836  39.392  96.910  0.00  0.00      PROA  
ATOM   4154  NH1 ARG P 517      52.198  40.668  96.689  0.00  0.00      PROA  
ATOM   4155  NH2 ARG P 517      51.657  38.641  95.875  0.00  0.00      PROA  
ATOM   4156  C   ARG P 517      47.557  42.111  98.685  0.00  0.00      PROA  
ATOM   4157  O   ARG P 517      48.020  43.212  98.761  0.00  0.00      PROA  
ATOM   4158  N   GLN P 518      46.856  41.885  97.589  0.00  0.00      PROA  
ATOM   4159  CA  GLN P 518      46.509  42.927  96.663  0.00  0.00      PROA  
ATOM   4160  CB  GLN P 518      46.228  42.319  95.329  0.00  0.00      PROA  
ATOM   4161  CG  GLN P 518      45.607  43.356  94.337  0.00  0.00      PROA  
ATOM   4162  CD  GLN P 518      46.628  44.443  93.945  0.00  0.00      PROA  
ATOM   4163  OE1 GLN P 518      47.821  44.225  93.799  0.00  0.00      PROA  
ATOM   4164  NE2 GLN P 518      46.069  45.604  93.538  0.00  0.00      PROA  
ATOM   4165  C   GLN P 518      45.490  43.985  97.130  0.00  0.00      PROA  
ATOM   4166  O   GLN P 518      45.665  45.198  96.914  0.00  0.00      PROA  
ATOM   4167  N   PHE P 519      44.455  43.536  97.913  0.00  0.00      PROA  
ATOM   4168  CA  PHE P 519      43.456  44.335  98.643  0.00  0.00      PROA  
ATOM   4169  CB  PHE P 519      42.655  43.588  99.735  0.00  0.00      PROA  
ATOM   4170  CG  PHE P 519      41.456  44.354 100.243  0.00  0.00      PROA  
ATOM   4171  CD1 PHE P 519      41.418  44.947 101.544  0.00  0.00      PROA  
ATOM   4172  CE1 PHE P 519      40.203  45.577 101.971  0.00  0.00      PROA  
ATOM   4173  CZ  PHE P 519      39.137  45.695 101.005  0.00  0.00      PROA  
ATOM   4174  CD2 PHE P 519      40.454  44.623  99.294  0.00  0.00      PROA  
ATOM   4175  CE2 PHE P 519      39.312  45.238  99.711  0.00  0.00      PROA  
ATOM   4176  C   PHE P 519      43.928  45.726  99.195  0.00  0.00      PROA  
ATOM   4177  O   PHE P 519      45.038  45.908  99.711  0.00  0.00      PROA  
ATOM   4178  N   SER P 520      43.055  46.753  99.078  0.00  0.00      PROA  
ATOM   4179  CA  SER P 520      43.237  48.179  99.331  0.00  0.00      PROA  
ATOM   4180  CB  SER P 520      42.724  49.038  98.139  0.00  0.00      PROA  
ATOM   4181  OG  SER P 520      43.145  50.376  98.164  0.00  0.00      PROA  
ATOM   4182  C   SER P 520      42.454  48.628 100.567  0.00  0.00      PROA  
ATOM   4183  O   SER P 520      41.278  48.242 100.732  0.00  0.00      PROA  
ATOM   4184  N   TYR P 521      43.055  49.335 101.533  0.00  0.00      PROA  
ATOM   4185  CA  TYR P 521      42.545  49.643 102.822  0.00  0.00      PROA  
ATOM   4186  CB  TYR P 521      42.572  48.332 103.722  0.00  0.00      PROA  
ATOM   4187  CG  TYR P 521      42.057  48.555 105.091  0.00  0.00      PROA  
ATOM   4188  CD1 TYR P 521      42.953  48.789 106.116  0.00  0.00      PROA  
ATOM   4189  CE1 TYR P 521      42.425  48.931 107.446  0.00  0.00      PROA  
ATOM   4190  CZ  TYR P 521      41.069  48.744 107.786  0.00  0.00      PROA  
ATOM   4191  OH  TYR P 521      40.750  48.920 109.083  0.00  0.00      PROA  
ATOM   4192  CD2 TYR P 521      40.718  48.287 105.396  0.00  0.00      PROA  
ATOM   4193  CE2 TYR P 521      40.242  48.309 106.745  0.00  0.00      PROA  
ATOM   4194  C   TYR P 521      43.053  50.924 103.473  0.00  0.00      PROA  
ATOM   4195  O   TYR P 521      44.006  50.870 104.277  0.00  0.00      PROA  
ATOM   4196  N   ASN P 522      42.603  52.167 103.060  0.00  0.00      PROA  
ATOM   4197  CA  ASN P 522      43.214  53.469 103.382  0.00  0.00      PROA  
ATOM   4198  CB  ASN P 522      44.035  54.025 102.136  0.00  0.00      PROA  
ATOM   4199  CG  ASN P 522      45.039  52.994 101.716  0.00  0.00      PROA  
ATOM   4200  OD1 ASN P 522      45.778  52.400 102.542  0.00  0.00      PROA  
ATOM   4201  ND2 ASN P 522      45.105  52.583 100.393  0.00  0.00      PROA  
ATOM   4202  C   ASN P 522      41.996  54.347 103.698  0.00  0.00      PROA  
ATOM   4203  O   ASN P 522      40.874  54.191 103.284  0.00  0.00      PROA  
ATOM   4204  N   GLU P 523      42.252  55.401 104.516  0.00  0.00      PROA  
ATOM   4205  CA  GLU P 523      41.244  56.360 104.989  0.00  0.00      PROA  
ATOM   4206  CB  GLU P 523      41.256  57.763 104.153  0.00  0.00      PROA  
ATOM   4207  CG  GLU P 523      42.545  58.554 104.586  0.00  0.00      PROA  
ATOM   4208  CD  GLU P 523      42.905  59.698 103.702  0.00  0.00      PROA  
ATOM   4209  OE1 GLU P 523      43.134  59.590 102.489  0.00  0.00      PROA  
ATOM   4210  OE2 GLU P 523      43.169  60.793 104.289  0.00  0.00      PROA  
ATOM   4211  C   GLU P 523      39.870  55.906 105.356  0.00  0.00      PROA  
ATOM   4212  O   GLU P 523      39.726  55.300 106.448  0.00  0.00      PROA  
ATOM   4213  N   GLU P 524      38.823  56.152 104.419  0.00  0.00      PROA  
ATOM   4214  CA  GLU P 524      37.428  55.781 104.825  0.00  0.00      PROA  
ATOM   4215  CB  GLU P 524      36.345  56.132 103.772  0.00  0.00      PROA  
ATOM   4216  CG  GLU P 524      36.240  57.669 103.582  0.00  0.00      PROA  
ATOM   4217  CD  GLU P 524      34.973  58.088 102.806  0.00  0.00      PROA  
ATOM   4218  OE1 GLU P 524      34.109  57.250 102.401  0.00  0.00      PROA  
ATOM   4219  OE2 GLU P 524      34.858  59.360 102.629  0.00  0.00      PROA  
ATOM   4220  C   GLU P 524      37.292  54.257 105.132  0.00  0.00      PROA  
ATOM   4221  O   GLU P 524      36.698  53.855 106.118  0.00  0.00      PROA  
ATOM   4222  N   ASP P 525      37.927  53.407 104.308  0.00  0.00      PROA  
ATOM   4223  CA  ASP P 525      38.022  51.957 104.436  0.00  0.00      PROA  
ATOM   4224  CB  ASP P 525      38.841  51.379 103.274  0.00  0.00      PROA  
ATOM   4225  CG  ASP P 525      38.155  51.489 101.959  0.00  0.00      PROA  
ATOM   4226  OD1 ASP P 525      38.854  51.748 100.943  0.00  0.00      PROA  
ATOM   4227  OD2 ASP P 525      36.877  51.264 101.888  0.00  0.00      PROA  
ATOM   4228  C   ASP P 525      38.512  51.493 105.830  0.00  0.00      PROA  
ATOM   4229  O   ASP P 525      37.991  50.545 106.386  0.00  0.00      PROA  
ATOM   4230  N   GLU P 526      39.438  52.276 106.468  0.00  0.00      PROA  
ATOM   4231  CA  GLU P 526      39.929  52.082 107.814  0.00  0.00      PROA  
ATOM   4232  CB  GLU P 526      41.058  53.055 108.257  0.00  0.00      PROA  
ATOM   4233  CG  GLU P 526      42.343  52.887 107.415  0.00  0.00      PROA  
ATOM   4234  CD  GLU P 526      43.578  53.074 108.368  0.00  0.00      PROA  
ATOM   4235  OE1 GLU P 526      44.523  52.223 108.394  0.00  0.00      PROA  
ATOM   4236  OE2 GLU P 526      43.657  54.155 109.043  0.00  0.00      PROA  
ATOM   4237  C   GLU P 526      38.819  52.143 108.782  0.00  0.00      PROA  
ATOM   4238  O   GLU P 526      38.900  51.734 109.933  0.00  0.00      PROA  
ATOM   4239  N   ASP P 527      37.655  52.766 108.525  0.00  0.00      PROA  
ATOM   4240  CA  ASP P 527      36.534  52.871 109.483  0.00  0.00      PROA  
ATOM   4241  CB  ASP P 527      35.424  53.845 108.957  0.00  0.00      PROA  
ATOM   4242  CG  ASP P 527      35.834  55.334 109.029  0.00  0.00      PROA  
ATOM   4243  OD1 ASP P 527      35.318  56.194 108.210  0.00  0.00      PROA  
ATOM   4244  OD2 ASP P 527      36.749  55.676 109.788  0.00  0.00      PROA  
ATOM   4245  C   ASP P 527      35.858  51.520 109.850  0.00  0.00      PROA  
ATOM   4246  O   ASP P 527      35.212  51.349 110.887  0.00  0.00      PROA  
ATOM   4247  N   LEU P 528      36.080  50.540 108.948  0.00  0.00      PROA  
ATOM   4248  CA  LEU P 528      35.624  49.169 109.095  0.00  0.00      PROA  
ATOM   4249  CB  LEU P 528      35.332  48.457 107.690  0.00  0.00      PROA  
ATOM   4250  CG  LEU P 528      33.979  48.824 107.228  0.00  0.00      PROA  
ATOM   4251  CD1 LEU P 528      33.836  48.397 105.733  0.00  0.00      PROA  
ATOM   4252  CD2 LEU P 528      32.846  48.176 108.139  0.00  0.00      PROA  
ATOM   4253  C   LEU P 528      36.726  48.306 109.700  0.00  0.00      PROA  
ATOM   4254  O   LEU P 528      37.914  48.498 109.303  0.00  0.00      PROA  
ATOM   4255  N   MET P 529      36.451  47.268 110.596  0.00  0.00      PROA  
ATOM   4256  CA  MET P 529      37.469  46.425 111.092  0.00  0.00      PROA  
ATOM   4257  CB  MET P 529      37.019  45.440 112.254  0.00  0.00      PROA  
ATOM   4258  CG  MET P 529      36.637  46.236 113.457  0.00  0.00      PROA  
ATOM   4259  SD  MET P 529      37.840  47.442 114.149  0.00  0.00      PROA  
ATOM   4260  CE  MET P 529      38.987  46.221 114.909  0.00  0.00      PROA  
ATOM   4261  C   MET P 529      38.177  45.656 109.975  0.00  0.00      PROA  
ATOM   4262  O   MET P 529      37.444  45.308 109.034  0.00  0.00      PROA  
ATOM   4263  N   PRO P 530      39.496  45.457 109.935  0.00  0.00      PROA  
ATOM   4264  CD  PRO P 530      40.480  46.036 110.890  0.00  0.00      PROA  
ATOM   4265  CA  PRO P 530      40.131  44.968 108.701  0.00  0.00      PROA  
ATOM   4266  CB  PRO P 530      41.643  44.908 109.027  0.00  0.00      PROA  
ATOM   4267  CG  PRO P 530      41.884  45.852 110.228  0.00  0.00      PROA  
ATOM   4268  C   PRO P 530      39.645  43.588 108.253  0.00  0.00      PROA  
ATOM   4269  O   PRO P 530      39.561  43.434 107.035  0.00  0.00      PROA  
ATOM   4270  N   LEU P 531      39.342  42.636 109.148  0.00  0.00      PROA  
ATOM   4271  CA  LEU P 531      38.806  41.422 108.604  0.00  0.00      PROA  
ATOM   4272  CB  LEU P 531      38.733  40.241 109.619  0.00  0.00      PROA  
ATOM   4273  CG  LEU P 531      40.014  39.602 110.272  0.00  0.00      PROA  
ATOM   4274  CD1 LEU P 531      39.617  38.431 111.189  0.00  0.00      PROA  
ATOM   4275  CD2 LEU P 531      40.896  39.014 109.184  0.00  0.00      PROA  
ATOM   4276  C   LEU P 531      37.434  41.637 108.010  0.00  0.00      PROA  
ATOM   4277  O   LEU P 531      37.204  41.228 106.878  0.00  0.00      PROA  
ATOM   4278  N   GLN P 532      36.520  42.363 108.679  0.00  0.00      PROA  
ATOM   4279  CA  GLN P 532      35.172  42.671 108.222  0.00  0.00      PROA  
ATOM   4280  CB  GLN P 532      34.351  43.290 109.478  0.00  0.00      PROA  
ATOM   4281  CG  GLN P 532      34.274  42.375 110.657  0.00  0.00      PROA  
ATOM   4282  CD  GLN P 532      33.592  43.021 111.909  0.00  0.00      PROA  
ATOM   4283  OE1 GLN P 532      34.027  43.841 112.778  0.00  0.00      PROA  
ATOM   4284  NE2 GLN P 532      32.298  42.712 111.955  0.00  0.00      PROA  
ATOM   4285  C   GLN P 532      35.017  43.586 107.013  0.00  0.00      PROA  
ATOM   4286  O   GLN P 532      34.081  43.371 106.200  0.00  0.00      PROA  
ATOM   4287  N   ALA P 533      35.932  44.571 106.809  0.00  0.00      PROA  
ATOM   4288  CA  ALA P 533      36.258  45.097 105.504  0.00  0.00      PROA  
ATOM   4289  CB  ALA P 533      37.568  45.934 105.645  0.00  0.00      PROA  
ATOM   4290  C   ALA P 533      36.568  44.075 104.323  0.00  0.00      PROA  
ATOM   4291  O   ALA P 533      35.989  44.131 103.274  0.00  0.00      PROA  
ATOM   4292  N   PHE P 534      37.480  43.031 104.544  0.00  0.00      PROA  
ATOM   4293  CA  PHE P 534      37.745  42.002 103.556  0.00  0.00      PROA  
ATOM   4294  CB  PHE P 534      39.042  41.267 104.019  0.00  0.00      PROA  
ATOM   4295  CG  PHE P 534      39.553  40.318 102.886  0.00  0.00      PROA  
ATOM   4296  CD1 PHE P 534      39.620  38.954 103.027  0.00  0.00      PROA  
ATOM   4297  CE1 PHE P 534      40.033  38.100 101.980  0.00  0.00      PROA  
ATOM   4298  CZ  PHE P 534      40.395  38.665 100.773  0.00  0.00      PROA  
ATOM   4299  CD2 PHE P 534      39.935  40.854 101.664  0.00  0.00      PROA  
ATOM   4300  CE2 PHE P 534      40.404  40.042 100.619  0.00  0.00      PROA  
ATOM   4301  C   PHE P 534      36.542  41.039 103.402  0.00  0.00      PROA  
ATOM   4302  O   PHE P 534      36.112  40.702 102.269  0.00  0.00      PROA  
ATOM   4303  N   LEU P 535      35.838  40.719 104.555  0.00  0.00      PROA  
ATOM   4304  CA  LEU P 535      34.535  40.125 104.496  0.00  0.00      PROA  
ATOM   4305  CB  LEU P 535      34.044  39.588 105.826  0.00  0.00      PROA  
ATOM   4306  CG  LEU P 535      35.006  38.559 106.459  0.00  0.00      PROA  
ATOM   4307  CD1 LEU P 535      34.810  38.479 107.995  0.00  0.00      PROA  
ATOM   4308  CD2 LEU P 535      34.859  37.198 105.668  0.00  0.00      PROA  
ATOM   4309  C   LEU P 535      33.449  40.856 103.838  0.00  0.00      PROA  
ATOM   4310  O   LEU P 535      32.603  40.226 103.142  0.00  0.00      PROA  
ATOM   4311  N   SER P 536      33.425  42.246 103.891  0.00  0.00      PROA  
ATOM   4312  CA  SER P 536      32.412  42.897 103.096  0.00  0.00      PROA  
ATOM   4313  CB  SER P 536      32.049  44.323 103.591  0.00  0.00      PROA  
ATOM   4314  OG  SER P 536      31.735  44.116 104.988  0.00  0.00      PROA  
ATOM   4315  C   SER P 536      32.807  43.025 101.610  0.00  0.00      PROA  
ATOM   4316  O   SER P 536      31.972  43.090 100.708  0.00  0.00      PROA  
ATOM   4317  N   HSE P 537      34.104  43.189 101.389  0.00  0.00      PROA  
ATOM   4318  CA  HSE P 537      34.564  43.280 100.061  0.00  0.00      PROA  
ATOM   4319  CB  HSE P 537      36.100  43.533  99.970  0.00  0.00      PROA  
ATOM   4320  ND1 HSE P 537      36.441  43.739  97.520  0.00  0.00      PROA  
ATOM   4321  CG  HSE P 537      36.819  43.159  98.728  0.00  0.00      PROA  
ATOM   4322  CE1 HSE P 537      37.342  43.351  96.639  0.00  0.00      PROA  
ATOM   4323  NE2 HSE P 537      38.303  42.586  97.220  0.00  0.00      PROA  
ATOM   4324  CD2 HSE P 537      37.956  42.459  98.541  0.00  0.00      PROA  
ATOM   4325  C   HSE P 537      34.317  42.056  99.172  0.00  0.00      PROA  
ATOM   4326  O   HSE P 537      33.633  42.027  98.104  0.00  0.00      PROA  
ATOM   4327  N   ALA P 538      34.809  40.880  99.580  0.00  0.00      PROA  
ATOM   4328  CA  ALA P 538      34.753  39.703  98.700  0.00  0.00      PROA  
ATOM   4329  CB  ALA P 538      35.546  38.614  99.405  0.00  0.00      PROA  
ATOM   4330  C   ALA P 538      33.332  39.187  98.261  0.00  0.00      PROA  
ATOM   4331  O   ALA P 538      33.161  38.588  97.247  0.00  0.00      PROA  
ATOM   4332  N   ALA P 539      32.300  39.532  99.108  0.00  0.00      PROA  
ATOM   4333  CA  ALA P 539      30.917  39.272  98.822  0.00  0.00      PROA  
ATOM   4334  CB  ALA P 539      30.159  39.334 100.181  0.00  0.00      PROA  
ATOM   4335  C   ALA P 539      30.342  40.177  97.782  0.00  0.00      PROA  
ATOM   4336  O   ALA P 539      29.333  39.799  97.203  0.00  0.00      PROA  
ATOM   4337  N   LEU P 540      30.967  41.292  97.463  0.00  0.00      PROA  
ATOM   4338  CA  LEU P 540      30.486  42.222  96.479  0.00  0.00      PROA  
ATOM   4339  CB  LEU P 540      30.607  43.623  97.084  0.00  0.00      PROA  
ATOM   4340  CG  LEU P 540      29.739  43.996  98.291  0.00  0.00      PROA  
ATOM   4341  CD1 LEU P 540      30.279  45.236  99.046  0.00  0.00      PROA  
ATOM   4342  CD2 LEU P 540      28.287  44.173  97.855  0.00  0.00      PROA  
ATOM   4343  C   LEU P 540      31.257  42.260  95.151  0.00  0.00      PROA  
ATOM   4344  O   LEU P 540      30.824  42.944  94.189  0.00  0.00      PROA  
ATOM   4345  N   GLU P 541      32.330  41.438  95.049  0.00  0.00      PROA  
ATOM   4346  CA  GLU P 541      32.896  41.101  93.761  0.00  0.00      PROA  
ATOM   4347  CB  GLU P 541      34.291  40.427  93.921  0.00  0.00      PROA  
ATOM   4348  CG  GLU P 541      35.517  41.389  94.226  0.00  0.00      PROA  
ATOM   4349  CD  GLU P 541      35.789  42.539  93.274  0.00  0.00      PROA  
ATOM   4350  OE1 GLU P 541      35.934  42.310  92.051  0.00  0.00      PROA  
ATOM   4351  OE2 GLU P 541      35.900  43.735  93.709  0.00  0.00      PROA  
ATOM   4352  C   GLU P 541      31.944  40.520  92.752  0.00  0.00      PROA  
ATOM   4353  O   GLU P 541      31.538  39.385  92.933  0.00  0.00      PROA  
ATOM   4354  N   ALA P 542      31.596  41.362  91.743  0.00  0.00      PROA  
ATOM   4355  CA  ALA P 542      30.521  41.131  90.774  0.00  0.00      PROA  
ATOM   4356  CB  ALA P 542      29.344  42.193  90.880  0.00  0.00      PROA  
ATOM   4357  C   ALA P 542      30.855  40.980  89.346  0.00  0.00      PROA  
ATOM   4358  O   ALA P 542      31.305  41.923  88.668  0.00  0.00      PROA  
ATOM   4359  N   GLY P 543      30.431  39.775  88.833  0.00  0.00      PROA  
ATOM   4360  CA  GLY P 543      30.655  39.170  87.439  0.00  0.00      PROA  
ATOM   4361  C   GLY P 543      32.079  39.152  86.844  0.00  0.00      PROA  
ATOM   4362  O   GLY P 543      33.027  39.419  87.491  0.00  0.00      PROA  
ATOM   4363  N   GLU P 544      32.096  38.824  85.515  0.00  0.00      PROA  
ATOM   4364  CA  GLU P 544      33.306  38.682  84.756  0.00  0.00      PROA  
ATOM   4365  CB  GLU P 544      33.036  38.014  83.399  0.00  0.00      PROA  
ATOM   4366  CG  GLU P 544      32.636  36.513  83.421  0.00  0.00      PROA  
ATOM   4367  CD  GLU P 544      31.320  36.211  84.126  0.00  0.00      PROA  
ATOM   4368  OE1 GLU P 544      30.259  35.987  83.471  0.00  0.00      PROA  
ATOM   4369  OE2 GLU P 544      31.320  36.111  85.360  0.00  0.00      PROA  
ATOM   4370  C   GLU P 544      33.917  39.985  84.479  0.00  0.00      PROA  
ATOM   4371  O   GLU P 544      33.262  40.961  84.056  0.00  0.00      PROA  
ATOM   4372  N   GLY P 545      35.224  40.194  84.748  0.00  0.00      PROA  
ATOM   4373  CA  GLY P 545      36.124  41.282  84.450  0.00  0.00      PROA  
ATOM   4374  C   GLY P 545      35.916  42.007  83.110  0.00  0.00      PROA  
ATOM   4375  O   GLY P 545      35.433  41.477  82.164  0.00  0.00      PROA  
ATOM   4376  N   GLN P 546      36.407  43.301  83.111  0.00  0.00      PROA  
ATOM   4377  CA  GLN P 546      36.423  44.058  81.900  0.00  0.00      PROA  
ATOM   4378  CB  GLN P 546      35.827  45.462  82.076  0.00  0.00      PROA  
ATOM   4379  CG  GLN P 546      34.344  45.489  82.326  0.00  0.00      PROA  
ATOM   4380  CD  GLN P 546      33.615  44.591  81.346  0.00  0.00      PROA  
ATOM   4381  OE1 GLN P 546      33.445  44.900  80.179  0.00  0.00      PROA  
ATOM   4382  NE2 GLN P 546      33.139  43.415  81.786  0.00  0.00      PROA  
ATOM   4383  C   GLN P 546      37.891  44.137  81.542  0.00  0.00      PROA  
ATOM   4384  O   GLN P 546      38.630  44.806  82.298  0.00  0.00      PROA  
ATOM   4385  N   ALA P 547      38.277  43.513  80.398  0.00  0.00      PROA  
ATOM   4386  CA  ALA P 547      39.586  43.592  79.786  0.00  0.00      PROA  
ATOM   4387  CB  ALA P 547      40.257  42.129  79.825  0.00  0.00      PROA  
ATOM   4388  C   ALA P 547      39.366  43.959  78.295  0.00  0.00      PROA  
ATOM   4389  O   ALA P 547      38.379  43.489  77.691  0.00  0.00      PROA  
ATOM   4390  N   ASP P 548      40.325  44.811  77.766  0.00  0.00      PROA  
ATOM   4391  CA  ASP P 548      40.480  45.003  76.351  0.00  0.00      PROA  
ATOM   4392  CB  ASP P 548      41.561  46.075  76.015  0.00  0.00      PROA  
ATOM   4393  CG  ASP P 548      41.079  47.481  76.345  0.00  0.00      PROA  
ATOM   4394  OD1 ASP P 548      41.831  48.501  76.362  0.00  0.00      PROA  
ATOM   4395  OD2 ASP P 548      39.857  47.544  76.559  0.00  0.00      PROA  
ATOM   4396  C   ASP P 548      40.988  43.726  75.702  0.00  0.00      PROA  
ATOM   4397  O   ASP P 548      40.677  43.415  74.522  0.00  0.00      PROA  
ATOM   4398  N   THR P 549      41.714  42.862  76.414  0.00  0.00      PROA  
ATOM   4399  CA  THR P 549      42.194  41.693  75.711  0.00  0.00      PROA  
ATOM   4400  CB  THR P 549      43.353  41.002  76.288  0.00  0.00      PROA  
ATOM   4401  OG1 THR P 549      43.030  40.780  77.702  0.00  0.00      PROA  
ATOM   4402  CG2 THR P 549      44.660  41.890  76.232  0.00  0.00      PROA  
ATOM   4403  C   THR P 549      41.122  40.645  75.542  0.00  0.00      PROA  
ATOM   4404  O   THR P 549      41.281  39.668  74.739  0.00  0.00      PROA  
ATOM   4405  N   TRP P 550      39.968  40.760  76.212  0.00  0.00      PROA  
ATOM   4406  CA  TRP P 550      38.775  39.909  76.072  0.00  0.00      PROA  
ATOM   4407  CB  TRP P 550      37.753  40.298  77.153  0.00  0.00      PROA  
ATOM   4408  CG  TRP P 550      36.550  39.456  77.421  0.00  0.00      PROA  
ATOM   4409  CD1 TRP P 550      35.523  39.238  76.543  0.00  0.00      PROA  
ATOM   4410  NE1 TRP P 550      34.604  38.368  77.140  0.00  0.00      PROA  
ATOM   4411  CE2 TRP P 550      35.009  38.062  78.379  0.00  0.00      PROA  
ATOM   4412  CD2 TRP P 550      36.216  38.686  78.552  0.00  0.00      PROA  
ATOM   4413  CE3 TRP P 550      36.927  38.408  79.705  0.00  0.00      PROA  
ATOM   4414  CZ3 TRP P 550      36.286  37.684  80.771  0.00  0.00      PROA  
ATOM   4415  CZ2 TRP P 550      34.330  37.294  79.311  0.00  0.00      PROA  
ATOM   4416  CH2 TRP P 550      35.061  37.036  80.457  0.00  0.00      PROA  
ATOM   4417  C   TRP P 550      38.167  40.199  74.632  0.00  0.00      PROA  
ATOM   4418  O   TRP P 550      37.560  39.369  73.963  0.00  0.00      PROA  
ATOM   4419  N   GLN P 551      38.417  41.417  74.083  0.00  0.00      PROA  
ATOM   4420  CA  GLN P 551      37.739  41.823  72.872  0.00  0.00      PROA  
ATOM   4421  CB  GLN P 551      37.210  43.279  72.942  0.00  0.00      PROA  
ATOM   4422  CG  GLN P 551      36.452  43.652  74.272  0.00  0.00      PROA  
ATOM   4423  CD  GLN P 551      35.404  42.714  74.731  0.00  0.00      PROA  
ATOM   4424  OE1 GLN P 551      35.092  41.802  73.973  0.00  0.00      PROA  
ATOM   4425  NE2 GLN P 551      34.852  42.903  75.928  0.00  0.00      PROA  
ATOM   4426  C   GLN P 551      38.733  41.648  71.692  0.00  0.00      PROA  
ATOM   4427  O   GLN P 551      38.476  42.070  70.584  0.00  0.00      PROA  
ATOM   4428  N   ASP P 552      39.857  40.906  71.818  0.00  0.00      PROA  
ATOM   4429  CA  ASP P 552      40.672  40.577  70.734  0.00  0.00      PROA  
ATOM   4430  CB  ASP P 552      42.147  40.840  71.165  0.00  0.00      PROA  
ATOM   4431  CG  ASP P 552      42.490  42.330  71.234  0.00  0.00      PROA  
ATOM   4432  OD1 ASP P 552      43.319  42.706  72.103  0.00  0.00      PROA  
ATOM   4433  OD2 ASP P 552      42.034  43.056  70.310  0.00  0.00      PROA  
ATOM   4434  C   ASP P 552      40.594  39.030  70.440  0.00  0.00      PROA  
ATOM   4435  O   ASP P 552      41.513  38.478  69.836  0.00  0.00      PROA  
ATOM   4436  N   ALA P 553      39.537  38.327  71.001  0.00  0.00      PROA  
ATOM   4437  CA  ALA P 553      39.370  36.854  71.080  0.00  0.00      PROA  
ATOM   4438  CB  ALA P 553      39.571  36.383  72.530  0.00  0.00      PROA  
ATOM   4439  C   ALA P 553      37.911  36.486  70.736  0.00  0.00      PROA  
ATOM   4440  O   ALA P 553      36.912  37.215  70.680  0.00  0.00      PROA  
ATOM   4441  N   VAL P 554      37.747  35.169  70.431  0.00  0.00      PROA  
ATOM   4442  CA  VAL P 554      36.463  34.624  70.019  0.00  0.00      PROA  
ATOM   4443  CB  VAL P 554      36.601  33.182  69.506  0.00  0.00      PROA  
ATOM   4444  CG1 VAL P 554      35.321  32.681  68.993  0.00  0.00      PROA  
ATOM   4445  CG2 VAL P 554      37.608  33.348  68.294  0.00  0.00      PROA  
ATOM   4446  C   VAL P 554      35.449  34.749  71.177  0.00  0.00      PROA  
ATOM   4447  O   VAL P 554      35.853  34.763  72.342  0.00  0.00      PROA  
ATOM   4448  N   GLN P 555      34.106  34.942  70.918  0.00  0.00      PROA  
ATOM   4449  CA  GLN P 555      33.145  34.949  71.956  0.00  0.00      PROA  
ATOM   4450  CB  GLN P 555      32.406  36.314  72.082  0.00  0.00      PROA  
ATOM   4451  CG  GLN P 555      33.152  37.598  72.311  0.00  0.00      PROA  
ATOM   4452  CD  GLN P 555      33.951  37.447  73.598  0.00  0.00      PROA  
ATOM   4453  OE1 GLN P 555      33.449  37.222  74.705  0.00  0.00      PROA  
ATOM   4454  NE2 GLN P 555      35.326  37.579  73.469  0.00  0.00      PROA  
ATOM   4455  C   GLN P 555      32.126  33.805  72.006  0.00  0.00      PROA  
ATOM   4456  O   GLN P 555      31.574  33.371  71.000  0.00  0.00      PROA  
ATOM   4457  N   LEU P 556      31.911  33.254  73.247  0.00  0.00      PROA  
ATOM   4458  CA  LEU P 556      30.864  32.267  73.477  0.00  0.00      PROA  
ATOM   4459  CB  LEU P 556      31.492  30.837  73.685  0.00  0.00      PROA  
ATOM   4460  CG  LEU P 556      32.459  30.217  72.579  0.00  0.00      PROA  
ATOM   4461  CD1 LEU P 556      33.910  30.641  72.700  0.00  0.00      PROA  
ATOM   4462  CD2 LEU P 556      32.340  28.656  72.516  0.00  0.00      PROA  
ATOM   4463  C   LEU P 556      29.958  32.657  74.659  0.00  0.00      PROA  
ATOM   4464  O   LEU P 556      30.429  33.072  75.725  0.00  0.00      PROA  
ATOM   4465  N   MET P 557      28.642  32.444  74.489  0.00  0.00      PROA  
ATOM   4466  CA  MET P 557      27.647  32.878  75.474  0.00  0.00      PROA  
ATOM   4467  CB  MET P 557      27.485  34.481  75.517  0.00  0.00      PROA  
ATOM   4468  CG  MET P 557      26.584  35.102  74.436  0.00  0.00      PROA  
ATOM   4469  SD  MET P 557      26.721  36.920  74.266  0.00  0.00      PROA  
ATOM   4470  CE  MET P 557      28.355  36.992  73.541  0.00  0.00      PROA  
ATOM   4471  C   MET P 557      26.359  32.157  75.295  0.00  0.00      PROA  
ATOM   4472  O   MET P 557      25.965  31.645  74.226  0.00  0.00      PROA  
ATOM   4473  N   THR P 558      25.543  32.094  76.376  0.00  0.00      PROA  
ATOM   4474  CA  THR P 558      24.162  31.713  76.260  0.00  0.00      PROA  
ATOM   4475  CB  THR P 558      23.449  31.729  77.693  0.00  0.00      PROA  
ATOM   4476  OG1 THR P 558      23.809  32.844  78.473  0.00  0.00      PROA  
ATOM   4477  CG2 THR P 558      23.847  30.522  78.456  0.00  0.00      PROA  
ATOM   4478  C   THR P 558      23.329  32.581  75.395  0.00  0.00      PROA  
ATOM   4479  O   THR P 558      23.509  33.854  75.320  0.00  0.00      PROA  
ATOM   4480  N   LEU P 559      22.295  31.983  74.714  0.00  0.00      PROA  
ATOM   4481  CA  LEU P 559      21.228  32.645  73.990  0.00  0.00      PROA  
ATOM   4482  CB  LEU P 559      20.176  31.669  73.365  0.00  0.00      PROA  
ATOM   4483  CG  LEU P 559      20.829  30.734  72.325  0.00  0.00      PROA  
ATOM   4484  CD1 LEU P 559      19.973  29.457  72.148  0.00  0.00      PROA  
ATOM   4485  CD2 LEU P 559      20.783  31.525  71.050  0.00  0.00      PROA  
ATOM   4486  C   LEU P 559      20.460  33.626  74.833  0.00  0.00      PROA  
ATOM   4487  O   LEU P 559      20.138  34.718  74.359  0.00  0.00      PROA  
ATOM   4488  N   HSE P 560      20.190  33.283  76.145  0.00  0.00      PROA  
ATOM   4489  CA  HSE P 560      19.532  34.331  76.933  0.00  0.00      PROA  
ATOM   4490  CB  HSE P 560      19.233  33.712  78.330  0.00  0.00      PROA  
ATOM   4491  ND1 HSE P 560      18.509  31.383  78.396  0.00  0.00      PROA  
ATOM   4492  CG  HSE P 560      18.145  32.721  78.363  0.00  0.00      PROA  
ATOM   4493  CE1 HSE P 560      17.378  30.707  78.592  0.00  0.00      PROA  
ATOM   4494  NE2 HSE P 560      16.299  31.565  78.712  0.00  0.00      PROA  
ATOM   4495  CD2 HSE P 560      16.766  32.882  78.617  0.00  0.00      PROA  
ATOM   4496  C   HSE P 560      20.326  35.663  77.181  0.00  0.00      PROA  
ATOM   4497  O   HSE P 560      19.726  36.714  77.377  0.00  0.00      PROA  
ATOM   4498  N   SER P 561      21.664  35.653  77.258  0.00  0.00      PROA  
ATOM   4499  CA  SER P 561      22.537  36.701  77.690  0.00  0.00      PROA  
ATOM   4500  CB  SER P 561      23.564  36.290  78.728  0.00  0.00      PROA  
ATOM   4501  OG  SER P 561      22.898  35.688  79.871  0.00  0.00      PROA  
ATOM   4502  C   SER P 561      23.240  37.340  76.471  0.00  0.00      PROA  
ATOM   4503  O   SER P 561      24.114  38.175  76.586  0.00  0.00      PROA  
ATOM   4504  N   ALA P 562      22.758  36.895  75.271  0.00  0.00      PROA  
ATOM   4505  CA  ALA P 562      23.057  37.557  74.074  0.00  0.00      PROA  
ATOM   4506  CB  ALA P 562      23.084  36.541  72.892  0.00  0.00      PROA  
ATOM   4507  C   ALA P 562      22.101  38.730  73.878  0.00  0.00      PROA  
ATOM   4508  O   ALA P 562      22.402  39.535  73.016  0.00  0.00      PROA  
ATOM   4509  N   LYS P 563      21.028  38.907  74.582  0.00  0.00      PROA  
ATOM   4510  CA  LYS P 563      20.125  40.054  74.425  0.00  0.00      PROA  
ATOM   4511  CB  LYS P 563      18.815  40.120  75.282  0.00  0.00      PROA  
ATOM   4512  CG  LYS P 563      18.902  40.193  76.825  0.00  0.00      PROA  
ATOM   4513  CD  LYS P 563      17.500  40.595  77.530  0.00  0.00      PROA  
ATOM   4514  CE  LYS P 563      16.912  41.810  76.917  0.00  0.00      PROA  
ATOM   4515  NZ  LYS P 563      15.961  42.390  77.837  0.00  0.00      PROA  
ATOM   4516  C   LYS P 563      20.834  41.379  74.630  0.00  0.00      PROA  
ATOM   4517  O   LYS P 563      21.723  41.560  75.532  0.00  0.00      PROA  
ATOM   4518  N   GLY P 564      20.477  42.410  73.847  0.00  0.00      PROA  
ATOM   4519  CA  GLY P 564      21.322  43.653  73.762  0.00  0.00      PROA  
ATOM   4520  C   GLY P 564      22.628  43.658  72.937  0.00  0.00      PROA  
ATOM   4521  O   GLY P 564      22.952  44.659  72.327  0.00  0.00      PROA  
ATOM   4522  N   LEU P 565      23.472  42.556  73.028  0.00  0.00      PROA  
ATOM   4523  CA  LEU P 565      24.740  42.471  72.361  0.00  0.00      PROA  
ATOM   4524  CB  LEU P 565      25.655  41.539  73.013  0.00  0.00      PROA  
ATOM   4525  CG  LEU P 565      26.033  41.860  74.469  0.00  0.00      PROA  
ATOM   4526  CD1 LEU P 565      27.247  41.009  74.890  0.00  0.00      PROA  
ATOM   4527  CD2 LEU P 565      26.406  43.346  74.688  0.00  0.00      PROA  
ATOM   4528  C   LEU P 565      24.563  42.172  70.860  0.00  0.00      PROA  
ATOM   4529  O   LEU P 565      23.757  41.317  70.497  0.00  0.00      PROA  
ATOM   4530  N   GLU P 566      25.332  42.873  69.995  0.00  0.00      PROA  
ATOM   4531  CA  GLU P 566      25.222  42.836  68.540  0.00  0.00      PROA  
ATOM   4532  CB  GLU P 566      25.104  44.289  67.807  0.00  0.00      PROA  
ATOM   4533  CG  GLU P 566      23.806  44.954  68.295  0.00  0.00      PROA  
ATOM   4534  CD  GLU P 566      23.701  46.400  67.965  0.00  0.00      PROA  
ATOM   4535  OE1 GLU P 566      22.656  46.725  67.373  0.00  0.00      PROA  
ATOM   4536  OE2 GLU P 566      24.537  47.195  68.348  0.00  0.00      PROA  
ATOM   4537  C   GLU P 566      26.432  42.216  67.984  0.00  0.00      PROA  
ATOM   4538  O   GLU P 566      27.516  42.378  68.549  0.00  0.00      PROA  
ATOM   4539  N   PHE P 567      26.347  41.507  66.731  0.00  0.00      PROA  
ATOM   4540  CA  PHE P 567      27.469  40.594  66.392  0.00  0.00      PROA  
ATOM   4541  CB  PHE P 567      27.192  39.103  66.820  0.00  0.00      PROA  
ATOM   4542  CG  PHE P 567      26.953  38.949  68.361  0.00  0.00      PROA  
ATOM   4543  CD1 PHE P 567      25.748  38.579  68.878  0.00  0.00      PROA  
ATOM   4544  CE1 PHE P 567      25.509  38.629  70.268  0.00  0.00      PROA  
ATOM   4545  CZ  PHE P 567      26.539  38.784  71.145  0.00  0.00      PROA  
ATOM   4546  CD2 PHE P 567      28.053  39.056  69.255  0.00  0.00      PROA  
ATOM   4547  CE2 PHE P 567      27.858  38.969  70.678  0.00  0.00      PROA  
ATOM   4548  C   PHE P 567      27.694  40.598  64.867  0.00  0.00      PROA  
ATOM   4549  O   PHE P 567      26.685  40.444  64.114  0.00  0.00      PROA  
ATOM   4550  N   PRO P 568      28.755  40.790  64.158  0.00  0.00      PROA  
ATOM   4551  CD  PRO P 568      29.969  41.485  64.743  0.00  0.00      PROA  
ATOM   4552  CA  PRO P 568      28.868  40.682  62.673  0.00  0.00      PROA  
ATOM   4553  CB  PRO P 568      30.225  41.292  62.343  0.00  0.00      PROA  
ATOM   4554  CG  PRO P 568      30.558  42.253  63.548  0.00  0.00      PROA  
ATOM   4555  C   PRO P 568      28.724  39.259  62.124  0.00  0.00      PROA  
ATOM   4556  O   PRO P 568      28.222  39.102  61.007  0.00  0.00      PROA  
ATOM   4557  N   GLN P 569      29.147  38.221  62.856  0.00  0.00      PROA  
ATOM   4558  CA  GLN P 569      28.863  36.838  62.680  0.00  0.00      PROA  
ATOM   4559  CB  GLN P 569      30.164  36.051  62.336  0.00  0.00      PROA  
ATOM   4560  CG  GLN P 569      29.773  34.607  61.996  0.00  0.00      PROA  
ATOM   4561  CD  GLN P 569      30.480  33.963  60.710  0.00  0.00      PROA  
ATOM   4562  OE1 GLN P 569      30.996  32.896  60.630  0.00  0.00      PROA  
ATOM   4563  NE2 GLN P 569      30.392  34.760  59.607  0.00  0.00      PROA  
ATOM   4564  C   GLN P 569      28.416  36.304  64.008  0.00  0.00      PROA  
ATOM   4565  O   GLN P 569      29.036  36.532  65.040  0.00  0.00      PROA  
ATOM   4566  N   VAL P 570      27.283  35.526  63.887  0.00  0.00      PROA  
ATOM   4567  CA  VAL P 570      26.575  34.786  64.883  0.00  0.00      PROA  
ATOM   4568  CB  VAL P 570      25.116  35.232  65.192  0.00  0.00      PROA  
ATOM   4569  CG1 VAL P 570      24.360  34.331  66.133  0.00  0.00      PROA  
ATOM   4570  CG2 VAL P 570      25.137  36.618  65.858  0.00  0.00      PROA  
ATOM   4571  C   VAL P 570      26.471  33.348  64.488  0.00  0.00      PROA  
ATOM   4572  O   VAL P 570      25.995  33.051  63.428  0.00  0.00      PROA  
ATOM   4573  N   PHE P 571      26.940  32.449  65.332  0.00  0.00      PROA  
ATOM   4574  CA  PHE P 571      26.739  31.034  65.165  0.00  0.00      PROA  
ATOM   4575  CB  PHE P 571      28.038  30.110  65.291  0.00  0.00      PROA  
ATOM   4576  CG  PHE P 571      29.098  30.276  64.205  0.00  0.00      PROA  
ATOM   4577  CD1 PHE P 571      30.172  31.197  64.485  0.00  0.00      PROA  
ATOM   4578  CE1 PHE P 571      31.225  31.299  63.560  0.00  0.00      PROA  
ATOM   4579  CZ  PHE P 571      31.357  30.423  62.506  0.00  0.00      PROA  
ATOM   4580  CD2 PHE P 571      29.149  29.494  63.047  0.00  0.00      PROA  
ATOM   4581  CE2 PHE P 571      30.306  29.578  62.213  0.00  0.00      PROA  
ATOM   4582  C   PHE P 571      25.838  30.541  66.231  0.00  0.00      PROA  
ATOM   4583  O   PHE P 571      26.127  30.579  67.429  0.00  0.00      PROA  
ATOM   4584  N   ILE P 572      24.750  29.905  65.768  0.00  0.00      PROA  
ATOM   4585  CA  ILE P 572      23.763  29.306  66.632  0.00  0.00      PROA  
ATOM   4586  CB  ILE P 572      22.312  29.653  66.448  0.00  0.00      PROA  
ATOM   4587  CG2 ILE P 572      21.476  29.347  67.736  0.00  0.00      PROA  
ATOM   4588  CG1 ILE P 572      22.221  31.134  66.069  0.00  0.00      PROA  
ATOM   4589  CD  ILE P 572      20.854  31.773  66.410  0.00  0.00      PROA  
ATOM   4590  C   ILE P 572      24.036  27.847  66.526  0.00  0.00      PROA  
ATOM   4591  O   ILE P 572      23.993  27.323  65.402  0.00  0.00      PROA  
ATOM   4592  N   VAL P 573      24.404  27.161  67.561  0.00  0.00      PROA  
ATOM   4593  CA  VAL P 573      25.005  25.852  67.492  0.00  0.00      PROA  
ATOM   4594  CB  VAL P 573      26.507  25.727  67.893  0.00  0.00      PROA  
ATOM   4595  CG1 VAL P 573      27.248  26.682  66.983  0.00  0.00      PROA  
ATOM   4596  CG2 VAL P 573      26.605  26.021  69.374  0.00  0.00      PROA  
ATOM   4597  C   VAL P 573      24.059  24.981  68.267  0.00  0.00      PROA  
ATOM   4598  O   VAL P 573      23.520  25.452  69.265  0.00  0.00      PROA  
ATOM   4599  N   GLY P 574      23.953  23.654  67.952  0.00  0.00      PROA  
ATOM   4600  CA  GLY P 574      23.209  22.633  68.656  0.00  0.00      PROA  
ATOM   4601  C   GLY P 574      21.699  22.837  68.279  0.00  0.00      PROA  
ATOM   4602  O   GLY P 574      20.817  22.778  69.111  0.00  0.00      PROA  
ATOM   4603  N   MET P 575      21.339  23.030  66.978  0.00  0.00      PROA  
ATOM   4604  CA  MET P 575      20.009  23.310  66.586  0.00  0.00      PROA  
ATOM   4605  CB  MET P 575      19.997  24.124  65.273  0.00  0.00      PROA  
ATOM   4606  CG  MET P 575      20.695  25.533  65.491  0.00  0.00      PROA  
ATOM   4607  SD  MET P 575      19.659  26.754  66.174  0.00  0.00      PROA  
ATOM   4608  CE  MET P 575      18.334  26.843  64.927  0.00  0.00      PROA  
ATOM   4609  C   MET P 575      19.185  21.993  66.450  0.00  0.00      PROA  
ATOM   4610  O   MET P 575      18.862  21.671  65.298  0.00  0.00      PROA  
ATOM   4611  N   GLU P 576      18.938  21.197  67.535  0.00  0.00      PROA  
ATOM   4612  CA  GLU P 576      18.388  19.845  67.355  0.00  0.00      PROA  
ATOM   4613  CB  GLU P 576      19.585  18.882  67.056  0.00  0.00      PROA  
ATOM   4614  CG  GLU P 576      20.523  18.739  68.258  0.00  0.00      PROA  
ATOM   4615  CD  GLU P 576      21.880  18.290  67.717  0.00  0.00      PROA  
ATOM   4616  OE1 GLU P 576      22.490  17.334  68.318  0.00  0.00      PROA  
ATOM   4617  OE2 GLU P 576      22.525  19.055  66.902  0.00  0.00      PROA  
ATOM   4618  C   GLU P 576      17.641  19.573  68.625  0.00  0.00      PROA  
ATOM   4619  O   GLU P 576      18.018  20.012  69.753  0.00  0.00      PROA  
ATOM   4620  N   GLU P 577      16.610  18.810  68.483  0.00  0.00      PROA  
ATOM   4621  CA  GLU P 577      15.771  18.531  69.659  0.00  0.00      PROA  
ATOM   4622  CB  GLU P 577      14.612  17.628  69.206  0.00  0.00      PROA  
ATOM   4623  CG  GLU P 577      13.603  18.315  68.238  0.00  0.00      PROA  
ATOM   4624  CD  GLU P 577      12.254  17.581  68.288  0.00  0.00      PROA  
ATOM   4625  OE1 GLU P 577      12.051  16.523  67.628  0.00  0.00      PROA  
ATOM   4626  OE2 GLU P 577      11.300  18.181  68.889  0.00  0.00      PROA  
ATOM   4627  C   GLU P 577      16.350  17.837  70.927  0.00  0.00      PROA  
ATOM   4628  O   GLU P 577      16.385  16.610  71.061  0.00  0.00      PROA  
ATOM   4629  N   GLY P 578      16.867  18.558  71.935  0.00  0.00      PROA  
ATOM   4630  CA  GLY P 578      17.617  18.042  73.044  0.00  0.00      PROA  
ATOM   4631  C   GLY P 578      18.875  18.810  73.173  0.00  0.00      PROA  
ATOM   4632  O   GLY P 578      19.565  18.634  74.166  0.00  0.00      PROA  
ATOM   4633  N   MET P 579      19.100  19.771  72.298  0.00  0.00      PROA  
ATOM   4634  CA  MET P 579      20.005  20.826  72.588  0.00  0.00      PROA  
ATOM   4635  CB  MET P 579      21.030  20.876  71.511  0.00  0.00      PROA  
ATOM   4636  CG  MET P 579      21.988  19.659  71.337  0.00  0.00      PROA  
ATOM   4637  SD  MET P 579      23.236  19.177  72.633  0.00  0.00      PROA  
ATOM   4638  CE  MET P 579      24.457  20.523  72.432  0.00  0.00      PROA  
ATOM   4639  C   MET P 579      19.116  22.050  72.629  0.00  0.00      PROA  
ATOM   4640  O   MET P 579      18.845  22.522  73.737  0.00  0.00      PROA  
ATOM   4641  N   PHE P 580      18.648  22.523  71.426  0.00  0.00      PROA  
ATOM   4642  CA  PHE P 580      17.746  23.667  71.239  0.00  0.00      PROA  
ATOM   4643  CB  PHE P 580      18.526  24.905  71.026  0.00  0.00      PROA  
ATOM   4644  CG  PHE P 580      17.625  26.118  70.897  0.00  0.00      PROA  
ATOM   4645  CD1 PHE P 580      16.652  26.442  71.823  0.00  0.00      PROA  
ATOM   4646  CE1 PHE P 580      16.077  27.664  71.865  0.00  0.00      PROA  
ATOM   4647  CZ  PHE P 580      16.499  28.663  70.968  0.00  0.00      PROA  
ATOM   4648  CD2 PHE P 580      18.000  27.112  69.945  0.00  0.00      PROA  
ATOM   4649  CE2 PHE P 580      17.441  28.426  69.975  0.00  0.00      PROA  
ATOM   4650  C   PHE P 580      16.640  23.260  70.165  0.00  0.00      PROA  
ATOM   4651  O   PHE P 580      17.047  22.973  69.033  0.00  0.00      PROA  
ATOM   4652  N   PRO P 581      15.323  23.259  70.339  0.00  0.00      PROA  
ATOM   4653  CD  PRO P 581      14.447  22.508  69.343  0.00  0.00      PROA  
ATOM   4654  CA  PRO P 581      14.639  23.297  71.586  0.00  0.00      PROA  
ATOM   4655  CB  PRO P 581      13.119  23.123  71.229  0.00  0.00      PROA  
ATOM   4656  CG  PRO P 581      13.113  22.222  70.054  0.00  0.00      PROA  
ATOM   4657  C   PRO P 581      15.155  22.341  72.630  0.00  0.00      PROA  
ATOM   4658  O   PRO P 581      15.590  21.210  72.268  0.00  0.00      PROA  
ATOM   4659  N   SER P 582      15.326  22.850  73.899  0.00  0.00      PROA  
ATOM   4660  CA  SER P 582      15.880  22.074  75.019  0.00  0.00      PROA  
ATOM   4661  CB  SER P 582      16.118  22.960  76.200  0.00  0.00      PROA  
ATOM   4662  OG  SER P 582      14.939  23.682  76.671  0.00  0.00      PROA  
ATOM   4663  C   SER P 582      15.015  21.019  75.468  0.00  0.00      PROA  
ATOM   4664  O   SER P 582      13.779  21.113  75.243  0.00  0.00      PROA  
ATOM   4665  N   GLN P 583      15.606  20.005  76.049  0.00  0.00      PROA  
ATOM   4666  CA  GLN P 583      15.038  18.699  76.265  0.00  0.00      PROA  
ATOM   4667  CB  GLN P 583      16.133  17.718  76.885  0.00  0.00      PROA  
ATOM   4668  CG  GLN P 583      15.637  16.292  77.193  0.00  0.00      PROA  
ATOM   4669  CD  GLN P 583      15.169  15.461  76.001  0.00  0.00      PROA  
ATOM   4670  OE1 GLN P 583      14.052  14.900  75.944  0.00  0.00      PROA  
ATOM   4671  NE2 GLN P 583      16.079  15.228  75.033  0.00  0.00      PROA  
ATOM   4672  C   GLN P 583      13.717  18.595  77.039  0.00  0.00      PROA  
ATOM   4673  O   GLN P 583      12.711  17.996  76.699  0.00  0.00      PROA  
ATOM   4674  N   MET P 584      13.629  19.365  78.154  0.00  0.00      PROA  
ATOM   4675  CA  MET P 584      12.496  19.564  78.966  0.00  0.00      PROA  
ATOM   4676  CB  MET P 584      12.917  20.331  80.320  0.00  0.00      PROA  
ATOM   4677  CG  MET P 584      13.371  19.372  81.439  0.00  0.00      PROA  
ATOM   4678  SD  MET P 584      11.991  18.211  81.775  0.00  0.00      PROA  
ATOM   4679  CE  MET P 584      12.613  17.352  83.265  0.00  0.00      PROA  
ATOM   4680  C   MET P 584      11.378  20.320  78.250  0.00  0.00      PROA  
ATOM   4681  O   MET P 584      10.269  20.293  78.638  0.00  0.00      PROA  
ATOM   4682  N   SER P 585      11.696  21.013  77.139  0.00  0.00      PROA  
ATOM   4683  CA  SER P 585      10.681  21.866  76.592  0.00  0.00      PROA  
ATOM   4684  CB  SER P 585      11.326  23.173  75.998  0.00  0.00      PROA  
ATOM   4685  OG  SER P 585      12.019  23.868  77.069  0.00  0.00      PROA  
ATOM   4686  C   SER P 585      10.043  21.117  75.414  0.00  0.00      PROA  
ATOM   4687  O   SER P 585       9.069  21.579  74.778  0.00  0.00      PROA  
ATOM   4688  N   LEU P 586      10.661  19.963  75.095  0.00  0.00      PROA  
ATOM   4689  CA  LEU P 586      10.188  19.122  73.929  0.00  0.00      PROA  
ATOM   4690  CB  LEU P 586      11.151  17.828  73.850  0.00  0.00      PROA  
ATOM   4691  CG  LEU P 586      12.632  18.212  73.391  0.00  0.00      PROA  
ATOM   4692  CD1 LEU P 586      13.584  17.024  73.108  0.00  0.00      PROA  
ATOM   4693  CD2 LEU P 586      12.682  19.084  72.156  0.00  0.00      PROA  
ATOM   4694  C   LEU P 586       8.784  18.572  73.969  0.00  0.00      PROA  
ATOM   4695  O   LEU P 586       8.229  18.047  74.959  0.00  0.00      PROA  
ATOM   4696  N   ASP P 587       8.126  18.831  72.808  0.00  0.00      PROA  
ATOM   4697  CA  ASP P 587       6.673  18.592  72.524  0.00  0.00      PROA  
ATOM   4698  CB  ASP P 587       6.358  17.065  72.183  0.00  0.00      PROA  
ATOM   4699  CG  ASP P 587       7.020  16.609  70.874  0.00  0.00      PROA  
ATOM   4700  OD1 ASP P 587       7.746  17.339  70.184  0.00  0.00      PROA  
ATOM   4701  OD2 ASP P 587       6.802  15.385  70.711  0.00  0.00      PROA  
ATOM   4702  C   ASP P 587       5.726  19.043  73.633  0.00  0.00      PROA  
ATOM   4703  O   ASP P 587       4.657  18.459  73.829  0.00  0.00      PROA  
ATOM   4704  N   GLU P 588       5.946  20.127  74.343  0.00  0.00      PROA  
ATOM   4705  CA  GLU P 588       4.868  20.745  75.176  0.00  0.00      PROA  
ATOM   4706  CB  GLU P 588       5.278  20.792  76.631  0.00  0.00      PROA  
ATOM   4707  CG  GLU P 588       4.076  21.116  77.589  0.00  0.00      PROA  
ATOM   4708  CD  GLU P 588       4.545  21.102  79.021  0.00  0.00      PROA  
ATOM   4709  OE1 GLU P 588       4.921  19.966  79.448  0.00  0.00      PROA  
ATOM   4710  OE2 GLU P 588       4.482  22.163  79.703  0.00  0.00      PROA  
ATOM   4711  C   GLU P 588       4.614  22.187  74.705  0.00  0.00      PROA  
ATOM   4712  O   GLU P 588       5.558  22.996  74.645  0.00  0.00      PROA  
ATOM   4713  N   GLY P 589       3.354  22.423  74.279  0.00  0.00      PROA  
ATOM   4714  CA  GLY P 589       3.052  23.645  73.453  0.00  0.00      PROA  
ATOM   4715  C   GLY P 589       3.435  25.068  74.001  0.00  0.00      PROA  
ATOM   4716  O   GLY P 589       4.044  25.902  73.308  0.00  0.00      PROA  
ATOM   4717  N   GLY P 590       3.106  25.286  75.322  0.00  0.00      PROA  
ATOM   4718  CA  GLY P 590       3.496  26.508  76.068  0.00  0.00      PROA  
ATOM   4719  C   GLY P 590       4.967  26.777  76.185  0.00  0.00      PROA  
ATOM   4720  O   GLY P 590       5.306  27.885  76.007  0.00  0.00      PROA  
ATOM   4721  N   ARG P 591       5.749  25.743  76.524  0.00  0.00      PROA  
ATOM   4722  CA  ARG P 591       7.144  25.759  76.644  0.00  0.00      PROA  
ATOM   4723  CB  ARG P 591       7.568  24.259  77.103  0.00  0.00      PROA  
ATOM   4724  CG  ARG P 591       6.967  23.830  78.478  0.00  0.00      PROA  
ATOM   4725  CD  ARG P 591       7.768  22.744  79.205  0.00  0.00      PROA  
ATOM   4726  NE  ARG P 591       7.240  22.692  80.616  0.00  0.00      PROA  
ATOM   4727  CZ  ARG P 591       7.856  23.103  81.690  0.00  0.00      PROA  
ATOM   4728  NH1 ARG P 591       9.069  23.676  81.700  0.00  0.00      PROA  
ATOM   4729  NH2 ARG P 591       7.187  23.100  82.864  0.00  0.00      PROA  
ATOM   4730  C   ARG P 591       7.827  26.085  75.462  0.00  0.00      PROA  
ATOM   4731  O   ARG P 591       8.688  26.970  75.447  0.00  0.00      PROA  
ATOM   4732  N   LEU P 592       7.424  25.474  74.317  0.00  0.00      PROA  
ATOM   4733  CA  LEU P 592       7.870  25.813  72.951  0.00  0.00      PROA  
ATOM   4734  CB  LEU P 592       7.325  24.816  71.915  0.00  0.00      PROA  
ATOM   4735  CG  LEU P 592       7.847  23.363  72.047  0.00  0.00      PROA  
ATOM   4736  CD1 LEU P 592       6.984  22.382  71.166  0.00  0.00      PROA  
ATOM   4737  CD2 LEU P 592       9.255  23.249  71.496  0.00  0.00      PROA  
ATOM   4738  C   LEU P 592       7.744  27.242  72.431  0.00  0.00      PROA  
ATOM   4739  O   LEU P 592       8.713  27.726  71.852  0.00  0.00      PROA  
ATOM   4740  N   GLU P 593       6.635  27.978  72.629  0.00  0.00      PROA  
ATOM   4741  CA  GLU P 593       6.558  29.427  72.335  0.00  0.00      PROA  
ATOM   4742  CB  GLU P 593       5.198  30.106  72.964  0.00  0.00      PROA  
ATOM   4743  CG  GLU P 593       3.887  29.569  72.319  0.00  0.00      PROA  
ATOM   4744  CD  GLU P 593       2.684  30.451  72.729  0.00  0.00      PROA  
ATOM   4745  OE1 GLU P 593       1.725  30.573  71.879  0.00  0.00      PROA  
ATOM   4746  OE2 GLU P 593       2.785  31.083  73.822  0.00  0.00      PROA  
ATOM   4747  C   GLU P 593       7.649  30.331  72.899  0.00  0.00      PROA  
ATOM   4748  O   GLU P 593       8.260  31.029  72.130  0.00  0.00      PROA  
ATOM   4749  N   GLU P 594       7.982  30.122  74.174  0.00  0.00      PROA  
ATOM   4750  CA  GLU P 594       9.221  30.643  74.819  0.00  0.00      PROA  
ATOM   4751  CB  GLU P 594       9.279  29.992  76.243  0.00  0.00      PROA  
ATOM   4752  CG  GLU P 594       7.921  29.711  76.849  0.00  0.00      PROA  
ATOM   4753  CD  GLU P 594       7.966  29.652  78.388  0.00  0.00      PROA  
ATOM   4754  OE1 GLU P 594       7.377  30.540  79.014  0.00  0.00      PROA  
ATOM   4755  OE2 GLU P 594       8.479  28.653  78.896  0.00  0.00      PROA  
ATOM   4756  C   GLU P 594      10.586  30.339  74.057  0.00  0.00      PROA  
ATOM   4757  O   GLU P 594      11.435  31.214  73.850  0.00  0.00      PROA  
ATOM   4758  N   GLU P 595      10.817  29.056  73.620  0.00  0.00      PROA  
ATOM   4759  CA  GLU P 595      11.915  28.660  72.842  0.00  0.00      PROA  
ATOM   4760  CB  GLU P 595      12.018  27.121  72.702  0.00  0.00      PROA  
ATOM   4761  CG  GLU P 595      12.260  26.412  74.067  0.00  0.00      PROA  
ATOM   4762  CD  GLU P 595      13.739  26.328  74.528  0.00  0.00      PROA  
ATOM   4763  OE1 GLU P 595      14.238  25.201  74.471  0.00  0.00      PROA  
ATOM   4764  OE2 GLU P 595      14.434  27.324  74.881  0.00  0.00      PROA  
ATOM   4765  C   GLU P 595      12.015  29.314  71.482  0.00  0.00      PROA  
ATOM   4766  O   GLU P 595      13.107  29.706  71.010  0.00  0.00      PROA  
ATOM   4767  N   ARG P 596      10.875  29.421  70.762  0.00  0.00      PROA  
ATOM   4768  CA  ARG P 596      10.754  30.314  69.599  0.00  0.00      PROA  
ATOM   4769  CB  ARG P 596       9.380  30.255  68.923  0.00  0.00      PROA  
ATOM   4770  CG  ARG P 596       9.033  28.890  68.216  0.00  0.00      PROA  
ATOM   4771  CD  ARG P 596       7.867  28.980  67.218  0.00  0.00      PROA  
ATOM   4772  NE  ARG P 596       7.158  27.686  66.967  0.00  0.00      PROA  
ATOM   4773  CZ  ARG P 596       6.169  27.211  67.764  0.00  0.00      PROA  
ATOM   4774  NH1 ARG P 596       5.715  27.792  68.814  0.00  0.00      PROA  
ATOM   4775  NH2 ARG P 596       5.641  26.094  67.402  0.00  0.00      PROA  
ATOM   4776  C   ARG P 596      11.124  31.749  69.921  0.00  0.00      PROA  
ATOM   4777  O   ARG P 596      11.909  32.396  69.284  0.00  0.00      PROA  
ATOM   4778  N   ARG P 597      10.571  32.339  71.008  0.00  0.00      PROA  
ATOM   4779  CA  ARG P 597      10.919  33.601  71.515  0.00  0.00      PROA  
ATOM   4780  CB  ARG P 597      10.016  34.059  72.763  0.00  0.00      PROA  
ATOM   4781  CG  ARG P 597       8.503  34.395  72.578  0.00  0.00      PROA  
ATOM   4782  CD  ARG P 597       7.815  35.255  73.653  0.00  0.00      PROA  
ATOM   4783  NE  ARG P 597       7.417  34.376  74.794  0.00  0.00      PROA  
ATOM   4784  CZ  ARG P 597       6.335  33.652  75.015  0.00  0.00      PROA  
ATOM   4785  NH1 ARG P 597       5.317  33.481  74.121  0.00  0.00      PROA  
ATOM   4786  NH2 ARG P 597       6.216  32.970  76.094  0.00  0.00      PROA  
ATOM   4787  C   ARG P 597      12.390  33.852  71.871  0.00  0.00      PROA  
ATOM   4788  O   ARG P 597      13.006  34.892  71.534  0.00  0.00      PROA  
ATOM   4789  N   LEU P 598      13.044  32.851  72.513  0.00  0.00      PROA  
ATOM   4790  CA  LEU P 598      14.499  32.818  72.655  0.00  0.00      PROA  
ATOM   4791  CB  LEU P 598      14.865  31.640  73.462  0.00  0.00      PROA  
ATOM   4792  CG  LEU P 598      16.344  31.632  73.845  0.00  0.00      PROA  
ATOM   4793  CD1 LEU P 598      16.896  32.922  74.525  0.00  0.00      PROA  
ATOM   4794  CD2 LEU P 598      16.509  30.459  74.876  0.00  0.00      PROA  
ATOM   4795  C   LEU P 598      15.314  32.740  71.287  0.00  0.00      PROA  
ATOM   4796  O   LEU P 598      16.342  33.406  71.136  0.00  0.00      PROA  
ATOM   4797  N   ALA P 599      14.906  31.905  70.320  0.00  0.00      PROA  
ATOM   4798  CA  ALA P 599      15.374  31.926  68.942  0.00  0.00      PROA  
ATOM   4799  CB  ALA P 599      14.755  30.705  68.139  0.00  0.00      PROA  
ATOM   4800  C   ALA P 599      15.271  33.273  68.256  0.00  0.00      PROA  
ATOM   4801  O   ALA P 599      16.183  33.841  67.666  0.00  0.00      PROA  
ATOM   4802  N   TYR P 600      14.030  33.887  68.365  0.00  0.00      PROA  
ATOM   4803  CA  TYR P 600      13.809  35.205  67.879  0.00  0.00      PROA  
ATOM   4804  CB  TYR P 600      12.305  35.560  68.300  0.00  0.00      PROA  
ATOM   4805  CG  TYR P 600      11.759  36.897  67.915  0.00  0.00      PROA  
ATOM   4806  CD1 TYR P 600      11.324  37.035  66.561  0.00  0.00      PROA  
ATOM   4807  CE1 TYR P 600      10.851  38.217  66.053  0.00  0.00      PROA  
ATOM   4808  CZ  TYR P 600      10.668  39.311  66.920  0.00  0.00      PROA  
ATOM   4809  OH  TYR P 600       9.855  40.411  66.602  0.00  0.00      PROA  
ATOM   4810  CD2 TYR P 600      11.534  37.987  68.769  0.00  0.00      PROA  
ATOM   4811  CE2 TYR P 600      11.125  39.249  68.271  0.00  0.00      PROA  
ATOM   4812  C   TYR P 600      14.771  36.328  68.324  0.00  0.00      PROA  
ATOM   4813  O   TYR P 600      15.331  37.092  67.548  0.00  0.00      PROA  
ATOM   4814  N   VAL P 601      15.095  36.425  69.667  0.00  0.00      PROA  
ATOM   4815  CA  VAL P 601      16.170  37.284  70.245  0.00  0.00      PROA  
ATOM   4816  CB  VAL P 601      16.151  37.142  71.777  0.00  0.00      PROA  
ATOM   4817  CG1 VAL P 601      17.496  37.512  72.566  0.00  0.00      PROA  
ATOM   4818  CG2 VAL P 601      15.074  38.083  72.357  0.00  0.00      PROA  
ATOM   4819  C   VAL P 601      17.464  36.886  69.764  0.00  0.00      PROA  
ATOM   4820  O   VAL P 601      18.260  37.701  69.324  0.00  0.00      PROA  
ATOM   4821  N   GLY P 602      17.809  35.555  69.763  0.00  0.00      PROA  
ATOM   4822  CA  GLY P 602      19.093  35.049  69.295  0.00  0.00      PROA  
ATOM   4823  C   GLY P 602      19.408  35.381  67.849  0.00  0.00      PROA  
ATOM   4824  O   GLY P 602      20.492  35.702  67.398  0.00  0.00      PROA  
ATOM   4825  N   VAL P 603      18.390  35.271  66.995  0.00  0.00      PROA  
ATOM   4826  CA  VAL P 603      18.400  35.486  65.563  0.00  0.00      PROA  
ATOM   4827  CB  VAL P 603      17.207  34.916  64.853  0.00  0.00      PROA  
ATOM   4828  CG1 VAL P 603      16.877  35.500  63.430  0.00  0.00      PROA  
ATOM   4829  CG2 VAL P 603      17.420  33.316  64.771  0.00  0.00      PROA  
ATOM   4830  C   VAL P 603      18.644  37.009  65.170  0.00  0.00      PROA  
ATOM   4831  O   VAL P 603      19.344  37.295  64.202  0.00  0.00      PROA  
ATOM   4832  N   THR P 604      18.010  37.914  65.906  0.00  0.00      PROA  
ATOM   4833  CA  THR P 604      17.964  39.360  65.630  0.00  0.00      PROA  
ATOM   4834  CB  THR P 604      16.693  40.110  66.117  0.00  0.00      PROA  
ATOM   4835  OG1 THR P 604      16.264  39.640  67.387  0.00  0.00      PROA  
ATOM   4836  CG2 THR P 604      15.600  39.713  65.169  0.00  0.00      PROA  
ATOM   4837  C   THR P 604      19.197  40.040  66.259  0.00  0.00      PROA  
ATOM   4838  O   THR P 604      19.122  41.267  66.420  0.00  0.00      PROA  
ATOM   4839  N   ARG P 605      20.284  39.283  66.593  0.00  0.00      PROA  
ATOM   4840  CA  ARG P 605      21.515  39.855  67.080  0.00  0.00      PROA  
ATOM   4841  CB  ARG P 605      22.248  39.110  68.202  0.00  0.00      PROA  
ATOM   4842  CG  ARG P 605      21.467  38.795  69.476  0.00  0.00      PROA  
ATOM   4843  CD  ARG P 605      20.489  39.901  69.907  0.00  0.00      PROA  
ATOM   4844  NE  ARG P 605      21.235  41.169  69.934  0.00  0.00      PROA  
ATOM   4845  CZ  ARG P 605      20.732  42.353  69.711  0.00  0.00      PROA  
ATOM   4846  NH1 ARG P 605      19.477  42.645  69.440  0.00  0.00      PROA  
ATOM   4847  NH2 ARG P 605      21.426  43.451  69.793  0.00  0.00      PROA  
ATOM   4848  C   ARG P 605      22.544  39.955  66.020  0.00  0.00      PROA  
ATOM   4849  O   ARG P 605      23.570  40.632  66.038  0.00  0.00      PROA  
ATOM   4850  N   ALA P 606      22.340  39.278  64.929  0.00  0.00      PROA  
ATOM   4851  CA  ALA P 606      23.347  39.131  63.863  0.00  0.00      PROA  
ATOM   4852  CB  ALA P 606      23.105  37.853  63.047  0.00  0.00      PROA  
ATOM   4853  C   ALA P 606      23.297  40.392  63.008  0.00  0.00      PROA  
ATOM   4854  O   ALA P 606      22.237  40.648  62.452  0.00  0.00      PROA  
ATOM   4855  N   MET P 607      24.357  41.182  62.910  0.00  0.00      PROA  
ATOM   4856  CA  MET P 607      24.278  42.375  62.079  0.00  0.00      PROA  
ATOM   4857  CB  MET P 607      25.389  43.341  62.553  0.00  0.00      PROA  
ATOM   4858  CG  MET P 607      25.168  44.004  63.908  0.00  0.00      PROA  
ATOM   4859  SD  MET P 607      26.742  44.862  64.438  0.00  0.00      PROA  
ATOM   4860  CE  MET P 607      26.092  46.601  64.366  0.00  0.00      PROA  
ATOM   4861  C   MET P 607      24.399  42.145  60.566  0.00  0.00      PROA  
ATOM   4862  O   MET P 607      23.844  42.857  59.691  0.00  0.00      PROA  
ATOM   4863  N   GLN P 608      25.048  41.036  60.172  0.00  0.00      PROA  
ATOM   4864  CA  GLN P 608      25.447  40.816  58.821  0.00  0.00      PROA  
ATOM   4865  CB  GLN P 608      26.945  40.998  58.617  0.00  0.00      PROA  
ATOM   4866  CG  GLN P 608      27.530  42.437  58.841  0.00  0.00      PROA  
ATOM   4867  CD  GLN P 608      29.027  42.711  58.427  0.00  0.00      PROA  
ATOM   4868  OE1 GLN P 608      29.656  41.911  57.772  0.00  0.00      PROA  
ATOM   4869  NE2 GLN P 608      29.590  43.902  58.732  0.00  0.00      PROA  
ATOM   4870  C   GLN P 608      25.115  39.300  58.670  0.00  0.00      PROA  
ATOM   4871  O   GLN P 608      24.149  38.941  57.976  0.00  0.00      PROA  
ATOM   4872  N   LYS P 609      25.958  38.412  59.155  0.00  0.00      PROA  
ATOM   4873  CA  LYS P 609      26.003  36.956  59.006  0.00  0.00      PROA  
ATOM   4874  CB  LYS P 609      27.364  36.389  58.408  0.00  0.00      PROA  
ATOM   4875  CG  LYS P 609      27.810  36.792  57.012  0.00  0.00      PROA  
ATOM   4876  CD  LYS P 609      26.783  36.816  55.901  0.00  0.00      PROA  
ATOM   4877  CE  LYS P 609      26.077  35.472  55.631  0.00  0.00      PROA  
ATOM   4878  NZ  LYS P 609      26.867  34.529  54.802  0.00  0.00      PROA  
ATOM   4879  C   LYS P 609      25.551  36.028  60.102  0.00  0.00      PROA  
ATOM   4880  O   LYS P 609      25.832  36.205  61.278  0.00  0.00      PROA  
ATOM   4881  N   LEU P 610      24.865  34.994  59.703  0.00  0.00      PROA  
ATOM   4882  CA  LEU P 610      24.253  34.031  60.553  0.00  0.00      PROA  
ATOM   4883  CB  LEU P 610      22.771  34.326  60.702  0.00  0.00      PROA  
ATOM   4884  CG  LEU P 610      21.882  33.487  61.650  0.00  0.00      PROA  
ATOM   4885  CD1 LEU P 610      22.499  33.395  63.034  0.00  0.00      PROA  
ATOM   4886  CD2 LEU P 610      20.444  33.883  61.759  0.00  0.00      PROA  
ATOM   4887  C   LEU P 610      24.548  32.701  60.034  0.00  0.00      PROA  
ATOM   4888  O   LEU P 610      24.445  32.332  58.891  0.00  0.00      PROA  
ATOM   4889  N   THR P 611      24.901  31.757  60.941  0.00  0.00      PROA  
ATOM   4890  CA  THR P 611      25.193  30.389  60.507  0.00  0.00      PROA  
ATOM   4891  CB  THR P 611      26.654  30.167  60.273  0.00  0.00      PROA  
ATOM   4892  OG1 THR P 611      27.046  30.797  59.057  0.00  0.00      PROA  
ATOM   4893  CG2 THR P 611      27.049  28.641  60.118  0.00  0.00      PROA  
ATOM   4894  C   THR P 611      24.681  29.404  61.558  0.00  0.00      PROA  
ATOM   4895  O   THR P 611      25.023  29.512  62.713  0.00  0.00      PROA  
ATOM   4896  N   LEU P 612      23.928  28.369  61.198  0.00  0.00      PROA  
ATOM   4897  CA  LEU P 612      23.259  27.463  62.102  0.00  0.00      PROA  
ATOM   4898  CB  LEU P 612      21.765  27.332  61.909  0.00  0.00      PROA  
ATOM   4899  CG  LEU P 612      20.973  28.636  61.552  0.00  0.00      PROA  
ATOM   4900  CD1 LEU P 612      19.507  28.368  61.065  0.00  0.00      PROA  
ATOM   4901  CD2 LEU P 612      20.904  29.555  62.789  0.00  0.00      PROA  
ATOM   4902  C   LEU P 612      23.938  26.183  61.959  0.00  0.00      PROA  
ATOM   4903  O   LEU P 612      24.327  25.712  60.871  0.00  0.00      PROA  
ATOM   4904  N   THR P 613      24.108  25.462  63.095  0.00  0.00      PROA  
ATOM   4905  CA  THR P 613      24.715  24.169  63.124  0.00  0.00      PROA  
ATOM   4906  CB  THR P 613      26.191  24.014  63.451  0.00  0.00      PROA  
ATOM   4907  OG1 THR P 613      26.516  24.523  64.755  0.00  0.00      PROA  
ATOM   4908  CG2 THR P 613      27.113  24.734  62.426  0.00  0.00      PROA  
ATOM   4909  C   THR P 613      23.994  23.156  63.964  0.00  0.00      PROA  
ATOM   4910  O   THR P 613      23.458  23.465  65.037  0.00  0.00      PROA  
ATOM   4911  N   TYR P 614      23.954  21.879  63.444  0.00  0.00      PROA  
ATOM   4912  CA  TYR P 614      23.382  20.834  64.145  0.00  0.00      PROA  
ATOM   4913  CB  TYR P 614      21.920  20.684  63.780  0.00  0.00      PROA  
ATOM   4914  CG  TYR P 614      21.520  19.932  62.560  0.00  0.00      PROA  
ATOM   4915  CD1 TYR P 614      21.485  20.552  61.281  0.00  0.00      PROA  
ATOM   4916  CE1 TYR P 614      20.939  19.913  60.161  0.00  0.00      PROA  
ATOM   4917  CZ  TYR P 614      20.499  18.613  60.235  0.00  0.00      PROA  
ATOM   4918  OH  TYR P 614      20.091  17.917  59.087  0.00  0.00      PROA  
ATOM   4919  CD2 TYR P 614      20.992  18.601  62.618  0.00  0.00      PROA  
ATOM   4920  CE2 TYR P 614      20.506  17.931  61.459  0.00  0.00      PROA  
ATOM   4921  C   TYR P 614      24.190  19.587  63.814  0.00  0.00      PROA  
ATOM   4922  O   TYR P 614      25.060  19.573  62.985  0.00  0.00      PROA  
ATOM   4923  N   ALA P 615      23.955  18.503  64.501  0.00  0.00      PROA  
ATOM   4924  CA  ALA P 615      24.830  17.408  64.384  0.00  0.00      PROA  
ATOM   4925  CB  ALA P 615      25.665  17.266  65.606  0.00  0.00      PROA  
ATOM   4926  C   ALA P 615      24.023  16.175  64.393  0.00  0.00      PROA  
ATOM   4927  O   ALA P 615      23.075  16.011  65.169  0.00  0.00      PROA  
ATOM   4928  N   GLU P 616      24.511  15.131  63.676  0.00  0.00      PROA  
ATOM   4929  CA  GLU P 616      23.857  13.798  63.577  0.00  0.00      PROA  
ATOM   4930  CB  GLU P 616      24.359  12.822  62.552  0.00  0.00      PROA  
ATOM   4931  CG  GLU P 616      24.184  13.369  61.162  0.00  0.00      PROA  
ATOM   4932  CD  GLU P 616      23.297  12.335  60.426  0.00  0.00      PROA  
ATOM   4933  OE1 GLU P 616      23.854  11.454  59.729  0.00  0.00      PROA  
ATOM   4934  OE2 GLU P 616      22.051  12.412  60.624  0.00  0.00      PROA  
ATOM   4935  C   GLU P 616      23.862  13.117  64.907  0.00  0.00      PROA  
ATOM   4936  O   GLU P 616      22.841  12.665  65.550  0.00  0.00      PROA  
ATOM   4937  N   THR P 617      25.055  13.170  65.583  0.00  0.00      PROA  
ATOM   4938  CA  THR P 617      25.236  12.530  66.880  0.00  0.00      PROA  
ATOM   4939  CB  THR P 617      25.768  11.072  66.725  0.00  0.00      PROA  
ATOM   4940  OG1 THR P 617      25.887  10.292  67.919  0.00  0.00      PROA  
ATOM   4941  CG2 THR P 617      26.959  10.996  65.808  0.00  0.00      PROA  
ATOM   4942  C   THR P 617      26.179  13.280  67.739  0.00  0.00      PROA  
ATOM   4943  O   THR P 617      26.886  14.200  67.308  0.00  0.00      PROA  
ATOM   4944  N   ARG P 618      26.064  13.100  69.102  0.00  0.00      PROA  
ATOM   4945  CA  ARG P 618      26.925  13.786  70.003  0.00  0.00      PROA  
ATOM   4946  CB  ARG P 618      26.240  15.039  70.576  0.00  0.00      PROA  
ATOM   4947  CG  ARG P 618      25.791  16.164  69.561  0.00  0.00      PROA  
ATOM   4948  CD  ARG P 618      25.417  17.484  70.241  0.00  0.00      PROA  
ATOM   4949  NE  ARG P 618      24.879  18.340  69.135  0.00  0.00      PROA  
ATOM   4950  CZ  ARG P 618      25.557  19.335  68.576  0.00  0.00      PROA  
ATOM   4951  NH1 ARG P 618      26.742  19.721  69.028  0.00  0.00      PROA  
ATOM   4952  NH2 ARG P 618      25.152  19.806  67.436  0.00  0.00      PROA  
ATOM   4953  C   ARG P 618      27.185  12.871  71.171  0.00  0.00      PROA  
ATOM   4954  O   ARG P 618      26.512  11.849  71.477  0.00  0.00      PROA  
ATOM   4955  N   ARG P 619      28.174  13.304  71.985  0.00  0.00      PROA  
ATOM   4956  CA  ARG P 619      28.513  12.620  73.274  0.00  0.00      PROA  
ATOM   4957  CB  ARG P 619      30.059  12.566  73.234  0.00  0.00      PROA  
ATOM   4958  CG  ARG P 619      30.741  11.697  72.145  0.00  0.00      PROA  
ATOM   4959  CD  ARG P 619      32.046  10.879  72.655  0.00  0.00      PROA  
ATOM   4960  NE  ARG P 619      33.086  11.963  72.873  0.00  0.00      PROA  
ATOM   4961  CZ  ARG P 619      34.295  12.088  72.411  0.00  0.00      PROA  
ATOM   4962  NH1 ARG P 619      35.005  11.213  71.695  0.00  0.00      PROA  
ATOM   4963  NH2 ARG P 619      34.861  13.243  72.612  0.00  0.00      PROA  
ATOM   4964  C   ARG P 619      27.964  13.329  74.553  0.00  0.00      PROA  
ATOM   4965  O   ARG P 619      28.441  14.376  74.922  0.00  0.00      PROA  
ATOM   4966  N   LEU P 620      26.925  12.740  75.207  0.00  0.00      PROA  
ATOM   4967  CA  LEU P 620      26.304  13.359  76.355  0.00  0.00      PROA  
ATOM   4968  CB  LEU P 620      24.972  14.000  75.854  0.00  0.00      PROA  
ATOM   4969  CG  LEU P 620      24.087  14.546  76.998  0.00  0.00      PROA  
ATOM   4970  CD1 LEU P 620      24.621  15.782  77.677  0.00  0.00      PROA  
ATOM   4971  CD2 LEU P 620      22.606  14.689  76.635  0.00  0.00      PROA  
ATOM   4972  C   LEU P 620      26.035  12.239  77.499  0.00  0.00      PROA  
ATOM   4973  O   LEU P 620      25.373  11.264  77.084  0.00  0.00      PROA  
ATOM   4974  N   TYR P 621      26.619  12.398  78.698  0.00  0.00      PROA  
ATOM   4975  CA  TYR P 621      26.380  11.407  79.754  0.00  0.00      PROA  
ATOM   4976  CB  TYR P 621      24.893  11.511  80.308  0.00  0.00      PROA  
ATOM   4977  CG  TYR P 621      24.427  12.903  80.683  0.00  0.00      PROA  
ATOM   4978  CD1 TYR P 621      25.339  13.731  81.403  0.00  0.00      PROA  
ATOM   4979  CE1 TYR P 621      24.851  14.941  81.881  0.00  0.00      PROA  
ATOM   4980  CZ  TYR P 621      23.528  15.372  81.543  0.00  0.00      PROA  
ATOM   4981  OH  TYR P 621      22.937  16.624  81.922  0.00  0.00      PROA  
ATOM   4982  CD2 TYR P 621      23.163  13.354  80.285  0.00  0.00      PROA  
ATOM   4983  CE2 TYR P 621      22.699  14.575  80.806  0.00  0.00      PROA  
ATOM   4984  C   TYR P 621      26.753   9.900  79.543  0.00  0.00      PROA  
ATOM   4985  O   TYR P 621      25.882   9.016  79.587  0.00  0.00      PROA  
ATOM   4986  N   GLY P 622      28.057   9.590  79.213  0.00  0.00      PROA  
ATOM   4987  CA  GLY P 622      28.555   8.203  79.090  0.00  0.00      PROA  
ATOM   4988  C   GLY P 622      28.137   7.366  77.930  0.00  0.00      PROA  
ATOM   4989  O   GLY P 622      28.301   6.170  77.866  0.00  0.00      PROA  
ATOM   4990  N   LYS P 623      27.507   7.999  76.890  0.00  0.00      PROA  
ATOM   4991  CA  LYS P 623      26.859   7.227  75.805  0.00  0.00      PROA  
ATOM   4992  CB  LYS P 623      25.501   6.700  76.091  0.00  0.00      PROA  
ATOM   4993  CG  LYS P 623      24.220   7.618  75.970  0.00  0.00      PROA  
ATOM   4994  CD  LYS P 623      24.011   8.439  77.270  0.00  0.00      PROA  
ATOM   4995  CE  LYS P 623      22.847   9.525  77.286  0.00  0.00      PROA  
ATOM   4996  NZ  LYS P 623      21.498   8.924  77.144  0.00  0.00      PROA  
ATOM   4997  C   LYS P 623      26.856   8.190  74.685  0.00  0.00      PROA  
ATOM   4998  O   LYS P 623      27.040   9.399  74.889  0.00  0.00      PROA  
ATOM   4999  N   GLU P 624      26.514   7.740  73.477  0.00  0.00      PROA  
ATOM   5000  CA  GLU P 624      26.189   8.586  72.375  0.00  0.00      PROA  
ATOM   5001  CB  GLU P 624      26.832   7.812  71.088  0.00  0.00      PROA  
ATOM   5002  CG  GLU P 624      28.392   7.832  71.088  0.00  0.00      PROA  
ATOM   5003  CD  GLU P 624      28.980   7.306  69.808  0.00  0.00      PROA  
ATOM   5004  OE1 GLU P 624      29.137   8.054  68.797  0.00  0.00      PROA  
ATOM   5005  OE2 GLU P 624      29.461   6.145  69.875  0.00  0.00      PROA  
ATOM   5006  C   GLU P 624      24.684   8.771  72.096  0.00  0.00      PROA  
ATOM   5007  O   GLU P 624      23.826   7.891  72.109  0.00  0.00      PROA  
ATOM   5008  N   VAL P 625      24.344  10.034  71.854  0.00  0.00      PROA  
ATOM   5009  CA  VAL P 625      22.921  10.469  71.683  0.00  0.00      PROA  
ATOM   5010  CB  VAL P 625      22.479  11.576  72.665  0.00  0.00      PROA  
ATOM   5011  CG1 VAL P 625      20.918  11.963  72.549  0.00  0.00      PROA  
ATOM   5012  CG2 VAL P 625      22.735  11.277  74.140  0.00  0.00      PROA  
ATOM   5013  C   VAL P 625      22.748  11.061  70.275  0.00  0.00      PROA  
ATOM   5014  O   VAL P 625      23.654  11.678  69.642  0.00  0.00      PROA  
ATOM   5015  N   TYR P 626      21.587  10.719  69.635  0.00  0.00      PROA  
ATOM   5016  CA  TYR P 626      21.264  11.115  68.282  0.00  0.00      PROA  
ATOM   5017  CB  TYR P 626      20.788   9.972  67.370  0.00  0.00      PROA  
ATOM   5018  CG  TYR P 626      21.849   8.831  67.244  0.00  0.00      PROA  
ATOM   5019  CD1 TYR P 626      22.573   8.781  66.001  0.00  0.00      PROA  
ATOM   5020  CE1 TYR P 626      23.381   7.643  65.710  0.00  0.00      PROA  
ATOM   5021  CZ  TYR P 626      23.421   6.586  66.622  0.00  0.00      PROA  
ATOM   5022  OH  TYR P 626      24.162   5.464  66.181  0.00  0.00      PROA  
ATOM   5023  CD2 TYR P 626      21.930   7.764  68.091  0.00  0.00      PROA  
ATOM   5024  CE2 TYR P 626      22.751   6.679  67.852  0.00  0.00      PROA  
ATOM   5025  C   TYR P 626      19.978  11.989  68.533  0.00  0.00      PROA  
ATOM   5026  O   TYR P 626      18.965  11.476  69.082  0.00  0.00      PROA  
ATOM   5027  N   HSD P 627      20.012  13.276  68.255  0.00  0.00      PROA  
ATOM   5028  CA  HSD P 627      18.920  14.187  68.555  0.00  0.00      PROA  
ATOM   5029  CB  HSD P 627      19.325  15.536  69.101  0.00  0.00      PROA  
ATOM   5030  ND1 HSD P 627      21.454  15.471  70.639  0.00  0.00      PROA  
ATOM   5031  CG  HSD P 627      20.061  15.369  70.484  0.00  0.00      PROA  
ATOM   5032  CE1 HSD P 627      21.701  15.425  71.977  0.00  0.00      PROA  
ATOM   5033  NE2 HSD P 627      20.589  15.298  72.642  0.00  0.00      PROA  
ATOM   5034  CD2 HSD P 627      19.563  15.294  71.725  0.00  0.00      PROA  
ATOM   5035  C   HSD P 627      18.237  14.536  67.284  0.00  0.00      PROA  
ATOM   5036  O   HSD P 627      18.882  14.739  66.257  0.00  0.00      PROA  
ATOM   5037  N   ARG P 628      16.905  14.482  67.312  0.00  0.00      PROA  
ATOM   5038  CA  ARG P 628      16.154  14.738  66.063  0.00  0.00      PROA  
ATOM   5039  CB  ARG P 628      14.549  14.494  66.033  0.00  0.00      PROA  
ATOM   5040  CG  ARG P 628      14.086  13.051  66.459  0.00  0.00      PROA  
ATOM   5041  CD  ARG P 628      12.648  12.742  66.143  0.00  0.00      PROA  
ATOM   5042  NE  ARG P 628      11.775  13.807  66.682  0.00  0.00      PROA  
ATOM   5043  CZ  ARG P 628      10.438  13.761  66.836  0.00  0.00      PROA  
ATOM   5044  NH1 ARG P 628       9.747  12.729  66.416  0.00  0.00      PROA  
ATOM   5045  NH2 ARG P 628       9.763  14.835  67.269  0.00  0.00      PROA  
ATOM   5046  C   ARG P 628      16.315  16.199  65.508  0.00  0.00      PROA  
ATOM   5047  O   ARG P 628      16.515  17.157  66.264  0.00  0.00      PROA  
ATOM   5048  N   PRO P 629      16.324  16.408  64.163  0.00  0.00      PROA  
ATOM   5049  CD  PRO P 629      16.142  15.340  63.120  0.00  0.00      PROA  
ATOM   5050  CA  PRO P 629      16.189  17.714  63.523  0.00  0.00      PROA  
ATOM   5051  CB  PRO P 629      16.022  17.425  61.971  0.00  0.00      PROA  
ATOM   5052  CG  PRO P 629      15.334  16.071  62.015  0.00  0.00      PROA  
ATOM   5053  C   PRO P 629      15.245  18.865  64.078  0.00  0.00      PROA  
ATOM   5054  O   PRO P 629      14.120  18.508  64.351  0.00  0.00      PROA  
ATOM   5055  N   SER P 630      15.652  20.081  64.120  0.00  0.00      PROA  
ATOM   5056  CA  SER P 630      14.847  21.236  64.680  0.00  0.00      PROA  
ATOM   5057  CB  SER P 630      15.704  22.449  65.255  0.00  0.00      PROA  
ATOM   5058  OG  SER P 630      14.950  23.579  65.607  0.00  0.00      PROA  
ATOM   5059  C   SER P 630      13.776  21.769  63.714  0.00  0.00      PROA  
ATOM   5060  O   SER P 630      14.044  21.987  62.515  0.00  0.00      PROA  
ATOM   5061  N   ARG P 631      12.517  21.870  64.198  0.00  0.00      PROA  
ATOM   5062  CA  ARG P 631      11.452  22.296  63.313  0.00  0.00      PROA  
ATOM   5063  CB  ARG P 631      10.125  21.714  63.715  0.00  0.00      PROA
[truncated: 84,930 more chars]
