# Supplementary material for: Kinetic and structural mechanism for DNA unwinding by a non-hexameric helicase
Source: Nat Commun. 2021 Dec 1;12:7015. doi: 10.1038/s41467-021-27304-6 (PMC8636605; doi:10.1038/s41467-021-27304-6)
Supplement: Supplementary file 4 — Supplementary Data 1 [file 41467_2021_27304_MOESM4_ESM.zip › MD_SI/NOTE.txt]

* In this folder, 3t_i.pdb and 3t_ii.pdb are the complex conformations in Fig. 3B upper panel; 5t_i.pdb and 5t_ii.pdb are the complex conformations in Fig. 3B lower panel.

* For details on performing REST2 simulations in NAMD, check out 
https://www.ks.uiuc.edu/Research/namd/2.13/ug/node67.html
The original reference is: S. Jo and W. Jiang. Comput. Phys. Commun. 197, 304-311 (2015).

* init.conf, input.namd, and rest2_remd.namd are the essential files for REST2 simulations
