# Supplementary material for: Kinetic and structural mechanism for DNA unwinding by a non-hexameric helicase
Source: Nat Commun. 2021 Dec 1;12:7015. doi: 10.1038/s41467-021-27304-6 (PMC8636605; doi:10.1038/s41467-021-27304-6)
Supplement: Supplementary file 4 — Supplementary Data 1 [file 41467_2021_27304_MOESM4_ESM.zip › MD_SI/parm36/toppar_water_ions_cufix.str]

* Toplogy and parameter information for water and ions.
*

!Testcase
!test_water_ions.inp

! IMPORTANT NOTE: this file contains NBFixes between carboxylates and sodium,
! which will only apply if the main files containing carboxylate atom types
! have been read in first!

!references
!
!TIP3P water model 
!
!W.L. Jorgensen; J.Chandrasekhar; J.D. Madura; R.W. Impey;
!M.L. Klein; "Comparison of simple potential functions for 
!simulating liquid water", J. Chem. Phys. 79 926-935 (1983). 
!
!IONS
!
!Ions from Roux and coworkers
!
!Beglov, D. and Roux, B., Finite Representation of an Infinite
!Bulk System: Solvent Boundary Potential for Computer Simulations,
!Journal of Chemical Physics, 1994, 100: 9050-9063
!
!ZINC
!
!Stote, R.H. and Karplus, M. Zinc Binding in Proteins and
!Solution: A Simple but Accurate Nonbonded Representation, PROTEINS:
!Structure, Function, and Genetics 23:12-31 (1995)

!test "append" to determine if previous toppar files have been read and
!add append to "read rtf card" if true
!set nat ?NATC
!set app
!We're exploiting what is arguably a bug in the parser. On the left hand side,
!the quotes have priority, so NAT is correctly substituted. On the right hand
!side, the ? has priority and NATC" (sic) is not a valid substitution...
!if "@NAT" ne "?NATC" if @nat ne 0 !set app append

read rtf card @app
* Topology for water and ions
*
31  1

MASS  1   HT    1.00800 H  ! TIPS3P WATER HYDROGEN
MASS  2   HX    1.00800 H  ! hydroxide hydrogen
MASS  3   OT   15.99940 O  ! TIPS3P WATER OXYGEN
MASS  4   OX   15.99940 O  ! hydroxide oxygen
MASS  5   LIT  	6.94100 LI ! Lithium ion
MASS  6   SOD  22.98977 NA ! Sodium Ion
MASS  7   MG   24.30500 MG ! Magnesium Ion
MASS  8   POT  39.09830 K  ! Potassium Ion
MASS  9   CAL  40.08000 CA ! Calcium Ion
MASS  10  RUB  85.46780 RB ! Rubidium Ion
MASS  11  CES 132.90545 CS ! Cesium Ion
MASS  12  BAR 137.32700 BA ! Barium Ion
MASS  13  ZN   65.37000 ZN ! zinc (II) cation
MASS  14  CAD 112.41100 CD ! cadmium (II) cation
MASS  15  CLA  35.45000 CL ! Chloride Ion
MASS  16  OTMG 15.99940 O  ! TIPS3P WATER OXYGEN by jejoong
MASS  17  OTCA 15.99940 O  ! TIPS3P WATER OXYGEN by jejoong

default first none last none

RESI TIP3         0.000 ! tip3p water model, generate using noangle nodihedral
GROUP
ATOM OH2  OT     -0.834
ATOM H1   HT      0.417
ATOM H2   HT      0.417
BOND OH2 H1 OH2 H2 !H1 H2    ! the last bond is needed for shake
ANGLE H1 OH2 H2             ! required
DONOR H1 OH2
DONOR H2 OH2
ACCEPTOR OH2
PATCHING FIRS NONE LAST NONE

!jejoong
RESI TPMG         0.000 ! tip3p water model, generate using noangle nodihedral
GROUP
ATOM OH2  OTMG   -1.190
ATOM H1   HT      0.595
ATOM H2   HT      0.595
BOND OH2 H1 OH2 H2 !H1 H2    ! the last bond is needed for shake
ANGLE H1 OH2 H2             ! required
DONOR H1 OH2
DONOR H2 OH2
ACCEPTOR OH2
PATCHING FIRS NONE LAST NONE

RESI TP3M         0.000 ! "mmff" water model, as an analog of tip3p
GROUP
ATOM OH2  OT     -0.834 ! these charges are replaced by the mmff setup
ATOM H1   HT      0.417 ! these charges are replaced by the mmff setup
ATOM H2   HT      0.417 ! these charges are replaced by the mmff setup
BOND OH2 H1 OH2 H2      ! omits the H1-H2 bond, which is needed for shake with tip3p
ANGLE H1 OH2 H2         ! required
DONOR H1 OH2
DONOR H2 OH2
ACCEPTOR OH2
PATCHING FIRS NONE LAST NONE

RESI OH       -1.00 ! hydroxide ion by adm.jr.
GROUP
ATOM O1 OX    -1.32
ATOM H1 HX     0.32
BOND O1 H1
DONOR H1 O1
ACCEPTOR O1

! Ion parameters from Benoit Roux and Coworkers
! As of 8/10 new NBFIX terms required
!
RESI LIT       1.00 ! Lithium Ion
GROUP
ATOM LIT  LIT  1.00
PATCHING FIRST NONE LAST NONE

RESI SOD       1.00 ! Sodium Ion
GROUP
ATOM SOD  SOD  1.00
PATCHING FIRST NONE LAST NONE

RESI MG        2.00 ! Magnesium Ion
GROUP
ATOM MG   MG   2.00
PATCHING FIRST NONE LAST NONE

RESI POT       1.00 ! Potassium Ion
GROUP
ATOM POT   POT 1.00
PATCHING FIRST NONE LAST NONE

RESI CAL       2.00 ! Calcium Ion
GROUP
ATOM CAL  CAL  2.00
PATCHING FIRST NONE LAST NONE

RESI RUB       1.00 ! Rubidium Ion
GROUP
ATOM RUB  RUB  1.00
PATCHING FIRST NONE LAST NONE

RESI CES       1.00 ! Cesium Ion
GROUP
ATOM CES  CES  1.00
PATCHING FIRST NONE LAST NONE

RESI BAR       2.00 ! Barium Ion
GROUP
ATOM BAR  BAR  2.00
PATCHING FIRST NONE LAST NONE

RESI ZN2       2.00 ! Zinc (II) cation, Roland Stote
GROUP
ATOM ZN   ZN   2.00
PATCHING FIRST NONE LAST NONE

RESI CD2       2.00 ! Cadmium (II) cation
GROUP
ATOM CD   CAD  2.00
PATCHING FIRST NONE LAST NONE

RESI CLA      -1.00 ! Chloride Ion
GROUP
ATOM CLA  CLA -1.00
PATCHING FIRST NONE LAST NONE

!jejoong
RESI MGH   2.00  ! Mg-hexahydrate
GROUP
ATOM MG   MG   2.00
GROUP   
ATOM OHA   OTMG   -1.190
ATOM H1A   HT      0.595
ATOM H2A   HT      0.595
GROUP   
ATOM OHB   OTMG   -1.190
ATOM H1B   HT      0.595
ATOM H2B   HT      0.595
GROUP   
ATOM OHC   OTMG   -1.190
ATOM H1C   HT      0.595
ATOM H2C   HT      0.595
GROUP   
ATOM OHD   OTMG   -1.190
ATOM H1D   HT      0.595
ATOM H2D   HT      0.595
GROUP   
ATOM OHE   OTMG   -1.190
ATOM H1E   HT      0.595
ATOM H2E   HT      0.595
GROUP   
ATOM OHF   OTMG   -1.190
ATOM H1F   HT      0.595
ATOM H2F   HT      0.595
!BOND MG OHA  MG OHB  MG OHC  MG OHD  MG OHE  MG OHF ! unfortunately, not work due to exclusions. Use extrabonds instead.
BOND OHA  H1A OHA  H2A !H1A H2A  ! the last bond is needed for shake
BOND OHB  H1B OHB  H2B !H1B H2B  ! the last bond is needed for shake
BOND OHC  H1C OHC  H2C !H1C H2C  ! the last bond is needed for shake
BOND OHD  H1D OHD  H2D !H1D H2D  ! the last bond is needed for shake
BOND OHE  H1E OHE  H2E !H1E H2E  ! the last bond is needed for shake
BOND OHF  H1F OHF  H2F !H1F H2F  ! the last bond is needed for shake
ANGLE H1A OHA H2A             ! required
ANGLE H1B OHB H2B             ! required
ANGLE H1C OHC H2C             ! required
ANGLE H1D OHD H2D             ! required
ANGLE H1E OHE H2E             ! required
ANGLE H1F OHF H2F             ! required
PATC FIRS NONE LAST NONE

RESI CAH   2.00  ! Ca-heptahydrate
GROUP
ATOM CAL  CAL  2.00
GROUP   
ATOM OHA   OTCA   -1.012
ATOM H1A   HT      0.506
ATOM H2A   HT      0.506
GROUP   
ATOM OHB   OTCA   -1.012
ATOM H1B   HT      0.506
ATOM H2B   HT      0.506
GROUP   
ATOM OHC   OTCA   -1.012
ATOM H1C   HT      0.506
ATOM H2C   HT      0.506
GROUP   
ATOM OHD   OTCA   -1.012
ATOM H1D   HT      0.506
ATOM H2D   HT      0.506
GROUP   
ATOM OHE   OTCA   -1.012
ATOM H1E   HT      0.506
ATOM H2E   HT      0.506
GROUP   
ATOM OHF   OTCA   -1.012
ATOM H1F   HT      0.506
ATOM H2F   HT      0.506
GROUP   
ATOM OHG   OTCA   -1.012
ATOM H1G   HT      0.506
ATOM H2G   HT      0.506
!BOND MG OH2A  MG OH2B  MG OH2C  MG OH2D  MG OH2E  MG OH2F ! unfortunately, not work.
BOND OHA H1A OHA H2A H1A H2A  ! the last bond is needed for shake
BOND OHB H1B OHB H2B H1B H2B  ! the last bond is needed for shake
BOND OHC H1C OHC H2C H1C H2C  ! the last bond is needed for shake
BOND OHD H1D OHD H2D H1D H2D  ! the last bond is needed for shake
BOND OHE H1E OHE H2E H1E H2E  ! the last bond is needed for shake
BOND OHF H1F OHF H2F H1F H2F  ! the last bond is needed for shake
BOND OHG H1G OHG H2G H1G H2G  ! the last bond is needed for shake
ANGLE H1A OHA H2A             ! required
ANGLE H1B OHB H2B             ! required
ANGLE H1C OHC H2C             ! required
ANGLE H1D OHD H2D             ! required
ANGLE H1E OHE H2E             ! required
ANGLE H1F OHF H2F             ! required
ANGLE H1G OHG H2G             ! required
PATC FIRS NONE LAST NONE

END

read para card flex @app
* Parameters for water and ions
*

ATOMS
MASS  1   HT    1.00800 ! TIPS3P WATER HYDROGEN
MASS  2   HX    1.00800 ! hydroxide hydrogen
MASS  3   OT   15.99940 ! TIPS3P WATER OXYGEN
MASS  4   OX   15.99940 ! hydroxide oxygen
MASS  5   LIT  	6.94100 ! Lithium ion
MASS  6   SOD  22.98977 ! Sodium Ion
MASS  7   MG   24.30500 ! Magnesium Ion
MASS  8   POT  39.09830 ! Potassium Ion
MASS  9   CAL  40.08000 ! Calcium Ion
MASS  10  RUB  85.46780 ! Rubidium Ion
MASS  11  CES 132.90545 ! Cesium Ion
MASS  12  BAR 137.32700 ! Barium Ion
MASS  13  ZN   65.37000 ! zinc (II) cation
MASS  14  CAD 112.41100 ! cadmium (II) cation
MASS  15  CLA  35.45000 ! Chloride Ion
MASS  16  OTMG 15.99940 ! TIPS3P WATER OXYGEN by jejoong
MASS  17  OTCA 15.99940 ! TIPS3P WATER OXYGEN by jejoong

BONDS
!
!V(bond) = Kb(b - b0)**2
!
!Kb: kcal/mole/A**2
!b0: A
!
!atom type Kb          b0
!
HT    HT      0.0       1.5139  ! from TIPS3P geometry (for SHAKE w/PARAM)
HT    OT    450.0       0.9572  ! from TIPS3P geometry
OX    HX    545.0       0.9700  ! hydroxide ion
!jejoong
MG      OTMG    500.00  1.9400      ! dummy values. Constraint is mandatory.
OTMG    HT     450.000     0.9572
CAL     OTCA    500.00  1.9400      ! dummy values. Constraint is mandatory.
OTCA    HT     450.000     0.9572

ANGLES
!
!V(angle) = Ktheta(Theta - Theta0)**2
!
!V(Urey-Bradley) = Kub(S - S0)**2
!
!Ktheta: kcal/mole/rad**2
!Theta0: degrees
!Kub: kcal/mole/A**2 (Urey-Bradley)
!S0: A
!
!atom types     Ktheta    Theta0   Kub     S0
!
HT   OT   HT     55.0      104.52   ! FROM TIPS3P GEOMETRY
!jejoong
HT   OTMG   HT     55.000   104.5200
HT   OTMG   MG      0.000   104.5200
OTMG MG    OTMG     0.000   104.5200
HT   OTCA   HT     55.000   104.5200
HT   OTCA   CAL     0.000   104.5200
OTCA CAL   OTCA     0.000   104.5200

DIHEDRALS
!
!V(dihedral) = Kchi(1 + cos(n(chi) - delta))
!
!Kchi: kcal/mole
!n: multiplicity
!delta: degrees
!
!atom types             Kchi    n   delta
!
HT  OTMG MG    OTMG     0.000   6    180.0000
HT  OTCA CAL   OTCA     0.000   6    180.0000


!
IMPROPER
!
!V(improper) = Kpsi(psi - psi0)**2
!
!Kpsi: kcal/mole/rad**2
!psi0: degrees
!note that the second column of numbers (0) is ignored
!
!atom types           Kpsi                   psi0
!

NONBONDED nbxmod  5 atom cdiel shift vatom vdistance vswitch -
cutnb 14.0 ctofnb 12.0 ctonnb 10.0 eps 1.0 e14fac 1.0 wmin 1.5

!TIP3P LJ parameters
HT       0.0       -0.046     0.2245
OT       0.0       -0.1521    1.7682
!jejoong
OTMG   0.000000  -0.152100     1.768200 ! TIP3P oxygen
OTCA   0.000000  -0.152100     1.768200 ! TIP3P oxygen

!for hydroxide
OX     0.000000  -0.120000     1.700000 ! ALLOW   POL ION
                ! JG 8/27/89
HX     0.000000  -0.046000     0.224500 ! ALLOW PEP POL SUL ARO ALC
                ! same as TIP3P hydrogen, adm jr., 7/20/89

!ions
LIT      0.0      -0.00233       1.2975  ! Lithium
                   ! From S Noskov, target ddG(Li-Na) was 23-26.0 kcal/mol (see JPC B, Lamoureux&Roux,2006)
SOD      0.0       -0.0469    1.41075  ! new CHARMM Sodium 
                   ! ddG of -18.6 kcal/mol with K+ from S. Noskov
MG       0.0       -0.0150    1.18500   ! Magnesium
                   ! B. Roux dA = -441.65
POT      0.0       -0.0870    1.76375   ! Potassium
                   ! D. Beglovd and B. Roux, dA=-82.36+2.8 = -79.56 kca/mol
CAL      0.0       -0.120      1.367    ! Calcium
                   ! S. Marchand and B. Roux, dA = -384.8 kcal/mol
RUB      0.0000    -0.15      1.90      ! Rubidium
                   ! delta A with respect to POT is +6.0 kcal/mol in bulk water
CES      0.0       -0.1900    2.100     ! Cesium
                   ! delta A with respect to POT is +12.0 kcal/mol
BAR      0.0       -0.150     1.890     ! Barium
                   ! B. Roux, dA = dA[calcium] + 64.2 kcal/mol
ZN     0.000000  -0.250000     1.090000 ! Zinc
                   ! RHS March 18, 1990
CAD    0.000000  -0.120000     1.357000 ! Cadmium
                   ! S. Marchand and B. Roux, from delta delta G
CLA      0.0       -0.150      2.27     ! Chloride
                   ! D. Beglovd and B. Roux, dA=-83.87+4.46 = -79.40 kcal/mol

NBFIX
!              Emin         Rmin
!            (kcal/mol)     (A)
!SOD    CLA      -0.083875   3.731 !  From osmotic pressure calibration, J. Phys.Chem.Lett. 1:183-189
!POT    CLA      -0.114236   4.081 !  From osmotic pressure calibration, J. Phys.Chem.Lett. 1:183-189
! monovalent cation -- protein acetate (OC), lipid acetate (OCL)
!LIT    OC       -0.016721      2.9975   ! standard
 LIT    OC       -0.016721      3.1875   ! +0.19 for protein carboxylate
 LIT    OCL      -0.016721      3.1875   ! +0.19 for lipid carboxylate
 LIT    OG2D2    -0.016721      3.1875   ! +0.19 for cgenff carboxylate oxygen
 LIT    OC2D2    -0.016721      3.1875   ! +0.19 for sugar carboxylate oxygen
!SOD    OC       -0.075020      3.11075  ! standard
 SOD    OC       -0.075020      3.20075  ! +0.09
 SOD    OCL      -0.075020      3.20075  ! +0.09
 SOD    OG2D2    -0.075020      3.20075  ! +0.09
 SOD    OC2D2    -0.075020      3.20075  ! +0.09 for sugar
!POT    OC       -0.102176      3.46375  ! standard
 POT    OC       -0.102176      3.54375  ! +0.08
 POT    OCL      -0.102176      3.54375  ! +0.08
 POT    OG2D2    -0.102176      3.54375  ! +0.08
 POT    OC2D2    -0.102176      3.54375  ! +0.08 for sugar
! monovalent cation -- lipid phosphate (O2L), nucleic acid phosphate (ON3)
!LIT    OC       -0.016721      2.9975   ! standard
 LIT    O2L      -0.016721      3.1875   ! +0.19
 LIT    ON3      -0.016721      3.1875   ! +0.19
 LIT    OG2P1    -0.016721      3.1875   ! +0.19
 LIT    OC2DP    -0.016721      3.1875   ! +0.19 for sugar
!SOD    OC       -0.075020      3.11075  ! standard
 SOD    O2L      -0.075020      3.20075  ! +0.09
 SOD    ON3      -0.075020      3.20075  ! +0.09
 SOD    OG2P1    -0.075020      3.20075  ! +0.09
 SOD    OC2DP    -0.075020      3.20075  ! +0.09 for sugar
!POT    OC       -0.102176      3.46375  ! standard
 POT    O2L      -0.102176      3.54375  ! +0.08
 POT    ON3      -0.102176      3.54375  ! +0.08
 POT    OG2P1    -0.102176      3.54375  ! +0.08
 POT    OC2DP    -0.102176      3.54375  ! +0.08 for sugar
! monovalent cation -- chloride
!LIT    CLA      -0.018695      3.5675   ! standard
 LIT    CLA      -0.018695      3.7975   ! +0.23
!SOD    CLA      -0.083875      3.68075  ! standard
 SOD    CLA      -0.083875      3.74075  ! +0.06
!POT    CLA      -0.114237      4.03375  ! standard
 POT    CLA      -0.114237      4.08375  ! +0.05

! magnesium -- chloride
!OTMG   CLA      -0.151046	4.03820  ! standard
 OTMG   CLA      -0.151046	4.05320  ! +0.015
! magnesium -- acetate / phosphate
!OTMG   OC	 -0.135099	3.46820  ! standard
 OTMG   OC	 -0.135099	3.52320	 ! +0.055
 OTMG   OCL	 -0.135099	3.52320	 ! +0.055
 OTMG   OG2D2    -0.135099	3.52320	 ! +0.055
 OTMG   OC2D2    -0.135099	3.52320	 ! +0.055 for sugar
 OTMG   O2L	 -0.135099	3.52320	 ! +0.055
 OTMG   ON3	 -0.135099	3.52320	 ! +0.055
 OTMG   OG2P1    -0.135099	3.52320	 ! +0.055
 OTMG   OC2DP    -0.135099	3.52320	 ! +0.055 for sugar

!! calcium
!OTCA  CLA   -0.151046350502   4.03820	! standard
 OTCA  CLA   -0.151046350502   4.04944	! NBFIX. r_min increased by 0.01*2**(1/6)
!OTCA  OC    -0.135099962990   3.46820  ! standard
 OTCA  OC    -0.135099962990   3.54677  ! NBFIX. r_min increased by 0.07*2**(1/6)
 OTCA  OCL   -0.135099962990   3.54677  ! NBFIX. r_min increased by 0.07*2**(1/6)
 OTCA  OG2D2 -0.135099962990   3.54677  ! NBFIX. r_min increased by 0.07*2**(1/6)
 OTCA  OC2D2 -0.135099962990   3.54677  ! NBFIX. r_min increased by 0.07*2**(1/6)
!OTCA  ON3   -0.135099962990   3.46820  ! standard
 OTCA  ON3   -0.135099962990   3.49064  ! NBFIX. r_min increased by 0.02*2**(1/6)
 OTCA  OG2P1 -0.135099962990   3.49064  ! NBFIX. r_min increased by 0.02*2**(1/6)
 OTCA  OC2DP -0.135099962990   3.49064  ! NBFIX. r_min increased by 0.02*2**(1/6)
 OTCA  O2L   -0.135099962990   3.49064  ! NBFIX. r_min increased by 0.02*2**(1/6)

! amine/guanidinium-chloride
!NH3    CLA       -0.173205     4.12     ! original
 NH3    CLA       -0.173205     4.15     ! +0.03
 NH3L   CLA       -0.173205     4.15     ! +0.03
 NC2    CLA       -0.173205     4.15     ! +0.03
 NP     CLA       -0.173205     4.15     ! +0.03
 NR3    CLA       -0.173205     4.15     ! +0.03
 NG3P3  CLA       -0.173205     4.15     ! +0.03

! amine in amino acids
!NH3     OC     -0.15491933384829667540   3.55     ! original
 NH3     OC     -0.15491933384829667540   3.63  ! +0.08
 NH3     OCL    -0.15491933384829667540   3.63  ! +0.08
 NH3     OG2D2  -0.15491933384829667540   3.63  ! +0.08
 NH3     OC2D2  -0.15491933384829667540   3.63  ! +0.08
 NH3     O2L    -0.15491933384829667540   3.71  ! +0.16
 NH3     ON3    -0.15491933384829667540   3.71  ! +0.16
 NH3     OG2P1  -0.15491933384829667540   3.71  ! +0.16
 NH3     OC2DP  -0.15491933384829667540   3.71  ! +0.16
! amine in lipid
 NH3L    OC     -0.15491933384829667540   3.63  ! +0.08 for PE lipid-protein
 NH3L    OCL    -0.15491933384829667540   3.63  ! +0.08 for PE lipid-anionic lipid
 NH3L    OG2D2  -0.15491933384829667540   3.63  ! +0.08 for cgenff
 NH3L    OC2D2  -0.15491933384829667540   3.63  ! +0.08 for sugar
!NH3L    O2L    -0.15491933384829667540   3.71  ! +0.16 for PE lipid-lipid. 
 NH3L    ON3    -0.15491933384829667540   3.71  ! +0.16 for PE lipid-DNA
 NH3L    OG2P1  -0.15491933384829667540   3.71  ! +0.16 for cgenff
 NH3L    OC2DP  -0.15491933384829667540   3.71  ! +0.16 for sugar
! guanidinium
!NC2     OC     -0.15491933384829667540   3.55     ! original
 NC2     OC     -0.15491933384829667540   3.63  ! +0.08
 NC2     OCL    -0.15491933384829667540   3.63  ! +0.08
 NC2     OG2D2  -0.15491933384829667540   3.63  ! +0.08
 NC2     OC2D2  -0.15491933384829667540   3.63  ! +0.08
 NC2     O2L    -0.15491933384829667540   3.71  ! +0.16
 NC2     ON3    -0.15491933384829667540   3.71  ! +0.16
 NC2     OG2P1  -0.15491933384829667540   3.71  ! +0.16
 NC2     OC2DP  -0.15491933384829667540   3.71  ! +0.16
! N-ter proline
!NP      OC     -0.15491933384829667540   3.55     ! original
 NP      OC     -0.15491933384829667540   3.63  ! +0.08
 NP      OCL    -0.15491933384829667540   3.63  ! +0.08
 NP      OG2D2  -0.15491933384829667540   3.63  ! +0.08
 NP      OC2D2  -0.15491933384829667540   3.63  ! +0.08
 NP      O2L    -0.15491933384829667540   3.71  ! +0.16
 NP      ON3    -0.15491933384829667540   3.71  ! +0.16
 NP      OG2P1  -0.15491933384829667540   3.71  ! +0.16
 NP      OC2DP  -0.15491933384829667540   3.71  ! +0.16
! charged histidine
!NR3     OC     -0.15491933384829667540   3.55     ! original
 NR3     OC     -0.15491933384829667540   3.63  ! +0.08
 NR3     OCL    -0.15491933384829667540   3.63  ! +0.08
 NR3     OG2D2  -0.15491933384829667540   3.63  ! +0.08
 NR3     OC2D2  -0.15491933384829667540   3.63  ! +0.08
 NR3     O2L    -0.15491933384829667540   3.71  ! +0.16
 NR3     ON3    -0.15491933384829667540   3.71  ! +0.16
 NR3     OG2P1  -0.15491933384829667540   3.71  ! +0.16
 NR3     OC2DP  -0.15491933384829667540   3.71  ! +0.16
! cgenff amine
!NG3P3   OC     -0.15491933384829667540   3.55     ! original
 NG3P3   OC     -0.15491933384829667540   3.63  ! +0.08
 NG3P3   OCL    -0.15491933384829667540   3.63  ! +0.08
 NG3P3   OG2D2  -0.15491933384829667540   3.63  ! +0.08
 NG3P3   OC2D2  -0.15491933384829667540   3.63  ! +0.08
 NG3P3   O2L    -0.15491933384829667540   3.71  ! +0.16
 NG3P3   ON3    -0.15491933384829667540   3.71  ! +0.16
 NG3P3   OG2P1  -0.15491933384829667540   3.71  ! +0.16
 NG3P3   OC2DP  -0.15491933384829667540   3.71  ! +0.16

END

! The following section contains NBFixes for sodium interacting with
! carboxylate oxygens of various CHARMM force fields. It will generate
! level -1 warnings whenever any of these force fields have not been
! read prior to the current stream file. Since we don't want to force
! the user to always read all the force fields, we're suppressing the
! warnings. The only side effect is that you will have "most severe
! warning was at level 0" at the end of your output. Also note that
! the user is responsible for reading the current file last if they
! want the NBFixes to apply. A more elegant solution would require new
! features to be added to CHARMM.
! parallel fix, to avoid duplicated messages in the log
!set para
!if ?NUMNODE gt 1 set para node 0

!set wrn ?WRNLEV
! Some versions of CHARMM don't seem to initialize wrnlev...
!if "@WRN" eq "?WRNLEV" set wrn 5
!set bom ?bomlev
!WRNLEV -1 @PARA
!BOMLEV -1 @PARA
!read para card flex append
!* NBFix between carboxylate and sodium
!*

! These NBFixes will only apply if the main files have been read in first!!!
!NBFIX
!SOD    OC       -0.075020   3.190 ! For prot carboxylate groups
!SOD    OCL      -0.075020   3.190 ! For lipid carboxylate groups
!SOD    OC2D2    -0.075020   3.190 ! For carb carboxylate groups
!SOD    OG2D2    -0.075020   3.190 ! For CGenFF carboxylate groups

!END
!BOMLEV @bom @PARA
!WRNLEV @wrn @PARA
!
!return
