# Supplementary material for: Kinetic and structural mechanism for DNA unwinding by a non-hexameric helicase
Source: Nat Commun. 2021 Dec 1;12:7015. doi: 10.1038/s41467-021-27304-6 (PMC8636605; doi:10.1038/s41467-021-27304-6)
Supplement: Supplementary file 4 — Supplementary Data 1 [file 41467_2021_27304_MOESM4_ESM.zip › MD_SI/init.conf]

set num_replicas 20
set min_temp 310 ; # physical temperature, no potential energy rescaling 
set max_temp 450 ; # highest temperature where potential energy of selected region is rescaled by 310/450
set TEMP 310
set steps_per_run 500 
set num_runs 350000
set runs_per_frame 10 
set frames_per_restart 10
set input_root "./input_%s"
set namd_config_file "input.namd"
set output_root "./output/%s/rest2"
