# Supplementary material for: Kinetic and structural mechanism for DNA unwinding by a non-hexameric helicase
Source: Nat Commun. 2021 Dec 1;12:7015. doi: 10.1038/s41467-021-27304-6 (PMC8636605; doi:10.1038/s41467-021-27304-6)
Supplement: Supplementary file 4 — Supplementary Data 1 [file 41467_2021_27304_MOESM4_ESM.zip › MD_SI/3t_ii.pdb]

ATOM      1  N   MET P   1      24.845  74.363  63.202  0.00  0.00      PROA  
ATOM      2  CA  MET P   1      25.641  74.690  64.351  0.00  0.00      PROA  
ATOM      3  CB  MET P   1      25.413  76.181  64.785  0.00  0.00      PROA  
ATOM      4  CG  MET P   1      26.360  76.725  65.885  0.00  0.00      PROA  
ATOM      5  SD  MET P   1      28.116  76.894  65.328  0.00  0.00      PROA  
ATOM      6  CE  MET P   1      28.323  78.530  65.983  0.00  0.00      PROA  
ATOM      7  C   MET P   1      25.618  73.721  65.530  0.00  0.00      PROA  
ATOM      8  O   MET P   1      26.583  72.990  65.726  0.00  0.00      PROA  
ATOM      9  N   ASP P   2      24.499  73.689  66.336  0.00  0.00      PROA  
ATOM     10  CA  ASP P   2      24.332  72.693  67.420  0.00  0.00      PROA  
ATOM     11  CB  ASP P   2      23.022  72.940  68.128  0.00  0.00      PROA  
ATOM     12  CG  ASP P   2      22.866  74.380  68.556  0.00  0.00      PROA  
ATOM     13  OD1 ASP P   2      21.732  74.882  68.711  0.00  0.00      PROA  
ATOM     14  OD2 ASP P   2      23.851  75.113  68.815  0.00  0.00      PROA  
ATOM     15  C   ASP P   2      24.613  71.169  67.082  0.00  0.00      PROA  
ATOM     16  O   ASP P   2      24.300  70.582  66.065  0.00  0.00      PROA  
ATOM     17  N   VAL P   3      25.175  70.426  68.018  0.00  0.00      PROA  
ATOM     18  CA  VAL P   3      25.455  69.029  67.866  0.00  0.00      PROA  
ATOM     19  CB  VAL P   3      26.397  68.697  69.018  0.00  0.00      PROA  
ATOM     20  CG1 VAL P   3      26.665  67.148  69.162  0.00  0.00      PROA  
ATOM     21  CG2 VAL P   3      27.796  69.312  68.776  0.00  0.00      PROA  
ATOM     22  C   VAL P   3      24.251  68.135  67.938  0.00  0.00      PROA  
ATOM     23  O   VAL P   3      24.066  67.136  67.214  0.00  0.00      PROA  
ATOM     24  N   SER P   4      23.284  68.488  68.816  0.00  0.00      PROA  
ATOM     25  CA  SER P   4      21.917  68.058  68.728  0.00  0.00      PROA  
ATOM     26  CB  SER P   4      21.183  68.306  67.350  0.00  0.00      PROA  
ATOM     27  OG  SER P   4      19.731  68.341  67.518  0.00  0.00      PROA  
ATOM     28  C   SER P   4      21.772  66.568  69.157  0.00  0.00      PROA  
ATOM     29  O   SER P   4      21.195  65.701  68.479  0.00  0.00      PROA  
ATOM     30  N   TYR P   5      22.254  66.164  70.338  0.00  0.00      PROA  
ATOM     31  CA  TYR P   5      22.319  64.844  70.928  0.00  0.00      PROA  
ATOM     32  CB  TYR P   5      22.680  64.913  72.440  0.00  0.00      PROA  
ATOM     33  CG  TYR P   5      24.080  65.361  72.511  0.00  0.00      PROA  
ATOM     34  CD1 TYR P   5      25.096  64.380  72.667  0.00  0.00      PROA  
ATOM     35  CE1 TYR P   5      26.448  64.746  72.576  0.00  0.00      PROA  
ATOM     36  CZ  TYR P   5      26.772  66.074  72.443  0.00  0.00      PROA  
ATOM     37  OH  TYR P   5      28.144  66.398  72.339  0.00  0.00      PROA  
ATOM     38  CD2 TYR P   5      24.447  66.752  72.439  0.00  0.00      PROA  
ATOM     39  CE2 TYR P   5      25.785  67.052  72.441  0.00  0.00      PROA  
ATOM     40  C   TYR P   5      20.928  64.181  70.920  0.00  0.00      PROA  
ATOM     41  O   TYR P   5      20.804  62.966  70.729  0.00  0.00      PROA  
ATOM     42  N   LEU P   6      19.910  65.026  71.091  0.00  0.00      PROA  
ATOM     43  CA  LEU P   6      18.483  64.693  71.177  0.00  0.00      PROA  
ATOM     44  CB  LEU P   6      17.620  65.913  71.588  0.00  0.00      PROA  
ATOM     45  CG  LEU P   6      16.099  65.857  71.400  0.00  0.00      PROA  
ATOM     46  CD1 LEU P   6      15.473  64.914  72.443  0.00  0.00      PROA  
ATOM     47  CD2 LEU P   6      15.534  67.277  71.641  0.00  0.00      PROA  
ATOM     48  C   LEU P   6      17.929  64.016  69.918  0.00  0.00      PROA  
ATOM     49  O   LEU P   6      17.065  63.072  69.934  0.00  0.00      PROA  
ATOM     50  N   LEU P   7      18.469  64.515  68.801  0.00  0.00      PROA  
ATOM     51  CA  LEU P   7      18.019  64.283  67.483  0.00  0.00      PROA  
ATOM     52  CB  LEU P   7      17.615  65.573  66.765  0.00  0.00      PROA  
ATOM     53  CG  LEU P   7      16.450  66.343  67.374  0.00  0.00      PROA  
ATOM     54  CD1 LEU P   7      16.022  67.511  66.461  0.00  0.00      PROA  
ATOM     55  CD2 LEU P   7      15.252  65.459  67.346  0.00  0.00      PROA  
ATOM     56  C   LEU P   7      19.034  63.578  66.695  0.00  0.00      PROA  
ATOM     57  O   LEU P   7      18.713  62.837  65.767  0.00  0.00      PROA  
ATOM     58  N   ASP P   8      20.335  63.776  66.938  0.00  0.00      PROA  
ATOM     59  CA  ASP P   8      21.416  62.898  66.532  0.00  0.00      PROA  
ATOM     60  CB  ASP P   8      22.766  63.398  67.120  0.00  0.00      PROA  
ATOM     61  CG  ASP P   8      23.931  62.490  66.775  0.00  0.00      PROA  
ATOM     62  OD1 ASP P   8      24.984  62.639  67.467  0.00  0.00      PROA  
ATOM     63  OD2 ASP P   8      24.019  61.897  65.699  0.00  0.00      PROA  
ATOM     64  C   ASP P   8      21.154  61.420  66.878  0.00  0.00      PROA  
ATOM     65  O   ASP P   8      20.945  61.133  68.052  0.00  0.00      PROA  
ATOM     66  N   SER P   9      21.367  60.445  65.946  0.00  0.00      PROA  
ATOM     67  CA  SER P   9      21.234  59.029  66.171  0.00  0.00      PROA  
ATOM     68  CB  SER P   9      22.232  58.478  67.147  0.00  0.00      PROA  
ATOM     69  OG  SER P   9      23.516  58.859  66.697  0.00  0.00      PROA  
ATOM     70  C   SER P   9      19.832  58.514  66.377  0.00  0.00      PROA  
ATOM     71  O   SER P   9      19.620  57.508  67.026  0.00  0.00      PROA  
ATOM     72  N   LEU P  10      18.894  59.229  65.824  0.00  0.00      PROA  
ATOM     73  CA  LEU P  10      17.475  59.016  66.095  0.00  0.00      PROA  
ATOM     74  CB  LEU P  10      16.916  60.090  67.142  0.00  0.00      PROA  
ATOM     75  CG  LEU P  10      15.544  59.633  67.622  0.00  0.00      PROA  
ATOM     76  CD1 LEU P  10      15.675  58.371  68.560  0.00  0.00      PROA  
ATOM     77  CD2 LEU P  10      14.797  60.744  68.476  0.00  0.00      PROA  
ATOM     78  C   LEU P  10      16.895  59.057  64.693  0.00  0.00      PROA  
ATOM     79  O   LEU P  10      16.799  60.049  63.984  0.00  0.00      PROA  
ATOM     80  N   ASN P  11      16.492  57.868  64.225  0.00  0.00      PROA  
ATOM     81  CA  ASN P  11      15.706  57.572  63.089  0.00  0.00      PROA  
ATOM     82  CB  ASN P  11      15.517  56.069  62.725  0.00  0.00      PROA  
ATOM     83  CG  ASN P  11      16.874  55.407  62.586  0.00  0.00      PROA  
ATOM     84  OD1 ASN P  11      17.263  55.280  61.413  0.00  0.00      PROA  
ATOM     85  ND2 ASN P  11      17.560  54.878  63.647  0.00  0.00      PROA  
ATOM     86  C   ASN P  11      14.371  58.274  63.065  0.00  0.00      PROA  
ATOM     87  O   ASN P  11      13.781  58.525  64.113  0.00  0.00      PROA  
ATOM     88  N   ASP P  12      13.728  58.568  61.907  0.00  0.00      PROA  
ATOM     89  CA  ASP P  12      12.385  59.207  61.829  0.00  0.00      PROA  
ATOM     90  CB  ASP P  12      11.924  59.519  60.347  0.00  0.00      PROA  
ATOM     91  CG  ASP P  12      13.101  60.196  59.665  0.00  0.00      PROA  
ATOM     92  OD1 ASP P  12      13.686  61.157  60.258  0.00  0.00      PROA  
ATOM     93  OD2 ASP P  12      13.476  59.794  58.555  0.00  0.00      PROA  
ATOM     94  C   ASP P  12      11.230  58.616  62.678  0.00  0.00      PROA  
ATOM     95  O   ASP P  12      10.705  59.358  63.490  0.00  0.00      PROA  
ATOM     96  N   LYS P  13      10.897  57.318  62.584  0.00  0.00      PROA  
ATOM     97  CA  LYS P  13       9.805  56.777  63.362  0.00  0.00      PROA  
ATOM     98  CB  LYS P  13       9.339  55.410  62.752  0.00  0.00      PROA  
ATOM     99  CG  LYS P  13       7.973  54.764  63.327  0.00  0.00      PROA  
ATOM    100  CD  LYS P  13       6.721  55.593  63.065  0.00  0.00      PROA  
ATOM    101  CE  LYS P  13       5.735  55.448  64.225  0.00  0.00      PROA  
ATOM    102  NZ  LYS P  13       4.573  56.319  63.907  0.00  0.00      PROA  
ATOM    103  C   LYS P  13      10.167  56.682  64.837  0.00  0.00      PROA  
ATOM    104  O   LYS P  13       9.331  56.790  65.762  0.00  0.00      PROA  
ATOM    105  N   GLN P  14      11.468  56.627  65.099  0.00  0.00      PROA  
ATOM    106  CA  GLN P  14      11.956  56.753  66.477  0.00  0.00      PROA  
ATOM    107  CB  GLN P  14      13.463  56.524  66.707  0.00  0.00      PROA  
ATOM    108  CG  GLN P  14      13.783  55.116  66.423  0.00  0.00      PROA  
ATOM    109  CD  GLN P  14      15.312  54.967  66.434  0.00  0.00      PROA  
ATOM    110  OE1 GLN P  14      16.067  55.778  65.814  0.00  0.00      PROA  
ATOM    111  NE2 GLN P  14      15.909  53.927  67.057  0.00  0.00      PROA  
ATOM    112  C   GLN P  14      11.694  58.108  67.118  0.00  0.00      PROA  
ATOM    113  O   GLN P  14      11.462  58.291  68.283  0.00  0.00      PROA  
ATOM    114  N   ARG P  15      11.800  59.179  66.275  0.00  0.00      PROA  
ATOM    115  CA  ARG P  15      11.464  60.569  66.592  0.00  0.00      PROA  
ATOM    116  CB  ARG P  15      11.857  61.673  65.514  0.00  0.00      PROA  
ATOM    117  CG  ARG P  15      13.372  61.686  65.303  0.00  0.00      PROA  
ATOM    118  CD  ARG P  15      13.758  62.405  64.049  0.00  0.00      PROA  
ATOM    119  NE  ARG P  15      13.450  63.914  64.139  0.00  0.00      PROA  
ATOM    120  CZ  ARG P  15      14.061  64.934  63.460  0.00  0.00      PROA  
ATOM    121  NH1 ARG P  15      14.958  64.711  62.502  0.00  0.00      PROA  
ATOM    122  NH2 ARG P  15      13.678  66.098  63.852  0.00  0.00      PROA  
ATOM    123  C   ARG P  15      10.046  60.738  66.910  0.00  0.00      PROA  
ATOM    124  O   ARG P  15       9.876  61.414  67.900  0.00  0.00      PROA  
ATOM    125  N   GLU P  16       9.136  60.094  66.115  0.00  0.00      PROA  
ATOM    126  CA  GLU P  16       7.685  60.157  66.386  0.00  0.00      PROA  
ATOM    127  CB  GLU P  16       6.841  59.512  65.283  0.00  0.00      PROA  
ATOM    128  CG  GLU P  16       7.028  60.320  63.951  0.00  0.00      PROA  
ATOM    129  CD  GLU P  16       6.226  59.757  62.851  0.00  0.00      PROA  
ATOM    130  OE1 GLU P  16       6.304  60.291  61.697  0.00  0.00      PROA  
ATOM    131  OE2 GLU P  16       5.563  58.751  63.071  0.00  0.00      PROA  
ATOM    132  C   GLU P  16       7.387  59.489  67.741  0.00  0.00      PROA  
ATOM    133  O   GLU P  16       6.560  60.021  68.490  0.00  0.00      PROA  
ATOM    134  N   ALA P  17       7.999  58.339  68.035  0.00  0.00      PROA  
ATOM    135  CA  ALA P  17       7.953  57.851  69.407  0.00  0.00      PROA  
ATOM    136  CB  ALA P  17       8.776  56.592  69.496  0.00  0.00      PROA  
ATOM    137  C   ALA P  17       8.423  58.828  70.490  0.00  0.00      PROA  
ATOM    138  O   ALA P  17       7.767  59.047  71.492  0.00  0.00      PROA  
ATOM    139  N   VAL P  18       9.660  59.400  70.312  0.00  0.00      PROA  
ATOM    140  CA  VAL P  18      10.173  60.348  71.268  0.00  0.00      PROA  
ATOM    141  CB  VAL P  18      11.664  60.631  71.049  0.00  0.00      PROA  
ATOM    142  CG1 VAL P  18      12.338  61.783  71.917  0.00  0.00      PROA  
ATOM    143  CG2 VAL P  18      12.529  59.345  71.254  0.00  0.00      PROA  
ATOM    144  C   VAL P  18       9.380  61.624  71.493  0.00  0.00      PROA  
ATOM    145  O   VAL P  18       9.206  62.000  72.717  0.00  0.00      PROA  
ATOM    146  N   ALA P  19       8.854  62.291  70.444  0.00  0.00      PROA  
ATOM    147  CA  ALA P  19       8.054  63.470  70.516  0.00  0.00      PROA  
ATOM    148  CB  ALA P  19       8.103  64.090  69.094  0.00  0.00      PROA  
ATOM    149  C   ALA P  19       6.560  63.091  70.858  0.00  0.00      PROA  
ATOM    150  O   ALA P  19       5.703  63.934  70.588  0.00  0.00      PROA  
ATOM    151  N   ALA P  20       6.238  61.942  71.420  0.00  0.00      PROA  
ATOM    152  CA  ALA P  20       4.876  61.574  71.836  0.00  0.00      PROA  
ATOM    153  CB  ALA P  20       4.903  60.106  72.400  0.00  0.00      PROA  
ATOM    154  C   ALA P  20       4.276  62.527  72.897  0.00  0.00      PROA  
ATOM    155  O   ALA P  20       4.974  63.340  73.535  0.00  0.00      PROA  
ATOM    156  N   PRO P  21       2.955  62.614  73.066  0.00  0.00      PROA  
ATOM    157  CD  PRO P  21       2.008  61.887  72.170  0.00  0.00      PROA  
ATOM    158  CA  PRO P  21       2.249  63.185  74.190  0.00  0.00      PROA  
ATOM    159  CB  PRO P  21       0.781  62.732  74.031  0.00  0.00      PROA  
ATOM    160  CG  PRO P  21       0.630  62.469  72.585  0.00  0.00      PROA  
ATOM    161  C   PRO P  21       2.797  63.113  75.577  0.00  0.00      PROA  
ATOM    162  O   PRO P  21       3.604  62.303  75.865  0.00  0.00      PROA  
ATOM    163  N   ARG P  22       2.343  63.968  76.522  0.00  0.00      PROA  
ATOM    164  CA  ARG P  22       2.801  64.016  77.949  0.00  0.00      PROA  
ATOM    165  CB  ARG P  22       2.468  65.391  78.587  0.00  0.00      PROA  
ATOM    166  CG  ARG P  22       3.345  66.467  77.902  0.00  0.00      PROA  
ATOM    167  CD  ARG P  22       3.297  67.745  78.734  0.00  0.00      PROA  
ATOM    168  NE  ARG P  22       4.106  68.850  78.122  0.00  0.00      PROA  
ATOM    169  CZ  ARG P  22       4.247  70.050  78.616  0.00  0.00      PROA  
ATOM    170  NH1 ARG P  22       3.648  70.514  79.763  0.00  0.00      PROA  
ATOM    171  NH2 ARG P  22       5.238  70.797  78.215  0.00  0.00      PROA  
ATOM    172  C   ARG P  22       2.065  62.970  78.756  0.00  0.00      PROA  
ATOM    173  O   ARG P  22       2.479  62.749  79.876  0.00  0.00      PROA  
ATOM    174  N   SER P  23       1.052  62.327  78.140  0.00  0.00      PROA  
ATOM    175  CA  SER P  23       0.331  61.252  78.616  0.00  0.00      PROA  
ATOM    176  CB  SER P  23      -0.536  60.736  77.443  0.00  0.00      PROA  
ATOM    177  OG  SER P  23      -1.258  61.832  77.012  0.00  0.00      PROA  
ATOM    178  C   SER P  23       1.212  60.122  79.103  0.00  0.00      PROA  
ATOM    179  O   SER P  23       2.327  59.993  78.623  0.00  0.00      PROA  
ATOM    180  N   ASN P  24       0.630  59.225  79.925  0.00  0.00      PROA  
ATOM    181  CA  ASN P  24       1.325  57.914  80.170  0.00  0.00      PROA  
ATOM    182  CB  ASN P  24       0.820  57.192  81.387  0.00  0.00      PROA  
ATOM    183  CG  ASN P  24       1.161  58.011  82.596  0.00  0.00      PROA  
ATOM    184  OD1 ASN P  24       1.842  59.016  82.591  0.00  0.00      PROA  
ATOM    185  ND2 ASN P  24       0.686  57.504  83.842  0.00  0.00      PROA  
ATOM    186  C   ASN P  24       1.480  57.021  78.927  0.00  0.00      PROA  
ATOM    187  O   ASN P  24       0.573  56.811  78.152  0.00  0.00      PROA  
ATOM    188  N   LEU P  25       2.707  56.503  78.745  0.00  0.00      PROA  
ATOM    189  CA  LEU P  25       3.054  55.830  77.461  0.00  0.00      PROA  
ATOM    190  CB  LEU P  25       4.380  56.459  76.931  0.00  0.00      PROA  
ATOM    191  CG  LEU P  25       4.149  57.927  76.501  0.00  0.00      PROA  
ATOM    192  CD1 LEU P  25       5.460  58.566  76.016  0.00  0.00      PROA  
ATOM    193  CD2 LEU P  25       3.049  58.176  75.462  0.00  0.00      PROA  
ATOM    194  C   LEU P  25       3.236  54.404  77.631  0.00  0.00      PROA  
ATOM    195  O   LEU P  25       4.033  53.880  78.414  0.00  0.00      PROA  
ATOM    196  N   LEU P  26       2.646  53.588  76.713  0.00  0.00      PROA  
ATOM    197  CA  LEU P  26       2.811  52.150  76.587  0.00  0.00      PROA  
ATOM    198  CB  LEU P  26       1.459  51.331  76.900  0.00  0.00      PROA  
ATOM    199  CG  LEU P  26       1.452  49.825  76.562  0.00  0.00      PROA  
ATOM    200  CD1 LEU P  26       2.328  48.966  77.553  0.00  0.00      PROA  
ATOM    201  CD2 LEU P  26      -0.009  49.268  76.650  0.00  0.00      PROA  
ATOM    202  C   LEU P  26       3.461  51.931  75.288  0.00  0.00      PROA  
ATOM    203  O   LEU P  26       2.736  51.967  74.260  0.00  0.00      PROA  
ATOM    204  N   VAL P  27       4.799  51.744  75.382  0.00  0.00      PROA  
ATOM    205  CA  VAL P  27       5.600  51.726  74.121  0.00  0.00      PROA  
ATOM    206  CB  VAL P  27       6.883  52.639  74.254  0.00  0.00      PROA  
ATOM    207  CG1 VAL P  27       7.619  52.875  72.877  0.00  0.00      PROA  
ATOM    208  CG2 VAL P  27       6.384  53.997  74.742  0.00  0.00      PROA  
ATOM    209  C   VAL P  27       5.921  50.325  73.633  0.00  0.00      PROA  
ATOM    210  O   VAL P  27       6.825  49.623  74.134  0.00  0.00      PROA  
ATOM    211  N   LEU P  28       5.126  49.885  72.627  0.00  0.00      PROA  
ATOM    212  CA  LEU P  28       5.279  48.545  72.053  0.00  0.00      PROA  
ATOM    213  CB  LEU P  28       3.932  47.964  71.480  0.00  0.00      PROA  
ATOM    214  CG  LEU P  28       2.806  47.892  72.482  0.00  0.00      PROA  
ATOM    215  CD1 LEU P  28       1.500  47.633  71.801  0.00  0.00      PROA  
ATOM    216  CD2 LEU P  28       3.047  46.818  73.625  0.00  0.00      PROA  
ATOM    217  C   LEU P  28       6.369  48.584  70.953  0.00  0.00      PROA  
ATOM    218  O   LEU P  28       6.052  49.087  69.889  0.00  0.00      PROA  
ATOM    219  N   ALA P  29       7.625  48.136  71.206  0.00  0.00      PROA  
ATOM    220  CA  ALA P  29       8.765  48.482  70.357  0.00  0.00      PROA  
ATOM    221  CB  ALA P  29       9.643  49.550  70.933  0.00  0.00      PROA  
ATOM    222  C   ALA P  29       9.559  47.239  70.154  0.00  0.00      PROA  
ATOM    223  O   ALA P  29      10.029  46.573  71.082  0.00  0.00      PROA  
ATOM    224  N   GLY P  30       9.647  46.772  68.912  0.00  0.00      PROA  
ATOM    225  CA  GLY P  30      10.081  45.413  68.544  0.00  0.00      PROA  
ATOM    226  C   GLY P  30      11.609  45.166  68.673  0.00  0.00      PROA  
ATOM    227  O   GLY P  30      12.434  45.931  69.121  0.00  0.00      PROA  
ATOM    228  N   ALA P  31      12.070  43.991  68.251  0.00  0.00      PROA  
ATOM    229  CA  ALA P  31      13.505  43.518  68.430  0.00  0.00      PROA  
ATOM    230  CB  ALA P  31      13.484  42.036  68.169  0.00  0.00      PROA  
ATOM    231  C   ALA P  31      14.354  44.318  67.433  0.00  0.00      PROA  
ATOM    232  O   ALA P  31      13.910  44.450  66.313  0.00  0.00      PROA  
ATOM    233  N   GLY P  32      15.506  44.936  67.815  0.00  0.00      PROA  
ATOM    234  CA  GLY P  32      16.457  45.748  66.951  0.00  0.00      PROA  
ATOM    235  C   GLY P  32      15.957  47.086  66.449  0.00  0.00      PROA  
ATOM    236  O   GLY P  32      16.316  47.568  65.411  0.00  0.00      PROA  
ATOM    237  N   SER P  33      15.054  47.643  67.259  0.00  0.00      PROA  
ATOM    238  CA  SER P  33      14.321  48.817  66.866  0.00  0.00      PROA  
ATOM    239  CB  SER P  33      12.862  48.726  67.437  0.00  0.00      PROA  
ATOM    240  OG  SER P  33      12.738  48.964  68.859  0.00  0.00      PROA  
ATOM    241  C   SER P  33      14.935  50.055  67.499  0.00  0.00      PROA  
ATOM    242  O   SER P  33      14.719  51.237  67.177  0.00  0.00      PROA  
ATOM    243  N   GLY P  34      15.986  49.754  68.281  0.00  0.00      PROA  
ATOM    244  CA  GLY P  34      16.858  50.729  68.885  0.00  0.00      PROA  
ATOM    245  C   GLY P  34      16.302  51.322  70.099  0.00  0.00      PROA  
ATOM    246  O   GLY P  34      16.585  52.485  70.361  0.00  0.00      PROA  
ATOM    247  N   LYS P  35      15.505  50.549  70.944  0.00  0.00      PROA  
ATOM    248  CA  LYS P  35      14.714  51.160  72.034  0.00  0.00      PROA  
ATOM    249  CB  LYS P  35      13.524  50.304  72.495  0.00  0.00      PROA  
ATOM    250  CG  LYS P  35      13.893  48.871  72.923  0.00  0.00      PROA  
ATOM    251  CD  LYS P  35      14.622  48.733  74.264  0.00  0.00      PROA  
ATOM    252  CE  LYS P  35      14.732  47.252  74.769  0.00  0.00      PROA  
ATOM    253  NZ  LYS P  35      15.642  47.161  75.938  0.00  0.00      PROA  
ATOM    254  C   LYS P  35      15.465  51.800  73.239  0.00  0.00      PROA  
ATOM    255  O   LYS P  35      14.885  52.665  73.977  0.00  0.00      PROA  
ATOM    256  N   THR P  36      16.671  51.392  73.589  0.00  0.00      PROA  
ATOM    257  CA  THR P  36      17.423  52.089  74.639  0.00  0.00      PROA  
ATOM    258  CB  THR P  36      18.693  51.340  75.053  0.00  0.00      PROA  
ATOM    259  OG1 THR P  36      18.351  50.154  75.799  0.00  0.00      PROA  
ATOM    260  CG2 THR P  36      19.468  52.182  76.107  0.00  0.00      PROA  
ATOM    261  C   THR P  36      17.701  53.546  74.261  0.00  0.00      PROA  
ATOM    262  O   THR P  36      17.459  54.459  75.033  0.00  0.00      PROA  
ATOM    263  N   ARG P  37      18.041  53.813  72.991  0.00  0.00      PROA  
ATOM    264  CA  ARG P  37      18.090  55.118  72.424  0.00  0.00      PROA  
ATOM    265  CB  ARG P  37      18.573  54.963  70.954  0.00  0.00      PROA  
ATOM    266  CG  ARG P  37      20.057  55.066  70.569  0.00  0.00      PROA  
ATOM    267  CD  ARG P  37      20.601  56.568  70.486  0.00  0.00      PROA  
ATOM    268  NE  ARG P  37      22.059  56.725  70.184  0.00  0.00      PROA  
ATOM    269  CZ  ARG P  37      22.810  57.788  70.558  0.00  0.00      PROA  
ATOM    270  NH1 ARG P  37      22.382  58.762  71.305  0.00  0.00      PROA  
ATOM    271  NH2 ARG P  37      24.039  57.734  70.156  0.00  0.00      PROA  
ATOM    272  C   ARG P  37      16.783  55.880  72.569  0.00  0.00      PROA  
ATOM    273  O   ARG P  37      16.842  57.027  73.025  0.00  0.00      PROA  
ATOM    274  N   VAL P  38      15.617  55.312  72.277  0.00  0.00      PROA  
ATOM    275  CA  VAL P  38      14.295  55.910  72.468  0.00  0.00      PROA  
ATOM    276  CB  VAL P  38      13.177  55.169  71.759  0.00  0.00      PROA  
ATOM    277  CG1 VAL P  38      11.783  55.563  72.427  0.00  0.00      PROA  
ATOM    278  CG2 VAL P  38      13.102  55.465  70.246  0.00  0.00      PROA  
ATOM    279  C   VAL P  38      13.911  56.259  73.939  0.00  0.00      PROA  
ATOM    280  O   VAL P  38      13.552  57.338  74.334  0.00  0.00      PROA  
ATOM    281  N   LEU P  39      14.301  55.327  74.876  0.00  0.00      PROA  
ATOM    282  CA  LEU P  39      14.169  55.662  76.272  0.00  0.00      PROA  
ATOM    283  CB  LEU P  39      14.240  54.388  77.086  0.00  0.00      PROA  
ATOM    284  CG  LEU P  39      13.908  54.419  78.598  0.00  0.00      PROA  
ATOM    285  CD1 LEU P  39      13.269  53.074  78.964  0.00  0.00      PROA  
ATOM    286  CD2 LEU P  39      15.104  54.926  79.412  0.00  0.00      PROA  
ATOM    287  C   LEU P  39      15.074  56.720  76.782  0.00  0.00      PROA  
ATOM    288  O   LEU P  39      14.611  57.625  77.512  0.00  0.00      PROA  
ATOM    289  N   VAL P  40      16.298  56.746  76.349  0.00  0.00      PROA  
ATOM    290  CA  VAL P  40      17.217  57.806  76.777  0.00  0.00      PROA  
ATOM    291  CB  VAL P  40      18.665  57.302  76.599  0.00  0.00      PROA  
ATOM    292  CG1 VAL P  40      19.568  58.450  77.046  0.00  0.00      PROA  
ATOM    293  CG2 VAL P  40      18.907  56.177  77.540  0.00  0.00      PROA  
ATOM    294  C   VAL P  40      16.861  59.162  76.129  0.00  0.00      PROA  
ATOM    295  O   VAL P  40      16.945  60.234  76.775  0.00  0.00      PROA  
ATOM    296  N   HSD P  41      16.315  59.173  74.910  0.00  0.00      PROA  
ATOM    297  CA  HSD P  41      16.002  60.414  74.256  0.00  0.00      PROA  
ATOM    298  CB  HSD P  41      16.083  60.276  72.719  0.00  0.00      PROA  
ATOM    299  ND1 HSD P  41      17.966  60.937  71.223  0.00  0.00      PROA  
ATOM    300  CG  HSD P  41      17.487  60.116  72.254  0.00  0.00      PROA  
ATOM    301  CE1 HSD P  41      19.280  60.620  70.965  0.00  0.00      PROA  
ATOM    302  NE2 HSD P  41      19.709  59.653  71.793  0.00  0.00      PROA  
ATOM    303  CD2 HSD P  41      18.568  59.272  72.572  0.00  0.00      PROA  
ATOM    304  C   HSD P  41      14.628  60.988  74.704  0.00  0.00      PROA  
ATOM    305  O   HSD P  41      14.301  62.140  74.471  0.00  0.00      PROA  
ATOM    306  N   ARG P  42      13.784  60.139  75.384  0.00  0.00      PROA  
ATOM    307  CA  ARG P  42      12.749  60.781  76.253  0.00  0.00      PROA  
ATOM    308  CB  ARG P  42      11.710  59.763  76.775  0.00  0.00      PROA  
ATOM    309  CG  ARG P  42      10.403  60.469  77.320  0.00  0.00      PROA  
ATOM    310  CD  ARG P  42       9.577  61.083  76.110  0.00  0.00      PROA  
ATOM    311  NE  ARG P  42       8.365  61.641  76.655  0.00  0.00      PROA  
ATOM    312  CZ  ARG P  42       7.456  62.328  75.934  0.00  0.00      PROA  
ATOM    313  NH1 ARG P  42       7.436  62.589  74.675  0.00  0.00      PROA  
ATOM    314  NH2 ARG P  42       6.417  62.703  76.634  0.00  0.00      PROA  
ATOM    315  C   ARG P  42      13.350  61.600  77.396  0.00  0.00      PROA  
ATOM    316  O   ARG P  42      12.952  62.708  77.571  0.00  0.00      PROA  
ATOM    317  N   ILE P  43      14.383  61.162  78.099  0.00  0.00      PROA  
ATOM    318  CA  ILE P  43      15.039  61.984  79.114  0.00  0.00      PROA  
ATOM    319  CB  ILE P  43      16.017  61.094  79.906  0.00  0.00      PROA  
ATOM    320  CG2 ILE P  43      16.789  61.831  81.017  0.00  0.00      PROA  
ATOM    321  CG1 ILE P  43      15.296  59.790  80.526  0.00  0.00      PROA  
ATOM    322  CD  ILE P  43      16.141  58.925  81.461  0.00  0.00      PROA  
ATOM    323  C   ILE P  43      15.615  63.224  78.645  0.00  0.00      PROA  
ATOM    324  O   ILE P  43      15.587  64.276  79.303  0.00  0.00      PROA  
ATOM    325  N   ALA P  44      16.172  63.170  77.468  0.00  0.00      PROA  
ATOM    326  CA  ALA P  44      16.694  64.311  76.686  0.00  0.00      PROA  
ATOM    327  CB  ALA P  44      17.417  63.791  75.400  0.00  0.00      PROA  
ATOM    328  C   ALA P  44      15.651  65.300  76.324  0.00  0.00      PROA  
ATOM    329  O   ALA P  44      15.707  66.512  76.472  0.00  0.00      PROA  
ATOM    330  N   TRP P  45      14.514  64.766  75.825  0.00  0.00      PROA  
ATOM    331  CA  TRP P  45      13.367  65.555  75.511  0.00  0.00      PROA  
ATOM    332  CB  TRP P  45      12.286  64.640  74.811  0.00  0.00      PROA  
ATOM    333  CG  TRP P  45      10.958  65.305  74.532  0.00  0.00      PROA  
ATOM    334  CD1 TRP P  45       9.908  65.324  75.329  0.00  0.00      PROA  
ATOM    335  NE1 TRP P  45       8.841  65.887  74.674  0.00  0.00      PROA  
ATOM    336  CE2 TRP P  45       9.252  66.158  73.314  0.00  0.00      PROA  
ATOM    337  CD2 TRP P  45      10.630  65.787  73.260  0.00  0.00      PROA  
ATOM    338  CE3 TRP P  45      11.261  65.896  72.068  0.00  0.00      PROA  
ATOM    339  CZ3 TRP P  45      10.506  66.186  70.949  0.00  0.00      PROA  
ATOM    340  CZ2 TRP P  45       8.524  66.651  72.256  0.00  0.00      PROA  
ATOM    341  CH2 TRP P  45       9.161  66.596  71.033  0.00  0.00      PROA  
ATOM    342  C   TRP P  45      12.639  66.308  76.668  0.00  0.00      PROA  
ATOM    343  O   TRP P  45      12.285  67.476  76.591  0.00  0.00      PROA  
ATOM    344  N   LEU P  46      12.549  65.512  77.773  0.00  0.00      PROA  
ATOM    345  CA  LEU P  46      12.012  66.059  78.975  0.00  0.00      PROA  
ATOM    346  CB  LEU P  46      12.112  64.977  80.054  0.00  0.00      PROA  
ATOM    347  CG  LEU P  46      11.013  63.874  79.963  0.00  0.00      PROA  
ATOM    348  CD1 LEU P  46      11.323  62.750  80.922  0.00  0.00      PROA  
ATOM    349  CD2 LEU P  46       9.634  64.337  80.240  0.00  0.00      PROA  
ATOM    350  C   LEU P  46      12.903  67.205  79.539  0.00  0.00      PROA  
ATOM    351  O   LEU P  46      12.443  68.251  80.044  0.00  0.00      PROA  
ATOM    352  N   MET P  47      14.201  67.060  79.535  0.00  0.00      PROA  
ATOM    353  CA  MET P  47      15.095  68.072  80.224  0.00  0.00      PROA  
ATOM    354  CB  MET P  47      16.297  67.384  80.873  0.00  0.00      PROA  
ATOM    355  CG  MET P  47      17.531  66.817  79.988  0.00  0.00      PROA  
ATOM    356  SD  MET P  47      18.687  68.038  79.308  0.00  0.00      PROA  
ATOM    357  CE  MET P  47      19.339  66.976  78.043  0.00  0.00      PROA  
ATOM    358  C   MET P  47      15.460  69.140  79.266  0.00  0.00      PROA  
ATOM    359  O   MET P  47      16.061  70.121  79.744  0.00  0.00      PROA  
ATOM    360  N   SER P  48      15.149  69.047  77.931  0.00  0.00      PROA  
ATOM    361  CA  SER P  48      15.163  70.304  77.169  0.00  0.00      PROA  
ATOM    362  CB  SER P  48      15.978  70.010  75.839  0.00  0.00      PROA  
ATOM    363  OG  SER P  48      15.542  68.869  75.034  0.00  0.00      PROA  
ATOM    364  C   SER P  48      13.804  70.792  76.864  0.00  0.00      PROA  
ATOM    365  O   SER P  48      13.432  71.731  77.538  0.00  0.00      PROA  
ATOM    366  N   VAL P  49      13.052  70.159  75.913  0.00  0.00      PROA  
ATOM    367  CA  VAL P  49      11.708  70.560  75.463  0.00  0.00      PROA  
ATOM    368  CB  VAL P  49      11.031  69.563  74.462  0.00  0.00      PROA  
ATOM    369  CG1 VAL P  49       9.666  69.996  74.043  0.00  0.00      PROA  
ATOM    370  CG2 VAL P  49      11.981  69.326  73.252  0.00  0.00      PROA  
ATOM    371  C   VAL P  49      10.743  70.962  76.592  0.00  0.00      PROA  
ATOM    372  O   VAL P  49      10.278  72.107  76.731  0.00  0.00      PROA  
ATOM    373  N   GLU P  50      10.482  70.016  77.580  0.00  0.00      PROA  
ATOM    374  CA  GLU P  50       9.440  70.138  78.519  0.00  0.00      PROA  
ATOM    375  CB  GLU P  50       8.918  68.741  78.951  0.00  0.00      PROA  
ATOM    376  CG  GLU P  50       8.596  67.751  77.766  0.00  0.00      PROA  
ATOM    377  CD  GLU P  50       7.477  68.186  76.742  0.00  0.00      PROA  
ATOM    378  OE1 GLU P  50       6.896  67.262  76.116  0.00  0.00      PROA  
ATOM    379  OE2 GLU P  50       7.113  69.382  76.620  0.00  0.00      PROA  
ATOM    380  C   GLU P  50       9.827  70.780  79.842  0.00  0.00      PROA  
ATOM    381  O   GLU P  50       9.001  70.865  80.738  0.00  0.00      PROA  
ATOM    382  N   ASN P  51      11.024  71.285  79.979  0.00  0.00      PROA  
ATOM    383  CA  ASN P  51      11.564  71.842  81.153  0.00  0.00      PROA  
ATOM    384  CB  ASN P  51      10.838  73.212  81.397  0.00  0.00      PROA  
ATOM    385  CG  ASN P  51      11.392  74.319  80.541  0.00  0.00      PROA  
ATOM    386  OD1 ASN P  51      12.313  74.096  79.726  0.00  0.00      PROA  
ATOM    387  ND2 ASN P  51      10.972  75.577  80.762  0.00  0.00      PROA  
ATOM    388  C   ASN P  51      11.461  71.024  82.431  0.00  0.00      PROA  
ATOM    389  O   ASN P  51      11.229  71.539  83.522  0.00  0.00      PROA  
ATOM    390  N   CYS P  52      11.804  69.711  82.414  0.00  0.00      PROA  
ATOM    391  CA  CYS P  52      11.854  68.862  83.611  0.00  0.00      PROA  
ATOM    392  CB  CYS P  52      11.028  67.613  83.473  0.00  0.00      PROA  
ATOM    393  SG  CYS P  52       9.307  67.864  82.930  0.00  0.00      PROA  
ATOM    394  C   CYS P  52      13.209  68.655  84.135  0.00  0.00      PROA  
ATOM    395  O   CYS P  52      14.141  68.278  83.405  0.00  0.00      PROA  
ATOM    396  N   SER P  53      13.422  68.917  85.433  0.00  0.00      PROA  
ATOM    397  CA  SER P  53      14.760  68.794  86.001  0.00  0.00      PROA  
ATOM    398  CB  SER P  53      14.706  69.181  87.461  0.00  0.00      PROA  
ATOM    399  OG  SER P  53      15.885  68.842  88.253  0.00  0.00      PROA  
ATOM    400  C   SER P  53      15.414  67.385  85.835  0.00  0.00      PROA  
ATOM    401  O   SER P  53      14.722  66.382  86.104  0.00  0.00      PROA  
ATOM    402  N   PRO P  54      16.712  67.200  85.448  0.00  0.00      PROA  
ATOM    403  CD  PRO P  54      17.434  68.292  84.719  0.00  0.00      PROA  
ATOM    404  CA  PRO P  54      17.340  65.894  85.329  0.00  0.00      PROA  
ATOM    405  CB  PRO P  54      18.890  66.286  85.129  0.00  0.00      PROA  
ATOM    406  CG  PRO P  54      18.746  67.577  84.337  0.00  0.00      PROA  
ATOM    407  C   PRO P  54      17.333  65.067  86.619  0.00  0.00      PROA  
ATOM    408  O   PRO P  54      17.368  63.840  86.574  0.00  0.00      PROA  
ATOM    409  N   TYR P  55      17.188  65.683  87.815  0.00  0.00      PROA  
ATOM    410  CA  TYR P  55      17.172  65.059  89.144  0.00  0.00      PROA  
ATOM    411  CB  TYR P  55      17.761  65.968  90.185  0.00  0.00      PROA  
ATOM    412  CG  TYR P  55      19.129  66.235  89.732  0.00  0.00      PROA  
ATOM    413  CD1 TYR P  55      20.161  65.257  89.660  0.00  0.00      PROA  
ATOM    414  CE1 TYR P  55      21.484  65.560  89.342  0.00  0.00      PROA  
ATOM    415  CZ  TYR P  55      21.779  66.859  89.113  0.00  0.00      PROA  
ATOM    416  OH  TYR P  55      23.138  67.146  88.680  0.00  0.00      PROA  
ATOM    417  CD2 TYR P  55      19.492  67.591  89.638  0.00  0.00      PROA  
ATOM    418  CE2 TYR P  55      20.844  67.931  89.210  0.00  0.00      PROA  
ATOM    419  C   TYR P  55      15.768  64.762  89.586  0.00  0.00      PROA  
ATOM    420  O   TYR P  55      15.629  64.308  90.717  0.00  0.00      PROA  
ATOM    421  N   SER P  56      14.782  64.950  88.658  0.00  0.00      PROA  
ATOM    422  CA  SER P  56      13.368  64.666  88.856  0.00  0.00      PROA  
ATOM    423  CB  SER P  56      12.343  65.849  88.775  0.00  0.00      PROA  
ATOM    424  OG  SER P  56      12.159  66.455  90.079  0.00  0.00      PROA  
ATOM    425  C   SER P  56      12.886  63.663  87.823  0.00  0.00      PROA  
ATOM    426  O   SER P  56      11.715  63.345  87.714  0.00  0.00      PROA  
ATOM    427  N   ILE P  57      13.877  62.950  87.220  0.00  0.00      PROA  
ATOM    428  CA  ILE P  57      13.645  61.911  86.223  0.00  0.00      PROA  
ATOM    429  CB  ILE P  57      14.022  62.385  84.821  0.00  0.00      PROA  
ATOM    430  CG2 ILE P  57      13.975  61.324  83.651  0.00  0.00      PROA  
ATOM    431  CG1 ILE P  57      13.197  63.567  84.394  0.00  0.00      PROA  
ATOM    432  CD  ILE P  57      13.948  64.350  83.321  0.00  0.00      PROA  
ATOM    433  C   ILE P  57      14.363  60.642  86.662  0.00  0.00      PROA  
ATOM    434  O   ILE P  57      15.558  60.671  86.962  0.00  0.00      PROA  
ATOM    435  N   MET P  58      13.608  59.561  86.867  0.00  0.00      PROA  
ATOM    436  CA  MET P  58      14.256  58.237  87.195  0.00  0.00      PROA  
ATOM    437  CB  MET P  58      13.777  57.697  88.605  0.00  0.00      PROA  
ATOM    438  CG  MET P  58      12.213  57.720  88.650  0.00  0.00      PROA  
ATOM    439  SD  MET P  58      11.498  57.202  90.194  0.00  0.00      PROA  
ATOM    440  CE  MET P  58      11.923  55.467  90.288  0.00  0.00      PROA  
ATOM    441  C   MET P  58      13.837  57.158  86.203  0.00  0.00      PROA  
ATOM    442  O   MET P  58      12.691  56.975  85.706  0.00  0.00      PROA  
ATOM    443  N   ALA P  59      14.864  56.258  85.876  0.00  0.00      PROA  
ATOM    444  CA  ALA P  59      14.593  55.033  85.129  0.00  0.00      PROA  
ATOM    445  CB  ALA P  59      15.302  54.907  83.758  0.00  0.00      PROA  
ATOM    446  C   ALA P  59      14.951  53.771  85.866  0.00  0.00      PROA  
ATOM    447  O   ALA P  59      15.770  53.786  86.751  0.00  0.00      PROA  
ATOM    448  N   VAL P  60      14.335  52.635  85.611  0.00  0.00      PROA  
ATOM    449  CA  VAL P  60      14.505  51.402  86.442  0.00  0.00      PROA  
ATOM    450  CB  VAL P  60      13.548  51.324  87.601  0.00  0.00      PROA  
ATOM    451  CG1 VAL P  60      12.020  51.179  87.362  0.00  0.00      PROA  
ATOM    452  CG2 VAL P  60      13.880  50.082  88.481  0.00  0.00      PROA  
ATOM    453  C   VAL P  60      14.339  50.230  85.483  0.00  0.00      PROA  
ATOM    454  O   VAL P  60      13.644  50.275  84.487  0.00  0.00      PROA  
ATOM    455  N   THR P  61      15.100  49.130  85.793  0.00  0.00      PROA  
ATOM    456  CA  THR P  61      14.978  47.903  85.021  0.00  0.00      PROA  
ATOM    457  CB  THR P  61      15.760  48.051  83.709  0.00  0.00      PROA  
ATOM    458  OG1 THR P  61      15.621  46.946  82.803  0.00  0.00      PROA  
ATOM    459  CG2 THR P  61      17.203  48.212  84.132  0.00  0.00      PROA  
ATOM    460  C   THR P  61      15.368  46.665  85.887  0.00  0.00      PROA  
ATOM    461  O   THR P  61      15.780  46.798  87.039  0.00  0.00      PROA  
ATOM    462  N   PHE P  62      15.254  45.431  85.393  0.00  0.00      PROA  
ATOM    463  CA  PHE P  62      15.715  44.250  86.095  0.00  0.00      PROA  
ATOM    464  CB  PHE P  62      15.217  42.994  85.302  0.00  0.00      PROA  
ATOM    465  CG  PHE P  62      15.001  41.758  86.118  0.00  0.00      PROA  
ATOM    466  CD1 PHE P  62      16.140  41.076  86.619  0.00  0.00      PROA  
ATOM    467  CE1 PHE P  62      16.021  40.003  87.443  0.00  0.00      PROA  
ATOM    468  CZ  PHE P  62      14.772  39.613  87.929  0.00  0.00      PROA  
ATOM    469  CD2 PHE P  62      13.740  41.363  86.655  0.00  0.00      PROA  
ATOM    470  CE2 PHE P  62      13.597  40.325  87.597  0.00  0.00      PROA  
ATOM    471  C   PHE P  62      17.314  44.217  86.204  0.00  0.00      PROA  
ATOM    472  O   PHE P  62      17.871  43.933  87.296  0.00  0.00      PROA  
ATOM    473  N   THR P  63      18.096  44.415  85.094  0.00  0.00      PROA  
ATOM    474  CA  THR P  63      19.433  43.851  84.957  0.00  0.00      PROA  
ATOM    475  CB  THR P  63      19.749  43.138  83.633  0.00  0.00      PROA  
ATOM    476  OG1 THR P  63      19.677  43.866  82.434  0.00  0.00      PROA  
ATOM    477  CG2 THR P  63      18.749  42.007  83.511  0.00  0.00      PROA  
ATOM    478  C   THR P  63      20.470  44.951  85.238  0.00  0.00      PROA  
ATOM    479  O   THR P  63      20.251  46.136  84.935  0.00  0.00      PROA  
ATOM    480  N   ASN P  64      21.582  44.466  85.798  0.00  0.00      PROA  
ATOM    481  CA  ASN P  64      22.715  45.338  86.044  0.00  0.00      PROA  
ATOM    482  CB  ASN P  64      23.845  44.665  86.873  0.00  0.00      PROA  
ATOM    483  CG  ASN P  64      25.178  45.420  86.811  0.00  0.00      PROA  
ATOM    484  OD1 ASN P  64      26.292  45.070  86.340  0.00  0.00      PROA  
ATOM    485  ND2 ASN P  64      25.081  46.691  87.249  0.00  0.00      PROA  
ATOM    486  C   ASN P  64      23.238  45.975  84.690  0.00  0.00      PROA  
ATOM    487  O   ASN P  64      23.623  47.169  84.517  0.00  0.00      PROA  
ATOM    488  N   LYS P  65      23.308  45.019  83.738  0.00  0.00      PROA  
ATOM    489  CA  LYS P  65      23.816  45.281  82.390  0.00  0.00      PROA  
ATOM    490  CB  LYS P  65      24.096  43.885  81.546  0.00  0.00      PROA  
ATOM    491  CG  LYS P  65      23.946  43.901  80.032  0.00  0.00      PROA  
ATOM    492  CD  LYS P  65      24.309  42.611  79.249  0.00  0.00      PROA  
ATOM    493  CE  LYS P  65      23.656  41.293  79.651  0.00  0.00      PROA  
ATOM    494  NZ  LYS P  65      22.372  41.313  79.001  0.00  0.00      PROA  
ATOM    495  C   LYS P  65      22.998  46.333  81.596  0.00  0.00      PROA  
ATOM    496  O   LYS P  65      23.532  47.240  80.937  0.00  0.00      PROA  
ATOM    497  N   ALA P  66      21.717  46.328  81.673  0.00  0.00      PROA  
ATOM    498  CA  ALA P  66      20.823  47.395  81.260  0.00  0.00      PROA  
ATOM    499  CB  ALA P  66      19.346  46.967  81.582  0.00  0.00      PROA  
ATOM    500  C   ALA P  66      21.059  48.733  81.993  0.00  0.00      PROA  
ATOM    501  O   ALA P  66      21.165  49.782  81.378  0.00  0.00      PROA  
ATOM    502  N   ALA P  67      21.108  48.736  83.369  0.00  0.00      PROA  
ATOM    503  CA  ALA P  67      21.314  49.934  84.220  0.00  0.00      PROA  
ATOM    504  CB  ALA P  67      21.457  49.439  85.730  0.00  0.00      PROA  
ATOM    505  C   ALA P  67      22.600  50.586  83.904  0.00  0.00      PROA  
ATOM    506  O   ALA P  67      22.685  51.791  83.666  0.00  0.00      PROA  
ATOM    507  N   ALA P  68      23.716  49.774  83.820  0.00  0.00      PROA  
ATOM    508  CA  ALA P  68      25.005  50.281  83.418  0.00  0.00      PROA  
ATOM    509  CB  ALA P  68      25.912  49.077  83.564  0.00  0.00      PROA  
ATOM    510  C   ALA P  68      25.071  50.924  82.002  0.00  0.00      PROA  
ATOM    511  O   ALA P  68      25.724  51.936  81.753  0.00  0.00      PROA  
ATOM    512  N   GLU P  69      24.399  50.398  80.985  0.00  0.00      PROA  
ATOM    513  CA  GLU P  69      24.188  50.975  79.631  0.00  0.00      PROA  
ATOM    514  CB  GLU P  69      23.581  49.824  78.809  0.00  0.00      PROA  
ATOM    515  CG  GLU P  69      23.215  50.319  77.428  0.00  0.00      PROA  
ATOM    516  CD  GLU P  69      22.635  49.314  76.501  0.00  0.00      PROA  
ATOM    517  OE1 GLU P  69      21.619  48.668  76.882  0.00  0.00      PROA  
ATOM    518  OE2 GLU P  69      23.096  49.091  75.348  0.00  0.00      PROA  
ATOM    519  C   GLU P  69      23.441  52.273  79.677  0.00  0.00      PROA  
ATOM    520  O   GLU P  69      23.892  53.274  79.107  0.00  0.00      PROA  
ATOM    521  N   MET P  70      22.324  52.317  80.537  0.00  0.00      PROA  
ATOM    522  CA  MET P  70      21.608  53.550  80.896  0.00  0.00      PROA  
ATOM    523  CB  MET P  70      20.367  53.314  81.786  0.00  0.00      PROA  
ATOM    524  CG  MET P  70      19.106  52.788  81.091  0.00  0.00      PROA  
ATOM    525  SD  MET P  70      17.761  52.544  82.371  0.00  0.00      PROA  
ATOM    526  CE  MET P  70      16.689  51.332  81.603  0.00  0.00      PROA  
ATOM    527  C   MET P  70      22.552  54.698  81.458  0.00  0.00      PROA  
ATOM    528  O   MET P  70      22.517  55.762  80.931  0.00  0.00      PROA  
ATOM    529  N   ARG P  71      23.511  54.339  82.319  0.00  0.00      PROA  
ATOM    530  CA  ARG P  71      24.563  55.181  82.783  0.00  0.00      PROA  
ATOM    531  CB  ARG P  71      25.578  54.504  83.829  0.00  0.00      PROA  
ATOM    532  CG  ARG P  71      24.937  54.194  85.201  0.00  0.00      PROA  
ATOM    533  CD  ARG P  71      25.125  55.243  86.212  0.00  0.00      PROA  
ATOM    534  NE  ARG P  71      24.384  54.744  87.354  0.00  0.00      PROA  
ATOM    535  CZ  ARG P  71      24.321  55.411  88.517  0.00  0.00      PROA  
ATOM    536  NH1 ARG P  71      25.059  56.471  88.885  0.00  0.00      PROA  
ATOM    537  NH2 ARG P  71      23.346  55.019  89.370  0.00  0.00      PROA  
ATOM    538  C   ARG P  71      25.452  55.819  81.636  0.00  0.00      PROA  
ATOM    539  O   ARG P  71      25.617  57.026  81.547  0.00  0.00      PROA  
ATOM    540  N   HSE P  72      25.915  54.992  80.694  0.00  0.00      PROA  
ATOM    541  CA  HSE P  72      26.775  55.363  79.588  0.00  0.00      PROA  
ATOM    542  CB  HSE P  72      27.246  54.057  78.863  0.00  0.00      PROA  
ATOM    543  ND1 HSE P  72      28.905  54.991  77.184  0.00  0.00      PROA  
ATOM    544  CG  HSE P  72      27.747  54.309  77.482  0.00  0.00      PROA  
ATOM    545  CE1 HSE P  72      29.067  54.836  75.842  0.00  0.00      PROA  
ATOM    546  NE2 HSE P  72      28.108  54.035  75.286  0.00  0.00      PROA  
ATOM    547  CD2 HSE P  72      27.287  53.730  76.350  0.00  0.00      PROA  
ATOM    548  C   HSE P  72      26.019  56.297  78.657  0.00  0.00      PROA  
ATOM    549  O   HSE P  72      26.487  57.348  78.259  0.00  0.00      PROA  
ATOM    550  N   ARG P  73      24.760  55.883  78.261  0.00  0.00      PROA  
ATOM    551  CA  ARG P  73      23.942  56.715  77.432  0.00  0.00      PROA  
ATOM    552  CB  ARG P  73      22.775  55.939  76.831  0.00  0.00      PROA  
ATOM    553  CG  ARG P  73      23.180  54.807  75.812  0.00  0.00      PROA  
ATOM    554  CD  ARG P  73      23.831  55.373  74.524  0.00  0.00      PROA  
ATOM    555  NE  ARG P  73      24.331  54.219  73.729  0.00  0.00      PROA  
ATOM    556  CZ  ARG P  73      25.246  54.209  72.752  0.00  0.00      PROA  
ATOM    557  NH1 ARG P  73      25.898  55.331  72.288  0.00  0.00      PROA  
ATOM    558  NH2 ARG P  73      25.669  53.068  72.285  0.00  0.00      PROA  
ATOM    559  C   ARG P  73      23.600  58.045  78.113  0.00  0.00      PROA  
ATOM    560  O   ARG P  73      23.689  59.089  77.477  0.00  0.00      PROA  
ATOM    561  N   ILE P  74      23.271  58.051  79.451  0.00  0.00      PROA  
ATOM    562  CA  ILE P  74      23.115  59.312  80.177  0.00  0.00      PROA  
ATOM    563  CB  ILE P  74      22.525  59.049  81.548  0.00  0.00      PROA  
ATOM    564  CG2 ILE P  74      22.455  60.401  82.373  0.00  0.00      PROA  
ATOM    565  CG1 ILE P  74      21.114  58.508  81.566  0.00  0.00      PROA  
ATOM    566  CD  ILE P  74      20.091  59.460  80.959  0.00  0.00      PROA  
ATOM    567  C   ILE P  74      24.317  60.182  80.245  0.00  0.00      PROA  
ATOM    568  O   ILE P  74      24.273  61.377  80.286  0.00  0.00      PROA  
ATOM    569  N   GLY P  75      25.476  59.586  80.367  0.00  0.00      PROA  
ATOM    570  CA  GLY P  75      26.763  60.232  80.632  0.00  0.00      PROA  
ATOM    571  C   GLY P  75      27.365  61.055  79.421  0.00  0.00      PROA  
ATOM    572  O   GLY P  75      27.945  62.138  79.621  0.00  0.00      PROA  
ATOM    573  N   GLN P  76      27.268  60.411  78.232  0.00  0.00      PROA  
ATOM    574  CA  GLN P  76      27.493  60.892  76.888  0.00  0.00      PROA  
ATOM    575  CB  GLN P  76      27.479  59.762  75.751  0.00  0.00      PROA  
ATOM    576  CG  GLN P  76      28.578  58.710  75.837  0.00  0.00      PROA  
ATOM    577  CD  GLN P  76      30.009  59.211  76.161  0.00  0.00      PROA  
ATOM    578  OE1 GLN P  76      30.588  60.211  75.715  0.00  0.00      PROA  
ATOM    579  NE2 GLN P  76      30.624  58.649  77.311  0.00  0.00      PROA  
ATOM    580  C   GLN P  76      26.577  62.009  76.579  0.00  0.00      PROA  
ATOM    581  O   GLN P  76      27.041  63.038  76.077  0.00  0.00      PROA  
ATOM    582  N   LEU P  77      25.286  61.847  76.891  0.00  0.00      PROA  
ATOM    583  CA  LEU P  77      24.365  62.906  76.714  0.00  0.00      PROA  
ATOM    584  CB  LEU P  77      22.892  62.362  76.708  0.00  0.00      PROA  
ATOM    585  CG  LEU P  77      21.742  63.390  76.939  0.00  0.00      PROA  
ATOM    586  CD1 LEU P  77      21.255  63.909  75.583  0.00  0.00      PROA  
ATOM    587  CD2 LEU P  77      20.619  62.774  77.711  0.00  0.00      PROA  
ATOM    588  C   LEU P  77      24.630  64.020  77.657  0.00  0.00      PROA  
ATOM    589  O   LEU P  77      24.515  65.244  77.358  0.00  0.00      PROA  
ATOM    590  N   MET P  78      24.990  63.778  78.911  0.00  0.00      PROA  
ATOM    591  CA  MET P  78      25.304  64.792  79.886  0.00  0.00      PROA  
ATOM    592  CB  MET P  78      25.366  64.184  81.272  0.00  0.00      PROA  
ATOM    593  CG  MET P  78      23.956  63.949  81.962  0.00  0.00      PROA  
ATOM    594  SD  MET P  78      23.111  65.464  82.241  0.00  0.00      PROA  
ATOM    595  CE  MET P  78      21.467  64.672  82.213  0.00  0.00      PROA  
ATOM    596  C   MET P  78      26.569  65.578  79.551  0.00  0.00      PROA  
ATOM    597  O   MET P  78      26.633  66.783  79.872  0.00  0.00      PROA  
ATOM    598  N   GLY P  79      27.604  64.854  79.021  0.00  0.00      PROA  
ATOM    599  CA  GLY P  79      28.949  65.351  78.817  0.00  0.00      PROA  
ATOM    600  C   GLY P  79      29.954  65.138  79.912  0.00  0.00      PROA  
ATOM    601  O   GLY P  79      31.135  65.470  79.772  0.00  0.00      PROA  
ATOM    602  N   THR P  80      29.498  64.471  80.938  0.00  0.00      PROA  
ATOM    603  CA  THR P  80      30.212  64.288  82.198  0.00  0.00      PROA  
ATOM    604  CB  THR P  80      30.190  65.464  83.105  0.00  0.00      PROA  
ATOM    605  OG1 THR P  80      30.678  65.184  84.437  0.00  0.00      PROA  
ATOM    606  CG2 THR P  80      28.872  66.181  83.234  0.00  0.00      PROA  
ATOM    607  C   THR P  80      29.519  63.031  82.870  0.00  0.00      PROA  
ATOM    608  O   THR P  80      28.292  62.847  82.758  0.00  0.00      PROA  
ATOM    609  N   SER P  81      30.271  62.180  83.621  0.00  0.00      PROA  
ATOM    610  CA  SER P  81      29.722  60.853  84.058  0.00  0.00      PROA  
ATOM    611  CB  SER P  81      30.697  59.724  83.716  0.00  0.00      PROA  
ATOM    612  OG  SER P  81      30.896  59.719  82.321  0.00  0.00      PROA  
ATOM    613  C   SER P  81      29.298  60.841  85.518  0.00  0.00      PROA  
ATOM    614  O   SER P  81      29.000  59.765  86.001  0.00  0.00      PROA  
ATOM    615  N   GLN P  82      29.287  61.979  86.226  0.00  0.00      PROA  
ATOM    616  CA  GLN P  82      28.976  62.115  87.621  0.00  0.00      PROA  
ATOM    617  CB  GLN P  82      29.156  63.552  88.064  0.00  0.00      PROA  
ATOM    618  CG  GLN P  82      30.566  64.155  87.768  0.00  0.00      PROA  
ATOM    619  CD  GLN P  82      31.673  63.524  88.639  0.00  0.00      PROA  
ATOM    620  OE1 GLN P  82      31.588  62.651  89.466  0.00  0.00      PROA  
ATOM    621  NE2 GLN P  82      32.911  64.041  88.399  0.00  0.00      PROA  
ATOM    622  C   GLN P  82      27.610  61.496  88.067  0.00  0.00      PROA  
ATOM    623  O   GLN P  82      26.577  61.660  87.478  0.00  0.00      PROA  
ATOM    624  N   GLY P  83      27.657  60.856  89.206  0.00  0.00      PROA  
ATOM    625  CA  GLY P  83      26.583  60.355  90.115  0.00  0.00      PROA  
ATOM    626  C   GLY P  83      25.524  61.332  90.394  0.00  0.00      PROA  
ATOM    627  O   GLY P  83      25.793  62.516  90.365  0.00  0.00      PROA  
ATOM    628  N   GLY P  84      24.331  60.864  90.627  0.00  0.00      PROA  
ATOM    629  CA  GLY P  84      23.224  61.700  91.094  0.00  0.00      PROA  
ATOM    630  C   GLY P  84      22.059  61.592  90.145  0.00  0.00      PROA  
ATOM    631  O   GLY P  84      20.944  61.988  90.559  0.00  0.00      PROA  
ATOM    632  N   MET P  85      22.254  61.127  88.890  0.00  0.00      PROA  
ATOM    633  CA  MET P  85      21.184  60.689  87.958  0.00  0.00      PROA  
ATOM    634  CB  MET P  85      21.747  60.558  86.499  0.00  0.00      PROA  
ATOM    635  CG  MET P  85      22.286  61.858  85.971  0.00  0.00      PROA  
ATOM    636  SD  MET P  85      21.019  63.121  85.900  0.00  0.00      PROA  
ATOM    637  CE  MET P  85      22.123  64.543  85.550  0.00  0.00      PROA  
ATOM    638  C   MET P  85      20.749  59.339  88.518  0.00  0.00      PROA  
ATOM    639  O   MET P  85      21.555  58.388  88.624  0.00  0.00      PROA  
ATOM    640  N   TRP P  86      19.449  59.109  88.856  0.00  0.00      PROA  
ATOM    641  CA  TRP P  86      18.942  57.847  89.448  0.00  0.00      PROA  
ATOM    642  CB  TRP P  86      17.654  58.036  90.321  0.00  0.00      PROA  
ATOM    643  CG  TRP P  86      17.941  58.311  91.756  0.00  0.00      PROA  
ATOM    644  CD1 TRP P  86      18.890  59.229  92.261  0.00  0.00      PROA  
ATOM    645  NE1 TRP P  86      18.741  59.219  93.663  0.00  0.00      PROA  
ATOM    646  CE2 TRP P  86      17.822  58.354  94.068  0.00  0.00      PROA  
ATOM    647  CD2 TRP P  86      17.317  57.759  92.894  0.00  0.00      PROA  
ATOM    648  CE3 TRP P  86      16.246  56.921  93.030  0.00  0.00      PROA  
ATOM    649  CZ3 TRP P  86      15.673  56.667  94.287  0.00  0.00      PROA  
ATOM    650  CZ2 TRP P  86      17.309  58.147  95.325  0.00  0.00      PROA  
ATOM    651  CH2 TRP P  86      16.175  57.319  95.375  0.00  0.00      PROA  
ATOM    652  C   TRP P  86      18.771  56.861  88.313  0.00  0.00      PROA  
ATOM    653  O   TRP P  86      17.662  56.689  87.760  0.00  0.00      PROA  
ATOM    654  N   VAL P  87      19.866  56.214  87.937  0.00  0.00      PROA  
ATOM    655  CA  VAL P  87      19.906  54.962  87.231  0.00  0.00      PROA  
ATOM    656  CB  VAL P  87      20.966  54.968  86.121  0.00  0.00      PROA  
ATOM    657  CG1 VAL P  87      20.805  53.753  85.281  0.00  0.00      PROA  
ATOM    658  CG2 VAL P  87      20.744  56.309  85.321  0.00  0.00      PROA  
ATOM    659  C   VAL P  87      20.062  53.717  88.139  0.00  0.00      PROA  
ATOM    660  O   VAL P  87      20.887  53.679  89.080  0.00  0.00      PROA  
ATOM    661  N   GLY P  88      19.305  52.649  87.899  0.00  0.00      PROA  
ATOM    662  CA  GLY P  88      19.434  51.478  88.797  0.00  0.00      PROA  
ATOM    663  C   GLY P  88      18.555  50.367  88.387  0.00  0.00      PROA  
ATOM    664  O   GLY P  88      17.785  50.405  87.493  0.00  0.00      PROA  
ATOM    665  N   THR P  89      18.716  49.256  89.003  0.00  0.00      PROA  
ATOM    666  CA  THR P  89      17.904  48.058  88.805  0.00  0.00      PROA  
ATOM    667  CB  THR P  89      18.736  46.796  88.953  0.00  0.00      PROA  
ATOM    668  OG1 THR P  89      19.365  46.741  90.193  0.00  0.00      PROA  
ATOM    669  CG2 THR P  89      19.873  46.803  87.939  0.00  0.00      PROA  
ATOM    670  C   THR P  89      16.830  48.115  89.892  0.00  0.00      PROA  
ATOM    671  O   THR P  89      16.905  48.912  90.850  0.00  0.00      PROA  
ATOM    672  N   PHE P  90      15.717  47.314  89.788  0.00  0.00      PROA  
ATOM    673  CA  PHE P  90      14.639  47.247  90.769  0.00  0.00      PROA  
ATOM    674  CB  PHE P  90      13.432  46.264  90.380  0.00  0.00      PROA  
ATOM    675  CG  PHE P  90      12.523  46.813  89.324  0.00  0.00      PROA  
ATOM    676  CD1 PHE P  90      11.497  47.699  89.643  0.00  0.00      PROA  
ATOM    677  CE1 PHE P  90      10.553  48.070  88.653  0.00  0.00      PROA  
ATOM    678  CZ  PHE P  90      10.680  47.602  87.349  0.00  0.00      PROA  
ATOM    679  CD2 PHE P  90      12.651  46.409  87.948  0.00  0.00      PROA  
ATOM    680  CE2 PHE P  90      11.668  46.772  86.969  0.00  0.00      PROA  
ATOM    681  C   PHE P  90      15.083  46.769  92.152  0.00  0.00      PROA  
ATOM    682  O   PHE P  90      14.843  47.392  93.200  0.00  0.00      PROA  
ATOM    683  N   HSE P  91      15.917  45.657  92.231  0.00  0.00      PROA  
ATOM    684  CA  HSE P  91      16.598  45.276  93.504  0.00  0.00      PROA  
ATOM    685  CB  HSE P  91      17.264  43.936  93.389  0.00  0.00      PROA  
ATOM    686  ND1 HSE P  91      15.911  42.543  91.785  0.00  0.00      PROA  
ATOM    687  CG  HSE P  91      16.276  42.923  93.085  0.00  0.00      PROA  
ATOM    688  CE1 HSE P  91      14.900  41.774  91.890  0.00  0.00      PROA  
ATOM    689  NE2 HSE P  91      14.522  41.624  93.211  0.00  0.00      PROA  
ATOM    690  CD2 HSE P  91      15.418  42.359  93.970  0.00  0.00      PROA  
ATOM    691  C   HSE P  91      17.529  46.293  94.050  0.00  0.00      PROA  
ATOM    692  O   HSE P  91      17.615  46.461  95.254  0.00  0.00      PROA  
ATOM    693  N   GLY P  92      18.272  47.041  93.128  0.00  0.00      PROA  
ATOM    694  CA  GLY P  92      19.418  47.824  93.506  0.00  0.00      PROA  
ATOM    695  C   GLY P  92      18.878  49.116  94.128  0.00  0.00      PROA  
ATOM    696  O   GLY P  92      19.311  49.512  95.247  0.00  0.00      PROA  
ATOM    697  N   LEU P  93      17.870  49.812  93.534  0.00  0.00      PROA  
ATOM    698  CA  LEU P  93      17.178  50.899  94.112  0.00  0.00      PROA  
ATOM    699  CB  LEU P  93      16.290  51.592  93.036  0.00  0.00      PROA  
ATOM    700  CG  LEU P  93      17.090  52.123  91.829  0.00  0.00      PROA  
ATOM    701  CD1 LEU P  93      16.062  52.736  90.932  0.00  0.00      PROA  
ATOM    702  CD2 LEU P  93      18.193  52.977  92.258  0.00  0.00      PROA  
ATOM    703  C   LEU P  93      16.404  50.560  95.369  0.00  0.00      PROA  
ATOM    704  O   LEU P  93      16.486  51.201  96.410  0.00  0.00      PROA  
ATOM    705  N   ALA P  94      15.661  49.494  95.497  0.00  0.00      PROA  
ATOM    706  CA  ALA P  94      15.016  48.955  96.727  0.00  0.00      PROA  
ATOM    707  CB  ALA P  94      14.118  47.708  96.447  0.00  0.00      PROA  
ATOM    708  C   ALA P  94      15.942  48.654  97.887  0.00  0.00      PROA  
ATOM    709  O   ALA P  94      15.725  48.979  99.035  0.00  0.00      PROA  
ATOM    710  N   HSD P  95      17.150  48.060  97.615  0.00  0.00      PROA  
ATOM    711  CA  HSD P  95      18.172  47.929  98.622  0.00  0.00      PROA  
ATOM    712  CB  HSD P  95      19.272  47.060  98.053  0.00  0.00      PROA  
ATOM    713  ND1 HSD P  95      21.855  46.376  98.318  0.00  0.00      PROA  
ATOM    714  CG  HSD P  95      20.634  46.860  98.891  0.00  0.00      PROA  
ATOM    715  CE1 HSD P  95      22.780  46.232  99.258  0.00  0.00      PROA  
ATOM    716  NE2 HSD P  95      22.278  46.665 100.416  0.00  0.00      PROA  
ATOM    717  CD2 HSD P  95      20.915  47.049 100.174  0.00  0.00      PROA  
ATOM    718  C   HSD P  95      18.661  49.254  99.102  0.00  0.00      PROA  
ATOM    719  O   HSD P  95      18.590  49.568 100.290  0.00  0.00      PROA  
ATOM    720  N   ARG P  96      18.983  50.225  98.140  0.00  0.00      PROA  
ATOM    721  CA  ARG P  96      19.361  51.584  98.513  0.00  0.00      PROA  
ATOM    722  CB  ARG P  96      19.695  52.419  97.271  0.00  0.00      PROA  
ATOM    723  CG  ARG P  96      21.074  52.083  96.609  0.00  0.00      PROA  
ATOM    724  CD  ARG P  96      21.109  52.109  95.076  0.00  0.00      PROA  
ATOM    725  NE  ARG P  96      20.804  53.430  94.736  0.00  0.00      PROA  
ATOM    726  CZ  ARG P  96      21.161  54.014  93.603  0.00  0.00      PROA  
ATOM    727  NH1 ARG P  96      22.111  53.661  92.813  0.00  0.00      PROA  
ATOM    728  NH2 ARG P  96      20.483  55.144  93.285  0.00  0.00      PROA  
ATOM    729  C   ARG P  96      18.346  52.323  99.367  0.00  0.00      PROA  
ATOM    730  O   ARG P  96      18.704  53.098 100.265  0.00  0.00      PROA  
ATOM    731  N   LEU P  97      17.039  52.188  99.083  0.00  0.00      PROA  
ATOM    732  CA  LEU P  97      15.968  52.702  99.918  0.00  0.00      PROA  
ATOM    733  CB  LEU P  97      14.640  52.573  99.098  0.00  0.00      PROA  
ATOM    734  CG  LEU P  97      13.364  53.148  99.749  0.00  0.00      PROA  
ATOM    735  CD1 LEU P  97      13.081  54.595  99.289  0.00  0.00      PROA  
ATOM    736  CD2 LEU P  97      12.114  52.340  99.392  0.00  0.00      PROA  
ATOM    737  C   LEU P  97      15.842  52.138 101.367  0.00  0.00      PROA  
ATOM    738  O   LEU P  97      15.771  52.841 102.347  0.00  0.00      PROA  
ATOM    739  N   LEU P  98      15.917  50.819 101.446  0.00  0.00      PROA  
ATOM    740  CA  LEU P  98      16.061  50.144 102.755  0.00  0.00      PROA  
ATOM    741  CB  LEU P  98      16.055  48.647 102.656  0.00  0.00      PROA  
ATOM    742  CG  LEU P  98      14.695  48.128 102.167  0.00  0.00      PROA  
ATOM    743  CD1 LEU P  98      14.757  46.647 101.749  0.00  0.00      PROA  
ATOM    744  CD2 LEU P  98      13.502  48.391 103.118  0.00  0.00      PROA  
ATOM    745  C   LEU P  98      17.200  50.519 103.561  0.00  0.00      PROA  
ATOM    746  O   LEU P  98      17.089  50.779 104.761  0.00  0.00      PROA  
ATOM    747  N   ARG P  99      18.383  50.614 102.961  0.00  0.00      PROA  
ATOM    748  CA  ARG P  99      19.548  51.368 103.472  0.00  0.00      PROA  
ATOM    749  CB  ARG P  99      20.664  51.159 102.396  0.00  0.00      PROA  
ATOM    750  CG  ARG P  99      21.073  49.677 102.277  0.00  0.00      PROA  
ATOM    751  CD  ARG P  99      21.798  49.237 103.570  0.00  0.00      PROA  
ATOM    752  NE  ARG P  99      22.331  47.836 103.145  0.00  0.00      PROA  
ATOM    753  CZ  ARG P  99      23.159  47.085 103.870  0.00  0.00      PROA  
ATOM    754  NH1 ARG P  99      23.403  47.309 105.152  0.00  0.00      PROA  
ATOM    755  NH2 ARG P  99      23.638  46.016 103.263  0.00  0.00      PROA  
ATOM    756  C   ARG P  99      19.399  52.838 103.838  0.00  0.00      PROA  
ATOM    757  O   ARG P  99      20.324  53.329 104.540  0.00  0.00      PROA  
ATOM    758  N   CYS P 100      18.334  53.592 103.470  0.00  0.00      PROA  
ATOM    759  CA  CYS P 100      18.203  55.027 103.735  0.00  0.00      PROA  
ATOM    760  CB  CYS P 100      17.757  55.733 102.436  0.00  0.00      PROA  
ATOM    761  SG  CYS P 100      17.897  57.584 102.473  0.00  0.00      PROA  
ATOM    762  C   CYS P 100      17.140  55.253 104.772  0.00  0.00      PROA  
ATOM    763  O   CYS P 100      16.998  56.294 105.312  0.00  0.00      PROA  
ATOM    764  N   HSD P 101      16.386  54.222 105.230  0.00  0.00      PROA  
ATOM    765  CA  HSD P 101      15.312  54.470 106.234  0.00  0.00      PROA  
ATOM    766  CB  HSD P 101      14.084  54.913 105.377  0.00  0.00      PROA  
ATOM    767  ND1 HSD P 101      14.074  57.363 104.747  0.00  0.00      PROA  
ATOM    768  CG  HSD P 101      14.099  56.032 104.369  0.00  0.00      PROA  
ATOM    769  CE1 HSD P 101      14.109  58.134 103.559  0.00  0.00      PROA  
ATOM    770  NE2 HSD P 101      14.180  57.372 102.523  0.00  0.00      PROA  
ATOM    771  CD2 HSD P 101      14.101  56.062 102.981  0.00  0.00      PROA  
ATOM    772  C   HSD P 101      15.090  53.334 107.233  0.00  0.00      PROA  
ATOM    773  O   HSD P 101      13.904  52.943 107.513  0.00  0.00      PROA  
ATOM    774  N   HSD P 102      16.186  52.782 107.784  0.00  0.00      PROA  
ATOM    775  CA  HSD P 102      16.169  51.584 108.628  0.00  0.00      PROA  
ATOM    776  CB  HSD P 102      17.569  51.405 109.412  0.00  0.00      PROA  
ATOM    777  ND1 HSD P 102      19.384  52.564 108.087  0.00  0.00      PROA  
ATOM    778  CG  HSD P 102      18.777  51.375 108.528  0.00  0.00      PROA  
ATOM    779  CE1 HSD P 102      20.383  52.243 107.207  0.00  0.00      PROA  
ATOM    780  NE2 HSD P 102      20.517  50.900 107.137  0.00  0.00      PROA  
ATOM    781  CD2 HSD P 102      19.554  50.369 107.945  0.00  0.00      PROA  
ATOM    782  C   HSD P 102      15.100  51.454 109.738  0.00  0.00      PROA  
ATOM    783  O   HSD P 102      14.229  50.605 109.572  0.00  0.00      PROA  
ATOM    784  N   MET P 103      15.099  52.325 110.787  0.00  0.00      PROA  
ATOM    785  CA  MET P 103      13.985  52.406 111.760  0.00  0.00      PROA  
ATOM    786  CB  MET P 103      14.123  53.654 112.640  0.00  0.00      PROA  
ATOM    787  CG  MET P 103      15.467  53.822 113.437  0.00  0.00      PROA  
ATOM    788  SD  MET P 103      17.050  54.273 112.592  0.00  0.00      PROA  
ATOM    789  CE  MET P 103      17.256  56.006 112.856  0.00  0.00      PROA  
ATOM    790  C   MET P 103      12.567  52.531 111.107  0.00  0.00      PROA  
ATOM    791  O   MET P 103      11.638  52.031 111.709  0.00  0.00      PROA  
ATOM    792  N   ASP P 104      12.349  53.266 110.007  0.00  0.00      PROA  
ATOM    793  CA  ASP P 104      10.996  53.543 109.453  0.00  0.00      PROA  
ATOM    794  CB  ASP P 104      11.099  54.546 108.318  0.00  0.00      PROA  
ATOM    795  CG  ASP P 104      11.495  55.949 108.846  0.00  0.00      PROA  
ATOM    796  OD1 ASP P 104      11.524  56.202 110.108  0.00  0.00      PROA  
ATOM    797  OD2 ASP P 104      11.755  56.851 108.064  0.00  0.00      PROA  
ATOM    798  C   ASP P 104      10.519  52.279 108.779  0.00  0.00      PROA  
ATOM    799  O   ASP P 104       9.301  51.967 108.681  0.00  0.00      PROA  
ATOM    800  N   ALA P 105      11.473  51.481 108.363  0.00  0.00      PROA  
ATOM    801  CA  ALA P 105      11.291  50.137 107.831  0.00  0.00      PROA  
ATOM    802  CB  ALA P 105      12.452  49.657 106.955  0.00  0.00      PROA  
ATOM    803  C   ALA P 105      11.191  48.943 108.821  0.00  0.00      PROA  
ATOM    804  O   ALA P 105      10.896  47.836 108.432  0.00  0.00      PROA  
ATOM    805  N   ASN P 106      11.588  49.223 110.059  0.00  0.00      PROA  
ATOM    806  CA  ASN P 106      11.510  48.315 111.150  0.00  0.00      PROA  
ATOM    807  CB  ASN P 106      10.205  47.431 111.416  0.00  0.00      PROA  
ATOM    808  CG  ASN P 106       9.152  48.471 111.521  0.00  0.00      PROA  
ATOM    809  OD1 ASN P 106       8.594  48.955 110.503  0.00  0.00      PROA  
ATOM    810  ND2 ASN P 106       8.723  48.812 112.787  0.00  0.00      PROA  
ATOM    811  C   ASN P 106      12.700  47.483 111.234  0.00  0.00      PROA  
ATOM    812  O   ASN P 106      12.674  46.294 111.517  0.00  0.00      PROA  
ATOM    813  N   LEU P 107      13.934  48.011 110.849  0.00  0.00      PROA  
ATOM    814  CA  LEU P 107      15.093  47.254 110.660  0.00  0.00      PROA  
ATOM    815  CB  LEU P 107      15.450  47.466 109.173  0.00  0.00      PROA  
ATOM    816  CG  LEU P 107      14.677  46.762 108.036  0.00  0.00      PROA  
ATOM    817  CD1 LEU P 107      15.234  47.139 106.675  0.00  0.00      PROA  
ATOM    818  CD2 LEU P 107      14.725  45.217 108.147  0.00  0.00      PROA  
ATOM    819  C   LEU P 107      16.193  47.783 111.570  0.00  0.00      PROA  
ATOM    820  O   LEU P 107      15.978  48.922 112.055  0.00  0.00      PROA  
ATOM    821  N   PRO P 108      17.361  47.142 111.821  0.00  0.00      PROA  
ATOM    822  CD  PRO P 108      17.595  45.728 111.417  0.00  0.00      PROA  
ATOM    823  CA  PRO P 108      18.522  47.630 112.529  0.00  0.00      PROA  
ATOM    824  CB  PRO P 108      19.221  46.385 112.943  0.00  0.00      PROA  
ATOM    825  CG  PRO P 108      18.974  45.357 111.760  0.00  0.00      PROA  
ATOM    826  C   PRO P 108      19.322  48.445 111.559  0.00  0.00      PROA  
ATOM    827  O   PRO P 108      19.310  48.175 110.331  0.00  0.00      PROA  
ATOM    828  N   GLN P 109      19.976  49.472 112.171  0.00  0.00      PROA  
ATOM    829  CA  GLN P 109      20.989  50.252 111.402  0.00  0.00      PROA  
ATOM    830  CB  GLN P 109      21.534  51.584 111.976  0.00  0.00      PROA  
ATOM    831  CG  GLN P 109      20.445  52.558 112.467  0.00  0.00      PROA  
ATOM    832  CD  GLN P 109      20.908  53.814 113.118  0.00  0.00      PROA  
ATOM    833  OE1 GLN P 109      20.480  54.397 114.127  0.00  0.00      PROA  
ATOM    834  NE2 GLN P 109      21.923  54.407 112.472  0.00  0.00      PROA  
ATOM    835  C   GLN P 109      22.160  49.384 111.111  0.00  0.00      PROA  
ATOM    836  O   GLN P 109      22.644  48.751 112.108  0.00  0.00      PROA  
ATOM    837  N   ASP P 110      22.640  49.253 109.871  0.00  0.00      PROA  
ATOM    838  CA  ASP P 110      23.619  48.279 109.428  0.00  0.00      PROA  
ATOM    839  CB  ASP P 110      24.956  48.467 110.168  0.00  0.00      PROA  
ATOM    840  CG  ASP P 110      25.816  49.611 109.725  0.00  0.00      PROA  
ATOM    841  OD1 ASP P 110      26.649  50.102 110.476  0.00  0.00      PROA  
ATOM    842  OD2 ASP P 110      25.654  49.986 108.554  0.00  0.00      PROA  
ATOM    843  C   ASP P 110      23.038  46.777 109.436  0.00  0.00      PROA  
ATOM    844  O   ASP P 110      23.458  45.990 110.249  0.00  0.00      PROA  
ATOM    845  N   PHE P 111      22.079  46.417 108.576  0.00  0.00      PROA  
ATOM    846  CA  PHE P 111      21.439  45.104 108.552  0.00  0.00      PROA  
ATOM    847  CB  PHE P 111      19.935  45.058 108.139  0.00  0.00      PROA  
ATOM    848  CG  PHE P 111      19.706  45.731 106.826  0.00  0.00      PROA  
ATOM    849  CD1 PHE P 111      19.057  46.954 106.755  0.00  0.00      PROA  
ATOM    850  CE1 PHE P 111      18.747  47.569 105.505  0.00  0.00      PROA  
ATOM    851  CZ  PHE P 111      19.211  46.982 104.319  0.00  0.00      PROA  
ATOM    852  CD2 PHE P 111      20.177  45.215 105.637  0.00  0.00      PROA  
ATOM    853  CE2 PHE P 111      19.929  45.763 104.339  0.00  0.00      PROA  
ATOM    854  C   PHE P 111      22.280  44.004 107.968  0.00  0.00      PROA  
ATOM    855  O   PHE P 111      23.210  44.192 107.231  0.00  0.00      PROA  
ATOM    856  N   GLN P 112      21.996  42.703 108.273  0.00  0.00      PROA  
ATOM    857  CA  GLN P 112      22.697  41.565 107.756  0.00  0.00      PROA  
ATOM    858  CB  GLN P 112      22.790  40.469 108.838  0.00  0.00      PROA  
ATOM    859  CG  GLN P 112      23.741  40.935 109.960  0.00  0.00      PROA  
ATOM    860  CD  GLN P 112      23.910  40.064 111.062  0.00  0.00      PROA  
ATOM    861  OE1 GLN P 112      24.772  39.180 110.966  0.00  0.00      PROA  
ATOM    862  NE2 GLN P 112      23.131  40.180 112.230  0.00  0.00      PROA  
ATOM    863  C   GLN P 112      21.878  40.849 106.610  0.00  0.00      PROA  
ATOM    864  O   GLN P 112      20.690  40.652 106.791  0.00  0.00      PROA  
ATOM    865  N   ILE P 113      22.515  40.514 105.392  0.00  0.00      PROA  
ATOM    866  CA  ILE P 113      21.712  39.971 104.318  0.00  0.00      PROA  
ATOM    867  CB  ILE P 113      21.965  40.607 102.937  0.00  0.00      PROA  
ATOM    868  CG2 ILE P 113      20.799  40.180 102.058  0.00  0.00      PROA  
ATOM    869  CG1 ILE P 113      21.877  42.181 102.971  0.00  0.00      PROA  
ATOM    870  CD  ILE P 113      21.598  42.895 101.609  0.00  0.00      PROA  
ATOM    871  C   ILE P 113      21.963  38.471 104.391  0.00  0.00      PROA  
ATOM    872  O   ILE P 113      23.076  37.987 104.324  0.00  0.00      PROA  
ATOM    873  N   LEU P 114      20.877  37.672 104.563  0.00  0.00      PROA  
ATOM    874  CA  LEU P 114      21.040  36.269 104.374  0.00  0.00      PROA  
ATOM    875  CB  LEU P 114      19.689  35.496 104.636  0.00  0.00      PROA  
ATOM    876  CG  LEU P 114      19.460  35.308 106.117  0.00  0.00      PROA  
ATOM    877  CD1 LEU P 114      17.997  35.576 106.412  0.00  0.00      PROA  
ATOM    878  CD2 LEU P 114      19.842  33.829 106.445  0.00  0.00      PROA  
ATOM    879  C   LEU P 114      21.597  35.758 103.034  0.00  0.00      PROA  
ATOM    880  O   LEU P 114      21.053  35.961 101.918  0.00  0.00      PROA  
ATOM    881  N   ASP P 115      22.656  34.940 103.103  0.00  0.00      PROA  
ATOM    882  CA  ASP P 115      23.173  34.182 101.998  0.00  0.00      PROA  
ATOM    883  CB  ASP P 115      24.671  33.827 102.245  0.00  0.00      PROA  
ATOM    884  CG  ASP P 115      25.457  33.226 101.073  0.00  0.00      PROA  
ATOM    885  OD1 ASP P 115      24.923  33.185  99.946  0.00  0.00      PROA  
ATOM    886  OD2 ASP P 115      26.663  32.889 101.322  0.00  0.00      PROA  
ATOM    887  C   ASP P 115      22.327  32.908 101.835  0.00  0.00      PROA  
ATOM    888  O   ASP P 115      21.673  32.465 102.743  0.00  0.00      PROA  
ATOM    889  N   SER P 116      22.291  32.373 100.620  0.00  0.00      PROA  
ATOM    890  CA  SER P 116      21.403  31.232 100.223  0.00  0.00      PROA  
ATOM    891  CB  SER P 116      21.099  30.934  98.763  0.00  0.00      PROA  
ATOM    892  OG  SER P 116      22.277  30.808  98.029  0.00  0.00      PROA  
ATOM    893  C   SER P 116      21.700  29.846 100.932  0.00  0.00      PROA  
ATOM    894  O   SER P 116      20.714  29.136 101.275  0.00  0.00      PROA  
ATOM    895  N   GLU P 117      22.954  29.561 101.289  0.00  0.00      PROA  
ATOM    896  CA  GLU P 117      23.286  28.451 102.147  0.00  0.00      PROA  
ATOM    897  CB  GLU P 117      24.830  28.195 102.054  0.00  0.00      PROA  
ATOM    898  CG  GLU P 117      25.205  26.847 102.754  0.00  0.00      PROA  
ATOM    899  CD  GLU P 117      26.557  26.241 102.357  0.00  0.00      PROA  
ATOM    900  OE1 GLU P 117      27.521  26.355 103.222  0.00  0.00      PROA  
ATOM    901  OE2 GLU P 117      26.582  25.465 101.344  0.00  0.00      PROA  
ATOM    902  C   GLU P 117      22.802  28.760 103.620  0.00  0.00      PROA  
ATOM    903  O   GLU P 117      22.319  27.868 104.311  0.00  0.00      PROA  
ATOM    904  N   ASP P 118      22.999  30.006 104.134  0.00  0.00      PROA  
ATOM    905  CA  ASP P 118      22.496  30.401 105.410  0.00  0.00      PROA  
ATOM    906  CB  ASP P 118      22.978  31.792 105.737  0.00  0.00      PROA  
ATOM    907  CG  ASP P 118      24.477  31.968 105.826  0.00  0.00      PROA  
ATOM    908  OD1 ASP P 118      25.256  31.287 105.139  0.00  0.00      PROA  
ATOM    909  OD2 ASP P 118      24.934  32.885 106.498  0.00  0.00      PROA  
ATOM    910  C   ASP P 118      21.017  30.170 105.613  0.00  0.00      PROA  
ATOM    911  O   ASP P 118      20.563  29.593 106.598  0.00  0.00      PROA  
ATOM    912  N   GLN P 119      20.236  30.545 104.508  0.00  0.00      PROA  
ATOM    913  CA  GLN P 119      18.764  30.311 104.415  0.00  0.00      PROA  
ATOM    914  CB  GLN P 119      18.178  30.905 103.098  0.00  0.00      PROA  
ATOM    915  CG  GLN P 119      18.272  32.452 103.104  0.00  0.00      PROA  
ATOM    916  CD  GLN P 119      17.606  33.163 101.896  0.00  0.00      PROA  
ATOM    917  OE1 GLN P 119      18.369  33.510 100.974  0.00  0.00      PROA  
ATOM    918  NE2 GLN P 119      16.274  33.346 101.888  0.00  0.00      PROA  
ATOM    919  C   GLN P 119      18.358  28.850 104.525  0.00  0.00      PROA  
ATOM    920  O   GLN P 119      17.476  28.489 105.334  0.00  0.00      PROA  
ATOM    921  N   LEU P 120      19.079  27.940 103.809  0.00  0.00      PROA  
ATOM    922  CA  LEU P 120      18.823  26.534 103.797  0.00  0.00      PROA  
ATOM    923  CB  LEU P 120      19.698  25.703 102.806  0.00  0.00      PROA  
ATOM    924  CG  LEU P 120      19.276  26.013 101.330  0.00  0.00      PROA  
ATOM    925  CD1 LEU P 120      20.542  26.019 100.385  0.00  0.00      PROA  
ATOM    926  CD2 LEU P 120      18.024  25.267 100.677  0.00  0.00      PROA  
ATOM    927  C   LEU P 120      19.032  25.883 105.121  0.00  0.00      PROA  
ATOM    928  O   LEU P 120      18.200  25.075 105.544  0.00  0.00      PROA  
ATOM    929  N   ARG P 121      20.117  26.366 105.758  0.00  0.00      PROA  
ATOM    930  CA  ARG P 121      20.531  25.878 107.151  0.00  0.00      PROA  
ATOM    931  CB  ARG P 121      21.879  26.376 107.695  0.00  0.00      PROA  
ATOM    932  CG  ARG P 121      23.095  25.813 106.865  0.00  0.00      PROA  
ATOM    933  CD  ARG P 121      24.384  26.538 107.269  0.00  0.00      PROA  
ATOM    934  NE  ARG P 121      25.449  26.084 106.376  0.00  0.00      PROA  
ATOM    935  CZ  ARG P 121      26.093  24.974 106.364  0.00  0.00      PROA  
ATOM    936  NH1 ARG P 121      26.079  23.995 107.259  0.00  0.00      PROA  
ATOM    937  NH2 ARG P 121      27.145  24.897 105.582  0.00  0.00      PROA  
ATOM    938  C   ARG P 121      19.574  26.157 108.234  0.00  0.00      PROA  
ATOM    939  O   ARG P 121      19.315  25.353 109.089  0.00  0.00      PROA  
ATOM    940  N   LEU P 122      19.021  27.315 108.192  0.00  0.00      PROA  
ATOM    941  CA  LEU P 122      17.879  27.737 108.982  0.00  0.00      PROA  
ATOM    942  CB  LEU P 122      17.604  29.251 108.761  0.00  0.00      PROA  
ATOM    943  CG  LEU P 122      16.559  29.934 109.699  0.00  0.00      PROA  
ATOM    944  CD1 LEU P 122      16.940  29.785 111.186  0.00  0.00      PROA  
ATOM    945  CD2 LEU P 122      16.530  31.520 109.402  0.00  0.00      PROA  
ATOM    946  C   LEU P 122      16.540  26.986 108.673  0.00  0.00      PROA  
ATOM    947  O   LEU P 122      15.956  26.431 109.632  0.00  0.00      PROA  
ATOM    948  N   LEU P 123      16.208  26.826 107.409  0.00  0.00      PROA  
ATOM    949  CA  LEU P 123      15.039  26.031 107.040  0.00  0.00      PROA  
ATOM    950  CB  LEU P 123      14.763  26.386 105.516  0.00  0.00      PROA  
ATOM    951  CG  LEU P 123      14.284  27.799 105.268  0.00  0.00      PROA  
ATOM    952  CD1 LEU P 123      14.365  28.070 103.779  0.00  0.00      PROA  
ATOM    953  CD2 LEU P 123      12.811  28.000 105.811  0.00  0.00      PROA  
ATOM    954  C   LEU P 123      14.987  24.549 107.402  0.00  0.00      PROA  
ATOM    955  O   LEU P 123      13.910  24.186 107.918  0.00  0.00      PROA  
ATOM    956  N   LYS P 124      16.138  23.866 107.306  0.00  0.00      PROA  
ATOM    957  CA  LYS P 124      16.479  22.590 107.961  0.00  0.00      PROA  
ATOM    958  CB  LYS P 124      17.867  22.115 107.536  0.00  0.00      PROA  
ATOM    959  CG  LYS P 124      17.926  21.553 106.118  0.00  0.00      PROA  
ATOM    960  CD  LYS P 124      19.286  21.033 105.573  0.00  0.00      PROA  
ATOM    961  CE  LYS P 124      20.384  22.074 105.394  0.00  0.00      PROA  
ATOM    962  NZ  LYS P 124      21.527  21.424 104.613  0.00  0.00      PROA  
ATOM    963  C   LYS P 124      16.139  22.489 109.473  0.00  0.00      PROA  
ATOM    964  O   LYS P 124      15.362  21.634 109.891  0.00  0.00      PROA  
ATOM    965  N   ARG P 125      16.722  23.426 110.277  0.00  0.00      PROA  
ATOM    966  CA  ARG P 125      16.457  23.643 111.661  0.00  0.00      PROA  
ATOM    967  CB  ARG P 125      17.310  24.843 112.292  0.00  0.00      PROA  
ATOM    968  CG  ARG P 125      18.842  24.616 112.326  0.00  0.00      PROA  
ATOM    969  CD  ARG P 125      19.606  25.894 112.663  0.00  0.00      PROA  
ATOM    970  NE  ARG P 125      19.132  26.396 113.950  0.00  0.00      PROA  
ATOM    971  CZ  ARG P 125      19.345  27.654 114.399  0.00  0.00      PROA  
ATOM    972  NH1 ARG P 125      19.956  28.620 113.741  0.00  0.00      PROA  
ATOM    973  NH2 ARG P 125      18.904  27.961 115.600  0.00  0.00      PROA  
ATOM    974  C   ARG P 125      14.974  23.873 111.975  0.00  0.00      PROA  
ATOM    975  O   ARG P 125      14.444  23.312 112.951  0.00  0.00      PROA  
ATOM    976  N   LEU P 126      14.275  24.777 111.261  0.00  0.00      PROA  
ATOM    977  CA  LEU P 126      12.770  25.048 111.254  0.00  0.00      PROA  
ATOM    978  CB  LEU P 126      12.306  26.367 110.451  0.00  0.00      PROA  
ATOM    979  CG  LEU P 126      12.234  27.654 111.285  0.00  0.00      PROA  
ATOM    980  CD1 LEU P 126      13.557  27.833 112.163  0.00  0.00      PROA  
ATOM    981  CD2 LEU P 126      12.027  28.844 110.405  0.00  0.00      PROA  
ATOM    982  C   LEU P 126      11.970  23.849 110.893  0.00  0.00      PROA  
ATOM    983  O   LEU P 126      10.922  23.572 111.470  0.00  0.00      PROA  
ATOM    984  N   ILE P 127      12.292  23.092 109.849  0.00  0.00      PROA  
ATOM    985  CA  ILE P 127      11.545  21.898 109.424  0.00  0.00      PROA  
ATOM    986  CB  ILE P 127      12.080  21.614 108.016  0.00  0.00      PROA  
ATOM    987  CG2 ILE P 127      12.308  20.108 107.757  0.00  0.00      PROA  
ATOM    988  CG1 ILE P 127      11.142  22.279 106.964  0.00  0.00      PROA  
ATOM    989  CD  ILE P 127      11.787  22.268 105.596  0.00  0.00      PROA  
ATOM    990  C   ILE P 127      11.643  20.787 110.451  0.00  0.00      PROA  
ATOM    991  O   ILE P 127      10.716  20.115 110.887  0.00  0.00      PROA  
ATOM    992  N   LYS P 128      12.898  20.628 110.983  0.00  0.00      PROA  
ATOM    993  CA  LYS P 128      13.100  19.916 112.213  0.00  0.00      PROA  
ATOM    994  CB  LYS P 128      14.596  19.725 112.666  0.00  0.00      PROA  
ATOM    995  CG  LYS P 128      15.002  19.090 113.926  0.00  0.00      PROA  
ATOM    996  CD  LYS P 128      14.611  17.619 113.940  0.00  0.00      PROA  
ATOM    997  CE  LYS P 128      15.649  16.761 113.123  0.00  0.00      PROA  
ATOM    998  NZ  LYS P 128      15.372  15.324 113.164  0.00  0.00      PROA  
ATOM    999  C   LYS P 128      12.306  20.362 113.388  0.00  0.00      PROA  
ATOM   1000  O   LYS P 128      11.936  19.464 114.177  0.00  0.00      PROA  
ATOM   1001  N   ALA P 129      12.007  21.691 113.517  0.00  0.00      PROA  
ATOM   1002  CA  ALA P 129      11.168  22.215 114.577  0.00  0.00      PROA  
ATOM   1003  CB  ALA P 129      11.360  23.731 114.676  0.00  0.00      PROA  
ATOM   1004  C   ALA P 129       9.698  21.855 114.362  0.00  0.00      PROA  
ATOM   1005  O   ALA P 129       8.998  21.954 115.344  0.00  0.00      PROA  
ATOM   1006  N   MET P 130       9.195  21.450 113.191  0.00  0.00      PROA  
ATOM   1007  CA  MET P 130       7.866  20.947 112.913  0.00  0.00      PROA  
ATOM   1008  CB  MET P 130       7.415  21.290 111.476  0.00  0.00      PROA  
ATOM   1009  CG  MET P 130       7.038  22.781 111.467  0.00  0.00      PROA  
ATOM   1010  SD  MET P 130       6.655  23.329 109.727  0.00  0.00      PROA  
ATOM   1011  CE  MET P 130       6.764  25.114 110.170  0.00  0.00      PROA  
ATOM   1012  C   MET P 130       7.829  19.445 113.120  0.00  0.00      PROA  
ATOM   1013  O   MET P 130       6.752  18.853 113.149  0.00  0.00      PROA  
ATOM   1014  N   ASN P 131       8.968  18.805 113.322  0.00  0.00      PROA  
ATOM   1015  CA  ASN P 131       9.244  17.424 113.717  0.00  0.00      PROA  
ATOM   1016  CB  ASN P 131       8.580  16.863 115.022  0.00  0.00      PROA  
ATOM   1017  CG  ASN P 131       8.702  17.733 116.259  0.00  0.00      PROA  
ATOM   1018  OD1 ASN P 131       7.875  17.728 117.204  0.00  0.00      PROA  
ATOM   1019  ND2 ASN P 131       9.723  18.604 116.258  0.00  0.00      PROA  
ATOM   1020  C   ASN P 131       8.979  16.495 112.531  0.00  0.00      PROA  
ATOM   1021  O   ASN P 131       8.635  15.321 112.657  0.00  0.00      PROA  
ATOM   1022  N   LEU P 132       9.105  17.132 111.355  0.00  0.00      PROA  
ATOM   1023  CA  LEU P 132       8.923  16.473 110.051  0.00  0.00      PROA  
ATOM   1024  CB  LEU P 132       8.997  17.516 108.917  0.00  0.00      PROA  
ATOM   1025  CG  LEU P 132       8.034  18.696 108.986  0.00  0.00      PROA  
ATOM   1026  CD1 LEU P 132       8.057  19.339 107.661  0.00  0.00      PROA  
ATOM   1027  CD2 LEU P 132       6.554  18.201 109.218  0.00  0.00      PROA  
ATOM   1028  C   LEU P 132       9.996  15.334 109.925  0.00  0.00      PROA  
ATOM   1029  O   LEU P 132      11.152  15.471 110.333  0.00  0.00      PROA  
ATOM   1030  N   ASP P 133       9.635  14.172 109.323  0.00  0.00      PROA  
ATOM   1031  CA  ASP P 133      10.409  12.979 109.209  0.00  0.00      PROA  
ATOM   1032  CB  ASP P 133       9.507  11.827 108.672  0.00  0.00      PROA  
ATOM   1033  CG  ASP P 133       8.536  11.404 109.690  0.00  0.00      PROA  
ATOM   1034  OD1 ASP P 133       8.683  11.585 110.939  0.00  0.00      PROA  
ATOM   1035  OD2 ASP P 133       7.442  10.911 109.272  0.00  0.00      PROA  
ATOM   1036  C   ASP P 133      11.615  13.185 108.370  0.00  0.00      PROA  
ATOM   1037  O   ASP P 133      11.547  13.829 107.329  0.00  0.00      PROA  
ATOM   1038  N   GLU P 134      12.731  12.493 108.639  0.00  0.00      PROA  
ATOM   1039  CA  GLU P 134      13.901  12.341 107.784  0.00  0.00      PROA  
ATOM   1040  CB  GLU P 134      15.056  11.502 108.423  0.00  0.00      PROA  
ATOM   1041  CG  GLU P 134      15.648  12.035 109.735  0.00  0.00      PROA  
ATOM   1042  CD  GLU P 134      16.420  11.006 110.549  0.00  0.00      PROA  
ATOM   1043  OE1 GLU P 134      15.908  10.585 111.637  0.00  0.00      PROA  
ATOM   1044  OE2 GLU P 134      17.613  10.755 110.177  0.00  0.00      PROA  
ATOM   1045  C   GLU P 134      13.688  11.913 106.327  0.00  0.00      PROA  
ATOM   1046  O   GLU P 134      12.906  10.999 106.055  0.00  0.00      PROA  
ATOM   1047  N   LYS P 135      14.468  12.452 105.405  0.00  0.00      PROA  
ATOM   1048  CA  LYS P 135      14.598  12.064 103.986  0.00  0.00      PROA  
ATOM   1049  CB  LYS P 135      15.058  10.584 103.823  0.00  0.00      PROA  
ATOM   1050  CG  LYS P 135      16.510  10.428 104.113  0.00  0.00      PROA  
ATOM   1051  CD  LYS P 135      17.010   8.963 104.228  0.00  0.00      PROA  
ATOM   1052  CE  LYS P 135      18.515   8.708 104.313  0.00  0.00      PROA  
ATOM   1053  NZ  LYS P 135      18.941   9.115 105.670  0.00  0.00      PROA  
ATOM   1054  C   LYS P 135      13.320  12.271 103.185  0.00  0.00      PROA  
ATOM   1055  O   LYS P 135      13.137  11.602 102.159  0.00  0.00      PROA  
ATOM   1056  N   GLN P 136      12.510  13.283 103.661  0.00  0.00      PROA  
ATOM   1057  CA  GLN P 136      11.350  13.873 103.031  0.00  0.00      PROA  
ATOM   1058  CB  GLN P 136      10.015  13.066 103.291  0.00  0.00      PROA  
ATOM   1059  CG  GLN P 136       9.877  12.496 104.672  0.00  0.00      PROA  
ATOM   1060  CD  GLN P 136       8.541  11.739 104.858  0.00  0.00      PROA  
ATOM   1061  OE1 GLN P 136       7.545  12.349 105.132  0.00  0.00      PROA  
ATOM   1062  NE2 GLN P 136       8.596  10.407 104.702  0.00  0.00      PROA  
ATOM   1063  C   GLN P 136      11.162  15.331 103.542  0.00  0.00      PROA  
ATOM   1064  O   GLN P 136      11.777  15.793 104.482  0.00  0.00      PROA  
ATOM   1065  N   TRP P 137      10.351  16.159 102.803  0.00  0.00      PROA  
ATOM   1066  CA  TRP P 137      10.249  17.538 102.889  0.00  0.00      PROA  
ATOM   1067  CB  TRP P 137       9.568  18.014 104.182  0.00  0.00      PROA  
ATOM   1068  CG  TRP P 137       8.310  17.314 104.561  0.00  0.00      PROA  
ATOM   1069  CD1 TRP P 137       8.119  16.369 105.565  0.00  0.00      PROA  
ATOM   1070  NE1 TRP P 137       6.780  16.065 105.613  0.00  0.00      PROA  
ATOM   1071  CE2 TRP P 137       6.094  16.856 104.716  0.00  0.00      PROA  
ATOM   1072  CD2 TRP P 137       7.017  17.676 104.046  0.00  0.00      PROA  
ATOM   1073  CE3 TRP P 137       6.628  18.474 103.004  0.00  0.00      PROA  
ATOM   1074  CZ3 TRP P 137       5.302  18.514 102.597  0.00  0.00      PROA  
ATOM   1075  CZ2 TRP P 137       4.715  16.919 104.360  0.00  0.00      PROA  
ATOM   1076  CH2 TRP P 137       4.348  17.737 103.269  0.00  0.00      PROA  
ATOM   1077  C   TRP P 137      11.595  18.368 102.699  0.00  0.00      PROA  
ATOM   1078  O   TRP P 137      12.003  19.102 103.615  0.00  0.00      PROA  
ATOM   1079  N   PRO P 138      12.313  18.304 101.503  0.00  0.00      PROA  
ATOM   1080  CD  PRO P 138      11.968  17.455 100.365  0.00  0.00      PROA  
ATOM   1081  CA  PRO P 138      13.422  19.137 101.145  0.00  0.00      PROA  
ATOM   1082  CB  PRO P 138      13.472  19.066  99.649  0.00  0.00      PROA  
ATOM   1083  CG  PRO P 138      13.093  17.638  99.338  0.00  0.00      PROA  
ATOM   1084  C   PRO P 138      13.275  20.601 101.641  0.00  0.00      PROA  
ATOM   1085  O   PRO P 138      12.141  21.156 101.518  0.00  0.00      PROA  
ATOM   1086  N   PRO P 139      14.315  21.278 102.128  0.00  0.00      PROA  
ATOM   1087  CD  PRO P 139      15.601  20.725 102.510  0.00  0.00      PROA  
ATOM   1088  CA  PRO P 139      14.257  22.758 102.331  0.00  0.00      PROA  
ATOM   1089  CB  PRO P 139      15.483  23.001 103.132  0.00  0.00      PROA  
ATOM   1090  CG  PRO P 139      16.499  21.997 102.558  0.00  0.00      PROA  
ATOM   1091  C   PRO P 139      14.308  23.613 101.058  0.00  0.00      PROA  
ATOM   1092  O   PRO P 139      13.671  24.663 101.015  0.00  0.00      PROA  
ATOM   1093  N   ARG P 140      14.993  23.185  99.989  0.00  0.00      PROA  
ATOM   1094  CA  ARG P 140      14.884  23.834  98.641  0.00  0.00      PROA  
ATOM   1095  CB  ARG P 140      15.831  23.266  97.564  0.00  0.00      PROA  
ATOM   1096  CG  ARG P 140      15.759  23.863  96.159  0.00  0.00      PROA  
ATOM   1097  CD  ARG P 140      16.182  25.334  96.149  0.00  0.00      PROA  
ATOM   1098  NE  ARG P 140      17.661  25.433  96.426  0.00  0.00      PROA  
ATOM   1099  CZ  ARG P 140      18.435  26.506  96.173  0.00  0.00      PROA  
ATOM   1100  NH1 ARG P 140      17.962  27.701  95.869  0.00  0.00      PROA  
ATOM   1101  NH2 ARG P 140      19.723  26.297  96.184  0.00  0.00      PROA  
ATOM   1102  C   ARG P 140      13.476  23.987  98.091  0.00  0.00      PROA  
ATOM   1103  O   ARG P 140      13.144  24.954  97.384  0.00  0.00      PROA  
ATOM   1104  N   GLN P 141      12.640  23.037  98.289  0.00  0.00      PROA  
ATOM   1105  CA  GLN P 141      11.265  23.043  97.909  0.00  0.00      PROA  
ATOM   1106  CB  GLN P 141      10.623  21.583  97.850  0.00  0.00      PROA  
ATOM   1107  CG  GLN P 141      11.307  20.566  96.882  0.00  0.00      PROA  
ATOM   1108  CD  GLN P 141      11.562  21.150  95.446  0.00  0.00      PROA  
ATOM   1109  OE1 GLN P 141      12.742  21.306  95.041  0.00  0.00      PROA  
ATOM   1110  NE2 GLN P 141      10.516  21.508  94.709  0.00  0.00      PROA  
ATOM   1111  C   GLN P 141      10.416  23.906  98.837  0.00  0.00      PROA  
ATOM   1112  O   GLN P 141       9.344  24.468  98.423  0.00  0.00      PROA  
ATOM   1113  N   ALA P 142      10.794  24.232 100.099  0.00  0.00      PROA  
ATOM   1114  CA  ALA P 142      10.172  25.244 100.861  0.00  0.00      PROA  
ATOM   1115  CB  ALA P 142      10.446  24.929 102.385  0.00  0.00      PROA  
ATOM   1116  C   ALA P 142      10.743  26.656 100.546  0.00  0.00      PROA  
ATOM   1117  O   ALA P 142       9.935  27.584 100.480  0.00  0.00      PROA  
ATOM   1118  N   MET P 143      12.046  26.826 100.320  0.00  0.00      PROA  
ATOM   1119  CA  MET P 143      12.758  27.994  99.912  0.00  0.00      PROA  
ATOM   1120  CB  MET P 143      14.313  27.746  99.775  0.00  0.00      PROA  
ATOM   1121  CG  MET P 143      15.101  28.960  99.333  0.00  0.00      PROA  
ATOM   1122  SD  MET P 143      16.869  29.043  99.556  0.00  0.00      PROA  
ATOM   1123  CE  MET P 143      17.046  30.595  98.658  0.00  0.00      PROA  
ATOM   1124  C   MET P 143      12.209  28.582  98.581  0.00  0.00      PROA  
ATOM   1125  O   MET P 143      11.931  29.752  98.475  0.00  0.00      PROA  
ATOM   1126  N   TRP P 144      11.905  27.711  97.539  0.00  0.00      PROA  
ATOM   1127  CA  TRP P 144      11.348  28.041  96.307  0.00  0.00      PROA  
ATOM   1128  CB  TRP P 144      11.447  26.798  95.306  0.00  0.00      PROA  
ATOM   1129  CG  TRP P 144      10.898  27.077  93.929  0.00  0.00      PROA  
ATOM   1130  CD1 TRP P 144      10.109  26.163  93.274  0.00  0.00      PROA  
ATOM   1131  NE1 TRP P 144       9.606  26.778  92.170  0.00  0.00      PROA  
ATOM   1132  CE2 TRP P 144      10.122  28.040  92.012  0.00  0.00      PROA  
ATOM   1133  CD2 TRP P 144      11.010  28.273  93.091  0.00  0.00      PROA  
ATOM   1134  CE3 TRP P 144      11.660  29.547  93.248  0.00  0.00      PROA  
ATOM   1135  CZ3 TRP P 144      11.332  30.571  92.350  0.00  0.00      PROA  
ATOM   1136  CZ2 TRP P 144       9.954  28.990  90.985  0.00  0.00      PROA  
ATOM   1137  CH2 TRP P 144      10.496  30.247  91.255  0.00  0.00      PROA  
ATOM   1138  C   TRP P 144       9.968  28.712  96.446  0.00  0.00      PROA  
ATOM   1139  O   TRP P 144       9.782  29.762  95.808  0.00  0.00      PROA  
ATOM   1140  N   TYR P 145       9.214  28.089  97.366  0.00  0.00      PROA  
ATOM   1141  CA  TYR P 145       7.940  28.662  97.758  0.00  0.00      PROA  
ATOM   1142  CB  TYR P 145       7.049  27.585  98.471  0.00  0.00      PROA  
ATOM   1143  CG  TYR P 145       5.816  28.147  99.117  0.00  0.00      PROA  
ATOM   1144  CD1 TYR P 145       4.578  27.857  98.522  0.00  0.00      PROA  
ATOM   1145  CE1 TYR P 145       3.383  28.512  98.924  0.00  0.00      PROA  
ATOM   1146  CZ  TYR P 145       3.400  29.332 100.136  0.00  0.00      PROA  
ATOM   1147  OH  TYR P 145       2.261  29.932 100.643  0.00  0.00      PROA  
ATOM   1148  CD2 TYR P 145       5.826  28.829 100.349  0.00  0.00      PROA  
ATOM   1149  CE2 TYR P 145       4.674  29.341 100.853  0.00  0.00      PROA  
ATOM   1150  C   TYR P 145       7.991  30.049  98.386  0.00  0.00      PROA  
ATOM   1151  O   TYR P 145       7.280  31.011  98.021  0.00  0.00      PROA  
ATOM   1152  N   ILE P 146       8.937  30.213  99.248  0.00  0.00      PROA  
ATOM   1153  CA  ILE P 146       9.029  31.498  99.949  0.00  0.00      PROA  
ATOM   1154  CB  ILE P 146       9.961  31.373 101.153  0.00  0.00      PROA  
ATOM   1155  CG2 ILE P 146      10.162  32.773 101.804  0.00  0.00      PROA  
ATOM   1156  CG1 ILE P 146       9.352  30.351 102.211  0.00  0.00      PROA  
ATOM   1157  CD  ILE P 146      10.418  29.938 103.209  0.00  0.00      PROA  
ATOM   1158  C   ILE P 146       9.457  32.590  99.026  0.00  0.00      PROA  
ATOM   1159  O   ILE P 146       8.762  33.587  99.027  0.00  0.00      PROA  
ATOM   1160  N   ASN P 147      10.424  32.341  98.120  0.00  0.00      PROA  
ATOM   1161  CA  ASN P 147      10.781  33.233  97.099  0.00  0.00      PROA  
ATOM   1162  CB  ASN P 147      12.016  32.610  96.399  0.00  0.00      PROA  
ATOM   1163  CG  ASN P 147      13.357  32.908  97.029  0.00  0.00      PROA  
ATOM   1164  OD1 ASN P 147      13.400  33.635  98.000  0.00  0.00      PROA  
ATOM   1165  ND2 ASN P 147      14.531  32.374  96.606  0.00  0.00      PROA  
ATOM   1166  C   ASN P 147       9.779  33.548  96.098  0.00  0.00      PROA  
ATOM   1167  O   ASN P 147       9.727  34.713  95.635  0.00  0.00      PROA  
ATOM   1168  N   SER P 148       8.942  32.611  95.771  0.00  0.00      PROA  
ATOM   1169  CA  SER P 148       7.763  32.814  94.943  0.00  0.00      PROA  
ATOM   1170  CB  SER P 148       7.042  31.527  94.636  0.00  0.00      PROA  
ATOM   1171  OG  SER P 148       7.826  30.603  93.846  0.00  0.00      PROA  
ATOM   1172  C   SER P 148       6.769  33.761  95.397  0.00  0.00      PROA  
ATOM   1173  O   SER P 148       6.260  34.629  94.716  0.00  0.00      PROA  
ATOM   1174  N   GLN P 149       6.373  33.670  96.692  0.00  0.00      PROA  
ATOM   1175  CA  GLN P 149       5.491  34.601  97.352  0.00  0.00      PROA  
ATOM   1176  CB  GLN P 149       5.124  34.085  98.761  0.00  0.00      PROA  
ATOM   1177  CG  GLN P 149       4.263  32.788  98.883  0.00  0.00      PROA  
ATOM   1178  CD  GLN P 149       3.837  32.179  97.552  0.00  0.00      PROA  
ATOM   1179  OE1 GLN P 149       2.944  32.680  96.863  0.00  0.00      PROA  
ATOM   1180  NE2 GLN P 149       4.434  31.041  97.211  0.00  0.00      PROA  
ATOM   1181  C   GLN P 149       6.092  35.994  97.547  0.00  0.00      PROA  
ATOM   1182  O   GLN P 149       5.288  36.951  97.368  0.00  0.00      PROA  
ATOM   1183  N   LYS P 150       7.374  36.073  97.782  0.00  0.00      PROA  
ATOM   1184  CA  LYS P 150       8.076  37.335  97.835  0.00  0.00      PROA  
ATOM   1185  CB  LYS P 150       9.512  37.205  98.209  0.00  0.00      PROA  
ATOM   1186  CG  LYS P 150       9.804  36.750  99.652  0.00  0.00      PROA  
ATOM   1187  CD  LYS P 150       9.037  37.532 100.728  0.00  0.00      PROA  
ATOM   1188  CE  LYS P 150       9.227  36.982 102.178  0.00  0.00      PROA  
ATOM   1189  NZ  LYS P 150      10.523  37.373 102.811  0.00  0.00      PROA  
ATOM   1190  C   LYS P 150       7.991  38.053  96.459  0.00  0.00      PROA  
ATOM   1191  O   LYS P 150       7.634  39.277  96.520  0.00  0.00      PROA  
ATOM   1192  N   ASP P 151       8.199  37.425  95.314  0.00  0.00      PROA  
ATOM   1193  CA  ASP P 151       7.974  37.996  93.989  0.00  0.00      PROA  
ATOM   1194  CB  ASP P 151       8.554  37.172  92.830  0.00  0.00      PROA  
ATOM   1195  CG  ASP P 151      10.060  37.128  92.821  0.00  0.00      PROA  
ATOM   1196  OD1 ASP P 151      10.610  36.030  92.548  0.00  0.00      PROA  
ATOM   1197  OD2 ASP P 151      10.728  38.157  93.007  0.00  0.00      PROA  
ATOM   1198  C   ASP P 151       6.534  38.349  93.639  0.00  0.00      PROA  
ATOM   1199  O   ASP P 151       6.293  39.436  93.047  0.00  0.00      PROA  
ATOM   1200  N   GLU P 152       5.593  37.475  94.089  0.00  0.00      PROA  
ATOM   1201  CA  GLU P 152       4.141  37.714  93.999  0.00  0.00      PROA  
ATOM   1202  CB  GLU P 152       3.379  36.367  94.367  0.00  0.00      PROA  
ATOM   1203  CG  GLU P 152       1.984  36.440  93.860  0.00  0.00      PROA  
ATOM   1204  CD  GLU P 152       1.758  36.107  92.353  0.00  0.00      PROA  
ATOM   1205  OE1 GLU P 152       2.389  35.222  91.777  0.00  0.00      PROA  
ATOM   1206  OE2 GLU P 152       0.925  36.823  91.747  0.00  0.00      PROA  
ATOM   1207  C   GLU P 152       3.652  38.913  94.810  0.00  0.00      PROA  
ATOM   1208  O   GLU P 152       2.725  39.619  94.437  0.00  0.00      PROA  
ATOM   1209  N   GLY P 153       4.224  39.103  96.016  0.00  0.00      PROA  
ATOM   1210  CA  GLY P 153       3.960  40.186  96.899  0.00  0.00      PROA  
ATOM   1211  C   GLY P 153       2.931  39.871  97.984  0.00  0.00      PROA  
ATOM   1212  O   GLY P 153       2.090  40.732  98.256  0.00  0.00      PROA  
ATOM   1213  N   LEU P 154       3.031  38.656  98.532  0.00  0.00      PROA  
ATOM   1214  CA  LEU P 154       2.221  38.014  99.610  0.00  0.00      PROA  
ATOM   1215  CB  LEU P 154       1.406  36.778  99.063  0.00  0.00      PROA  
ATOM   1216  CG  LEU P 154       0.497  37.030  97.870  0.00  0.00      PROA  
ATOM   1217  CD1 LEU P 154       0.143  35.652  97.376  0.00  0.00      PROA  
ATOM   1218  CD2 LEU P 154      -0.739  37.937  98.233  0.00  0.00      PROA  
ATOM   1219  C   LEU P 154       3.116  37.667 100.830  0.00  0.00      PROA  
ATOM   1220  O   LEU P 154       4.004  36.827 100.761  0.00  0.00      PROA  
ATOM   1221  N   ARG P 155       2.787  38.225 101.982  0.00  0.00      PROA  
ATOM   1222  CA  ARG P 155       3.237  37.768 103.322  0.00  0.00      PROA  
ATOM   1223  CB  ARG P 155       3.174  39.023 104.244  0.00  0.00      PROA  
ATOM   1224  CG  ARG P 155       4.184  40.111 103.925  0.00  0.00      PROA  
ATOM   1225  CD  ARG P 155       5.626  39.745 104.367  0.00  0.00      PROA  
ATOM   1226  NE  ARG P 155       6.456  41.000 104.351  0.00  0.00      PROA  
ATOM   1227  CZ  ARG P 155       7.777  40.898 104.243  0.00  0.00      PROA  
ATOM   1228  NH1 ARG P 155       8.442  39.828 104.334  0.00  0.00      PROA  
ATOM   1229  NH2 ARG P 155       8.456  41.941 103.957  0.00  0.00      PROA  
ATOM   1230  C   ARG P 155       2.393  36.594 103.862  0.00  0.00      PROA  
ATOM   1231  O   ARG P 155       1.264  36.326 103.353  0.00  0.00      PROA  
ATOM   1232  N   PRO P 156       2.791  35.844 104.877  0.00  0.00      PROA  
ATOM   1233  CD  PRO P 156       4.148  35.893 105.507  0.00  0.00      PROA  
ATOM   1234  CA  PRO P 156       2.095  34.658 105.296  0.00  0.00      PROA  
ATOM   1235  CB  PRO P 156       3.135  33.694 105.840  0.00  0.00      PROA  
ATOM   1236  CG  PRO P 156       4.191  34.573 106.469  0.00  0.00      PROA  
ATOM   1237  C   PRO P 156       0.839  34.829 106.182  0.00  0.00      PROA  
ATOM   1238  O   PRO P 156       0.019  33.920 106.294  0.00  0.00      PROA  
ATOM   1239  N   HSE P 157       0.632  36.023 106.751  0.00  0.00      PROA  
ATOM   1240  CA  HSE P 157      -0.566  36.526 107.377  0.00  0.00      PROA  
ATOM   1241  CB  HSE P 157      -0.286  37.734 108.318  0.00  0.00      PROA  
ATOM   1242  ND1 HSE P 157       1.815  38.754 107.572  0.00  0.00      PROA  
ATOM   1243  CG  HSE P 157       0.412  38.819 107.597  0.00  0.00      PROA  
ATOM   1244  CE1 HSE P 157       2.200  39.918 107.191  0.00  0.00      PROA  
ATOM   1245  NE2 HSE P 157       1.161  40.775 107.016  0.00  0.00      PROA  
ATOM   1246  CD2 HSE P 157       0.011  40.077 107.298  0.00  0.00      PROA  
ATOM   1247  C   HSE P 157      -1.731  36.851 106.451  0.00  0.00      PROA  
ATOM   1248  O   HSE P 157      -2.872  36.911 106.835  0.00  0.00      PROA  
ATOM   1249  N   HSD P 158      -1.366  37.039 105.154  0.00  0.00      PROA  
ATOM   1250  CA  HSD P 158      -2.380  37.366 104.111  0.00  0.00      PROA  
ATOM   1251  CB  HSD P 158      -2.024  38.748 103.464  0.00  0.00      PROA  
ATOM   1252  ND1 HSD P 158      -3.398  40.528 104.744  0.00  0.00      PROA  
ATOM   1253  CG  HSD P 158      -2.155  40.023 104.318  0.00  0.00      PROA  
ATOM   1254  CE1 HSD P 158      -3.129  41.750 105.275  0.00  0.00      PROA  
ATOM   1255  NE2 HSD P 158      -1.888  42.073 105.203  0.00  0.00      PROA  
ATOM   1256  CD2 HSD P 158      -1.201  40.973 104.628  0.00  0.00      PROA  
ATOM   1257  C   HSD P 158      -2.766  36.285 103.143  0.00  0.00      PROA  
ATOM   1258  O   HSD P 158      -3.547  36.476 102.224  0.00  0.00      PROA  
ATOM   1259  N   ILE P 159      -2.248  35.095 103.399  0.00  0.00      PROA  
ATOM   1260  CA  ILE P 159      -2.535  33.986 102.552  0.00  0.00      PROA  
ATOM   1261  CB  ILE P 159      -1.343  33.168 102.260  0.00  0.00      PROA  
ATOM   1262  CG2 ILE P 159      -1.651  31.753 101.724  0.00  0.00      PROA  
ATOM   1263  CG1 ILE P 159      -0.534  34.013 101.173  0.00  0.00      PROA  
ATOM   1264  CD  ILE P 159       0.886  33.472 100.961  0.00  0.00      PROA  
ATOM   1265  C   ILE P 159      -3.570  33.132 103.216  0.00  0.00      PROA  
ATOM   1266  O   ILE P 159      -3.338  32.773 104.398  0.00  0.00      PROA  
ATOM   1267  N   GLN P 160      -4.675  32.728 102.577  0.00  0.00      PROA  
ATOM   1268  CA  GLN P 160      -5.623  31.854 103.177  0.00  0.00      PROA  
ATOM   1269  CB  GLN P 160      -7.053  31.959 102.517  0.00  0.00      PROA  
ATOM   1270  CG  GLN P 160      -7.696  33.321 102.810  0.00  0.00      PROA  
ATOM   1271  CD  GLN P 160      -7.701  33.906 104.210  0.00  0.00      PROA  
ATOM   1272  OE1 GLN P 160      -8.683  33.797 104.872  0.00  0.00      PROA  
ATOM   1273  NE2 GLN P 160      -6.544  34.579 104.523  0.00  0.00      PROA  
ATOM   1274  C   GLN P 160      -5.195  30.426 102.954  0.00  0.00      PROA  
ATOM   1275  O   GLN P 160      -4.386  30.237 102.001  0.00  0.00      PROA  
ATOM   1276  N   SER P 161      -5.578  29.485 103.873  0.00  0.00      PROA  
ATOM   1277  CA  SER P 161      -5.117  28.128 103.965  0.00  0.00      PROA  
ATOM   1278  CB  SER P 161      -5.796  27.275 105.085  0.00  0.00      PROA  
ATOM   1279  OG  SER P 161      -7.184  27.297 105.036  0.00  0.00      PROA  
ATOM   1280  C   SER P 161      -5.105  27.296 102.648  0.00  0.00      PROA  
ATOM   1281  O   SER P 161      -6.118  27.287 101.949  0.00  0.00      PROA  
ATOM   1282  N   TYR P 162      -4.113  26.493 102.386  0.00  0.00      PROA  
ATOM   1283  CA  TYR P 162      -4.194  25.553 101.251  0.00  0.00      PROA  
ATOM   1284  CB  TYR P 162      -2.806  25.148 100.802  0.00  0.00      PROA  
ATOM   1285  CG  TYR P 162      -2.113  26.289 100.184  0.00  0.00      PROA  
ATOM   1286  CD1 TYR P 162      -0.984  26.887 100.663  0.00  0.00      PROA  
ATOM   1287  CE1 TYR P 162      -0.536  28.097 100.144  0.00  0.00      PROA  
ATOM   1288  CZ  TYR P 162      -1.036  28.533  98.936  0.00  0.00      PROA  
ATOM   1289  OH  TYR P 162      -0.583  29.825  98.496  0.00  0.00      PROA  
ATOM   1290  CD2 TYR P 162      -2.673  26.735  98.948  0.00  0.00      PROA  
ATOM   1291  CE2 TYR P 162      -2.133  27.848  98.334  0.00  0.00      PROA  
ATOM   1292  C   TYR P 162      -4.834  24.226 101.619  0.00  0.00      PROA  
ATOM   1293  O   TYR P 162      -4.602  23.636 102.716  0.00  0.00      PROA  
ATOM   1294  N   GLY P 163      -5.622  23.602 100.657  0.00  0.00      PROA  
ATOM   1295  CA  GLY P 163      -6.260  22.285 100.732  0.00  0.00      PROA  
ATOM   1296  C   GLY P 163      -5.321  21.083 100.479  0.00  0.00      PROA  
ATOM   1297  O   GLY P 163      -5.289  20.092 101.173  0.00  0.00      PROA  
ATOM   1298  N   ASN P 164      -4.302  21.189  99.658  0.00  0.00      PROA  
ATOM   1299  CA  ASN P 164      -3.260  20.147  99.602  0.00  0.00      PROA  
ATOM   1300  CB  ASN P 164      -2.263  20.304  98.409  0.00  0.00      PROA  
ATOM   1301  CG  ASN P 164      -2.819  20.010  96.996  0.00  0.00      PROA  
ATOM   1302  OD1 ASN P 164      -2.653  18.852  96.514  0.00  0.00      PROA  
ATOM   1303  ND2 ASN P 164      -3.557  20.995  96.441  0.00  0.00      PROA  
ATOM   1304  C   ASN P 164      -2.336  20.274 100.851  0.00  0.00      PROA  
ATOM   1305  O   ASN P 164      -2.049  21.385 101.316  0.00  0.00      PROA  
ATOM   1306  N   PRO P 165      -1.854  19.177 101.431  0.00  0.00      PROA  
ATOM   1307  CD  PRO P 165      -2.172  17.762 101.005  0.00  0.00      PROA  
ATOM   1308  CA  PRO P 165      -1.035  19.181 102.614  0.00  0.00      PROA  
ATOM   1309  CB  PRO P 165      -1.006  17.699 103.142  0.00  0.00      PROA  
ATOM   1310  CG  PRO P 165      -1.331  16.784 101.926  0.00  0.00      PROA  
ATOM   1311  C   PRO P 165       0.315  19.784 102.382  0.00  0.00      PROA  
ATOM   1312  O   PRO P 165       0.738  20.498 103.279  0.00  0.00      PROA  
ATOM   1313  N   VAL P 166       0.875  19.439 101.226  0.00  0.00      PROA  
ATOM   1314  CA  VAL P 166       2.140  19.881 100.654  0.00  0.00      PROA  
ATOM   1315  CB  VAL P 166       2.508  19.256  99.359  0.00  0.00      PROA  
ATOM   1316  CG1 VAL P 166       3.834  19.779  98.764  0.00  0.00      PROA  
ATOM   1317  CG2 VAL P 166       2.590  17.739  99.562  0.00  0.00      PROA  
ATOM   1318  C   VAL P 166       2.272  21.376 100.618  0.00  0.00      PROA  
ATOM   1319  O   VAL P 166       3.146  21.987 101.287  0.00  0.00      PROA  
ATOM   1320  N   GLU P 167       1.417  22.013  99.839  0.00  0.00      PROA  
ATOM   1321  CA  GLU P 167       1.375  23.452  99.805  0.00  0.00      PROA  
ATOM   1322  CB  GLU P 167       0.280  23.794  98.865  0.00  0.00      PROA  
ATOM   1323  CG  GLU P 167       0.425  23.141  97.456  0.00  0.00      PROA  
ATOM   1324  CD  GLU P 167      -0.463  23.861  96.442  0.00  0.00      PROA  
ATOM   1325  OE1 GLU P 167       0.072  24.679  95.679  0.00  0.00      PROA  
ATOM   1326  OE2 GLU P 167      -1.684  23.666  96.450  0.00  0.00      PROA  
ATOM   1327  C   GLU P 167       1.073  24.142 101.092  0.00  0.00      PROA  
ATOM   1328  O   GLU P 167       1.596  25.198 101.349  0.00  0.00      PROA  
ATOM   1329  N   GLN P 168       0.165  23.689 101.853  0.00  0.00      PROA  
ATOM   1330  CA  GLN P 168      -0.027  24.218 103.221  0.00  0.00      PROA  
ATOM   1331  CB  GLN P 168      -1.345  23.636 103.962  0.00  0.00      PROA  
ATOM   1332  CG  GLN P 168      -1.740  24.298 105.295  0.00  0.00      PROA  
ATOM   1333  CD  GLN P 168      -1.912  25.790 105.197  0.00  0.00      PROA  
ATOM   1334  OE1 GLN P 168      -1.882  26.380 104.166  0.00  0.00      PROA  
ATOM   1335  NE2 GLN P 168      -2.026  26.388 106.405  0.00  0.00      PROA  
ATOM   1336  C   GLN P 168       1.257  24.006 104.061  0.00  0.00      PROA  
ATOM   1337  O   GLN P 168       1.659  24.928 104.783  0.00  0.00      PROA  
ATOM   1338  N   THR P 169       2.048  22.873 103.923  0.00  0.00      PROA  
ATOM   1339  CA  THR P 169       3.284  22.697 104.696  0.00  0.00      PROA  
ATOM   1340  CB  THR P 169       3.851  21.272 104.722  0.00  0.00      PROA  
ATOM   1341  OG1 THR P 169       2.774  20.424 105.115  0.00  0.00      PROA  
ATOM   1342  CG2 THR P 169       4.956  21.021 105.750  0.00  0.00      PROA  
ATOM   1343  C   THR P 169       4.383  23.765 104.340  0.00  0.00      PROA  
ATOM   1344  O   THR P 169       4.958  24.321 105.254  0.00  0.00      PROA  
ATOM   1345  N   TRP P 170       4.626  24.091 103.048  0.00  0.00      PROA  
ATOM   1346  CA  TRP P 170       5.442  25.241 102.684  0.00  0.00      PROA  
ATOM   1347  CB  TRP P 170       5.625  25.366 101.066  0.00  0.00      PROA  
ATOM   1348  CG  TRP P 170       5.989  24.136 100.331  0.00  0.00      PROA  
ATOM   1349  CD1 TRP P 170       5.461  23.779  99.077  0.00  0.00      PROA  
ATOM   1350  NE1 TRP P 170       6.085  22.727  98.600  0.00  0.00      PROA  
ATOM   1351  CE2 TRP P 170       6.943  22.219  99.594  0.00  0.00      PROA  
ATOM   1352  CD2 TRP P 170       6.935  23.117 100.726  0.00  0.00      PROA  
ATOM   1353  CE3 TRP P 170       7.713  22.827 101.838  0.00  0.00      PROA  
ATOM   1354  CZ3 TRP P 170       8.614  21.863 101.726  0.00  0.00      PROA  
ATOM   1355  CZ2 TRP P 170       7.823  21.217  99.480  0.00  0.00      PROA  
ATOM   1356  CH2 TRP P 170       8.541  20.965 100.666  0.00  0.00      PROA  
ATOM   1357  C   TRP P 170       4.916  26.526 103.231  0.00  0.00      PROA  
ATOM   1358  O   TRP P 170       5.710  27.294 103.808  0.00  0.00      PROA  
ATOM   1359  N   GLN P 171       3.604  26.786 103.285  0.00  0.00      PROA  
ATOM   1360  CA  GLN P 171       3.026  27.944 103.921  0.00  0.00      PROA  
ATOM   1361  CB  GLN P 171       1.559  27.889 103.450  0.00  0.00      PROA  
ATOM   1362  CG  GLN P 171       0.574  28.940 104.076  0.00  0.00      PROA  
ATOM   1363  CD  GLN P 171       1.202  30.352 104.174  0.00  0.00      PROA  
ATOM   1364  OE1 GLN P 171       2.006  30.727 103.354  0.00  0.00      PROA  
ATOM   1365  NE2 GLN P 171       0.657  31.154 105.164  0.00  0.00      PROA  
ATOM   1366  C   GLN P 171       3.291  28.004 105.450  0.00  0.00      PROA  
ATOM   1367  O   GLN P 171       3.664  29.024 105.973  0.00  0.00      PROA  
ATOM   1368  N   LYS P 172       3.108  26.862 106.204  0.00  0.00      PROA  
ATOM   1369  CA  LYS P 172       3.603  26.622 107.568  0.00  0.00      PROA  
ATOM   1370  CB  LYS P 172       3.389  25.178 108.121  0.00  0.00      PROA  
ATOM   1371  CG  LYS P 172       1.929  24.859 108.072  0.00  0.00      PROA  
ATOM   1372  CD  LYS P 172       1.607  23.497 108.704  0.00  0.00      PROA  
ATOM   1373  CE  LYS P 172       0.037  23.072 108.671  0.00  0.00      PROA  
ATOM   1374  NZ  LYS P 172      -0.130  21.695 109.190  0.00  0.00      PROA  
ATOM   1375  C   LYS P 172       5.096  26.960 107.730  0.00  0.00      PROA  
ATOM   1376  O   LYS P 172       5.563  27.777 108.568  0.00  0.00      PROA  
ATOM   1377  N   VAL P 173       5.954  26.457 106.795  0.00  0.00      PROA  
ATOM   1378  CA  VAL P 173       7.340  26.912 106.697  0.00  0.00      PROA  
ATOM   1379  CB  VAL P 173       8.123  26.220 105.605  0.00  0.00      PROA  
ATOM   1380  CG1 VAL P 173       9.660  26.708 105.667  0.00  0.00      PROA  
ATOM   1381  CG2 VAL P 173       8.092  24.692 105.731  0.00  0.00      PROA  
ATOM   1382  C   VAL P 173       7.531  28.445 106.565  0.00  0.00      PROA  
ATOM   1383  O   VAL P 173       8.332  29.148 107.180  0.00  0.00      PROA  
ATOM   1384  N   TYR P 174       6.721  28.981 105.644  0.00  0.00      PROA  
ATOM   1385  CA  TYR P 174       6.792  30.364 105.329  0.00  0.00      PROA  
ATOM   1386  CB  TYR P 174       5.920  30.678 104.128  0.00  0.00      PROA  
ATOM   1387  CG  TYR P 174       6.085  32.000 103.384  0.00  0.00      PROA  
ATOM   1388  CD1 TYR P 174       7.174  32.808 103.707  0.00  0.00      PROA  
ATOM   1389  CE1 TYR P 174       7.217  34.119 103.189  0.00  0.00      PROA  
ATOM   1390  CZ  TYR P 174       6.312  34.637 102.303  0.00  0.00      PROA  
ATOM   1391  OH  TYR P 174       6.340  35.992 101.849  0.00  0.00      PROA  
ATOM   1392  CD2 TYR P 174       5.076  32.583 102.556  0.00  0.00      PROA  
ATOM   1393  CE2 TYR P 174       5.190  33.804 101.956  0.00  0.00      PROA  
ATOM   1394  C   TYR P 174       6.363  31.249 106.451  0.00  0.00      PROA  
ATOM   1395  O   TYR P 174       6.959  32.268 106.833  0.00  0.00      PROA  
ATOM   1396  N   GLN P 175       5.322  30.759 107.138  0.00  0.00      PROA  
ATOM   1397  CA  GLN P 175       4.981  31.290 108.464  0.00  0.00      PROA  
ATOM   1398  CB  GLN P 175       3.576  30.846 109.028  0.00  0.00      PROA  
ATOM   1399  CG  GLN P 175       3.082  31.531 110.307  0.00  0.00      PROA  
ATOM   1400  CD  GLN P 175       2.932  33.077 110.024  0.00  0.00      PROA  
ATOM   1401  OE1 GLN P 175       1.798  33.588 110.104  0.00  0.00      PROA  
ATOM   1402  NE2 GLN P 175       3.989  33.844 109.898  0.00  0.00      PROA  
ATOM   1403  C   GLN P 175       6.069  31.261 109.562  0.00  0.00      PROA  
ATOM   1404  O   GLN P 175       6.370  32.260 110.223  0.00  0.00      PROA  
ATOM   1405  N   ALA P 176       6.711  30.181 109.743  0.00  0.00      PROA  
ATOM   1406  CA  ALA P 176       7.923  29.911 110.599  0.00  0.00      PROA  
ATOM   1407  CB  ALA P 176       8.273  28.445 110.673  0.00  0.00      PROA  
ATOM   1408  C   ALA P 176       9.155  30.748 110.217  0.00  0.00      PROA  
ATOM   1409  O   ALA P 176       9.772  31.442 111.055  0.00  0.00      PROA  
ATOM   1410  N   TYR P 177       9.494  30.802 108.912  0.00  0.00      PROA  
ATOM   1411  CA  TYR P 177      10.585  31.570 108.341  0.00  0.00      PROA  
ATOM   1412  CB  TYR P 177      10.719  31.216 106.770  0.00  0.00      PROA  
ATOM   1413  CG  TYR P 177      11.776  32.115 106.113  0.00  0.00      PROA  
ATOM   1414  CD1 TYR P 177      13.110  31.735 106.275  0.00  0.00      PROA  
ATOM   1415  CE1 TYR P 177      14.121  32.470 105.596  0.00  0.00      PROA  
ATOM   1416  CZ  TYR P 177      13.797  33.654 104.842  0.00  0.00      PROA  
ATOM   1417  OH  TYR P 177      14.817  34.469 104.330  0.00  0.00      PROA  
ATOM   1418  CD2 TYR P 177      11.467  33.362 105.452  0.00  0.00      PROA  
ATOM   1419  CE2 TYR P 177      12.464  34.089 104.837  0.00  0.00      PROA  
ATOM   1420  C   TYR P 177      10.396  33.108 108.503  0.00  0.00      PROA  
ATOM   1421  O   TYR P 177      11.322  33.835 108.922  0.00  0.00      PROA  
ATOM   1422  N   GLN P 178       9.221  33.618 108.384  0.00  0.00      PROA  
ATOM   1423  CA  GLN P 178       8.820  35.044 108.521  0.00  0.00      PROA  
ATOM   1424  CB  GLN P 178       7.417  35.336 107.928  0.00  0.00      PROA  
ATOM   1425  CG  GLN P 178       6.812  36.699 108.036  0.00  0.00      PROA  
ATOM   1426  CD  GLN P 178       7.615  37.818 107.362  0.00  0.00      PROA  
ATOM   1427  OE1 GLN P 178       7.528  38.023 106.125  0.00  0.00      PROA  
ATOM   1428  NE2 GLN P 178       8.499  38.539 108.093  0.00  0.00      PROA  
ATOM   1429  C   GLN P 178       8.932  35.560 109.913  0.00  0.00      PROA  
ATOM   1430  O   GLN P 178       9.620  36.500 110.248  0.00  0.00      PROA  
ATOM   1431  N   GLU P 179       8.326  34.821 110.821  0.00  0.00      PROA  
ATOM   1432  CA  GLU P 179       8.439  35.103 112.274  0.00  0.00      PROA  
ATOM   1433  CB  GLU P 179       7.601  34.053 112.993  0.00  0.00      PROA  
ATOM   1434  CG  GLU P 179       6.061  34.408 113.182  0.00  0.00      PROA  
ATOM   1435  CD  GLU P 179       5.424  33.456 114.201  0.00  0.00      PROA  
ATOM   1436  OE1 GLU P 179       4.307  33.734 114.718  0.00  0.00      PROA  
ATOM   1437  OE2 GLU P 179       6.001  32.368 114.531  0.00  0.00      PROA  
ATOM   1438  C   GLU P 179       9.830  35.033 112.825  0.00  0.00      PROA  
ATOM   1439  O   GLU P 179      10.224  35.936 113.523  0.00  0.00      PROA  
ATOM   1440  N   ALA P 180      10.588  33.964 112.525  0.00  0.00      PROA  
ATOM   1441  CA  ALA P 180      11.890  34.014 112.955  0.00  0.00      PROA  
ATOM   1442  CB  ALA P 180      12.522  32.690 112.671  0.00  0.00      PROA  
ATOM   1443  C   ALA P 180      12.760  35.178 112.458  0.00  0.00      PROA  
ATOM   1444  O   ALA P 180      13.583  35.723 113.141  0.00  0.00      PROA  
ATOM   1445  N   CYS P 181      12.653  35.557 111.128  0.00  0.00      PROA  
ATOM   1446  CA  CYS P 181      13.456  36.604 110.532  0.00  0.00      PROA  
ATOM   1447  CB  CYS P 181      13.567  36.343 109.028  0.00  0.00      PROA  
ATOM   1448  SG  CYS P 181      14.528  34.843 108.687  0.00  0.00      PROA  
ATOM   1449  C   CYS P 181      13.062  38.039 110.887  0.00  0.00      PROA  
ATOM   1450  O   CYS P 181      13.836  38.955 110.833  0.00  0.00      PROA  
ATOM   1451  N   ASP P 182      11.723  38.212 111.266  0.00  0.00      PROA  
ATOM   1452  CA  ASP P 182      11.157  39.426 111.795  0.00  0.00      PROA  
ATOM   1453  CB  ASP P 182       9.661  39.167 111.948  0.00  0.00      PROA  
ATOM   1454  CG  ASP P 182       8.884  40.311 112.440  0.00  0.00      PROA  
ATOM   1455  OD1 ASP P 182       9.299  41.477 112.150  0.00  0.00      PROA  
ATOM   1456  OD2 ASP P 182       7.801  40.046 112.969  0.00  0.00      PROA  
ATOM   1457  C   ASP P 182      11.820  39.752 113.168  0.00  0.00      PROA  
ATOM   1458  O   ASP P 182      12.334  40.881 113.384  0.00  0.00      PROA  
ATOM   1459  N   ARG P 183      11.864  38.842 114.122  0.00  0.00      PROA  
ATOM   1460  CA  ARG P 183      12.516  38.973 115.440  0.00  0.00      PROA  
ATOM   1461  CB  ARG P 183      12.324  37.618 116.269  0.00  0.00      PROA  
ATOM   1462  CG  ARG P 183      10.830  37.300 116.707  0.00  0.00      PROA  
ATOM   1463  CD  ARG P 183      10.558  35.831 117.023  0.00  0.00      PROA  
ATOM   1464  NE  ARG P 183       9.075  35.651 116.763  0.00  0.00      PROA  
ATOM   1465  CZ  ARG P 183       8.469  34.487 116.858  0.00  0.00      PROA  
ATOM   1466  NH1 ARG P 183       9.025  33.282 116.892  0.00  0.00      PROA  
ATOM   1467  NH2 ARG P 183       7.131  34.567 116.940  0.00  0.00      PROA  
ATOM   1468  C   ARG P 183      14.009  39.144 115.385  0.00  0.00      PROA  
ATOM   1469  O   ARG P 183      14.602  39.969 116.081  0.00  0.00      PROA  
ATOM   1470  N   ALA P 184      14.679  38.339 114.495  0.00  0.00      PROA  
ATOM   1471  CA  ALA P 184      16.134  38.380 114.282  0.00  0.00      PROA  
ATOM   1472  CB  ALA P 184      16.682  37.262 113.381  0.00  0.00      PROA  
ATOM   1473  C   ALA P 184      16.512  39.780 113.729  0.00  0.00      PROA  
ATOM   1474  O   ALA P 184      17.619  40.306 113.923  0.00  0.00      PROA  
ATOM   1475  N   GLY P 185      15.605  40.450 112.902  0.00  0.00      PROA  
ATOM   1476  CA  GLY P 185      15.838  41.665 112.121  0.00  0.00      PROA  
ATOM   1477  C   GLY P 185      16.716  41.505 110.866  0.00  0.00      PROA  
ATOM   1478  O   GLY P 185      17.605  42.335 110.629  0.00  0.00      PROA  
ATOM   1479  N   LEU P 186      16.493  40.512 110.099  0.00  0.00      PROA  
ATOM   1480  CA  LEU P 186      17.296  40.003 109.020  0.00  0.00      PROA  
ATOM   1481  CB  LEU P 186      17.405  38.454 109.119  0.00  0.00      PROA  
ATOM   1482  CG  LEU P 186      18.295  37.895 110.225  0.00  0.00      PROA  
ATOM   1483  CD1 LEU P 186      18.433  36.411 110.204  0.00  0.00      PROA  
ATOM   1484  CD2 LEU P 186      19.705  38.616 110.255  0.00  0.00      PROA  
ATOM   1485  C   LEU P 186      16.696  40.411 107.729  0.00  0.00      PROA  
ATOM   1486  O   LEU P 186      15.576  40.879 107.582  0.00  0.00      PROA  
ATOM   1487  N   VAL P 187      17.454  40.314 106.653  0.00  0.00      PROA  
ATOM   1488  CA  VAL P 187      17.016  40.676 105.255  0.00  0.00      PROA  
ATOM   1489  CB  VAL P 187      17.521  42.079 104.890  0.00  0.00      PROA  
ATOM   1490  CG1 VAL P 187      17.487  42.315 103.385  0.00  0.00      PROA  
ATOM   1491  CG2 VAL P 187      16.688  43.095 105.662  0.00  0.00      PROA  
ATOM   1492  C   VAL P 187      17.606  39.649 104.328  0.00  0.00      PROA  
ATOM   1493  O   VAL P 187      18.629  39.062 104.593  0.00  0.00      PROA  
ATOM   1494  N   ASP P 188      16.938  39.333 103.159  0.00  0.00      PROA  
ATOM   1495  CA  ASP P 188      17.384  38.301 102.242  0.00  0.00      PROA  
ATOM   1496  CB  ASP P 188      16.619  36.999 102.579  0.00  0.00      PROA  
ATOM   1497  CG  ASP P 188      15.123  36.932 102.189  0.00  0.00      PROA  
ATOM   1498  OD1 ASP P 188      14.869  37.123 100.956  0.00  0.00      PROA  
ATOM   1499  OD2 ASP P 188      14.219  36.604 103.051  0.00  0.00      PROA  
ATOM   1500  C   ASP P 188      17.085  39.028 100.905  0.00  0.00      PROA  
ATOM   1501  O   ASP P 188      16.438  40.070 100.892  0.00  0.00      PROA  
ATOM   1502  N   PHE P 189      17.643  38.530  99.796  0.00  0.00      PROA  
ATOM   1503  CA  PHE P 189      17.458  39.127  98.432  0.00  0.00      PROA  
ATOM   1504  CB  PHE P 189      18.212  38.255  97.412  0.00  0.00      PROA  
ATOM   1505  CG  PHE P 189      19.756  38.306  97.563  0.00  0.00      PROA  
ATOM   1506  CD1 PHE P 189      20.423  37.300  96.785  0.00  0.00      PROA  
ATOM   1507  CE1 PHE P 189      21.848  37.232  96.813  0.00  0.00      PROA  
ATOM   1508  CZ  PHE P 189      22.545  38.048  97.737  0.00  0.00      PROA  
ATOM   1509  CD2 PHE P 189      20.502  39.092  98.397  0.00  0.00      PROA  
ATOM   1510  CE2 PHE P 189      21.874  39.062  98.528  0.00  0.00      PROA  
ATOM   1511  C   PHE P 189      15.953  39.137  97.981  0.00  0.00      PROA  
ATOM   1512  O   PHE P 189      15.509  40.012  97.159  0.00  0.00      PROA  
ATOM   1513  N   ALA P 190      15.084  38.326  98.511  0.00  0.00      PROA  
ATOM   1514  CA  ALA P 190      13.662  38.369  98.148  0.00  0.00      PROA  
ATOM   1515  CB  ALA P 190      13.141  36.891  97.971  0.00  0.00      PROA  
ATOM   1516  C   ALA P 190      12.820  39.260  99.113  0.00  0.00      PROA  
ATOM   1517  O   ALA P 190      11.772  39.777  98.716  0.00  0.00      PROA  
ATOM   1518  N   GLU P 191      13.385  39.531 100.264  0.00  0.00      PROA  
ATOM   1519  CA  GLU P 191      12.899  40.595 101.120  0.00  0.00      PROA  
ATOM   1520  CB  GLU P 191      13.542  40.535 102.526  0.00  0.00      PROA  
ATOM   1521  CG  GLU P 191      12.977  41.443 103.659  0.00  0.00      PROA  
ATOM   1522  CD  GLU P 191      11.594  41.050 104.093  0.00  0.00      PROA  
ATOM   1523  OE1 GLU P 191      11.012  41.653 105.003  0.00  0.00      PROA  
ATOM   1524  OE2 GLU P 191      11.079  40.064 103.494  0.00  0.00      PROA  
ATOM   1525  C   GLU P 191      12.931  42.049 100.481  0.00  0.00      PROA  
ATOM   1526  O   GLU P 191      12.000  42.804 100.700  0.00  0.00      PROA  
ATOM   1527  N   LEU P 192      13.944  42.455  99.703  0.00  0.00      PROA  
ATOM   1528  CA  LEU P 192      14.176  43.830  99.279  0.00  0.00      PROA  
ATOM   1529  CB  LEU P 192      15.500  43.795  98.311  0.00  0.00      PROA  
ATOM   1530  CG  LEU P 192      16.722  42.969  98.734  0.00  0.00      PROA  
ATOM   1531  CD1 LEU P 192      17.757  43.029  97.617  0.00  0.00      PROA  
ATOM   1532  CD2 LEU P 192      17.249  43.446 100.117  0.00  0.00      PROA  
ATOM   1533  C   LEU P 192      12.939  44.451  98.561  0.00  0.00      PROA  
ATOM   1534  O   LEU P 192      12.547  45.583  98.822  0.00  0.00      PROA  
ATOM   1535  N   LEU P 193      12.281  43.803  97.590  0.00  0.00      PROA  
ATOM   1536  CA  LEU P 193      11.178  44.432  96.906  0.00  0.00      PROA  
ATOM   1537  CB  LEU P 193      10.904  43.693  95.552  0.00  0.00      PROA  
ATOM   1538  CG  LEU P 193      11.441  44.509  94.268  0.00  0.00      PROA  
ATOM   1539  CD1 LEU P 193      10.794  45.902  94.094  0.00  0.00      PROA  
ATOM   1540  CD2 LEU P 193      12.923  44.568  94.397  0.00  0.00      PROA  
ATOM   1541  C   LEU P 193       9.917  44.513  97.645  0.00  0.00      PROA  
ATOM   1542  O   LEU P 193       9.228  45.516  97.609  0.00  0.00      PROA  
ATOM   1543  N   LEU P 194       9.579  43.431  98.284  0.00  0.00      PROA  
ATOM   1544  CA  LEU P 194       8.378  43.395  99.202  0.00  0.00      PROA  
ATOM   1545  CB  LEU P 194       8.064  41.874  99.629  0.00  0.00      PROA  
ATOM   1546  CG  LEU P 194       6.749  41.642 100.393  0.00  0.00      PROA  
ATOM   1547  CD1 LEU P 194       5.630  42.593  99.899  0.00  0.00      PROA  
ATOM   1548  CD2 LEU P 194       6.287  40.258 100.328  0.00  0.00      PROA  
ATOM   1549  C   LEU P 194       8.483  44.404 100.367  0.00  0.00      PROA  
ATOM   1550  O   LEU P 194       7.595  45.154 100.744  0.00  0.00      PROA  
ATOM   1551  N   ARG P 195       9.616  44.465 101.074  0.00  0.00      PROA  
ATOM   1552  CA  ARG P 195       9.778  45.344 102.216  0.00  0.00      PROA  
ATOM   1553  CB  ARG P 195      11.001  44.946 103.063  0.00  0.00      PROA  
ATOM   1554  CG  ARG P 195      10.960  45.457 104.550  0.00  0.00      PROA  
ATOM   1555  CD  ARG P 195       9.733  45.157 105.356  0.00  0.00      PROA  
ATOM   1556  NE  ARG P 195      10.137  45.524 106.758  0.00  0.00      PROA  
ATOM   1557  CZ  ARG P 195      10.705  44.670 107.700  0.00  0.00      PROA  
ATOM   1558  NH1 ARG P 195      11.006  43.439 107.347  0.00  0.00      PROA  
ATOM   1559  NH2 ARG P 195      11.184  45.166 108.790  0.00  0.00      PROA  
ATOM   1560  C   ARG P 195       9.830  46.801 101.719  0.00  0.00      PROA  
ATOM   1561  O   ARG P 195       9.441  47.738 102.390  0.00  0.00      PROA  
ATOM   1562  N   ALA P 196      10.469  47.165 100.596  0.00  0.00      PROA  
ATOM   1563  CA  ALA P 196      10.401  48.431  99.938  0.00  0.00      PROA  
ATOM   1564  CB  ALA P 196      11.390  48.541  98.768  0.00  0.00      PROA  
ATOM   1565  C   ALA P 196       9.047  48.770  99.370  0.00  0.00      PROA  
ATOM   1566  O   ALA P 196       8.701  49.972  99.454  0.00  0.00      PROA  
ATOM   1567  N   HSE P 197       8.219  47.796  98.921  0.00  0.00      PROA  
ATOM   1568  CA  HSE P 197       6.758  47.942  98.693  0.00  0.00      PROA  
ATOM   1569  CB  HSE P 197       6.143  46.633  98.207  0.00  0.00      PROA  
ATOM   1570  ND1 HSE P 197       4.556  47.771  96.596  0.00  0.00      PROA  
ATOM   1571  CG  HSE P 197       4.734  46.825  97.557  0.00  0.00      PROA  
ATOM   1572  CE1 HSE P 197       3.214  47.874  96.423  0.00  0.00      PROA  
ATOM   1573  NE2 HSE P 197       2.546  46.982  97.210  0.00  0.00      PROA  
ATOM   1574  CD2 HSE P 197       3.520  46.337  97.914  0.00  0.00      PROA  
ATOM   1575  C   HSE P 197       6.063  48.457 100.008  0.00  0.00      PROA  
ATOM   1576  O   HSE P 197       5.520  49.532 100.104  0.00  0.00      PROA  
ATOM   1577  N   GLU P 198       6.336  47.686 101.115  0.00  0.00      PROA  
ATOM   1578  CA  GLU P 198       5.730  47.856 102.429  0.00  0.00      PROA  
ATOM   1579  CB  GLU P 198       5.948  46.604 103.346  0.00  0.00      PROA  
ATOM   1580  CG  GLU P 198       5.133  45.395 102.960  0.00  0.00      PROA  
ATOM   1581  CD  GLU P 198       5.520  44.063 103.605  0.00  0.00      PROA  
ATOM   1582  OE1 GLU P 198       4.664  43.125 103.656  0.00  0.00      PROA  
ATOM   1583  OE2 GLU P 198       6.662  43.969 104.068  0.00  0.00      PROA  
ATOM   1584  C   GLU P 198       6.062  49.125 103.129  0.00  0.00      PROA  
ATOM   1585  O   GLU P 198       5.238  49.804 103.721  0.00  0.00      PROA  
ATOM   1586  N   LEU P 199       7.278  49.560 103.098  0.00  0.00      PROA  
ATOM   1587  CA  LEU P 199       7.845  50.777 103.719  0.00  0.00      PROA  
ATOM   1588  CB  LEU P 199       9.360  50.887 103.429  0.00  0.00      PROA  
ATOM   1589  CG  LEU P 199      10.027  52.284 103.522  0.00  0.00      PROA  
ATOM   1590  CD1 LEU P 199       9.884  53.214 104.758  0.00  0.00      PROA  
ATOM   1591  CD2 LEU P 199      11.509  52.216 103.188  0.00  0.00      PROA  
ATOM   1592  C   LEU P 199       7.052  51.992 103.285  0.00  0.00      PROA  
ATOM   1593  O   LEU P 199       6.469  52.732 104.109  0.00  0.00      PROA  
ATOM   1594  N   TRP P 200       6.893  52.204 101.930  0.00  0.00      PROA  
ATOM   1595  CA  TRP P 200       6.115  53.204 101.214  0.00  0.00      PROA  
ATOM   1596  CB  TRP P 200       6.359  53.297  99.643  0.00  0.00      PROA  
ATOM   1597  CG  TRP P 200       7.688  53.867  99.316  0.00  0.00      PROA  
ATOM   1598  CD1 TRP P 200       8.530  54.581 100.067  0.00  0.00      PROA  
ATOM   1599  NE1 TRP P 200       9.542  55.046  99.326  0.00  0.00      PROA  
ATOM   1600  CE2 TRP P 200       9.396  54.594  98.041  0.00  0.00      PROA  
ATOM   1601  CD2 TRP P 200       8.189  53.836  97.983  0.00  0.00      PROA  
ATOM   1602  CE3 TRP P 200       7.749  53.330  96.769  0.00  0.00      PROA  
ATOM   1603  CZ3 TRP P 200       8.457  53.594  95.640  0.00  0.00      PROA  
ATOM   1604  CZ2 TRP P 200      10.155  54.835  96.925  0.00  0.00      PROA  
ATOM   1605  CH2 TRP P 200       9.741  54.268  95.676  0.00  0.00      PROA  
ATOM   1606  C   TRP P 200       4.623  53.109 101.556  0.00  0.00      PROA  
ATOM   1607  O   TRP P 200       3.962  54.133 101.620  0.00  0.00      PROA  
ATOM   1608  N   LEU P 201       4.026  51.908 101.782  0.00  0.00      PROA  
ATOM   1609  CA  LEU P 201       2.667  51.808 102.199  0.00  0.00      PROA  
ATOM   1610  CB  LEU P 201       2.104  50.330 102.149  0.00  0.00      PROA  
ATOM   1611  CG  LEU P 201       1.966  49.789 100.673  0.00  0.00      PROA  
ATOM   1612  CD1 LEU P 201       1.669  48.346 100.699  0.00  0.00      PROA  
ATOM   1613  CD2 LEU P 201       0.890  50.569  99.997  0.00  0.00      PROA  
ATOM   1614  C   LEU P 201       2.449  52.282 103.558  0.00  0.00      PROA  
ATOM   1615  O   LEU P 201       1.452  52.929 103.879  0.00  0.00      PROA  
ATOM   1616  N   ASN P 202       3.362  51.979 104.455  0.00  0.00      PROA  
ATOM   1617  CA  ASN P 202       3.181  52.263 105.879  0.00  0.00      PROA  
ATOM   1618  CB  ASN P 202       4.102  51.460 106.750  0.00  0.00      PROA  
ATOM   1619  CG  ASN P 202       3.972  49.930 106.622  0.00  0.00      PROA  
ATOM   1620  OD1 ASN P 202       2.850  49.512 106.275  0.00  0.00      PROA  
ATOM   1621  ND2 ASN P 202       5.057  49.129 106.910  0.00  0.00      PROA  
ATOM   1622  C   ASN P 202       3.506  53.721 106.229  0.00  0.00      PROA  
ATOM   1623  O   ASN P 202       3.021  54.282 107.215  0.00  0.00      PROA  
ATOM   1624  N   LYS P 203       4.369  54.394 105.448  0.00  0.00      PROA  
ATOM   1625  CA  LYS P 203       4.781  55.696 105.717  0.00  0.00      PROA  
ATOM   1626  CB  LYS P 203       6.360  55.757 105.834  0.00  0.00      PROA  
ATOM   1627  CG  LYS P 203       7.042  54.936 106.971  0.00  0.00      PROA  
ATOM   1628  CD  LYS P 203       6.478  55.190 108.323  0.00  0.00      PROA  
ATOM   1629  CE  LYS P 203       6.853  54.121 109.405  0.00  0.00      PROA  
ATOM   1630  NZ  LYS P 203       6.238  54.342 110.674  0.00  0.00      PROA  
ATOM   1631  C   LYS P 203       4.422  56.730 104.563  0.00  0.00      PROA  
ATOM   1632  O   LYS P 203       5.315  56.870 103.739  0.00  0.00      PROA  
ATOM   1633  N   PRO P 204       3.225  57.306 104.622  0.00  0.00      PROA  
ATOM   1634  CD  PRO P 204       2.062  56.843 105.376  0.00  0.00      PROA  
ATOM   1635  CA  PRO P 204       2.885  58.350 103.704  0.00  0.00      PROA  
ATOM   1636  CB  PRO P 204       1.561  58.914 104.281  0.00  0.00      PROA  
ATOM   1637  CG  PRO P 204       0.870  57.681 104.929  0.00  0.00      PROA  
ATOM   1638  C   PRO P 204       3.930  59.454 103.522  0.00  0.00      PROA  
ATOM   1639  O   PRO P 204       4.070  59.852 102.400  0.00  0.00      PROA  
ATOM   1640  N   HSE P 205       4.578  60.001 104.560  0.00  0.00      PROA  
ATOM   1641  CA  HSE P 205       5.502  61.097 104.401  0.00  0.00      PROA  
ATOM   1642  CB  HSE P 205       5.990  61.673 105.734  0.00  0.00      PROA  
ATOM   1643  ND1 HSE P 205       5.750  59.704 107.160  0.00  0.00      PROA  
ATOM   1644  CG  HSE P 205       6.512  60.709 106.625  0.00  0.00      PROA  
ATOM   1645  CE1 HSE P 205       6.615  59.027 107.916  0.00  0.00      PROA  
ATOM   1646  NE2 HSE P 205       7.868  59.536 107.896  0.00  0.00      PROA  
ATOM   1647  CD2 HSE P 205       7.790  60.630 107.062  0.00  0.00      PROA  
ATOM   1648  C   HSE P 205       6.798  60.716 103.579  0.00  0.00      PROA  
ATOM   1649  O   HSE P 205       7.215  61.414 102.657  0.00  0.00      PROA  
ATOM   1650  N   ILE P 206       7.246  59.472 103.787  0.00  0.00      PROA  
ATOM   1651  CA  ILE P 206       8.295  58.935 102.931  0.00  0.00      PROA  
ATOM   1652  CB  ILE P 206       8.771  57.674 103.510  0.00  0.00      PROA  
ATOM   1653  CG2 ILE P 206       9.873  56.981 102.659  0.00  0.00      PROA  
ATOM   1654  CG1 ILE P 206       9.418  57.943 104.953  0.00  0.00      PROA  
ATOM   1655  CD  ILE P 206      10.245  59.269 105.029  0.00  0.00      PROA  
ATOM   1656  C   ILE P 206       7.911  58.725 101.441  0.00  0.00      PROA  
ATOM   1657  O   ILE P 206       8.658  59.072 100.530  0.00  0.00      PROA  
ATOM   1658  N   LEU P 207       6.702  58.226 101.192  0.00  0.00      PROA  
ATOM   1659  CA  LEU P 207       6.135  58.034  99.859  0.00  0.00      PROA  
ATOM   1660  CB  LEU P 207       4.882  57.138  99.900  0.00  0.00      PROA  
ATOM   1661  CG  LEU P 207       4.118  57.045  98.525  0.00  0.00      PROA  
ATOM   1662  CD1 LEU P 207       4.728  56.058  97.506  0.00  0.00      PROA  
ATOM   1663  CD2 LEU P 207       2.615  56.642  98.660  0.00  0.00      PROA  
ATOM   1664  C   LEU P 207       5.956  59.323  99.236  0.00  0.00      PROA  
ATOM   1665  O   LEU P 207       6.391  59.479  98.094  0.00  0.00      PROA  
ATOM   1666  N   GLN P 208       5.330  60.278  99.959  0.00  0.00      PROA  
ATOM   1667  CA  GLN P 208       5.127  61.668  99.534  0.00  0.00      PROA  
ATOM   1668  CB  GLN P 208       4.481  62.364 100.696  0.00  0.00      PROA  
ATOM   1669  CG  GLN P 208       4.006  63.752 100.314  0.00  0.00      PROA  
ATOM   1670  CD  GLN P 208       3.116  63.756  99.052  0.00  0.00      PROA  
ATOM   1671  OE1 GLN P 208       1.883  63.555  99.167  0.00  0.00      PROA  
ATOM   1672  NE2 GLN P 208       3.648  63.982  97.803  0.00  0.00      PROA  
ATOM   1673  C   GLN P 208       6.435  62.402  99.058  0.00  0.00      PROA  
ATOM   1674  O   GLN P 208       6.479  63.003  98.019  0.00  0.00      PROA  
ATOM   1675  N   HSD P 209       7.534  62.274  99.845  0.00  0.00      PROA  
ATOM   1676  CA  HSD P 209       8.925  62.588  99.469  0.00  0.00      PROA  
ATOM   1677  CB  HSD P 209       9.891  62.389 100.623  0.00  0.00      PROA  
ATOM   1678  ND1 HSD P 209      11.702  63.836  99.707  0.00  0.00      PROA  
ATOM   1679  CG  HSD P 209      11.289  62.690 100.380  0.00  0.00      PROA  
ATOM   1680  CE1 HSD P 209      13.013  63.641  99.438  0.00  0.00      PROA  
ATOM   1681  NE2 HSD P 209      13.447  62.574  99.943  0.00  0.00      PROA  
ATOM   1682  CD2 HSD P 209      12.408  61.945 100.550  0.00  0.00      PROA  
ATOM   1683  C   HSD P 209       9.427  61.961  98.199  0.00  0.00      PROA  
ATOM   1684  O   HSD P 209       9.782  62.669  97.276  0.00  0.00      PROA  
ATOM   1685  N   TYR P 210       9.423  60.637  98.037  0.00  0.00      PROA  
ATOM   1686  CA  TYR P 210       9.790  60.085  96.710  0.00  0.00      PROA  
ATOM   1687  CB  TYR P 210       9.940  58.568  96.800  0.00  0.00      PROA  
ATOM   1688  CG  TYR P 210      11.241  58.432  97.509  0.00  0.00      PROA  
ATOM   1689  CD1 TYR P 210      11.205  57.982  98.825  0.00  0.00      PROA  
ATOM   1690  CE1 TYR P 210      12.381  57.954  99.604  0.00  0.00      PROA  
ATOM   1691  CZ  TYR P 210      13.582  58.320  99.062  0.00  0.00      PROA  
ATOM   1692  OH  TYR P 210      14.778  58.323  99.815  0.00  0.00      PROA  
ATOM   1693  CD2 TYR P 210      12.443  58.847  96.960  0.00  0.00      PROA  
ATOM   1694  CE2 TYR P 210      13.668  58.778  97.741  0.00  0.00      PROA  
ATOM   1695  C   TYR P 210       8.966  60.558  95.522  0.00  0.00      PROA  
ATOM   1696  O   TYR P 210       9.528  60.897  94.454  0.00  0.00      PROA  
ATOM   1697  N   ARG P 211       7.631  60.773  95.659  0.00  0.00      PROA  
ATOM   1698  CA  ARG P 211       6.842  61.368  94.632  0.00  0.00      PROA  
ATOM   1699  CB  ARG P 211       5.362  61.355  95.080  0.00  0.00      PROA  
ATOM   1700  CG  ARG P 211       4.678  59.927  95.057  0.00  0.00      PROA  
ATOM   1701  CD  ARG P 211       3.321  59.883  95.686  0.00  0.00      PROA  
ATOM   1702  NE  ARG P 211       2.685  58.558  95.434  0.00  0.00      PROA  
ATOM   1703  CZ  ARG P 211       1.359  58.437  95.460  0.00  0.00      PROA  
ATOM   1704  NH1 ARG P 211       0.648  58.899  96.510  0.00  0.00      PROA  
ATOM   1705  NH2 ARG P 211       0.724  57.428  94.865  0.00  0.00      PROA  
ATOM   1706  C   ARG P 211       7.098  62.806  94.245  0.00  0.00      PROA  
ATOM   1707  O   ARG P 211       7.155  63.264  93.090  0.00  0.00      PROA  
ATOM   1708  N   GLU P 212       7.309  63.677  95.301  0.00  0.00      PROA  
ATOM   1709  CA  GLU P 212       7.905  65.019  95.266  0.00  0.00      PROA  
ATOM   1710  CB  GLU P 212       7.964  65.758  96.665  0.00  0.00      PROA  
ATOM   1711  CG  GLU P 212       6.530  66.271  97.030  0.00  0.00      PROA  
ATOM   1712  CD  GLU P 212       6.509  67.089  98.302  0.00  0.00      PROA  
ATOM   1713  OE1 GLU P 212       5.664  68.031  98.451  0.00  0.00      PROA  
ATOM   1714  OE2 GLU P 212       7.350  66.862  99.200  0.00  0.00      PROA  
ATOM   1715  C   GLU P 212       9.306  65.111  94.565  0.00  0.00      PROA  
ATOM   1716  O   GLU P 212       9.474  65.947  93.717  0.00  0.00      PROA  
ATOM   1717  N   ARG P 213      10.304  64.219  94.840  0.00  0.00      PROA  
ATOM   1718  CA  ARG P 213      11.566  64.014  94.198  0.00  0.00      PROA  
ATOM   1719  CB  ARG P 213      12.349  62.932  94.891  0.00  0.00      PROA  
ATOM   1720  CG  ARG P 213      13.053  63.415  96.203  0.00  0.00      PROA  
ATOM   1721  CD  ARG P 213      14.253  64.319  96.130  0.00  0.00      PROA  
ATOM   1722  NE  ARG P 213      15.445  63.483  95.625  0.00  0.00      PROA  
ATOM   1723  CZ  ARG P 213      15.974  63.475  94.408  0.00  0.00      PROA  
ATOM   1724  NH1 ARG P 213      15.504  64.165  93.420  0.00  0.00      PROA  
ATOM   1725  NH2 ARG P 213      17.156  62.858  94.232  0.00  0.00      PROA  
ATOM   1726  C   ARG P 213      11.468  63.672  92.679  0.00  0.00      PROA  
ATOM   1727  O   ARG P 213      12.017  64.379  91.840  0.00  0.00      PROA  
ATOM   1728  N   PHE P 214      10.622  62.720  92.285  0.00  0.00      PROA  
ATOM   1729  CA  PHE P 214      10.670  62.218  90.948  0.00  0.00      PROA  
ATOM   1730  CB  PHE P 214      11.214  60.815  90.999  0.00  0.00      PROA  
ATOM   1731  CG  PHE P 214      12.597  60.750  91.511  0.00  0.00      PROA  
ATOM   1732  CD1 PHE P 214      12.978  60.157  92.745  0.00  0.00      PROA  
ATOM   1733  CE1 PHE P 214      14.320  60.032  93.155  0.00  0.00      PROA  
ATOM   1734  CZ  PHE P 214      15.263  60.621  92.266  0.00  0.00      PROA  
ATOM   1735  CD2 PHE P 214      13.567  61.333  90.718  0.00  0.00      PROA  
ATOM   1736  CE2 PHE P 214      14.886  61.305  91.092  0.00  0.00      PROA  
ATOM   1737  C   PHE P 214       9.293  62.133  90.347  0.00  0.00      PROA  
ATOM   1738  O   PHE P 214       8.353  61.578  90.838  0.00  0.00      PROA  
ATOM   1739  N   THR P 215       9.082  62.745  89.158  0.00  0.00      PROA  
ATOM   1740  CA  THR P 215       7.749  62.748  88.529  0.00  0.00      PROA  
ATOM   1741  CB  THR P 215       7.207  64.143  88.111  0.00  0.00      PROA  
ATOM   1742  OG1 THR P 215       8.009  65.209  88.567  0.00  0.00      PROA  
ATOM   1743  CG2 THR P 215       5.791  64.492  88.581  0.00  0.00      PROA  
ATOM   1744  C   THR P 215       7.808  61.979  87.277  0.00  0.00      PROA  
ATOM   1745  O   THR P 215       6.808  61.346  86.948  0.00  0.00      PROA  
ATOM   1746  N   ASN P 216       8.840  62.079  86.442  0.00  0.00      PROA  
ATOM   1747  CA  ASN P 216       8.856  61.159  85.311  0.00  0.00      PROA  
ATOM   1748  CB  ASN P 216       9.547  61.835  84.127  0.00  0.00      PROA  
ATOM   1749  CG  ASN P 216       8.608  62.692  83.322  0.00  0.00      PROA  
ATOM   1750  OD1 ASN P 216       8.534  63.891  83.588  0.00  0.00      PROA  
ATOM   1751  ND2 ASN P 216       7.999  62.134  82.270  0.00  0.00      PROA  
ATOM   1752  C   ASN P 216       9.512  59.848  85.712  0.00  0.00      PROA  
ATOM   1753  O   ASN P 216      10.498  59.792  86.358  0.00  0.00      PROA  
ATOM   1754  N   ILE P 217       8.937  58.724  85.282  0.00  0.00      PROA  
ATOM   1755  CA  ILE P 217       9.380  57.410  85.750  0.00  0.00      PROA  
ATOM   1756  CB  ILE P 217       8.410  56.777  86.821  0.00  0.00      PROA  
ATOM   1757  CG2 ILE P 217       8.946  55.408  87.304  0.00  0.00      PROA  
ATOM   1758  CG1 ILE P 217       8.118  57.724  88.097  0.00  0.00      PROA  
ATOM   1759  CD  ILE P 217       6.810  57.391  88.771  0.00  0.00      PROA  
ATOM   1760  C   ILE P 217       9.304  56.543  84.507  0.00  0.00      PROA  
ATOM   1761  O   ILE P 217       8.292  56.514  83.853  0.00  0.00      PROA  
ATOM   1762  N   LEU P 218      10.477  55.998  84.081  0.00  0.00      PROA  
ATOM   1763  CA  LEU P 218      10.569  55.266  82.904  0.00  0.00      PROA  
ATOM   1764  CB  LEU P 218      11.689  55.943  82.075  0.00  0.00      PROA  
ATOM   1765  CG  LEU P 218      11.360  57.342  81.477  0.00  0.00      PROA  
ATOM   1766  CD1 LEU P 218      11.651  58.444  82.544  0.00  0.00      PROA  
ATOM   1767  CD2 LEU P 218      12.126  57.729  80.203  0.00  0.00      PROA  
ATOM   1768  C   LEU P 218      11.051  53.809  83.169  0.00  0.00      PROA  
ATOM   1769  O   LEU P 218      11.768  53.528  84.089  0.00  0.00      PROA  
ATOM   1770  N   VAL P 219      10.507  52.782  82.510  0.00  0.00      PROA  
ATOM   1771  CA  VAL P 219      11.015  51.446  82.771  0.00  0.00      PROA  
ATOM   1772  CB  VAL P 219       9.879  50.602  83.404  0.00  0.00      PROA  
ATOM   1773  CG1 VAL P 219      10.359  49.123  83.591  0.00  0.00      PROA  
ATOM   1774  CG2 VAL P 219       9.363  51.149  84.720  0.00  0.00      PROA  
ATOM   1775  C   VAL P 219      11.285  50.662  81.493  0.00  0.00      PROA  
ATOM   1776  O   VAL P 219      10.325  50.569  80.715  0.00  0.00      PROA  
ATOM   1777  N   ASP P 220      12.480  50.207  81.239  0.00  0.00      PROA  
ATOM   1778  CA  ASP P 220      12.850  49.375  80.104  0.00  0.00      PROA  
ATOM   1779  CB  ASP P 220      14.291  49.626  79.666  0.00  0.00      PROA  
ATOM   1780  CG  ASP P 220      14.917  48.905  78.492  0.00  0.00      PROA  
ATOM   1781  OD1 ASP P 220      16.076  48.406  78.508  0.00  0.00      PROA  
ATOM   1782  OD2 ASP P 220      14.176  48.781  77.514  0.00  0.00      PROA  
ATOM   1783  C   ASP P 220      12.718  47.919  80.435  0.00  0.00      PROA  
ATOM   1784  O   ASP P 220      12.875  47.461  81.617  0.00  0.00      PROA  
ATOM   1785  N   GLU P 221      12.585  47.087  79.424  0.00  0.00      PROA  
ATOM   1786  CA  GLU P 221      12.345  45.624  79.562  0.00  0.00      PROA  
ATOM   1787  CB  GLU P 221      13.699  44.844  79.970  0.00  0.00      PROA  
ATOM   1788  CG  GLU P 221      14.790  45.073  78.839  0.00  0.00      PROA  
ATOM   1789  CD  GLU P 221      14.528  44.371  77.459  0.00  0.00      PROA  
ATOM   1790  OE1 GLU P 221      15.457  44.465  76.568  0.00  0.00      PROA  
ATOM   1791  OE2 GLU P 221      13.493  43.777  77.180  0.00  0.00      PROA  
ATOM   1792  C   GLU P 221      11.151  45.299  80.423  0.00  0.00      PROA  
ATOM   1793  O   GLU P 221      11.171  44.455  81.320  0.00  0.00      PROA  
ATOM   1794  N   PHE P 222      10.055  45.975  80.230  0.00  0.00      PROA  
ATOM   1795  CA  PHE P 222       8.890  45.911  81.154  0.00  0.00      PROA  
ATOM   1796  CB  PHE P 222       7.775  46.924  80.715  0.00  0.00      PROA  
ATOM   1797  CG  PHE P 222       6.651  46.944  81.718  0.00  0.00      PROA  
ATOM   1798  CD1 PHE P 222       6.895  47.128  83.094  0.00  0.00      PROA  
ATOM   1799  CE1 PHE P 222       5.854  47.348  84.064  0.00  0.00      PROA  
ATOM   1800  CZ  PHE P 222       4.605  47.462  83.597  0.00  0.00      PROA  
ATOM   1801  CD2 PHE P 222       5.256  47.039  81.350  0.00  0.00      PROA  
ATOM   1802  CE2 PHE P 222       4.255  47.354  82.251  0.00  0.00      PROA  
ATOM   1803  C   PHE P 222       8.278  44.508  81.311  0.00  0.00      PROA  
ATOM   1804  O   PHE P 222       7.788  44.073  82.377  0.00  0.00      PROA  
ATOM   1805  N   GLN P 223       8.343  43.692  80.192  0.00  0.00      PROA  
ATOM   1806  CA  GLN P 223       7.701  42.384  80.156  0.00  0.00      PROA  
ATOM   1807  CB  GLN P 223       7.536  41.858  78.679  0.00  0.00      PROA  
ATOM   1808  CG  GLN P 223       8.754  41.372  77.902  0.00  0.00      PROA  
ATOM   1809  CD  GLN P 223       9.690  42.530  77.629  0.00  0.00      PROA  
ATOM   1810  OE1 GLN P 223       9.254  43.500  77.017  0.00  0.00      PROA  
ATOM   1811  NE2 GLN P 223      10.968  42.515  78.045  0.00  0.00      PROA  
ATOM   1812  C   GLN P 223       8.553  41.350  80.894  0.00  0.00      PROA  
ATOM   1813  O   GLN P 223       8.340  40.128  80.991  0.00  0.00      PROA  
ATOM   1814  N   ASP P 224       9.650  41.774  81.517  0.00  0.00      PROA  
ATOM   1815  CA  ASP P 224      10.544  40.917  82.297  0.00  0.00      PROA  
ATOM   1816  CB  ASP P 224      11.996  41.343  81.917  0.00  0.00      PROA  
ATOM   1817  CG  ASP P 224      12.455  41.068  80.531  0.00  0.00      PROA  
ATOM   1818  OD1 ASP P 224      11.731  40.460  79.674  0.00  0.00      PROA  
ATOM   1819  OD2 ASP P 224      13.554  41.365  80.120  0.00  0.00      PROA  
ATOM   1820  C   ASP P 224      10.327  41.212  83.704  0.00  0.00      PROA  
ATOM   1821  O   ASP P 224      11.110  40.666  84.506  0.00  0.00      PROA  
ATOM   1822  N   THR P 225       9.402  42.029  84.088  0.00  0.00      PROA  
ATOM   1823  CA  THR P 225       9.431  42.477  85.475  0.00  0.00      PROA  
ATOM   1824  CB  THR P 225       9.231  43.989  85.700  0.00  0.00      PROA  
ATOM   1825  OG1 THR P 225       7.976  44.469  85.239  0.00  0.00      PROA  
ATOM   1826  CG2 THR P 225      10.241  44.664  84.786  0.00  0.00      PROA  
ATOM   1827  C   THR P 225       8.471  41.611  86.357  0.00  0.00      PROA  
ATOM   1828  O   THR P 225       7.399  41.287  85.857  0.00  0.00      PROA  
ATOM   1829  N   ASN P 226       8.895  41.154  87.581  0.00  0.00      PROA  
ATOM   1830  CA  ASN P 226       8.101  40.533  88.607  0.00  0.00      PROA  
ATOM   1831  CB  ASN P 226       8.905  40.048  89.824  0.00  0.00      PROA  
ATOM   1832  CG  ASN P 226       9.844  38.971  89.366  0.00  0.00      PROA  
ATOM   1833  OD1 ASN P 226       9.613  38.411  88.268  0.00  0.00      PROA  
ATOM   1834  ND2 ASN P 226      10.969  38.852  90.132  0.00  0.00      PROA  
ATOM   1835  C   ASN P 226       6.924  41.295  89.142  0.00  0.00      PROA  
ATOM   1836  O   ASN P 226       6.779  42.511  88.979  0.00  0.00      PROA  
ATOM   1837  N   ASN P 227       5.906  40.662  89.714  0.00  0.00      PROA  
ATOM   1838  CA  ASN P 227       4.632  41.193  90.031  0.00  0.00      PROA  
ATOM   1839  CB  ASN P 227       3.720  40.110  90.659  0.00  0.00      PROA  
ATOM   1840  CG  ASN P 227       2.357  40.438  90.092  0.00  0.00      PROA  
ATOM   1841  OD1 ASN P 227       2.013  41.529  89.618  0.00  0.00      PROA  
ATOM   1842  ND2 ASN P 227       1.378  39.481  90.199  0.00  0.00      PROA  
ATOM   1843  C   ASN P 227       4.673  42.386  90.983  0.00  0.00      PROA  
ATOM   1844  O   ASN P 227       4.115  43.434  90.675  0.00  0.00      PROA  
ATOM   1845  N   ILE P 228       5.477  42.267  92.059  0.00  0.00      PROA  
ATOM   1846  CA  ILE P 228       5.894  43.201  93.109  0.00  0.00      PROA  
ATOM   1847  CB  ILE P 228       6.662  42.476  94.140  0.00  0.00      PROA  
ATOM   1848  CG2 ILE P 228       8.079  42.007  93.487  0.00  0.00      PROA  
ATOM   1849  CG1 ILE P 228       6.909  43.158  95.400  0.00  0.00      PROA  
ATOM   1850  CD  ILE P 228       5.645  43.585  96.072  0.00  0.00      PROA  
ATOM   1851  C   ILE P 228       6.643  44.414  92.502  0.00  0.00      PROA  
ATOM   1852  O   ILE P 228       6.522  45.541  92.954  0.00  0.00      PROA  
ATOM   1853  N   GLN P 229       7.460  44.211  91.429  0.00  0.00      PROA  
ATOM   1854  CA  GLN P 229       8.138  45.231  90.697  0.00  0.00      PROA  
ATOM   1855  CB  GLN P 229       9.189  44.581  89.619  0.00  0.00      PROA  
ATOM   1856  CG  GLN P 229      10.291  43.824  90.385  0.00  0.00      PROA  
ATOM   1857  CD  GLN P 229      11.218  43.079  89.432  0.00  0.00      PROA  
ATOM   1858  OE1 GLN P 229      10.829  42.916  88.265  0.00  0.00      PROA  
ATOM   1859  NE2 GLN P 229      12.344  42.390  89.903  0.00  0.00      PROA  
ATOM   1860  C   GLN P 229       7.259  46.275  90.004  0.00  0.00      PROA  
ATOM   1861  O   GLN P 229       7.545  47.469  89.885  0.00  0.00      PROA  
ATOM   1862  N   TYR P 230       6.048  45.828  89.524  0.00  0.00      PROA  
ATOM   1863  CA  TYR P 230       4.969  46.755  89.090  0.00  0.00      PROA  
ATOM   1864  CB  TYR P 230       3.987  46.072  88.084  0.00  0.00      PROA  
ATOM   1865  CG  TYR P 230       2.755  46.964  87.737  0.00  0.00      PROA  
ATOM   1866  CD1 TYR P 230       2.936  48.272  87.271  0.00  0.00      PROA  
ATOM   1867  CE1 TYR P 230       1.823  49.078  87.084  0.00  0.00      PROA  
ATOM   1868  CZ  TYR P 230       0.535  48.575  87.459  0.00  0.00      PROA  
ATOM   1869  OH  TYR P 230      -0.651  49.329  87.334  0.00  0.00      PROA  
ATOM   1870  CD2 TYR P 230       1.504  46.434  88.033  0.00  0.00      PROA  
ATOM   1871  CE2 TYR P 230       0.410  47.259  87.852  0.00  0.00      PROA  
ATOM   1872  C   TYR P 230       4.275  47.445  90.235  0.00  0.00      PROA  
ATOM   1873  O   TYR P 230       4.018  48.623  90.214  0.00  0.00      PROA  
ATOM   1874  N   ALA P 231       4.061  46.705  91.324  0.00  0.00      PROA  
ATOM   1875  CA  ALA P 231       3.296  47.130  92.454  0.00  0.00      PROA  
ATOM   1876  CB  ALA P 231       3.184  45.986  93.450  0.00  0.00      PROA  
ATOM   1877  C   ALA P 231       3.801  48.420  93.021  0.00  0.00      PROA  
ATOM   1878  O   ALA P 231       3.115  49.425  93.258  0.00  0.00      PROA  
ATOM   1879  N   TRP P 232       5.153  48.387  93.235  0.00  0.00      PROA  
ATOM   1880  CA  TRP P 232       5.936  49.481  93.609  0.00  0.00      PROA  
ATOM   1881  CB  TRP P 232       7.261  48.745  93.814  0.00  0.00      PROA  
ATOM   1882  CG  TRP P 232       8.457  49.568  94.343  0.00  0.00      PROA  
ATOM   1883  CD1 TRP P 232       8.677  49.929  95.628  0.00  0.00      PROA  
ATOM   1884  NE1 TRP P 232       9.894  50.586  95.845  0.00  0.00      PROA  
ATOM   1885  CE2 TRP P 232      10.472  50.731  94.615  0.00  0.00      PROA  
ATOM   1886  CD2 TRP P 232       9.630  50.092  93.641  0.00  0.00      PROA  
ATOM   1887  CE3 TRP P 232      10.002  50.204  92.264  0.00  0.00      PROA  
ATOM   1888  CZ3 TRP P 232      11.174  50.940  91.965  0.00  0.00      PROA  
ATOM   1889  CZ2 TRP P 232      11.676  51.419  94.273  0.00  0.00      PROA  
ATOM   1890  CH2 TRP P 232      12.082  51.391  92.891  0.00  0.00      PROA  
ATOM   1891  C   TRP P 232       5.898  50.724  92.713  0.00  0.00      PROA  
ATOM   1892  O   TRP P 232       5.751  51.857  93.109  0.00  0.00      PROA  
ATOM   1893  N   ILE P 233       5.940  50.501  91.377  0.00  0.00      PROA  
ATOM   1894  CA  ILE P 233       5.835  51.396  90.223  0.00  0.00      PROA  
ATOM   1895  CB  ILE P 233       6.357  50.666  88.981  0.00  0.00      PROA  
ATOM   1896  CG2 ILE P 233       5.714  51.289  87.674  0.00  0.00      PROA  
ATOM   1897  CG1 ILE P 233       7.933  50.543  88.963  0.00  0.00      PROA  
ATOM   1898  CD  ILE P 233       8.684  51.883  88.746  0.00  0.00      PROA  
ATOM   1899  C   ILE P 233       4.435  52.105  90.220  0.00  0.00      PROA  
ATOM   1900  O   ILE P 233       4.214  53.341  90.273  0.00  0.00      PROA  
ATOM   1901  N   ARG P 234       3.388  51.262  90.318  0.00  0.00      PROA  
ATOM   1902  CA  ARG P 234       1.989  51.626  90.402  0.00  0.00      PROA  
ATOM   1903  CB  ARG P 234       1.152  50.298  90.589  0.00  0.00      PROA  
ATOM   1904  CG  ARG P 234      -0.390  50.452  90.767  0.00  0.00      PROA  
ATOM   1905  CD  ARG P 234      -1.059  49.205  91.300  0.00  0.00      PROA  
ATOM   1906  NE  ARG P 234      -2.525  49.234  90.928  0.00  0.00      PROA  
ATOM   1907  CZ  ARG P 234      -3.549  49.826  91.518  0.00  0.00      PROA  
ATOM   1908  NH1 ARG P 234      -3.461  50.313  92.675  0.00  0.00      PROA  
ATOM   1909  NH2 ARG P 234      -4.734  49.775  90.974  0.00  0.00      PROA  
ATOM   1910  C   ARG P 234       1.661  52.453  91.615  0.00  0.00      PROA  
ATOM   1911  O   ARG P 234       1.025  53.479  91.483  0.00  0.00      PROA  
ATOM   1912  N   LEU P 235       2.142  52.021  92.791  0.00  0.00      PROA  
ATOM   1913  CA  LEU P 235       1.917  52.743  94.101  0.00  0.00      PROA  
ATOM   1914  CB  LEU P 235       2.484  51.832  95.229  0.00  0.00      PROA  
ATOM   1915  CG  LEU P 235       2.968  52.539  96.591  0.00  0.00      PROA  
ATOM   1916  CD1 LEU P 235       1.851  52.860  97.530  0.00  0.00      PROA  
ATOM   1917  CD2 LEU P 235       4.015  51.733  97.300  0.00  0.00      PROA  
ATOM   1918  C   LEU P 235       2.592  54.098  94.024  0.00  0.00      PROA  
ATOM   1919  O   LEU P 235       1.910  55.126  94.210  0.00  0.00      PROA  
ATOM   1920  N   LEU P 236       3.909  54.141  93.482  0.00  0.00      PROA  
ATOM   1921  CA  LEU P 236       4.668  55.310  93.382  0.00  0.00      PROA  
ATOM   1922  CB  LEU P 236       6.006  54.992  92.790  0.00  0.00      PROA  
ATOM   1923  CG  LEU P 236       6.995  56.139  92.499  0.00  0.00      PROA  
ATOM   1924  CD1 LEU P 236       7.066  57.205  93.616  0.00  0.00      PROA  
ATOM   1925  CD2 LEU P 236       8.380  55.566  92.119  0.00  0.00      PROA  
ATOM   1926  C   LEU P 236       3.984  56.444  92.603  0.00  0.00      PROA  
ATOM   1927  O   LEU P 236       3.727  57.557  93.057  0.00  0.00      PROA  
ATOM   1928  N   ALA P 237       3.647  56.053  91.415  0.00  0.00      PROA  
ATOM   1929  CA  ALA P 237       3.149  56.990  90.454  0.00  0.00      PROA  
ATOM   1930  CB  ALA P 237       2.907  56.406  88.999  0.00  0.00      PROA  
ATOM   1931  C   ALA P 237       1.829  57.651  90.781  0.00  0.00      PROA  
ATOM   1932  O   ALA P 237       1.747  58.837  90.736  0.00  0.00      PROA  
ATOM   1933  N   GLY P 238       0.765  56.888  91.202  0.00  0.00      PROA  
ATOM   1934  CA  GLY P 238      -0.670  57.398  91.290  0.00  0.00      PROA  
ATOM   1935  C   GLY P 238      -1.001  58.363  90.151  0.00  0.00      PROA  
ATOM   1936  O   GLY P 238      -0.529  58.303  88.998  0.00  0.00      PROA  
ATOM   1937  N   ASP P 239      -1.815  59.349  90.555  0.00  0.00      PROA  
ATOM   1938  CA  ASP P 239      -2.422  60.404  89.677  0.00  0.00      PROA  
ATOM   1939  CB  ASP P 239      -3.515  61.325  90.377  0.00  0.00      PROA  
ATOM   1940  CG  ASP P 239      -4.797  60.638  90.603  0.00  0.00      PROA  
ATOM   1941  OD1 ASP P 239      -5.572  61.104  91.507  0.00  0.00      PROA  
ATOM   1942  OD2 ASP P 239      -5.241  59.694  89.847  0.00  0.00      PROA  
ATOM   1943  C   ASP P 239      -1.367  61.329  88.994  0.00  0.00      PROA  
ATOM   1944  O   ASP P 239      -1.513  61.642  87.823  0.00  0.00      PROA  
ATOM   1945  N   THR P 240      -0.303  61.660  89.753  0.00  0.00      PROA  
ATOM   1946  CA  THR P 240       0.807  62.593  89.458  0.00  0.00      PROA  
ATOM   1947  CB  THR P 240       1.249  63.334  90.571  0.00  0.00      PROA  
ATOM   1948  OG1 THR P 240       0.196  64.104  91.281  0.00  0.00      PROA  
ATOM   1949  CG2 THR P 240       2.322  64.399  90.324  0.00  0.00      PROA  
ATOM   1950  C   THR P 240       2.064  62.081  88.713  0.00  0.00      PROA  
ATOM   1951  O   THR P 240       2.615  62.730  87.826  0.00  0.00      PROA  
ATOM   1952  N   GLY P 241       2.461  60.867  89.053  0.00  0.00      PROA  
ATOM   1953  CA  GLY P 241       3.587  60.260  88.369  0.00  0.00      PROA  
ATOM   1954  C   GLY P 241       3.398  59.999  86.936  0.00  0.00      PROA  
ATOM   1955  O   GLY P 241       2.374  59.542  86.526  0.00  0.00      PROA  
ATOM   1956  N   LYS P 242       4.419  60.180  86.118  0.00  0.00      PROA  
ATOM   1957  CA  LYS P 242       4.341  60.021  84.725  0.00  0.00      PROA  
ATOM   1958  CB  LYS P 242       4.894  61.309  83.917  0.00  0.00      PROA  
ATOM   1959  CG  LYS P 242       4.091  62.623  84.048  0.00  0.00      PROA  
ATOM   1960  CD  LYS P 242       4.480  63.538  85.204  0.00  0.00      PROA  
ATOM   1961  CE  LYS P 242       3.732  64.859  85.312  0.00  0.00      PROA  
ATOM   1962  NZ  LYS P 242       2.396  64.582  85.849  0.00  0.00      PROA  
ATOM   1963  C   LYS P 242       5.143  58.889  84.187  0.00  0.00      PROA  
ATOM   1964  O   LYS P 242       6.375  58.776  84.382  0.00  0.00      PROA  
ATOM   1965  N   VAL P 243       4.449  57.861  83.627  0.00  0.00      PROA  
ATOM   1966  CA  VAL P 243       4.976  56.530  83.490  0.00  0.00      PROA  
ATOM   1967  CB  VAL P 243       3.974  55.538  84.113  0.00  0.00      PROA  
ATOM   1968  CG1 VAL P 243       4.383  54.125  83.768  0.00  0.00      PROA  
ATOM   1969  CG2 VAL P 243       4.059  55.741  85.635  0.00  0.00      PROA  
ATOM   1970  C   VAL P 243       5.087  56.251  81.941  0.00  0.00      PROA  
ATOM   1971  O   VAL P 243       4.109  56.206  81.181  0.00  0.00      PROA  
ATOM   1972  N   MET P 244       6.336  56.023  81.446  0.00  0.00      PROA  
ATOM   1973  CA  MET P 244       6.678  55.433  80.190  0.00  0.00      PROA  
ATOM   1974  CB  MET P 244       7.890  56.175  79.617  0.00  0.00      PROA  
ATOM   1975  CG  MET P 244       8.499  55.406  78.334  0.00  0.00      PROA  
ATOM   1976  SD  MET P 244       9.595  56.457  77.309  0.00  0.00      PROA  
ATOM   1977  CE  MET P 244       9.425  55.593  75.679  0.00  0.00      PROA  
ATOM   1978  C   MET P 244       7.091  53.970  80.425  0.00  0.00      PROA  
ATOM   1979  O   MET P 244       7.918  53.593  81.286  0.00  0.00      PROA  
ATOM   1980  N   ILE P 245       6.592  53.071  79.689  0.00  0.00      PROA  
ATOM   1981  CA  ILE P 245       6.981  51.629  79.753  0.00  0.00      PROA  
ATOM   1982  CB  ILE P 245       5.947  50.681  80.409  0.00  0.00      PROA  
ATOM   1983  CG2 ILE P 245       6.185  50.684  81.944  0.00  0.00      PROA  
ATOM   1984  CG1 ILE P 245       4.494  51.100  80.089  0.00  0.00      PROA  
ATOM   1985  CD  ILE P 245       3.418  50.166  80.743  0.00  0.00      PROA  
ATOM   1986  C   ILE P 245       7.345  51.163  78.362  0.00  0.00      PROA  
ATOM   1987  O   ILE P 245       6.561  51.310  77.460  0.00  0.00      PROA  
ATOM   1988  N   VAL P 246       8.482  50.482  78.278  0.00  0.00      PROA  
ATOM   1989  CA  VAL P 246       9.037  50.019  77.005  0.00  0.00      PROA  
ATOM   1990  CB  VAL P 246      10.465  50.609  76.942  0.00  0.00      PROA  
ATOM   1991  CG1 VAL P 246      11.254  50.114  75.700  0.00  0.00      PROA  
ATOM   1992  CG2 VAL P 246      10.314  52.154  76.864  0.00  0.00      PROA  
ATOM   1993  C   VAL P 246       9.114  48.563  76.922  0.00  0.00      PROA  
ATOM   1994  O   VAL P 246       9.581  47.971  77.882  0.00  0.00      PROA  
ATOM   1995  N   GLY P 247       8.678  47.899  75.862  0.00  0.00      PROA  
ATOM   1996  CA  GLY P 247       8.904  46.493  75.707  0.00  0.00      PROA  
ATOM   1997  C   GLY P 247       8.321  45.860  74.443  0.00  0.00      PROA  
ATOM   1998  O   GLY P 247       7.868  46.515  73.517  0.00  0.00      PROA  
ATOM   1999  N   ASP P 248       8.174  44.523  74.305  0.00  0.00      PROA  
ATOM   2000  CA  ASP P 248       7.483  43.789  73.302  0.00  0.00      PROA  
ATOM   2001  CB  ASP P 248       8.481  43.430  72.118  0.00  0.00      PROA  
ATOM   2002  CG  ASP P 248       8.015  42.558  70.969  0.00  0.00      PROA  
ATOM   2003  OD1 ASP P 248       6.832  42.593  70.689  0.00  0.00      PROA  
ATOM   2004  OD2 ASP P 248       8.920  41.935  70.288  0.00  0.00      PROA  
ATOM   2005  C   ASP P 248       6.982  42.537  73.987  0.00  0.00      PROA  
ATOM   2006  O   ASP P 248       7.723  41.878  74.693  0.00  0.00      PROA  
ATOM   2007  N   ASP P 249       5.730  42.115  73.714  0.00  0.00      PROA  
ATOM   2008  CA  ASP P 249       5.006  41.033  74.392  0.00  0.00      PROA  
ATOM   2009  CB  ASP P 249       3.430  41.320  74.627  0.00  0.00      PROA  
ATOM   2010  CG  ASP P 249       2.688  41.538  73.345  0.00  0.00      PROA  
ATOM   2011  OD1 ASP P 249       3.251  41.982  72.359  0.00  0.00      PROA  
ATOM   2012  OD2 ASP P 249       1.447  41.351  73.306  0.00  0.00      PROA  
ATOM   2013  C   ASP P 249       5.242  39.732  73.690  0.00  0.00      PROA  
ATOM   2014  O   ASP P 249       5.039  38.675  74.302  0.00  0.00      PROA  
ATOM   2015  N   ASP P 250       5.856  39.770  72.461  0.00  0.00      PROA  
ATOM   2016  CA  ASP P 250       6.438  38.664  71.745  0.00  0.00      PROA  
ATOM   2017  CB  ASP P 250       6.514  38.793  70.168  0.00  0.00      PROA  
ATOM   2018  CG  ASP P 250       5.241  38.857  69.382  0.00  0.00      PROA  
ATOM   2019  OD1 ASP P 250       4.369  37.975  69.591  0.00  0.00      PROA  
ATOM   2020  OD2 ASP P 250       5.081  39.728  68.439  0.00  0.00      PROA  
ATOM   2021  C   ASP P 250       7.848  38.439  72.229  0.00  0.00      PROA  
ATOM   2022  O   ASP P 250       8.510  37.474  71.850  0.00  0.00      PROA  
ATOM   2023  N   GLN P 251       8.407  39.202  73.212  0.00  0.00      PROA  
ATOM   2024  CA  GLN P 251       9.658  38.900  73.862  0.00  0.00      PROA  
ATOM   2025  CB  GLN P 251      10.603  40.128  73.838  0.00  0.00      PROA  
ATOM   2026  CG  GLN P 251      11.324  40.304  72.522  0.00  0.00      PROA  
ATOM   2027  CD  GLN P 251      12.215  41.565  72.510  0.00  0.00      PROA  
ATOM   2028  OE1 GLN P 251      13.169  41.622  73.301  0.00  0.00      PROA  
ATOM   2029  NE2 GLN P 251      11.985  42.528  71.595  0.00  0.00      PROA  
ATOM   2030  C   GLN P 251       9.484  38.267  75.190  0.00  0.00      PROA  
ATOM   2031  O   GLN P 251      10.469  38.088  75.905  0.00  0.00      PROA  
ATOM   2032  N   SER P 252       8.288  37.919  75.646  0.00  0.00      PROA  
ATOM   2033  CA  SER P 252       8.115  37.156  76.923  0.00  0.00      PROA  
ATOM   2034  CB  SER P 252       6.605  37.008  77.294  0.00  0.00      PROA  
ATOM   2035  OG  SER P 252       6.154  36.258  78.406  0.00  0.00      PROA  
ATOM   2036  C   SER P 252       8.715  35.854  77.021  0.00  0.00      PROA  
ATOM   2037  O   SER P 252       8.161  34.924  76.501  0.00  0.00      PROA  
ATOM   2038  N   ILE P 253       9.893  35.853  77.728  0.00  0.00      PROA  
ATOM   2039  CA  ILE P 253      10.704  34.630  78.005  0.00  0.00      PROA  
ATOM   2040  CB  ILE P 253      12.055  34.764  77.341  0.00  0.00      PROA  
ATOM   2041  CG2 ILE P 253      11.935  34.676  75.832  0.00  0.00      PROA  
ATOM   2042  CG1 ILE P 253      12.810  36.108  77.844  0.00  0.00      PROA  
ATOM   2043  CD  ILE P 253      13.901  36.502  76.871  0.00  0.00      PROA  
ATOM   2044  C   ILE P 253      11.007  34.232  79.467  0.00  0.00      PROA  
ATOM   2045  O   ILE P 253      11.405  33.075  79.738  0.00  0.00      PROA  
ATOM   2046  N   TYR P 254      10.681  35.146  80.444  0.00  0.00      PROA  
ATOM   2047  CA  TYR P 254      11.311  34.975  81.799  0.00  0.00      PROA  
ATOM   2048  CB  TYR P 254      12.010  36.285  82.323  0.00  0.00      PROA  
ATOM   2049  CG  TYR P 254      13.385  36.494  81.832  0.00  0.00      PROA  
ATOM   2050  CD1 TYR P 254      13.575  37.700  81.159  0.00  0.00      PROA  
ATOM   2051  CE1 TYR P 254      14.815  37.991  80.616  0.00  0.00      PROA  
ATOM   2052  CZ  TYR P 254      15.913  37.229  80.916  0.00  0.00      PROA  
ATOM   2053  OH  TYR P 254      17.208  37.643  80.721  0.00  0.00      PROA  
ATOM   2054  CD2 TYR P 254      14.456  35.626  82.054  0.00  0.00      PROA  
ATOM   2055  CE2 TYR P 254      15.707  35.977  81.585  0.00  0.00      PROA  
ATOM   2056  C   TYR P 254      10.301  34.355  82.772  0.00  0.00      PROA  
ATOM   2057  O   TYR P 254      10.420  34.322  83.972  0.00  0.00      PROA  
ATOM   2058  N   GLY P 255       9.266  33.802  82.189  0.00  0.00      PROA  
ATOM   2059  CA  GLY P 255       8.199  33.231  82.959  0.00  0.00      PROA  
ATOM   2060  C   GLY P 255       8.546  31.941  83.662  0.00  0.00      PROA  
ATOM   2061  O   GLY P 255       7.715  31.490  84.415  0.00  0.00      PROA  
ATOM   2062  N   TRP P 256       9.722  31.396  83.461  0.00  0.00      PROA  
ATOM   2063  CA  TRP P 256      10.241  30.300  84.235  0.00  0.00      PROA  
ATOM   2064  CB  TRP P 256      11.566  29.698  83.629  0.00  0.00      PROA  
ATOM   2065  CG  TRP P 256      12.653  30.683  83.329  0.00  0.00      PROA  
ATOM   2066  CD1 TRP P 256      12.798  31.183  82.020  0.00  0.00      PROA  
ATOM   2067  NE1 TRP P 256      13.908  31.983  82.041  0.00  0.00      PROA  
ATOM   2068  CE2 TRP P 256      14.549  31.899  83.252  0.00  0.00      PROA  
ATOM   2069  CD2 TRP P 256      13.726  31.139  84.145  0.00  0.00      PROA  
ATOM   2070  CE3 TRP P 256      14.150  30.776  85.418  0.00  0.00      PROA  
ATOM   2071  CZ3 TRP P 256      15.319  31.344  85.909  0.00  0.00      PROA  
ATOM   2072  CZ2 TRP P 256      15.655  32.553  83.819  0.00  0.00      PROA  
ATOM   2073  CH2 TRP P 256      15.979  32.373  85.164  0.00  0.00      PROA  
ATOM   2074  C   TRP P 256      10.625  30.794  85.623  0.00  0.00      PROA  
ATOM   2075  O   TRP P 256      10.603  29.996  86.521  0.00  0.00      PROA  
ATOM   2076  N   ARG P 257      10.894  32.097  85.797  0.00  0.00      PROA  
ATOM   2077  CA  ARG P 257      11.143  32.522  87.147  0.00  0.00      PROA  
ATOM   2078  CB  ARG P 257      12.429  33.446  87.302  0.00  0.00      PROA  
ATOM   2079  CG  ARG P 257      12.391  34.824  86.597  0.00  0.00      PROA  
ATOM   2080  CD  ARG P 257      13.734  35.476  86.494  0.00  0.00      PROA  
ATOM   2081  NE  ARG P 257      13.346  36.745  85.723  0.00  0.00      PROA  
ATOM   2082  CZ  ARG P 257      14.191  37.531  85.083  0.00  0.00      PROA  
ATOM   2083  NH1 ARG P 257      15.488  37.230  84.869  0.00  0.00      PROA  
ATOM   2084  NH2 ARG P 257      13.611  38.603  84.625  0.00  0.00      PROA  
ATOM   2085  C   ARG P 257      10.044  33.246  87.786  0.00  0.00      PROA  
ATOM   2086  O   ARG P 257      10.079  33.513  88.991  0.00  0.00      PROA  
ATOM   2087  N   GLY P 258       8.933  33.464  87.017  0.00  0.00      PROA  
ATOM   2088  CA  GLY P 258       7.685  34.068  87.533  0.00  0.00      PROA  
ATOM   2089  C   GLY P 258       7.374  35.379  86.856  0.00  0.00      PROA  
ATOM   2090  O   GLY P 258       6.563  36.087  87.351  0.00  0.00      PROA  
ATOM   2091  N   ALA P 259       7.994  35.700  85.685  0.00  0.00      PROA  
ATOM   2092  CA  ALA P 259       7.783  37.024  85.077  0.00  0.00      PROA  
ATOM   2093  CB  ALA P 259       8.713  37.301  83.872  0.00  0.00      PROA  
ATOM   2094  C   ALA P 259       6.356  37.440  84.710  0.00  0.00      PROA  
ATOM   2095  O   ALA P 259       5.514  36.669  84.213  0.00  0.00      PROA  
ATOM   2096  N   GLN P 260       5.991  38.750  84.872  0.00  0.00      PROA  
ATOM   2097  CA  GLN P 260       4.631  39.116  84.457  0.00  0.00      PROA  
ATOM   2098  CB  GLN P 260       4.081  40.267  85.302  0.00  0.00      PROA  
ATOM   2099  CG  GLN P 260       3.829  40.022  86.743  0.00  0.00      PROA  
ATOM   2100  CD  GLN P 260       2.985  38.789  86.870  0.00  0.00      PROA  
ATOM   2101  OE1 GLN P 260       1.821  38.649  86.490  0.00  0.00      PROA  
ATOM   2102  NE2 GLN P 260       3.606  37.775  87.524  0.00  0.00      PROA  
ATOM   2103  C   GLN P 260       4.600  39.410  83.009  0.00  0.00      PROA  
ATOM   2104  O   GLN P 260       5.604  39.796  82.386  0.00  0.00      PROA  
ATOM   2105  N   VAL P 261       3.385  39.354  82.415  0.00  0.00      PROA  
ATOM   2106  CA  VAL P 261       3.129  39.878  81.102  0.00  0.00      PROA  
ATOM   2107  CB  VAL P 261       3.311  38.774  80.058  0.00  0.00      PROA  
ATOM   2108  CG1 VAL P 261       2.151  37.709  80.101  0.00  0.00      PROA  
ATOM   2109  CG2 VAL P 261       3.512  39.366  78.635  0.00  0.00      PROA  
ATOM   2110  C   VAL P 261       1.657  40.385  80.909  0.00  0.00      PROA  
ATOM   2111  O   VAL P 261       1.285  40.997  79.852  0.00  0.00      PROA  
ATOM   2112  N   GLU P 262       0.780  40.194  81.955  0.00  0.00      PROA  
ATOM   2113  CA  GLU P 262      -0.525  40.858  81.954  0.00  0.00      PROA  
ATOM   2114  CB  GLU P 262      -1.579  39.941  82.715  0.00  0.00      PROA  
ATOM   2115  CG  GLU P 262      -1.914  38.652  81.912  0.00  0.00      PROA  
ATOM   2116  CD  GLU P 262      -2.943  37.884  82.591  0.00  0.00      PROA  
ATOM   2117  OE1 GLU P 262      -2.737  36.721  83.051  0.00  0.00      PROA  
ATOM   2118  OE2 GLU P 262      -4.071  38.437  82.660  0.00  0.00      PROA  
ATOM   2119  C   GLU P 262      -0.501  42.215  82.695  0.00  0.00      PROA  
ATOM   2120  O   GLU P 262      -1.474  42.921  82.959  0.00  0.00      PROA  
ATOM   2121  N   ASN P 263       0.781  42.686  83.141  0.00  0.00      PROA  
ATOM   2122  CA  ASN P 263       1.071  43.953  83.854  0.00  0.00      PROA  
ATOM   2123  CB  ASN P 263       2.596  43.824  84.244  0.00  0.00      PROA  
ATOM   2124  CG  ASN P 263       3.610  43.614  83.029  0.00  0.00      PROA  
ATOM   2125  OD1 ASN P 263       3.207  43.472  81.870  0.00  0.00      PROA  
ATOM   2126  ND2 ASN P 263       4.937  43.615  83.387  0.00  0.00      PROA  
ATOM   2127  C   ASN P 263       0.700  45.126  82.959  0.00  0.00      PROA  
ATOM   2128  O   ASN P 263       0.208  46.149  83.449  0.00  0.00      PROA  
ATOM   2129  N   ILE P 264       0.876  44.978  81.593  0.00  0.00      PROA  
ATOM   2130  CA  ILE P 264       0.397  45.841  80.580  0.00  0.00      PROA  
ATOM   2131  CB  ILE P 264       1.004  45.269  79.246  0.00  0.00      PROA  
ATOM   2132  CG2 ILE P 264       0.234  45.726  77.958  0.00  0.00      PROA  
ATOM   2133  CG1 ILE P 264       2.533  45.666  79.184  0.00  0.00      PROA  
ATOM   2134  CD  ILE P 264       3.262  44.629  78.441  0.00  0.00      PROA  
ATOM   2135  C   ILE P 264      -1.115  46.085  80.575  0.00  0.00      PROA  
ATOM   2136  O   ILE P 264      -1.574  47.209  80.380  0.00  0.00      PROA  
ATOM   2137  N   GLN P 265      -1.885  44.970  80.486  0.00  0.00      PROA  
ATOM   2138  CA  GLN P 265      -3.316  44.985  80.322  0.00  0.00      PROA  
ATOM   2139  CB  GLN P 265      -3.882  43.596  79.990  0.00  0.00      PROA  
ATOM   2140  CG  GLN P 265      -3.398  43.101  78.621  0.00  0.00      PROA  
ATOM   2141  CD  GLN P 265      -3.905  43.978  77.477  0.00  0.00      PROA  
ATOM   2142  OE1 GLN P 265      -5.034  44.530  77.616  0.00  0.00      PROA  
ATOM   2143  NE2 GLN P 265      -3.199  44.064  76.363  0.00  0.00      PROA  
ATOM   2144  C   GLN P 265      -3.972  45.582  81.583  0.00  0.00      PROA  
ATOM   2145  O   GLN P 265      -4.768  46.457  81.399  0.00  0.00      PROA  
ATOM   2146  N   ARG P 266      -3.452  45.204  82.746  0.00  0.00      PROA  
ATOM   2147  CA  ARG P 266      -3.897  45.820  84.105  0.00  0.00      PROA  
ATOM   2148  CB  ARG P 266      -2.968  45.136  85.198  0.00  0.00      PROA  
ATOM   2149  CG  ARG P 266      -3.481  43.662  85.391  0.00  0.00      PROA  
ATOM   2150  CD  ARG P 266      -2.560  42.763  86.246  0.00  0.00      PROA  
ATOM   2151  NE  ARG P 266      -2.227  43.645  87.419  0.00  0.00      PROA  
ATOM   2152  CZ  ARG P 266      -1.218  43.442  88.264  0.00  0.00      PROA  
ATOM   2153  NH1 ARG P 266      -0.372  42.410  88.151  0.00  0.00      PROA  
ATOM   2154  NH2 ARG P 266      -1.131  44.266  89.300  0.00  0.00      PROA  
ATOM   2155  C   ARG P 266      -3.599  47.363  84.155  0.00  0.00      PROA  
ATOM   2156  O   ARG P 266      -4.422  48.148  84.633  0.00  0.00      PROA  
ATOM   2157  N   PHE P 267      -2.432  47.808  83.748  0.00  0.00      PROA  
ATOM   2158  CA  PHE P 267      -1.964  49.209  83.703  0.00  0.00      PROA  
ATOM   2159  CB  PHE P 267      -0.528  49.241  83.128  0.00  0.00      PROA  
ATOM   2160  CG  PHE P 267      -0.059  50.596  82.629  0.00  0.00      PROA  
ATOM   2161  CD1 PHE P 267       0.364  51.530  83.541  0.00  0.00      PROA  
ATOM   2162  CE1 PHE P 267       0.706  52.841  83.155  0.00  0.00      PROA  
ATOM   2163  CZ  PHE P 267       0.695  53.172  81.737  0.00  0.00      PROA  
ATOM   2164  CD2 PHE P 267      -0.100  50.947  81.265  0.00  0.00      PROA  
ATOM   2165  CE2 PHE P 267       0.239  52.207  80.827  0.00  0.00      PROA  
ATOM   2166  C   PHE P 267      -2.964  50.131  83.078  0.00  0.00      PROA  
ATOM   2167  O   PHE P 267      -3.212  51.262  83.532  0.00  0.00      PROA  
ATOM   2168  N   LEU P 268      -3.648  49.670  81.983  0.00  0.00      PROA  
ATOM   2169  CA  LEU P 268      -4.597  50.471  81.229  0.00  0.00      PROA  
ATOM   2170  CB  LEU P 268      -4.913  49.728  79.944  0.00  0.00      PROA  
ATOM   2171  CG  LEU P 268      -3.646  49.592  79.119  0.00  0.00      PROA  
ATOM   2172  CD1 LEU P 268      -3.868  48.637  77.893  0.00  0.00      PROA  
ATOM   2173  CD2 LEU P 268      -3.229  50.968  78.556  0.00  0.00      PROA  
ATOM   2174  C   LEU P 268      -5.856  50.682  81.979  0.00  0.00      PROA  
ATOM   2175  O   LEU P 268      -6.601  51.615  81.758  0.00  0.00      PROA  
ATOM   2176  N   ASN P 269      -6.199  49.725  82.885  0.00  0.00      PROA  
ATOM   2177  CA  ASN P 269      -7.258  49.850  83.824  0.00  0.00      PROA  
ATOM   2178  CB  ASN P 269      -7.802  48.440  84.318  0.00  0.00      PROA  
ATOM   2179  CG  ASN P 269      -8.502  47.682  83.175  0.00  0.00      PROA  
ATOM   2180  OD1 ASN P 269      -8.519  46.465  83.058  0.00  0.00      PROA  
ATOM   2181  ND2 ASN P 269      -9.201  48.378  82.265  0.00  0.00      PROA  
ATOM   2182  C   ASN P 269      -6.928  50.613  85.148  0.00  0.00      PROA  
ATOM   2183  O   ASN P 269      -7.744  51.363  85.626  0.00  0.00      PROA  
ATOM   2184  N   ASP P 270      -5.655  50.513  85.589  0.00  0.00      PROA  
ATOM   2185  CA  ASP P 270      -5.137  51.231  86.813  0.00  0.00      PROA  
ATOM   2186  CB  ASP P 270      -3.775  50.679  87.324  0.00  0.00      PROA  
ATOM   2187  CG  ASP P 270      -4.002  49.276  87.836  0.00  0.00      PROA  
ATOM   2188  OD1 ASP P 270      -5.147  48.931  88.288  0.00  0.00      PROA  
ATOM   2189  OD2 ASP P 270      -3.015  48.536  87.995  0.00  0.00      PROA  
ATOM   2190  C   ASP P 270      -4.954  52.811  86.557  0.00  0.00      PROA  
ATOM   2191  O   ASP P 270      -5.162  53.598  87.502  0.00  0.00      PROA  
ATOM   2192  N   PHE P 271      -4.380  53.177  85.373  0.00  0.00      PROA  
ATOM   2193  CA  PHE P 271      -4.026  54.527  84.939  0.00  0.00      PROA  
ATOM   2194  CB  PHE P 271      -2.530  54.451  84.615  0.00  0.00      PROA  
ATOM   2195  CG  PHE P 271      -1.733  54.175  85.859  0.00  0.00      PROA  
ATOM   2196  CD1 PHE P 271      -1.333  52.854  86.213  0.00  0.00      PROA  
ATOM   2197  CE1 PHE P 271      -0.640  52.644  87.361  0.00  0.00      PROA  
ATOM   2198  CZ  PHE P 271      -0.320  53.735  88.245  0.00  0.00      PROA  
ATOM   2199  CD2 PHE P 271      -1.351  55.275  86.665  0.00  0.00      PROA  
ATOM   2200  CE2 PHE P 271      -0.667  55.060  87.827  0.00  0.00      PROA  
ATOM   2201  C   PHE P 271      -4.924  54.953  83.730  0.00  0.00      PROA  
ATOM   2202  O   PHE P 271      -4.707  54.535  82.573  0.00  0.00      PROA  
ATOM   2203  N   PRO P 272      -5.970  55.797  83.864  0.00  0.00      PROA  
ATOM   2204  CD  PRO P 272      -6.542  56.185  85.180  0.00  0.00      PROA  
ATOM   2205  CA  PRO P 272      -6.896  56.205  82.739  0.00  0.00      PROA  
ATOM   2206  CB  PRO P 272      -7.952  56.977  83.516  0.00  0.00      PROA  
ATOM   2207  CG  PRO P 272      -8.012  56.538  84.987  0.00  0.00      PROA  
ATOM   2208  C   PRO P 272      -6.227  57.053  81.679  0.00  0.00      PROA  
ATOM   2209  O   PRO P 272      -5.432  57.954  81.894  0.00  0.00      PROA  
ATOM   2210  N   GLY P 273      -6.597  56.791  80.398  0.00  0.00      PROA  
ATOM   2211  CA  GLY P 273      -6.157  57.646  79.302  0.00  0.00      PROA  
ATOM   2212  C   GLY P 273      -4.687  57.521  78.918  0.00  0.00      PROA  
ATOM   2213  O   GLY P 273      -4.035  58.419  78.342  0.00  0.00      PROA  
ATOM   2214  N   ALA P 274      -4.116  56.336  79.129  0.00  0.00      PROA  
ATOM   2215  CA  ALA P 274      -2.733  56.125  78.546  0.00  0.00      PROA  
ATOM   2216  CB  ALA P 274      -1.958  55.119  79.406  0.00  0.00      PROA  
ATOM   2217  C   ALA P 274      -2.776  55.773  77.027  0.00  0.00      PROA  
ATOM   2218  O   ALA P 274      -3.662  55.168  76.399  0.00  0.00      PROA  
ATOM   2219  N   GLU P 275      -1.731  56.317  76.254  0.00  0.00      PROA  
ATOM   2220  CA  GLU P 275      -1.404  56.139  74.849  0.00  0.00      PROA  
ATOM   2221  CB  GLU P 275      -0.895  57.411  74.252  0.00  0.00      PROA  
ATOM   2222  CG  GLU P 275      -1.779  58.701  74.248  0.00  0.00      PROA  
ATOM   2223  CD  GLU P 275      -3.149  58.551  73.699  0.00  0.00      PROA  
ATOM   2224  OE1 GLU P 275      -3.437  57.681  72.890  0.00  0.00      PROA  
ATOM   2225  OE2 GLU P 275      -3.971  59.416  74.116  0.00  0.00      PROA  
ATOM   2226  C   GLU P 275      -0.658  54.867  74.538  0.00  0.00      PROA  
ATOM   2227  O   GLU P 275       0.303  54.446  75.200  0.00  0.00      PROA  
ATOM   2228  N   THR P 276      -1.023  54.250  73.385  0.00  0.00      PROA  
ATOM   2229  CA  THR P 276      -0.434  52.993  72.985  0.00  0.00      PROA  
ATOM   2230  CB  THR P 276      -1.370  51.941  72.451  0.00  0.00      PROA  
ATOM   2231  OG1 THR P 276      -2.217  51.490  73.510  0.00  0.00      PROA  
ATOM   2232  CG2 THR P 276      -0.590  50.760  71.798  0.00  0.00      PROA  
ATOM   2233  C   THR P 276       0.458  53.411  71.794  0.00  0.00      PROA  
ATOM   2234  O   THR P 276      -0.034  53.786  70.746  0.00  0.00      PROA  
ATOM   2235  N   ILE P 277       1.826  53.338  71.859  0.00  0.00      PROA  
ATOM   2236  CA  ILE P 277       2.743  53.813  70.911  0.00  0.00      PROA  
ATOM   2237  CB  ILE P 277       3.885  54.630  71.630  0.00  0.00      PROA  
ATOM   2238  CG2 ILE P 277       4.829  55.210  70.510  0.00  0.00      PROA  
ATOM   2239  CG1 ILE P 277       3.344  55.834  72.410  0.00  0.00      PROA  
ATOM   2240  CD  ILE P 277       2.480  56.766  71.506  0.00  0.00      PROA  
ATOM   2241  C   ILE P 277       3.265  52.653  70.154  0.00  0.00      PROA  
ATOM   2242  O   ILE P 277       3.427  51.619  70.727  0.00  0.00      PROA  
ATOM   2243  N   ARG P 278       3.542  52.772  68.860  0.00  0.00      PROA  
ATOM   2244  CA  ARG P 278       4.008  51.664  67.988  0.00  0.00      PROA  
ATOM   2245  CB  ARG P 278       3.024  51.240  66.895  0.00  0.00      PROA  
ATOM   2246  CG  ARG P 278       1.765  50.551  67.462  0.00  0.00      PROA  
ATOM   2247  CD  ARG P 278       0.660  50.515  66.424  0.00  0.00      PROA  
ATOM   2248  NE  ARG P 278       1.184  49.612  65.327  0.00  0.00      PROA  
ATOM   2249  CZ  ARG P 278       0.763  49.647  64.034  0.00  0.00      PROA  
ATOM   2250  NH1 ARG P 278      -0.023  50.623  63.647  0.00  0.00      PROA  
ATOM   2251  NH2 ARG P 278       1.262  48.948  63.117  0.00  0.00      PROA  
ATOM   2252  C   ARG P 278       5.430  51.983  67.258  0.00  0.00      PROA  
ATOM   2253  O   ARG P 278       5.655  52.970  66.489  0.00  0.00      PROA  
ATOM   2254  N   LEU P 279       6.419  51.092  67.498  0.00  0.00      PROA  
ATOM   2255  CA  LEU P 279       7.648  51.166  66.771  0.00  0.00      PROA  
ATOM   2256  CB  LEU P 279       8.745  51.783  67.677  0.00  0.00      PROA  
ATOM   2257  CG  LEU P 279      10.118  51.930  67.001  0.00  0.00      PROA  
ATOM   2258  CD1 LEU P 279      10.069  52.934  65.802  0.00  0.00      PROA  
ATOM   2259  CD2 LEU P 279      11.274  52.213  67.997  0.00  0.00      PROA  
ATOM   2260  C   LEU P 279       7.934  49.771  66.250  0.00  0.00      PROA  
ATOM   2261  O   LEU P 279       8.431  48.919  66.972  0.00  0.00      PROA  
ATOM   2262  N   GLU P 280       7.624  49.527  64.930  0.00  0.00      PROA  
ATOM   2263  CA  GLU P 280       7.700  48.213  64.297  0.00  0.00      PROA  
ATOM   2264  CB  GLU P 280       6.307  47.857  63.709  0.00  0.00      PROA  
ATOM   2265  CG  GLU P 280       5.195  47.853  64.780  0.00  0.00      PROA  
ATOM   2266  CD  GLU P 280       3.802  47.440  64.279  0.00  0.00      PROA  
ATOM   2267  OE1 GLU P 280       2.850  47.314  65.092  0.00  0.00      PROA  
ATOM   2268  OE2 GLU P 280       3.634  47.531  63.040  0.00  0.00      PROA  
ATOM   2269  C   GLU P 280       8.748  48.213  63.179  0.00  0.00      PROA  
ATOM   2270  O   GLU P 280       8.858  47.364  62.277  0.00  0.00      PROA  
ATOM   2271  N   GLN P 281       9.520  49.286  63.153  0.00  0.00      PROA  
ATOM   2272  CA  GLN P 281      10.737  49.420  62.444  0.00  0.00      PROA  
ATOM   2273  CB  GLN P 281      10.929  50.939  62.044  0.00  0.00      PROA  
ATOM   2274  CG  GLN P 281       9.881  51.493  61.114  0.00  0.00      PROA  
ATOM   2275  CD  GLN P 281       9.506  50.903  59.806  0.00  0.00      PROA  
ATOM   2276  OE1 GLN P 281       8.374  50.609  59.577  0.00  0.00      PROA  
ATOM   2277  NE2 GLN P 281      10.493  50.442  58.961  0.00  0.00      PROA  
ATOM   2278  C   GLN P 281      11.997  48.924  63.073  0.00  0.00      PROA  
ATOM   2279  O   GLN P 281      12.349  49.251  64.182  0.00  0.00      PROA  
ATOM   2280  N   ASN P 282      12.733  47.959  62.372  0.00  0.00      PROA  
ATOM   2281  CA  ASN P 282      14.034  47.429  62.767  0.00  0.00      PROA  
ATOM   2282  CB  ASN P 282      14.045  45.923  62.456  0.00  0.00      PROA  
ATOM   2283  CG  ASN P 282      15.317  45.137  62.913  0.00  0.00      PROA  
ATOM   2284  OD1 ASN P 282      16.485  45.412  62.644  0.00  0.00      PROA  
ATOM   2285  ND2 ASN P 282      15.053  44.020  63.666  0.00  0.00      PROA  
ATOM   2286  C   ASN P 282      15.098  48.270  62.129  0.00  0.00      PROA  
ATOM   2287  O   ASN P 282      15.098  48.546  60.926  0.00  0.00      PROA  
ATOM   2288  N   TYR P 283      16.217  48.619  62.854  0.00  0.00      PROA  
ATOM   2289  CA  TYR P 283      17.282  49.348  62.282  0.00  0.00      PROA  
ATOM   2290  CB  TYR P 283      17.613  50.779  62.881  0.00  0.00      PROA  
ATOM   2291  CG  TYR P 283      16.384  51.600  62.902  0.00  0.00      PROA  
ATOM   2292  CD1 TYR P 283      15.945  52.324  61.828  0.00  0.00      PROA  
ATOM   2293  CE1 TYR P 283      14.687  53.025  61.807  0.00  0.00      PROA  
ATOM   2294  CZ  TYR P 283      13.950  53.135  62.992  0.00  0.00      PROA  
ATOM   2295  OH  TYR P 283      12.796  53.904  63.108  0.00  0.00      PROA  
ATOM   2296  CD2 TYR P 283      15.532  51.642  64.077  0.00  0.00      PROA  
ATOM   2297  CE2 TYR P 283      14.370  52.339  64.112  0.00  0.00      PROA  
ATOM   2298  C   TYR P 283      18.485  48.572  62.550  0.00  0.00      PROA  
ATOM   2299  O   TYR P 283      19.575  49.080  62.350  0.00  0.00      PROA  
ATOM   2300  N   ARG P 284      18.484  47.270  62.860  0.00  0.00      PROA  
ATOM   2301  CA  ARG P 284      19.620  46.477  63.173  0.00  0.00      PROA  
ATOM   2302  CB  ARG P 284      19.585  46.221  64.687  0.00  0.00      PROA  
ATOM   2303  CG  ARG P 284      19.653  47.518  65.500  0.00  0.00      PROA  
ATOM   2304  CD  ARG P 284      20.725  48.599  65.085  0.00  0.00      PROA  
ATOM   2305  NE  ARG P 284      21.845  48.462  66.035  0.00  0.00      PROA  
ATOM   2306  CZ  ARG P 284      22.914  49.262  65.971  0.00  0.00      PROA  
ATOM   2307  NH1 ARG P 284      23.210  50.041  64.967  0.00  0.00      PROA  
ATOM   2308  NH2 ARG P 284      23.798  49.111  66.931  0.00  0.00      PROA  
ATOM   2309  C   ARG P 284      19.939  45.174  62.496  0.00  0.00      PROA  
ATOM   2310  O   ARG P 284      21.107  44.927  62.185  0.00  0.00      PROA  
ATOM   2311  N   SER P 285      18.940  44.367  62.098  0.00  0.00      PROA  
ATOM   2312  CA  SER P 285      19.060  43.285  61.202  0.00  0.00      PROA  
ATOM   2313  CB  SER P 285      18.207  42.159  61.786  0.00  0.00      PROA  
ATOM   2314  OG  SER P 285      18.588  41.723  63.127  0.00  0.00      PROA  
ATOM   2315  C   SER P 285      18.740  43.487  59.723  0.00  0.00      PROA  
ATOM   2316  O   SER P 285      17.856  44.216  59.323  0.00  0.00      PROA  
ATOM   2317  N   THR P 286      19.592  42.908  58.842  0.00  0.00      PROA  
ATOM   2318  CA  THR P 286      19.252  42.871  57.397  0.00  0.00      PROA  
ATOM   2319  CB  THR P 286      20.360  42.208  56.445  0.00  0.00      PROA  
ATOM   2320  OG1 THR P 286      20.358  40.804  56.416  0.00  0.00      PROA  
ATOM   2321  CG2 THR P 286      21.757  42.752  56.748  0.00  0.00      PROA  
ATOM   2322  C   THR P 286      17.902  42.181  57.066  0.00  0.00      PROA  
ATOM   2323  O   THR P 286      17.426  41.480  57.942  0.00  0.00      PROA  
ATOM   2324  N   SER P 287      17.352  42.447  55.878  0.00  0.00      PROA  
ATOM   2325  CA  SER P 287      16.083  41.969  55.394  0.00  0.00      PROA  
ATOM   2326  CB  SER P 287      15.837  42.559  53.952  0.00  0.00      PROA  
ATOM   2327  OG  SER P 287      16.036  43.967  53.823  0.00  0.00      PROA  
ATOM   2328  C   SER P 287      15.919  40.423  55.464  0.00  0.00      PROA  
ATOM   2329  O   SER P 287      14.814  40.105  55.816  0.00  0.00      PROA  
ATOM   2330  N   ASN P 288      16.862  39.528  55.047  0.00  0.00      PROA  
ATOM   2331  CA  ASN P 288      16.662  38.077  55.148  0.00  0.00      PROA  
ATOM   2332  CB  ASN P 288      17.559  37.211  54.283  0.00  0.00      PROA  
ATOM   2333  CG  ASN P 288      17.019  37.424  52.839  0.00  0.00      PROA  
ATOM   2334  OD1 ASN P 288      15.986  36.808  52.562  0.00  0.00      PROA  
ATOM   2335  ND2 ASN P 288      17.725  38.123  51.941  0.00  0.00      PROA  
ATOM   2336  C   ASN P 288      16.684  37.566  56.569  0.00  0.00      PROA  
ATOM   2337  O   ASN P 288      15.819  36.680  56.861  0.00  0.00      PROA  
ATOM   2338  N   ILE P 289      17.585  38.087  57.452  0.00  0.00      PROA  
ATOM   2339  CA  ILE P 289      17.516  37.750  58.846  0.00  0.00      PROA  
ATOM   2340  CB  ILE P 289      18.654  38.311  59.611  0.00  0.00      PROA  
ATOM   2341  CG2 ILE P 289      18.451  38.041  61.125  0.00  0.00      PROA  
ATOM   2342  CG1 ILE P 289      20.040  37.802  59.128  0.00  0.00      PROA  
ATOM   2343  CD  ILE P 289      21.225  38.591  59.743  0.00  0.00      PROA  
ATOM   2344  C   ILE P 289      16.142  38.208  59.471  0.00  0.00      PROA  
ATOM   2345  O   ILE P 289      15.495  37.462  60.223  0.00  0.00      PROA  
ATOM   2346  N   LEU P 290      15.741  39.435  59.169  0.00  0.00      PROA  
ATOM   2347  CA  LEU P 290      14.435  39.813  59.561  0.00  0.00      PROA  
ATOM   2348  CB  LEU P 290      14.247  41.319  59.165  0.00  0.00      PROA  
ATOM   2349  CG  LEU P 290      13.154  42.088  59.941  0.00  0.00      PROA  
ATOM   2350  CD1 LEU P 290      13.578  42.208  61.399  0.00  0.00      PROA  
ATOM   2351  CD2 LEU P 290      12.980  43.515  59.371  0.00  0.00      PROA  
ATOM   2352  C   LEU P 290      13.303  39.000  58.960  0.00  0.00      PROA  
ATOM   2353  O   LEU P 290      12.314  38.811  59.582  0.00  0.00      PROA  
ATOM   2354  N   SER P 291      13.458  38.570  57.648  0.00  0.00      PROA  
ATOM   2355  CA  SER P 291      12.451  37.728  57.017  0.00  0.00      PROA  
ATOM   2356  CB  SER P 291      12.648  37.346  55.524  0.00  0.00      PROA  
ATOM   2357  OG  SER P 291      12.560  38.565  54.738  0.00  0.00      PROA  
ATOM   2358  C   SER P 291      12.224  36.459  57.781  0.00  0.00      PROA  
ATOM   2359  O   SER P 291      11.099  36.072  58.072  0.00  0.00      PROA  
ATOM   2360  N   ALA P 292      13.312  35.789  58.223  0.00  0.00      PROA  
ATOM   2361  CA  ALA P 292      13.251  34.705  59.190  0.00  0.00      PROA  
ATOM   2362  CB  ALA P 292      14.668  34.096  59.366  0.00  0.00      PROA  
ATOM   2363  C   ALA P 292      12.610  35.060  60.514  0.00  0.00      PROA  
ATOM   2364  O   ALA P 292      11.864  34.266  61.090  0.00  0.00      PROA  
ATOM   2365  N   ALA P 293      12.994  36.188  61.158  0.00  0.00      PROA  
ATOM   2366  CA  ALA P 293      12.540  36.714  62.417  0.00  0.00      PROA  
ATOM   2367  CB  ALA P 293      13.201  38.124  62.680  0.00  0.00      PROA  
ATOM   2368  C   ALA P 293      10.977  36.866  62.492  0.00  0.00      PROA  
ATOM   2369  O   ALA P 293      10.235  36.322  63.315  0.00  0.00      PROA  
ATOM   2370  N   ASN P 294      10.384  37.551  61.447  0.00  0.00      PROA  
ATOM   2371  CA  ASN P 294       8.979  37.563  61.206  0.00  0.00      PROA  
ATOM   2372  CB  ASN P 294       8.742  38.501  60.044  0.00  0.00      PROA  
ATOM   2373  CG  ASN P 294       9.294  39.928  60.236  0.00  0.00      PROA  
ATOM   2374  OD1 ASN P 294       9.652  40.478  61.302  0.00  0.00      PROA  
ATOM   2375  ND2 ASN P 294       9.276  40.643  59.088  0.00  0.00      PROA  
ATOM   2376  C   ASN P 294       8.327  36.205  60.915  0.00  0.00      PROA  
ATOM   2377  O   ASN P 294       7.353  35.843  61.490  0.00  0.00      PROA  
ATOM   2378  N   ALA P 295       8.980  35.370  60.087  0.00  0.00      PROA  
ATOM   2379  CA  ALA P 295       8.548  33.968  59.867  0.00  0.00      PROA  
ATOM   2380  CB  ALA P 295       9.332  33.224  58.732  0.00  0.00      PROA  
ATOM   2381  C   ALA P 295       8.490  33.004  61.111  0.00  0.00      PROA  
ATOM   2382  O   ALA P 295       7.692  32.051  61.214  0.00  0.00      PROA  
ATOM   2383  N   LEU P 296       9.512  33.138  61.999  0.00  0.00      PROA  
ATOM   2384  CA  LEU P 296       9.521  32.359  63.225  0.00  0.00      PROA  
ATOM   2385  CB  LEU P 296      10.926  32.143  63.910  0.00  0.00      PROA  
ATOM   2386  CG  LEU P 296      11.899  31.228  63.168  0.00  0.00      PROA  
ATOM   2387  CD1 LEU P 296      13.262  31.248  63.856  0.00  0.00      PROA  
ATOM   2388  CD2 LEU P 296      11.361  29.793  63.000  0.00  0.00      PROA  
ATOM   2389  C   LEU P 296       8.473  32.780  64.218  0.00  0.00      PROA  
ATOM   2390  O   LEU P 296       7.936  31.878  64.839  0.00  0.00      PROA  
ATOM   2391  N   ILE P 297       8.265  34.083  64.434  0.00  0.00      PROA  
ATOM   2392  CA  ILE P 297       7.357  34.672  65.346  0.00  0.00      PROA  
ATOM   2393  CB  ILE P 297       7.704  36.027  65.801  0.00  0.00      PROA  
ATOM   2394  CG2 ILE P 297       7.318  37.200  64.897  0.00  0.00      PROA  
ATOM   2395  CG1 ILE P 297       7.304  36.421  67.248  0.00  0.00      PROA  
ATOM   2396  CD  ILE P 297       7.446  35.217  68.191  0.00  0.00      PROA  
ATOM   2397  C   ILE P 297       5.882  34.459  65.025  0.00  0.00      PROA  
ATOM   2398  O   ILE P 297       5.072  34.143  65.868  0.00  0.00      PROA  
ATOM   2399  N   GLU P 298       5.633  34.486  63.669  0.00  0.00      PROA  
ATOM   2400  CA  GLU P 298       4.309  34.100  63.129  0.00  0.00      PROA  
ATOM   2401  CB  GLU P 298       4.073  34.731  61.722  0.00  0.00      PROA  
ATOM   2402  CG  GLU P 298       2.747  34.388  60.976  0.00  0.00      PROA  
ATOM   2403  CD  GLU P 298       1.424  34.774  61.620  0.00  0.00      PROA  
ATOM   2404  OE1 GLU P 298       1.190  34.203  62.707  0.00  0.00      PROA  
ATOM   2405  OE2 GLU P 298       0.666  35.579  61.043  0.00  0.00      PROA  
ATOM   2406  C   GLU P 298       4.129  32.647  63.295  0.00  0.00      PROA  
ATOM   2407  O   GLU P 298       5.049  31.819  63.131  0.00  0.00      PROA  
ATOM   2408  N   ASN P 299       2.852  32.245  63.538  0.00  0.00      PROA  
ATOM   2409  CA  ASN P 299       2.438  30.825  63.827  0.00  0.00      PROA  
ATOM   2410  CB  ASN P 299       2.902  29.789  62.823  0.00  0.00      PROA  
ATOM   2411  CG  ASN P 299       2.053  29.807  61.560  0.00  0.00      PROA  
ATOM   2412  OD1 ASN P 299       0.918  29.255  61.431  0.00  0.00      PROA  
ATOM   2413  ND2 ASN P 299       2.618  30.473  60.459  0.00  0.00      PROA  
ATOM   2414  C   ASN P 299       2.862  30.477  65.202  0.00  0.00      PROA  
ATOM   2415  O   ASN P 299       3.091  29.294  65.522  0.00  0.00      PROA  
ATOM   2416  N   ASN P 300       2.810  31.466  66.105  0.00  0.00      PROA  
ATOM   2417  CA  ASN P 300       2.695  31.251  67.494  0.00  0.00      PROA  
ATOM   2418  CB  ASN P 300       3.835  32.042  68.191  0.00  0.00      PROA  
ATOM   2419  CG  ASN P 300       4.318  31.485  69.493  0.00  0.00      PROA  
ATOM   2420  OD1 ASN P 300       4.046  30.302  69.776  0.00  0.00      PROA  
ATOM   2421  ND2 ASN P 300       4.958  32.373  70.278  0.00  0.00      PROA  
ATOM   2422  C   ASN P 300       1.477  31.931  68.019  0.00  0.00      PROA  
ATOM   2423  O   ASN P 300       1.036  32.992  67.560  0.00  0.00      PROA  
ATOM   2424  N   ASN P 301       0.799  31.281  68.973  0.00  0.00      PROA  
ATOM   2425  CA  ASN P 301      -0.498  31.782  69.418  0.00  0.00      PROA  
ATOM   2426  CB  ASN P 301      -1.674  30.785  69.740  0.00  0.00      PROA  
ATOM   2427  CG  ASN P 301      -1.973  29.886  68.571  0.00  0.00      PROA  
ATOM   2428  OD1 ASN P 301      -1.681  30.334  67.482  0.00  0.00      PROA  
ATOM   2429  ND2 ASN P 301      -2.528  28.659  68.802  0.00  0.00      PROA  
ATOM   2430  C   ASN P 301      -0.507  32.786  70.503  0.00  0.00      PROA  
ATOM   2431  O   ASN P 301       0.371  32.753  71.368  0.00  0.00      PROA  
ATOM   2432  N   GLY P 302      -1.513  33.702  70.682  0.00  0.00      PROA  
ATOM   2433  CA  GLY P 302      -1.486  34.695  71.752  0.00  0.00      PROA  
ATOM   2434  C   GLY P 302      -0.626  35.855  71.524  0.00  0.00      PROA  
ATOM   2435  O   GLY P 302       0.052  36.228  72.494  0.00  0.00      PROA  
ATOM   2436  N   ARG P 303      -0.662  36.472  70.331  0.00  0.00      PROA  
ATOM   2437  CA  ARG P 303       0.201  37.624  69.969  0.00  0.00      PROA  
ATOM   2438  CB  ARG P 303       1.509  37.216  69.225  0.00  0.00      PROA  
ATOM   2439  CG  ARG P 303       1.391  36.386  67.959  0.00  0.00      PROA  
ATOM   2440  CD  ARG P 303       2.729  35.849  67.319  0.00  0.00      PROA  
ATOM   2441  NE  ARG P 303       3.598  37.010  67.061  0.00  0.00      PROA  
ATOM   2442  CZ  ARG P 303       3.808  37.648  65.922  0.00  0.00      PROA  
ATOM   2443  NH1 ARG P 303       3.361  37.178  64.751  0.00  0.00      PROA  
ATOM   2444  NH2 ARG P 303       4.652  38.677  65.878  0.00  0.00      PROA  
ATOM   2445  C   ARG P 303      -0.687  38.481  69.078  0.00  0.00      PROA  
ATOM   2446  O   ARG P 303      -1.599  37.944  68.482  0.00  0.00      PROA  
ATOM   2447  N   LEU P 304      -0.370  39.787  68.979  0.00  0.00      PROA  
ATOM   2448  CA  LEU P 304      -1.014  40.745  68.125  0.00  0.00      PROA  
ATOM   2449  CB  LEU P 304      -0.485  42.161  68.445  0.00  0.00      PROA  
ATOM   2450  CG  LEU P 304      -1.216  43.369  67.911  0.00  0.00      PROA  
ATOM   2451  CD1 LEU P 304      -2.641  43.462  68.442  0.00  0.00      PROA  
ATOM   2452  CD2 LEU P 304      -0.492  44.661  68.228  0.00  0.00      PROA  
ATOM   2453  C   LEU P 304      -0.909  40.315  66.691  0.00  0.00      PROA  
ATOM   2454  O   LEU P 304      -1.830  40.604  65.905  0.00  0.00      PROA  
ATOM   2455  N   GLY P 305       0.225  39.714  66.246  0.00  0.00      PROA  
ATOM   2456  CA  GLY P 305       0.432  39.272  64.846  0.00  0.00      PROA  
ATOM   2457  C   GLY P 305       1.103  40.264  64.019  0.00  0.00      PROA  
ATOM   2458  O   GLY P 305       1.056  40.148  62.810  0.00  0.00      PROA  
ATOM   2459  N   LYS P 306       1.870  41.203  64.647  0.00  0.00      PROA  
ATOM   2460  CA  LYS P 306       2.672  42.118  63.911  0.00  0.00      PROA  
ATOM   2461  CB  LYS P 306       3.034  43.495  64.577  0.00  0.00      PROA  
ATOM   2462  CG  LYS P 306       3.533  43.411  66.033  0.00  0.00      PROA  
ATOM   2463  CD  LYS P 306       4.847  42.783  66.265  0.00  0.00      PROA  
ATOM   2464  CE  LYS P 306       5.245  42.911  67.792  0.00  0.00      PROA  
ATOM   2465  NZ  LYS P 306       6.457  42.096  68.134  0.00  0.00      PROA  
ATOM   2466  C   LYS P 306       3.918  41.473  63.371  0.00  0.00      PROA  
ATOM   2467  O   LYS P 306       4.459  40.417  63.803  0.00  0.00      PROA  
ATOM   2468  N   LYS P 307       4.413  42.131  62.241  0.00  0.00      PROA  
ATOM   2469  CA  LYS P 307       5.621  41.894  61.560  0.00  0.00      PROA  
ATOM   2470  CB  LYS P 307       5.300  41.836  60.049  0.00  0.00      PROA  
ATOM   2471  CG  LYS P 307       3.885  41.332  59.669  0.00  0.00      PROA  
ATOM   2472  CD  LYS P 307       3.834  41.048  58.096  0.00  0.00      PROA  
ATOM   2473  CE  LYS P 307       2.483  40.446  57.717  0.00  0.00      PROA  
ATOM   2474  NZ  LYS P 307       1.433  41.471  58.086  0.00  0.00      PROA  
ATOM   2475  C   LYS P 307       6.631  43.021  61.685  0.00  0.00      PROA  
ATOM   2476  O   LYS P 307       6.169  44.156  61.974  0.00  0.00      PROA  
ATOM   2477  N   LEU P 308       7.935  42.782  61.426  0.00  0.00      PROA  
ATOM   2478  CA  LEU P 308       8.911  43.904  61.469  0.00  0.00      PROA  
ATOM   2479  CB  LEU P 308      10.154  43.587  62.269  0.00  0.00      PROA  
ATOM   2480  CG  LEU P 308       9.856  43.369  63.760  0.00  0.00      PROA  
ATOM   2481  CD1 LEU P 308      11.090  42.723  64.409  0.00  0.00      PROA  
ATOM   2482  CD2 LEU P 308       9.423  44.549  64.597  0.00  0.00      PROA  
ATOM   2483  C   LEU P 308       9.452  44.312  60.084  0.00  0.00      PROA  
ATOM   2484  O   LEU P 308       9.545  43.541  59.152  0.00  0.00      PROA  
ATOM   2485  N   TRP P 309       9.807  45.593  59.909  0.00  0.00      PROA  
ATOM   2486  CA  TRP P 309      10.164  46.270  58.689  0.00  0.00      PROA  
ATOM   2487  CB  TRP P 309       9.086  47.269  58.150  0.00  0.00      PROA  
ATOM   2488  CG  TRP P 309       7.768  46.711  58.364  0.00  0.00      PROA  
ATOM   2489  CD1 TRP P 309       6.844  46.946  59.296  0.00  0.00      PROA  
ATOM   2490  NE1 TRP P 309       5.686  46.220  59.029  0.00  0.00      PROA  
ATOM   2491  CE2 TRP P 309       5.839  45.568  57.817  0.00  0.00      PROA  
ATOM   2492  CD2 TRP P 309       7.125  45.863  57.337  0.00  0.00      PROA  
ATOM   2493  CE3 TRP P 309       7.506  45.468  56.057  0.00  0.00      PROA  
ATOM   2494  CZ3 TRP P 309       6.632  44.649  55.314  0.00  0.00      PROA  
ATOM   2495  CZ2 TRP P 309       4.997  44.807  57.068  0.00  0.00      PROA  
ATOM   2496  CH2 TRP P 309       5.393  44.386  55.776  0.00  0.00      PROA  
ATOM   2497  C   TRP P 309      11.416  46.984  58.760  0.00  0.00      PROA  
ATOM   2498  O   TRP P 309      11.815  47.411  59.824  0.00  0.00      PROA  
ATOM   2499  N   THR P 310      12.117  47.060  57.603  0.00  0.00      PROA  
ATOM   2500  CA  THR P 310      13.388  47.695  57.522  0.00  0.00      PROA  
ATOM   2501  CB  THR P 310      14.585  46.808  57.810  0.00  0.00      PROA  
ATOM   2502  OG1 THR P 310      15.661  47.699  58.201  0.00  0.00      PROA  
ATOM   2503  CG2 THR P 310      14.946  45.761  56.714  0.00  0.00      PROA  
ATOM   2504  C   THR P 310      13.621  48.287  56.195  0.00  0.00      PROA  
ATOM   2505  O   THR P 310      13.168  47.718  55.136  0.00  0.00      PROA  
ATOM   2506  N   ASP P 311      14.339  49.454  56.155  0.00  0.00      PROA  
ATOM   2507  CA  ASP P 311      14.961  50.016  54.956  0.00  0.00      PROA  
ATOM   2508  CB  ASP P 311      14.958  51.490  55.110  0.00  0.00      PROA  
ATOM   2509  CG  ASP P 311      13.684  52.173  54.690  0.00  0.00      PROA  
ATOM   2510  OD1 ASP P 311      13.726  53.422  54.554  0.00  0.00      PROA  
ATOM   2511  OD2 ASP P 311      12.682  51.515  54.340  0.00  0.00      PROA  
ATOM   2512  C   ASP P 311      16.448  49.521  54.887  0.00  0.00      PROA  
ATOM   2513  O   ASP P 311      17.233  50.068  54.172  0.00  0.00      PROA  
ATOM   2514  N   GLY P 312      16.856  48.586  55.724  0.00  0.00      PROA  
ATOM   2515  CA  GLY P 312      18.185  48.098  55.749  0.00  0.00      PROA  
ATOM   2516  C   GLY P 312      18.565  47.252  54.549  0.00  0.00      PROA  
ATOM   2517  O   GLY P 312      17.785  47.066  53.566  0.00  0.00      PROA  
ATOM   2518  N   ALA P 313      19.781  46.685  54.533  0.00  0.00      PROA  
ATOM   2519  CA  ALA P 313      20.296  45.858  53.455  0.00  0.00      PROA  
ATOM   2520  CB  ALA P 313      21.774  45.676  53.747  0.00  0.00      PROA  
ATOM   2521  C   ALA P 313      19.613  44.537  53.275  0.00  0.00      PROA  
ATOM   2522  O   ALA P 313      18.969  43.961  54.127  0.00  0.00      PROA  
ATOM   2523  N   ASP P 314      19.783  43.985  52.019  0.00  0.00      PROA  
ATOM   2524  CA  ASP P 314      19.062  42.799  51.623  0.00  0.00      PROA  
ATOM   2525  CB  ASP P 314      19.500  42.362  50.253  0.00  0.00      PROA  
ATOM   2526  CG  ASP P 314      19.054  43.244  49.100  0.00  0.00      PROA  
ATOM   2527  OD1 ASP P 314      18.150  44.106  49.182  0.00  0.00      PROA  
ATOM   2528  OD2 ASP P 314      19.621  43.111  48.005  0.00  0.00      PROA  
ATOM   2529  C   ASP P 314      19.456  41.541  52.393  0.00  0.00      PROA  
ATOM   2530  O   ASP P 314      18.571  40.712  52.686  0.00  0.00      PROA  
ATOM   2531  N   GLY P 315      20.753  41.432  52.714  0.00  0.00      PROA  
ATOM   2532  CA  GLY P 315      21.576  40.317  53.290  0.00  0.00      PROA  
ATOM   2533  C   GLY P 315      21.516  39.084  52.440  0.00  0.00      PROA  
ATOM   2534  O   GLY P 315      20.582  38.805  51.742  0.00  0.00      PROA  
ATOM   2535  N   GLU P 316      22.539  38.213  52.630  0.00  0.00      PROA  
ATOM   2536  CA  GLU P 316      22.316  36.811  52.127  0.00  0.00      PROA  
ATOM   2537  CB  GLU P 316      23.683  36.077  52.071  0.00  0.00      PROA  
ATOM   2538  CG  GLU P 316      24.511  36.060  53.439  0.00  0.00      PROA  
ATOM   2539  CD  GLU P 316      25.752  35.286  53.346  0.00  0.00      PROA  
ATOM   2540  OE1 GLU P 316      25.815  34.068  53.603  0.00  0.00      PROA  
ATOM   2541  OE2 GLU P 316      26.769  35.898  52.896  0.00  0.00      PROA  
ATOM   2542  C   GLU P 316      21.202  36.033  52.987  0.00  0.00      PROA  
ATOM   2543  O   GLU P 316      20.980  36.418  54.176  0.00  0.00      PROA  
ATOM   2544  N   PRO P 317      20.488  35.079  52.428  0.00  0.00      PROA  
ATOM   2545  CD  PRO P 317      20.367  34.995  51.041  0.00  0.00      PROA  
ATOM   2546  CA  PRO P 317      19.834  33.991  53.129  0.00  0.00      PROA  
ATOM   2547  CB  PRO P 317      19.794  32.918  52.068  0.00  0.00      PROA  
ATOM   2548  CG  PRO P 317      19.452  33.771  50.819  0.00  0.00      PROA  
ATOM   2549  C   PRO P 317      20.581  33.391  54.278  0.00  0.00      PROA  
ATOM   2550  O   PRO P 317      21.871  33.410  54.264  0.00  0.00      PROA  
ATOM   2551  N   ILE P 318      19.845  32.862  55.270  0.00  0.00      PROA  
ATOM   2552  CA  ILE P 318      20.402  32.190  56.438  0.00  0.00      PROA  
ATOM   2553  CB  ILE P 318      19.332  31.761  57.434  0.00  0.00      PROA  
ATOM   2554  CG2 ILE P 318      20.018  31.437  58.799  0.00  0.00      PROA  
ATOM   2555  CG1 ILE P 318      18.255  32.824  57.678  0.00  0.00      PROA  
ATOM   2556  CD  ILE P 318      18.747  34.216  58.010  0.00  0.00      PROA  
ATOM   2557  C   ILE P 318      21.245  31.016  56.154  0.00  0.00      PROA  
ATOM   2558  O   ILE P 318      20.926  30.239  55.342  0.00  0.00      PROA  
ATOM   2559  N   SER P 319      22.454  30.822  56.839  0.00  0.00      PROA  
ATOM   2560  CA  SER P 319      23.291  29.748  56.408  0.00  0.00      PROA  
ATOM   2561  CB  SER P 319      24.740  29.992  56.543  0.00  0.00      PROA  
ATOM   2562  OG  SER P 319      25.522  28.855  56.064  0.00  0.00      PROA  
ATOM   2563  C   SER P 319      22.829  28.503  57.266  0.00  0.00      PROA  
ATOM   2564  O   SER P 319      22.478  28.702  58.424  0.00  0.00      PROA  
ATOM   2565  N   LEU P 320      22.743  27.294  56.692  0.00  0.00      PROA  
ATOM   2566  CA  LEU P 320      22.452  26.032  57.427  0.00  0.00      PROA  
ATOM   2567  CB  LEU P 320      20.980  25.650  56.987  0.00  0.00      PROA  
ATOM   2568  CG  LEU P 320      20.496  24.357  57.613  0.00  0.00      PROA  
ATOM   2569  CD1 LEU P 320      20.557  24.416  59.152  0.00  0.00      PROA  
ATOM   2570  CD2 LEU P 320      19.125  23.997  57.109  0.00  0.00      PROA  
ATOM   2571  C   LEU P 320      23.442  24.916  57.115  0.00  0.00      PROA  
ATOM   2572  O   LEU P 320      23.594  24.210  56.094  0.00  0.00      PROA  
ATOM   2573  N   TYR P 321      24.211  24.581  58.148  0.00  0.00      PROA  
ATOM   2574  CA  TYR P 321      25.081  23.460  58.146  0.00  0.00      PROA  
ATOM   2575  CB  TYR P 321      26.508  23.795  58.740  0.00  0.00      PROA  
ATOM   2576  CG  TYR P 321      27.403  22.579  58.556  0.00  0.00      PROA  
ATOM   2577  CD1 TYR P 321      27.995  22.242  57.326  0.00  0.00      PROA  
ATOM   2578  CE1 TYR P 321      28.901  21.194  57.165  0.00  0.00      PROA  
ATOM   2579  CZ  TYR P 321      29.374  20.552  58.252  0.00  0.00      PROA  
ATOM   2580  OH  TYR P 321      30.438  19.642  58.011  0.00  0.00      PROA  
ATOM   2581  CD2 TYR P 321      27.895  21.832  59.696  0.00  0.00      PROA  
ATOM   2582  CE2 TYR P 321      28.941  20.873  59.576  0.00  0.00      PROA  
ATOM   2583  C   TYR P 321      24.338  22.350  58.922  0.00  0.00      PROA  
ATOM   2584  O   TYR P 321      23.725  22.561  59.959  0.00  0.00      PROA  
ATOM   2585  N   CYS P 322      24.517  21.082  58.530  0.00  0.00      PROA  
ATOM   2586  CA  CYS P 322      24.200  19.908  59.305  0.00  0.00      PROA  
ATOM   2587  CB  CYS P 322      23.033  19.054  58.598  0.00  0.00      PROA  
ATOM   2588  SG  CYS P 322      22.357  17.704  59.648  0.00  0.00      PROA  
ATOM   2589  C   CYS P 322      25.485  19.108  59.511  0.00  0.00      PROA  
ATOM   2590  O   CYS P 322      26.052  18.524  58.583  0.00  0.00      PROA  
ATOM   2591  N   ALA P 323      25.925  18.939  60.739  0.00  0.00      PROA  
ATOM   2592  CA  ALA P 323      26.994  18.085  61.060  0.00  0.00      PROA  
ATOM   2593  CB  ALA P 323      27.545  18.597  62.424  0.00  0.00      PROA  
ATOM   2594  C   ALA P 323      26.680  16.609  61.386  0.00  0.00      PROA  
ATOM   2595  O   ALA P 323      25.550  16.223  61.730  0.00  0.00      PROA  
ATOM   2596  N   PHE P 324      27.634  15.723  61.222  0.00  0.00      PROA  
ATOM   2597  CA  PHE P 324      27.735  14.381  61.622  0.00  0.00      PROA  
ATOM   2598  CB  PHE P 324      29.055  13.790  61.075  0.00  0.00      PROA  
ATOM   2599  CG  PHE P 324      29.310  12.322  61.497  0.00  0.00      PROA  
ATOM   2600  CD1 PHE P 324      28.333  11.389  61.217  0.00  0.00      PROA  
ATOM   2601  CE1 PHE P 324      28.570  10.105  61.703  0.00  0.00      PROA  
ATOM   2602  CZ  PHE P 324      29.698   9.774  62.426  0.00  0.00      PROA  
ATOM   2603  CD2 PHE P 324      30.463  12.026  62.149  0.00  0.00      PROA  
ATOM   2604  CE2 PHE P 324      30.711  10.705  62.601  0.00  0.00      PROA  
ATOM   2605  C   PHE P 324      27.603  14.302  63.131  0.00  0.00      PROA  
ATOM   2606  O   PHE P 324      26.875  13.482  63.660  0.00  0.00      PROA  
ATOM   2607  N   ASN P 325      28.352  15.137  63.876  0.00  0.00      PROA  
ATOM   2608  CA  ASN P 325      28.436  15.111  65.327  0.00  0.00      PROA  
ATOM   2609  CB  ASN P 325      29.249  13.871  65.774  0.00  0.00      PROA  
ATOM   2610  CG  ASN P 325      30.717  13.984  65.299  0.00  0.00      PROA  
ATOM   2611  OD1 ASN P 325      31.184  15.044  64.750  0.00  0.00      PROA  
ATOM   2612  ND2 ASN P 325      31.435  12.871  65.359  0.00  0.00      PROA  
ATOM   2613  C   ASN P 325      28.966  16.505  65.801  0.00  0.00      PROA  
ATOM   2614  O   ASN P 325      29.230  17.325  64.926  0.00  0.00      PROA  
ATOM   2615  N   GLU P 326      29.208  16.666  67.125  0.00  0.00      PROA  
ATOM   2616  CA  GLU P 326      29.835  17.731  67.887  0.00  0.00      PROA  
ATOM   2617  CB  GLU P 326      29.957  17.415  69.406  0.00  0.00      PROA  
ATOM   2618  CG  GLU P 326      28.748  16.767  70.011  0.00  0.00      PROA  
ATOM   2619  CD  GLU P 326      29.002  16.424  71.473  0.00  0.00      PROA  
ATOM   2620  OE1 GLU P 326      28.968  15.239  71.753  0.00  0.00      PROA  
ATOM   2621  OE2 GLU P 326      29.062  17.271  72.406  0.00  0.00      PROA  
ATOM   2622  C   GLU P 326      31.117  18.202  67.240  0.00  0.00      PROA  
ATOM   2623  O   GLU P 326      31.310  19.399  67.005  0.00  0.00      PROA  
ATOM   2624  N   LEU P 327      32.004  17.259  66.905  0.00  0.00      PROA  
ATOM   2625  CA  LEU P 327      33.307  17.508  66.315  0.00  0.00      PROA  
ATOM   2626  CB  LEU P 327      34.117  16.218  66.280  0.00  0.00      PROA  
ATOM   2627  CG  LEU P 327      35.582  16.568  65.724  0.00  0.00      PROA  
ATOM   2628  CD1 LEU P 327      36.324  17.616  66.539  0.00  0.00      PROA  
ATOM   2629  CD2 LEU P 327      36.435  15.320  65.444  0.00  0.00      PROA  
ATOM   2630  C   LEU P 327      33.119  18.059  64.917  0.00  0.00      PROA  
ATOM   2631  O   LEU P 327      33.787  19.054  64.499  0.00  0.00      PROA  
ATOM   2632  N   ASP P 328      32.170  17.518  64.082  0.00  0.00      PROA  
ATOM   2633  CA  ASP P 328      31.888  18.086  62.767  0.00  0.00      PROA  
ATOM   2634  CB  ASP P 328      31.207  16.987  61.879  0.00  0.00      PROA  
ATOM   2635  CG  ASP P 328      30.896  17.348  60.456  0.00  0.00      PROA  
ATOM   2636  OD1 ASP P 328      31.450  18.404  59.964  0.00  0.00      PROA  
ATOM   2637  OD2 ASP P 328      30.069  16.626  59.845  0.00  0.00      PROA  
ATOM   2638  C   ASP P 328      31.169  19.484  62.771  0.00  0.00      PROA  
ATOM   2639  O   ASP P 328      31.488  20.358  61.963  0.00  0.00      PROA  
ATOM   2640  N   GLU P 329      30.257  19.668  63.835  0.00  0.00      PROA  
ATOM   2641  CA  GLU P 329      29.764  20.944  64.240  0.00  0.00      PROA  
ATOM   2642  CB  GLU P 329      28.749  20.755  65.405  0.00  0.00      PROA  
ATOM   2643  CG  GLU P 329      28.159  22.135  65.861  0.00  0.00      PROA  
ATOM   2644  CD  GLU P 329      26.953  22.036  66.861  0.00  0.00      PROA  
ATOM   2645  OE1 GLU P 329      27.186  21.856  68.075  0.00  0.00      PROA  
ATOM   2646  OE2 GLU P 329      25.791  22.040  66.367  0.00  0.00      PROA  
ATOM   2647  C   GLU P 329      30.813  22.036  64.543  0.00  0.00      PROA  
ATOM   2648  O   GLU P 329      30.909  23.094  63.985  0.00  0.00      PROA  
ATOM   2649  N   ALA P 330      31.609  21.739  65.564  0.00  0.00      PROA  
ATOM   2650  CA  ALA P 330      32.616  22.646  66.024  0.00  0.00      PROA  
ATOM   2651  CB  ALA P 330      33.241  22.017  67.245  0.00  0.00      PROA  
ATOM   2652  C   ALA P 330      33.677  22.929  64.928  0.00  0.00      PROA  
ATOM   2653  O   ALA P 330      34.039  24.110  64.701  0.00  0.00      PROA  
ATOM   2654  N   ARG P 331      34.154  21.883  64.194  0.00  0.00      PROA  
ATOM   2655  CA  ARG P 331      35.099  22.117  63.120  0.00  0.00      PROA  
ATOM   2656  CB  ARG P 331      35.336  20.753  62.351  0.00  0.00      PROA  
ATOM   2657  CG  ARG P 331      36.563  19.946  63.007  0.00  0.00      PROA  
ATOM   2658  CD  ARG P 331      36.803  18.591  62.425  0.00  0.00      PROA  
ATOM   2659  NE  ARG P 331      37.949  17.970  63.170  0.00  0.00      PROA  
ATOM   2660  CZ  ARG P 331      38.548  16.803  62.837  0.00  0.00      PROA  
ATOM   2661  NH1 ARG P 331      38.110  15.987  61.911  0.00  0.00      PROA  
ATOM   2662  NH2 ARG P 331      39.544  16.409  63.573  0.00  0.00      PROA  
ATOM   2663  C   ARG P 331      34.680  23.155  62.028  0.00  0.00      PROA  
ATOM   2664  O   ARG P 331      35.472  23.962  61.531  0.00  0.00      PROA  
ATOM   2665  N   PHE P 332      33.392  23.037  61.631  0.00  0.00      PROA  
ATOM   2666  CA  PHE P 332      32.679  23.976  60.820  0.00  0.00      PROA  
ATOM   2667  CB  PHE P 332      31.261  23.379  60.552  0.00  0.00      PROA  
ATOM   2668  CG  PHE P 332      30.525  24.309  59.551  0.00  0.00      PROA  
ATOM   2669  CD1 PHE P 332      30.911  24.560  58.238  0.00  0.00      PROA  
ATOM   2670  CE1 PHE P 332      30.305  25.647  57.552  0.00  0.00      PROA  
ATOM   2671  CZ  PHE P 332      29.342  26.506  58.129  0.00  0.00      PROA  
ATOM   2672  CD2 PHE P 332      29.552  25.136  60.130  0.00  0.00      PROA  
ATOM   2673  CE2 PHE P 332      28.943  26.156  59.393  0.00  0.00      PROA  
ATOM   2674  C   PHE P 332      32.525  25.395  61.404  0.00  0.00      PROA  
ATOM   2675  O   PHE P 332      32.851  26.353  60.716  0.00  0.00      PROA  
ATOM   2676  N   VAL P 333      32.146  25.504  62.690  0.00  0.00      PROA  
ATOM   2677  CA  VAL P 333      31.851  26.734  63.384  0.00  0.00      PROA  
ATOM   2678  CB  VAL P 333      31.120  26.505  64.716  0.00  0.00      PROA  
ATOM   2679  CG1 VAL P 333      31.228  27.724  65.651  0.00  0.00      PROA  
ATOM   2680  CG2 VAL P 333      29.688  26.019  64.519  0.00  0.00      PROA  
ATOM   2681  C   VAL P 333      33.152  27.502  63.454  0.00  0.00      PROA  
ATOM   2682  O   VAL P 333      33.225  28.665  63.030  0.00  0.00      PROA  
ATOM   2683  N   VAL P 334      34.294  26.785  63.815  0.00  0.00      PROA  
ATOM   2684  CA  VAL P 334      35.620  27.422  63.762  0.00  0.00      PROA  
ATOM   2685  CB  VAL P 334      36.751  26.380  64.186  0.00  0.00      PROA  
ATOM   2686  CG1 VAL P 334      38.248  26.868  64.000  0.00  0.00      PROA  
ATOM   2687  CG2 VAL P 334      36.476  26.169  65.695  0.00  0.00      PROA  
ATOM   2688  C   VAL P 334      36.009  27.897  62.352  0.00  0.00      PROA  
ATOM   2689  O   VAL P 334      36.571  28.991  62.248  0.00  0.00      PROA  
ATOM   2690  N   ASN P 335      35.771  27.158  61.191  0.00  0.00      PROA  
ATOM   2691  CA  ASN P 335      36.293  27.497  59.906  0.00  0.00      PROA  
ATOM   2692  CB  ASN P 335      36.167  26.326  58.881  0.00  0.00      PROA  
ATOM   2693  CG  ASN P 335      36.363  26.539  57.418  0.00  0.00      PROA  
ATOM   2694  OD1 ASN P 335      35.468  26.386  56.618  0.00  0.00      PROA  
ATOM   2695  ND2 ASN P 335      37.595  26.967  57.021  0.00  0.00      PROA  
ATOM   2696  C   ASN P 335      35.630  28.888  59.405  0.00  0.00      PROA  
ATOM   2697  O   ASN P 335      36.218  29.669  58.679  0.00  0.00      PROA  
ATOM   2698  N   ARG P 336      34.319  29.149  59.738  0.00  0.00      PROA  
ATOM   2699  CA  ARG P 336      33.697  30.382  59.393  0.00  0.00      PROA  
ATOM   2700  CB  ARG P 336      32.169  30.253  59.533  0.00  0.00      PROA  
ATOM   2701  CG  ARG P 336      31.485  29.218  58.677  0.00  0.00      PROA  
ATOM   2702  CD  ARG P 336      31.835  29.139  57.189  0.00  0.00      PROA  
ATOM   2703  NE  ARG P 336      31.099  30.255  56.565  0.00  0.00      PROA  
ATOM   2704  CZ  ARG P 336      31.291  30.665  55.304  0.00  0.00      PROA  
ATOM   2705  NH1 ARG P 336      32.139  30.045  54.504  0.00  0.00      PROA  
ATOM   2706  NH2 ARG P 336      30.681  31.711  54.790  0.00  0.00      PROA  
ATOM   2707  C   ARG P 336      34.247  31.497  60.210  0.00  0.00      PROA  
ATOM   2708  O   ARG P 336      34.473  32.591  59.642  0.00  0.00      PROA  
ATOM   2709  N   ILE P 337      34.529  31.249  61.497  0.00  0.00      PROA  
ATOM   2710  CA  ILE P 337      35.304  32.142  62.366  0.00  0.00      PROA  
ATOM   2711  CB  ILE P 337      35.200  31.820  63.850  0.00  0.00      PROA  
ATOM   2712  CG2 ILE P 337      35.975  32.775  64.752  0.00  0.00      PROA  
ATOM   2713  CG1 ILE P 337      33.727  31.745  64.268  0.00  0.00      PROA  
ATOM   2714  CD  ILE P 337      33.448  31.492  65.744  0.00  0.00      PROA  
ATOM   2715  C   ILE P 337      36.667  32.481  61.846  0.00  0.00      PROA  
ATOM   2716  O   ILE P 337      37.054  33.637  61.728  0.00  0.00      PROA  
ATOM   2717  N   LYS P 338      37.505  31.518  61.444  0.00  0.00      PROA  
ATOM   2718  CA  LYS P 338      38.722  31.690  60.656  0.00  0.00      PROA  
ATOM   2719  CB  LYS P 338      39.315  30.305  60.433  0.00  0.00      PROA  
ATOM   2720  CG  LYS P 338      39.969  29.688  61.672  0.00  0.00      PROA  
ATOM   2721  CD  LYS P 338      41.428  30.144  61.996  0.00  0.00      PROA  
ATOM   2722  CE  LYS P 338      42.500  29.711  61.037  0.00  0.00      PROA  
ATOM   2723  NZ  LYS P 338      42.827  28.253  61.165  0.00  0.00      PROA  
ATOM   2724  C   LYS P 338      38.549  32.415  59.334  0.00  0.00      PROA  
ATOM   2725  O   LYS P 338      39.268  33.365  59.018  0.00  0.00      PROA  
ATOM   2726  N   THR P 339      37.539  32.009  58.481  0.00  0.00      PROA  
ATOM   2727  CA  THR P 339      37.201  32.761  57.267  0.00  0.00      PROA  
ATOM   2728  CB  THR P 339      35.985  32.105  56.574  0.00  0.00      PROA  
ATOM   2729  OG1 THR P 339      36.191  30.741  56.158  0.00  0.00      PROA  
ATOM   2730  CG2 THR P 339      35.870  32.771  55.227  0.00  0.00      PROA  
ATOM   2731  C   THR P 339      36.831  34.249  57.492  0.00  0.00      PROA  
ATOM   2732  O   THR P 339      37.173  35.152  56.701  0.00  0.00      PROA  
ATOM   2733  N   TRP P 340      36.140  34.548  58.609  0.00  0.00      PROA  
ATOM   2734  CA  TRP P 340      35.826  35.935  59.022  0.00  0.00      PROA  
ATOM   2735  CB  TRP P 340      34.996  35.962  60.291  0.00  0.00      PROA  
ATOM   2736  CG  TRP P 340      34.371  37.272  60.719  0.00  0.00      PROA  
ATOM   2737  CD1 TRP P 340      34.604  38.135  61.750  0.00  0.00      PROA  
ATOM   2738  NE1 TRP P 340      33.625  39.134  61.693  0.00  0.00      PROA  
ATOM   2739  CE2 TRP P 340      32.689  38.823  60.749  0.00  0.00      PROA  
ATOM   2740  CD2 TRP P 340      33.131  37.682  60.054  0.00  0.00      PROA  
ATOM   2741  CE3 TRP P 340      32.370  37.159  59.046  0.00  0.00      PROA  
ATOM   2742  CZ3 TRP P 340      31.278  37.926  58.592  0.00  0.00      PROA  
ATOM   2743  CZ2 TRP P 340      31.650  39.567  60.302  0.00  0.00      PROA  
ATOM   2744  CH2 TRP P 340      30.900  39.094  59.247  0.00  0.00      PROA  
ATOM   2745  C   TRP P 340      36.986  36.924  59.174  0.00  0.00      PROA  
ATOM   2746  O   TRP P 340      37.115  38.094  58.752  0.00  0.00      PROA  
ATOM   2747  N   GLN P 341      38.033  36.390  59.848  0.00  0.00      PROA  
ATOM   2748  CA  GLN P 341      39.389  37.009  60.082  0.00  0.00      PROA  
ATOM   2749  CB  GLN P 341      40.381  36.237  60.927  0.00  0.00      PROA  
ATOM   2750  CG  GLN P 341      39.881  35.548  62.229  0.00  0.00      PROA  
ATOM   2751  CD  GLN P 341      39.011  36.460  63.151  0.00  0.00      PROA  
ATOM   2752  OE1 GLN P 341      39.441  37.476  63.661  0.00  0.00      PROA  
ATOM   2753  NE2 GLN P 341      37.772  36.008  63.437  0.00  0.00      PROA  
ATOM   2754  C   GLN P 341      40.076  37.308  58.831  0.00  0.00      PROA  
ATOM   2755  O   GLN P 341      40.420  38.456  58.621  0.00  0.00      PROA  
ATOM   2756  N   ASP P 342      40.068  36.301  57.929  0.00  0.00      PROA  
ATOM   2757  CA  ASP P 342      40.635  36.357  56.616  0.00  0.00      PROA  
ATOM   2758  CB  ASP P 342      40.571  34.952  55.941  0.00  0.00      PROA  
ATOM   2759  CG  ASP P 342      41.458  34.912  54.725  0.00  0.00      PROA  
ATOM   2760  OD1 ASP P 342      42.444  35.737  54.638  0.00  0.00      PROA  
ATOM   2761  OD2 ASP P 342      41.378  33.922  53.998  0.00  0.00      PROA  
ATOM   2762  C   ASP P 342      40.050  37.406  55.771  0.00  0.00      PROA  
ATOM   2763  O   ASP P 342      40.801  38.091  55.094  0.00  0.00      PROA  
ATOM   2764  N   ASN P 343      38.756  37.605  55.898  0.00  0.00      PROA  
ATOM   2765  CA  ASN P 343      37.904  38.587  55.221  0.00  0.00      PROA  
ATOM   2766  CB  ASN P 343      36.445  38.269  55.694  0.00  0.00      PROA  
ATOM   2767  CG  ASN P 343      35.809  37.411  54.666  0.00  0.00      PROA  
ATOM   2768  OD1 ASN P 343      36.537  36.809  53.869  0.00  0.00      PROA  
ATOM   2769  ND2 ASN P 343      34.463  37.371  54.536  0.00  0.00      PROA  
ATOM   2770  C   ASN P 343      38.160  40.051  55.772  0.00  0.00      PROA  
ATOM   2771  O   ASN P 343      37.978  41.124  55.175  0.00  0.00      PROA  
ATOM   2772  N   GLY P 344      38.499  40.121  57.056  0.00  0.00      PROA  
ATOM   2773  CA  GLY P 344      39.086  41.267  57.711  0.00  0.00      PROA  
ATOM   2774  C   GLY P 344      38.442  41.611  58.999  0.00  0.00      PROA  
ATOM   2775  O   GLY P 344      38.731  42.670  59.589  0.00  0.00      PROA  
ATOM   2776  N   GLY P 345      37.557  40.742  59.478  0.00  0.00      PROA  
ATOM   2777  CA  GLY P 345      36.735  40.891  60.731  0.00  0.00      PROA  
ATOM   2778  C   GLY P 345      37.492  40.769  62.065  0.00  0.00      PROA  
ATOM   2779  O   GLY P 345      38.705  40.401  62.066  0.00  0.00      PROA  
ATOM   2780  N   ALA P 346      36.834  40.976  63.227  0.00  0.00      PROA  
ATOM   2781  CA  ALA P 346      37.350  40.828  64.508  0.00  0.00      PROA  
ATOM   2782  CB  ALA P 346      37.088  42.149  65.295  0.00  0.00      PROA  
ATOM   2783  C   ALA P 346      36.815  39.586  65.162  0.00  0.00      PROA  
ATOM   2784  O   ALA P 346      35.699  39.126  64.823  0.00  0.00      PROA  
ATOM   2785  N   LEU P 347      37.559  38.968  66.085  0.00  0.00      PROA  
ATOM   2786  CA  LEU P 347      37.164  37.794  66.793  0.00  0.00      PROA  
ATOM   2787  CB  LEU P 347      38.357  37.439  67.709  0.00  0.00      PROA  
ATOM   2788  CG  LEU P 347      39.629  36.847  67.021  0.00  0.00      PROA  
ATOM   2789  CD1 LEU P 347      40.856  36.968  67.853  0.00  0.00      PROA  
ATOM   2790  CD2 LEU P 347      39.310  35.282  66.861  0.00  0.00      PROA  
ATOM   2791  C   LEU P 347      35.864  38.052  67.526  0.00  0.00      PROA  
ATOM   2792  O   LEU P 347      34.894  37.323  67.466  0.00  0.00      PROA  
ATOM   2793  N   ALA P 348      35.744  39.223  68.089  0.00  0.00      PROA  
ATOM   2794  CA  ALA P 348      34.623  39.576  68.950  0.00  0.00      PROA  
ATOM   2795  CB  ALA P 348      34.992  40.587  70.089  0.00  0.00      PROA  
ATOM   2796  C   ALA P 348      33.350  40.066  68.157  0.00  0.00      PROA  
ATOM   2797  O   ALA P 348      32.405  40.537  68.744  0.00  0.00      PROA  
ATOM   2798  N   GLU P 349      33.334  39.811  66.862  0.00  0.00      PROA  
ATOM   2799  CA  GLU P 349      32.217  39.969  65.970  0.00  0.00      PROA  
ATOM   2800  CB  GLU P 349      32.597  40.537  64.584  0.00  0.00      PROA  
ATOM   2801  CG  GLU P 349      32.877  42.034  64.823  0.00  0.00      PROA  
ATOM   2802  CD  GLU P 349      33.354  42.688  63.509  0.00  0.00      PROA  
ATOM   2803  OE1 GLU P 349      32.884  43.823  63.176  0.00  0.00      PROA  
ATOM   2804  OE2 GLU P 349      34.152  42.060  62.746  0.00  0.00      PROA  
ATOM   2805  C   GLU P 349      31.503  38.646  65.727  0.00  0.00      PROA  
ATOM   2806  O   GLU P 349      30.464  38.528  65.113  0.00  0.00      PROA  
ATOM   2807  N   CYS P 350      32.091  37.545  66.182  0.00  0.00      PROA  
ATOM   2808  CA  CYS P 350      31.615  36.191  66.070  0.00  0.00      PROA  
ATOM   2809  CB  CYS P 350      32.707  35.187  65.568  0.00  0.00      PROA  
ATOM   2810  SG  CYS P 350      33.548  35.812  64.062  0.00  0.00      PROA  
ATOM   2811  C   CYS P 350      31.093  35.876  67.473  0.00  0.00      PROA  
ATOM   2812  O   CYS P 350      31.834  35.834  68.448  0.00  0.00      PROA  
ATOM   2813  N   ALA P 351      29.797  35.532  67.538  0.00  0.00      PROA  
ATOM   2814  CA  ALA P 351      29.218  35.143  68.775  0.00  0.00      PROA  
ATOM   2815  CB  ALA P 351      28.318  36.274  69.301  0.00  0.00      PROA  
ATOM   2816  C   ALA P 351      28.468  33.932  68.627  0.00  0.00      PROA  
ATOM   2817  O   ALA P 351      27.754  33.766  67.609  0.00  0.00      PROA  
ATOM   2818  N   ILE P 352      28.638  33.037  69.595  0.00  0.00      PROA  
ATOM   2819  CA  ILE P 352      28.165  31.663  69.376  0.00  0.00      PROA  
ATOM   2820  CB  ILE P 352      29.256  30.623  69.409  0.00  0.00      PROA  
ATOM   2821  CG2 ILE P 352      28.554  29.337  68.931  0.00  0.00      PROA  
ATOM   2822  CG1 ILE P 352      30.499  30.822  68.496  0.00  0.00      PROA  
ATOM   2823  CD  ILE P 352      31.631  29.990  69.016  0.00  0.00      PROA  
ATOM   2824  C   ILE P 352      27.257  31.523  70.610  0.00  0.00      PROA  
ATOM   2825  O   ILE P 352      27.549  31.888  71.743  0.00  0.00      PROA  
ATOM   2826  N   LEU P 353      26.106  30.910  70.358  0.00  0.00      PROA  
ATOM   2827  CA  LEU P 353      25.022  30.807  71.259  0.00  0.00      PROA  
ATOM   2828  CB  LEU P 353      23.911  31.738  70.735  0.00  0.00      PROA  
ATOM   2829  CG  LEU P 353      24.383  33.225  70.598  0.00  0.00      PROA  
ATOM   2830  CD1 LEU P 353      23.273  34.086  69.953  0.00  0.00      PROA  
ATOM   2831  CD2 LEU P 353      24.474  33.818  72.001  0.00  0.00      PROA  
ATOM   2832  C   LEU P 353      24.543  29.388  71.508  0.00  0.00      PROA  
ATOM   2833  O   LEU P 353      24.525  28.481  70.690  0.00  0.00      PROA  
ATOM   2834  N   TYR P 354      23.974  29.204  72.723  0.00  0.00      PROA  
ATOM   2835  CA  TYR P 354      23.385  27.971  73.032  0.00  0.00      PROA  
ATOM   2836  CB  TYR P 354      24.528  26.903  73.564  0.00  0.00      PROA  
ATOM   2837  CG  TYR P 354      25.503  27.649  74.445  0.00  0.00      PROA  
ATOM   2838  CD1 TYR P 354      25.052  28.017  75.716  0.00  0.00      PROA  
ATOM   2839  CE1 TYR P 354      25.900  28.720  76.606  0.00  0.00      PROA  
ATOM   2840  CZ  TYR P 354      27.241  28.906  76.309  0.00  0.00      PROA  
ATOM   2841  OH  TYR P 354      28.148  29.297  77.349  0.00  0.00      PROA  
ATOM   2842  CD2 TYR P 354      26.844  27.861  74.136  0.00  0.00      PROA  
ATOM   2843  CE2 TYR P 354      27.719  28.484  75.044  0.00  0.00      PROA  
ATOM   2844  C   TYR P 354      22.233  28.018  74.105  0.00  0.00      PROA  
ATOM   2845  O   TYR P 354      22.057  28.948  74.861  0.00  0.00      PROA  
ATOM   2846  N   ARG P 355      21.446  26.910  74.259  0.00  0.00      PROA  
ATOM   2847  CA  ARG P 355      20.276  26.956  75.089  0.00  0.00      PROA  
ATOM   2848  CB  ARG P 355      19.181  26.138  74.506  0.00  0.00      PROA  
ATOM   2849  CG  ARG P 355      17.820  26.109  75.233  0.00  0.00      PROA  
ATOM   2850  CD  ARG P 355      17.095  27.476  75.350  0.00  0.00      PROA  
ATOM   2851  NE  ARG P 355      15.841  27.177  76.123  0.00  0.00      PROA  
ATOM   2852  CZ  ARG P 355      15.816  27.321  77.431  0.00  0.00      PROA  
ATOM   2853  NH1 ARG P 355      16.832  27.311  78.269  0.00  0.00      PROA  
ATOM   2854  NH2 ARG P 355      14.652  27.356  78.028  0.00  0.00      PROA  
ATOM   2855  C   ARG P 355      20.530  26.586  76.536  0.00  0.00      PROA  
ATOM   2856  O   ARG P 355      19.824  26.958  77.480  0.00  0.00      PROA  
ATOM   2857  N   SER P 356      21.565  25.803  76.873  0.00  0.00      PROA  
ATOM   2858  CA  SER P 356      21.994  25.643  78.253  0.00  0.00      PROA  
ATOM   2859  CB  SER P 356      21.382  24.433  78.909  0.00  0.00      PROA  
ATOM   2860  OG  SER P 356      21.326  23.266  78.112  0.00  0.00      PROA  
ATOM   2861  C   SER P 356      23.490  25.599  78.283  0.00  0.00      PROA  
ATOM   2862  O   SER P 356      24.126  25.517  77.257  0.00  0.00      PROA  
ATOM   2863  N   ASN P 357      24.116  25.902  79.444  0.00  0.00      PROA  
ATOM   2864  CA  ASN P 357      25.555  25.998  79.637  0.00  0.00      PROA  
ATOM   2865  CB  ASN P 357      25.713  26.706  80.982  0.00  0.00      PROA  
ATOM   2866  CG  ASN P 357      25.082  28.172  80.966  0.00  0.00      PROA  
ATOM   2867  OD1 ASN P 357      25.708  29.013  80.420  0.00  0.00      PROA  
ATOM   2868  ND2 ASN P 357      23.969  28.339  81.712  0.00  0.00      PROA  
ATOM   2869  C   ASN P 357      26.228  24.612  79.704  0.00  0.00      PROA  
ATOM   2870  O   ASN P 357      25.503  23.653  80.032  0.00  0.00      PROA  
ATOM   2871  N   ALA P 358      27.529  24.505  79.418  0.00  0.00      PROA  
ATOM   2872  CA  ALA P 358      28.259  23.273  79.584  0.00  0.00      PROA  
ATOM   2873  CB  ALA P 358      28.283  22.692  80.997  0.00  0.00      PROA  
ATOM   2874  C   ALA P 358      28.010  22.254  78.439  0.00  0.00      PROA  
ATOM   2875  O   ALA P 358      28.486  21.161  78.489  0.00  0.00      PROA  
ATOM   2876  N   GLN P 359      27.350  22.709  77.349  0.00  0.00      PROA  
ATOM   2877  CA  GLN P 359      27.024  21.758  76.251  0.00  0.00      PROA  
ATOM   2878  CB  GLN P 359      25.549  21.939  75.772  0.00  0.00      PROA  
ATOM   2879  CG  GLN P 359      24.544  22.041  76.921  0.00  0.00      PROA  
ATOM   2880  CD  GLN P 359      24.530  20.762  77.772  0.00  0.00      PROA  
ATOM   2881  OE1 GLN P 359      24.183  19.642  77.290  0.00  0.00      PROA  
ATOM   2882  NE2 GLN P 359      24.876  20.837  79.084  0.00  0.00      PROA  
ATOM   2883  C   GLN P 359      27.997  22.075  75.080  0.00  0.00      PROA  
ATOM   2884  O   GLN P 359      27.665  21.673  73.971  0.00  0.00      PROA  
ATOM   2885  N   SER P 360      29.144  22.773  75.324  0.00  0.00      PROA  
ATOM   2886  CA  SER P 360      30.076  23.237  74.358  0.00  0.00      PROA  
ATOM   2887  CB  SER P 360      30.218  24.716  74.475  0.00  0.00      PROA  
ATOM   2888  OG  SER P 360      30.534  25.142  75.806  0.00  0.00      PROA  
ATOM   2889  C   SER P 360      31.463  22.646  74.507  0.00  0.00      PROA  
ATOM   2890  O   SER P 360      32.458  23.078  73.939  0.00  0.00      PROA  
ATOM   2891  N   ARG P 361      31.579  21.525  75.188  0.00  0.00      PROA  
ATOM   2892  CA  ARG P 361      32.908  20.966  75.547  0.00  0.00      PROA  
ATOM   2893  CB  ARG P 361      32.774  19.751  76.495  0.00  0.00      PROA  
ATOM   2894  CG  ARG P 361      32.293  20.232  77.894  0.00  0.00      PROA  
ATOM   2895  CD  ARG P 361      33.349  20.972  78.746  0.00  0.00      PROA  
ATOM   2896  NE  ARG P 361      32.771  21.152  80.091  0.00  0.00      PROA  
ATOM   2897  CZ  ARG P 361      32.230  22.260  80.575  0.00  0.00      PROA  
ATOM   2898  NH1 ARG P 361      32.099  23.328  79.813  0.00  0.00      PROA  
ATOM   2899  NH2 ARG P 361      31.851  22.323  81.808  0.00  0.00      PROA  
ATOM   2900  C   ARG P 361      33.847  20.640  74.351  0.00  0.00      PROA  
ATOM   2901  O   ARG P 361      35.084  20.924  74.395  0.00  0.00      PROA  
ATOM   2902  N   VAL P 362      33.273  20.024  73.267  0.00  0.00      PROA  
ATOM   2903  CA  VAL P 362      33.975  19.845  72.011  0.00  0.00      PROA  
ATOM   2904  CB  VAL P 362      33.140  18.765  71.201  0.00  0.00      PROA  
ATOM   2905  CG1 VAL P 362      33.784  18.657  69.823  0.00  0.00      PROA  
ATOM   2906  CG2 VAL P 362      33.155  17.446  71.981  0.00  0.00      PROA  
ATOM   2907  C   VAL P 362      34.245  21.262  71.376  0.00  0.00      PROA  
ATOM   2908  O   VAL P 362      35.354  21.456  70.863  0.00  0.00      PROA  
ATOM   2909  N   LEU P 363      33.306  22.294  71.334  0.00  0.00      PROA  
ATOM   2910  CA  LEU P 363      33.430  23.582  70.625  0.00  0.00      PROA  
ATOM   2911  CB  LEU P 363      32.008  24.252  70.601  0.00  0.00      PROA  
ATOM   2912  CG  LEU P 363      32.006  25.636  69.930  0.00  0.00      PROA  
ATOM   2913  CD1 LEU P 363      32.324  25.462  68.414  0.00  0.00      PROA  
ATOM   2914  CD2 LEU P 363      30.560  26.229  70.142  0.00  0.00      PROA  
ATOM   2915  C   LEU P 363      34.505  24.451  71.287  0.00  0.00      PROA  
ATOM   2916  O   LEU P 363      35.454  24.981  70.729  0.00  0.00      PROA  
ATOM   2917  N   GLU P 364      34.427  24.455  72.619  0.00  0.00      PROA  
ATOM   2918  CA  GLU P 364      35.475  24.940  73.511  0.00  0.00      PROA  
ATOM   2919  CB  GLU P 364      35.148  24.505  75.004  0.00  0.00      PROA  
ATOM   2920  CG  GLU P 364      33.976  25.232  75.620  0.00  0.00      PROA  
ATOM   2921  CD  GLU P 364      33.628  24.532  76.943  0.00  0.00      PROA  
ATOM   2922  OE1 GLU P 364      34.511  24.567  77.859  0.00  0.00      PROA  
ATOM   2923  OE2 GLU P 364      32.524  24.092  77.175  0.00  0.00      PROA  
ATOM   2924  C   GLU P 364      36.862  24.336  73.332  0.00  0.00      PROA  
ATOM   2925  O   GLU P 364      37.903  24.980  73.248  0.00  0.00      PROA  
ATOM   2926  N   GLU P 365      36.949  23.015  73.200  0.00  0.00      PROA  
ATOM   2927  CA  GLU P 365      38.201  22.274  72.882  0.00  0.00      PROA  
ATOM   2928  CB  GLU P 365      38.071  20.775  73.056  0.00  0.00      PROA  
ATOM   2929  CG  GLU P 365      39.382  20.004  72.585  0.00  0.00      PROA  
ATOM   2930  CD  GLU P 365      39.228  18.570  73.065  0.00  0.00      PROA  
ATOM   2931  OE1 GLU P 365      39.012  17.673  72.245  0.00  0.00      PROA  
ATOM   2932  OE2 GLU P 365      39.363  18.321  74.323  0.00  0.00      PROA  
ATOM   2933  C   GLU P 365      38.743  22.628  71.503  0.00  0.00      PROA  
ATOM   2934  O   GLU P 365      39.949  22.743  71.316  0.00  0.00      PROA  
ATOM   2935  N   ALA P 366      37.868  22.833  70.505  0.00  0.00      PROA  
ATOM   2936  CA  ALA P 366      38.201  23.426  69.198  0.00  0.00      PROA  
ATOM   2937  CB  ALA P 366      36.945  23.337  68.320  0.00  0.00      PROA  
ATOM   2938  C   ALA P 366      38.644  24.886  69.269  0.00  0.00      PROA  
ATOM   2939  O   ALA P 366      39.563  25.254  68.563  0.00  0.00      PROA  
ATOM   2940  N   LEU P 367      38.039  25.730  70.189  0.00  0.00      PROA  
ATOM   2941  CA  LEU P 367      38.443  27.181  70.281  0.00  0.00      PROA  
ATOM   2942  CB  LEU P 367      37.357  27.908  71.107  0.00  0.00      PROA  
ATOM   2943  CG  LEU P 367      36.042  28.190  70.371  0.00  0.00      PROA  
ATOM   2944  CD1 LEU P 367      34.881  28.377  71.426  0.00  0.00      PROA  
ATOM   2945  CD2 LEU P 367      36.170  29.390  69.441  0.00  0.00      PROA  
ATOM   2946  C   LEU P 367      39.771  27.278  70.936  0.00  0.00      PROA  
ATOM   2947  O   LEU P 367      40.589  28.136  70.571  0.00  0.00      PROA  
ATOM   2948  N   LEU P 368      40.131  26.388  71.899  0.00  0.00      PROA  
ATOM   2949  CA  LEU P 368      41.546  26.094  72.248  0.00  0.00      PROA  
ATOM   2950  CB  LEU P 368      41.552  25.086  73.454  0.00  0.00      PROA  
ATOM   2951  CG  LEU P 368      41.146  25.671  74.806  0.00  0.00      PROA  
ATOM   2952  CD1 LEU P 368      40.472  24.576  75.676  0.00  0.00      PROA  
ATOM   2953  CD2 LEU P 368      42.329  26.299  75.428  0.00  0.00      PROA  
ATOM   2954  C   LEU P 368      42.482  25.545  71.130  0.00  0.00      PROA  
ATOM   2955  O   LEU P 368      43.603  26.093  71.068  0.00  0.00      PROA  
ATOM   2956  N   GLN P 369      42.104  24.555  70.215  0.00  0.00      PROA  
ATOM   2957  CA  GLN P 369      42.982  23.993  69.141  0.00  0.00      PROA  
ATOM   2958  CB  GLN P 369      42.349  22.784  68.338  0.00  0.00      PROA  
ATOM   2959  CG  GLN P 369      42.046  21.407  68.960  0.00  0.00      PROA  
ATOM   2960  CD  GLN P 369      42.994  20.898  70.045  0.00  0.00      PROA  
ATOM   2961  OE1 GLN P 369      44.082  20.408  69.683  0.00  0.00      PROA  
ATOM   2962  NE2 GLN P 369      42.577  21.072  71.302  0.00  0.00      PROA  
ATOM   2963  C   GLN P 369      43.277  25.052  68.096  0.00  0.00      PROA  
ATOM   2964  O   GLN P 369      44.384  25.063  67.539  0.00  0.00      PROA  
ATOM   2965  N   ALA P 370      42.364  25.971  67.888  0.00  0.00      PROA  
ATOM   2966  CA  ALA P 370      42.607  27.109  67.119  0.00  0.00      PROA  
ATOM   2967  CB  ALA P 370      41.294  27.597  66.554  0.00  0.00      PROA  
ATOM   2968  C   ALA P 370      43.176  28.328  67.855  0.00  0.00      PROA  
ATOM   2969  O   ALA P 370      43.419  29.337  67.210  0.00  0.00      PROA  
ATOM   2970  N   SER P 371      43.401  28.183  69.195  0.00  0.00      PROA  
ATOM   2971  CA  SER P 371      43.965  29.177  70.113  0.00  0.00      PROA  
ATOM   2972  CB  SER P 371      45.529  29.487  70.052  0.00  0.00      PROA  
ATOM   2973  OG  SER P 371      46.274  28.301  70.206  0.00  0.00      PROA  
ATOM   2974  C   SER P 371      43.247  30.523  69.917  0.00  0.00      PROA  
ATOM   2975  O   SER P 371      43.882  31.506  69.843  0.00  0.00      PROA  
ATOM   2976  N   MET P 372      41.947  30.511  69.892  0.00  0.00      PROA  
ATOM   2977  CA  MET P 372      41.224  31.725  69.942  0.00  0.00      PROA  
ATOM   2978  CB  MET P 372      39.806  31.554  69.305  0.00  0.00      PROA  
ATOM   2979  CG  MET P 372      39.965  31.312  67.846  0.00  0.00      PROA  
ATOM   2980  SD  MET P 372      38.460  31.622  66.867  0.00  0.00      PROA  
ATOM   2981  CE  MET P 372      38.835  30.628  65.316  0.00  0.00      PROA  
ATOM   2982  C   MET P 372      41.235  32.189  71.369  0.00  0.00      PROA  
ATOM   2983  O   MET P 372      40.852  31.377  72.244  0.00  0.00      PROA  
ATOM   2984  N   PRO P 373      41.407  33.428  71.769  0.00  0.00      PROA  
ATOM   2985  CD  PRO P 373      42.130  34.427  70.973  0.00  0.00      PROA  
ATOM   2986  CA  PRO P 373      40.802  34.011  72.955  0.00  0.00      PROA  
ATOM   2987  CB  PRO P 373      41.238  35.522  72.921  0.00  0.00      PROA  
ATOM   2988  CG  PRO P 373      42.395  35.600  71.949  0.00  0.00      PROA  
ATOM   2989  C   PRO P 373      39.326  33.837  72.846  0.00  0.00      PROA  
ATOM   2990  O   PRO P 373      38.757  34.126  71.833  0.00  0.00      PROA  
ATOM   2991  N   TYR P 374      38.616  33.427  73.863  0.00  0.00      PROA  
ATOM   2992  CA  TYR P 374      37.211  33.494  73.826  0.00  0.00      PROA  
ATOM   2993  CB  TYR P 374      36.621  32.203  73.278  0.00  0.00      PROA  
ATOM   2994  CG  TYR P 374      36.836  30.918  74.117  0.00  0.00      PROA  
ATOM   2995  CD1 TYR P 374      38.116  30.353  74.116  0.00  0.00      PROA  
ATOM   2996  CE1 TYR P 374      38.373  29.109  74.566  0.00  0.00      PROA  
ATOM   2997  CZ  TYR P 374      37.369  28.241  75.042  0.00  0.00      PROA  
ATOM   2998  OH  TYR P 374      37.617  26.932  75.601  0.00  0.00      PROA  
ATOM   2999  CD2 TYR P 374      35.724  30.133  74.531  0.00  0.00      PROA  
ATOM   3000  CE2 TYR P 374      36.024  28.812  74.998  0.00  0.00      PROA  
ATOM   3001  C   TYR P 374      36.781  33.786  75.261  0.00  0.00      PROA  
ATOM   3002  O   TYR P 374      37.413  33.432  76.254  0.00  0.00      PROA  
ATOM   3003  N   ARG P 375      35.545  34.508  75.472  0.00  0.00      PROA  
ATOM   3004  CA  ARG P 375      34.943  34.759  76.768  0.00  0.00      PROA  
ATOM   3005  CB  ARG P 375      34.962  36.223  77.295  0.00  0.00      PROA  
ATOM   3006  CG  ARG P 375      36.402  36.575  77.685  0.00  0.00      PROA  
ATOM   3007  CD  ARG P 375      36.538  37.501  78.975  0.00  0.00      PROA  
ATOM   3008  NE  ARG P 375      35.842  36.893  80.107  0.00  0.00      PROA  
ATOM   3009  CZ  ARG P 375      35.780  37.358  81.333  0.00  0.00      PROA  
ATOM   3010  NH1 ARG P 375      36.355  38.386  81.770  0.00  0.00      PROA  
ATOM   3011  NH2 ARG P 375      35.109  36.779  82.231  0.00  0.00      PROA  
ATOM   3012  C   ARG P 375      33.490  34.205  76.761  0.00  0.00      PROA  
ATOM   3013  O   ARG P 375      32.591  34.802  76.120  0.00  0.00      PROA  
ATOM   3014  N   ILE P 376      33.237  33.196  77.560  0.00  0.00      PROA  
ATOM   3015  CA  ILE P 376      32.043  32.521  78.001  0.00  0.00      PROA  
ATOM   3016  CB  ILE P 376      32.391  31.135  78.488  0.00  0.00      PROA  
ATOM   3017  CG2 ILE P 376      31.122  30.494  79.081  0.00  0.00      PROA  
ATOM   3018  CG1 ILE P 376      32.975  30.274  77.335  0.00  0.00      PROA  
ATOM   3019  CD  ILE P 376      33.427  28.918  77.895  0.00  0.00      PROA  
ATOM   3020  C   ILE P 376      31.538  33.418  79.114  0.00  0.00      PROA  
ATOM   3021  O   ILE P 376      32.222  33.653  80.115  0.00  0.00      PROA  
ATOM   3022  N   TYR P 377      30.368  34.028  78.986  0.00  0.00      PROA  
ATOM   3023  CA  TYR P 377      29.662  34.817  80.055  0.00  0.00      PROA  
ATOM   3024  CB  TYR P 377      28.624  35.767  79.401  0.00  0.00      PROA  
ATOM   3025  CG  TYR P 377      29.264  36.926  78.616  0.00  0.00      PROA  
ATOM   3026  CD1 TYR P 377      29.037  38.224  79.038  0.00  0.00      PROA  
ATOM   3027  CE1 TYR P 377      29.402  39.363  78.286  0.00  0.00      PROA  
ATOM   3028  CZ  TYR P 377      30.277  39.208  77.233  0.00  0.00      PROA  
ATOM   3029  OH  TYR P 377      30.845  40.244  76.487  0.00  0.00      PROA  
ATOM   3030  CD2 TYR P 377      30.002  36.771  77.407  0.00  0.00      PROA  
ATOM   3031  CE2 TYR P 377      30.586  37.917  76.800  0.00  0.00      PROA  
ATOM   3032  C   TYR P 377      29.060  33.799  80.991  0.00  0.00      PROA  
ATOM   3033  O   TYR P 377      28.671  32.660  80.644  0.00  0.00      PROA  
ATOM   3034  N   GLY P 378      28.957  34.178  82.338  0.00  0.00      PROA  
ATOM   3035  CA  GLY P 378      28.354  33.257  83.320  0.00  0.00      PROA  
ATOM   3036  C   GLY P 378      29.234  32.247  83.932  0.00  0.00      PROA  
ATOM   3037  O   GLY P 378      30.255  31.888  83.432  0.00  0.00      PROA  
ATOM   3038  N   GLY P 379      28.846  31.746  85.182  0.00  0.00      PROA  
ATOM   3039  CA  GLY P 379      29.619  30.666  85.832  0.00  0.00      PROA  
ATOM   3040  C   GLY P 379      31.003  31.035  86.283  0.00  0.00      PROA  
ATOM   3041  O   GLY P 379      31.497  32.065  86.081  0.00  0.00      PROA  
ATOM   3042  N   MET P 380      31.718  30.053  86.967  0.00  0.00      PROA  
ATOM   3043  CA  MET P 380      33.101  30.219  87.347  0.00  0.00      PROA  
ATOM   3044  CB  MET P 380      34.045  30.405  86.175  0.00  0.00      PROA  
ATOM   3045  CG  MET P 380      34.169  29.146  85.279  0.00  0.00      PROA  
ATOM   3046  SD  MET P 380      35.108  27.824  86.152  0.00  0.00      PROA  
ATOM   3047  CE  MET P 380      33.900  26.510  85.714  0.00  0.00      PROA  
ATOM   3048  C   MET P 380      33.200  31.351  88.520  0.00  0.00      PROA  
ATOM   3049  O   MET P 380      34.050  32.267  88.407  0.00  0.00      PROA  
ATOM   3050  N   ARG P 381      32.341  31.208  89.512  0.00  0.00      PROA  
ATOM   3051  CA  ARG P 381      32.234  32.245  90.547  0.00  0.00      PROA  
ATOM   3052  CB  ARG P 381      30.728  32.549  90.802  0.00  0.00      PROA  
ATOM   3053  CG  ARG P 381      29.754  32.665  89.663  0.00  0.00      PROA  
ATOM   3054  CD  ARG P 381      28.305  32.848  90.196  0.00  0.00      PROA  
ATOM   3055  NE  ARG P 381      27.416  33.406  89.099  0.00  0.00      PROA  
ATOM   3056  CZ  ARG P 381      26.141  33.818  89.301  0.00  0.00      PROA  
ATOM   3057  NH1 ARG P 381      25.449  33.700  90.357  0.00  0.00      PROA  
ATOM   3058  NH2 ARG P 381      25.531  34.315  88.203  0.00  0.00      PROA  
ATOM   3059  C   ARG P 381      33.133  31.865  91.688  0.00  0.00      PROA  
ATOM   3060  O   ARG P 381      32.821  31.116  92.622  0.00  0.00      PROA  
ATOM   3061  N   PHE P 382      34.327  32.627  91.678  0.00  0.00      PROA  
ATOM   3062  CA  PHE P 382      35.473  32.315  92.573  0.00  0.00      PROA  
ATOM   3063  CB  PHE P 382      36.635  33.246  92.165  0.00  0.00      PROA  
ATOM   3064  CG  PHE P 382      37.826  32.961  93.045  0.00  0.00      PROA  
ATOM   3065  CD1 PHE P 382      38.364  34.047  93.816  0.00  0.00      PROA  
ATOM   3066  CE1 PHE P 382      39.432  33.845  94.722  0.00  0.00      PROA  
ATOM   3067  CZ  PHE P 382      40.082  32.652  94.786  0.00  0.00      PROA  
ATOM   3068  CD2 PHE P 382      38.578  31.756  93.140  0.00  0.00      PROA  
ATOM   3069  CE2 PHE P 382      39.687  31.610  93.932  0.00  0.00      PROA  
ATOM   3070  C   PHE P 382      35.067  32.342  94.096  0.00  0.00      PROA  
ATOM   3071  O   PHE P 382      35.641  31.591  94.827  0.00  0.00      PROA  
ATOM   3072  N   PHE P 383      34.166  33.225  94.518  0.00  0.00      PROA  
ATOM   3073  CA  PHE P 383      33.899  33.296  95.937  0.00  0.00      PROA  
ATOM   3074  CB  PHE P 383      33.504  34.706  96.615  0.00  0.00      PROA  
ATOM   3075  CG  PHE P 383      34.592  35.834  96.530  0.00  0.00      PROA  
ATOM   3076  CD1 PHE P 383      34.364  37.156  96.922  0.00  0.00      PROA  
ATOM   3077  CE1 PHE P 383      35.424  38.115  96.909  0.00  0.00      PROA  
ATOM   3078  CZ  PHE P 383      36.730  37.718  96.505  0.00  0.00      PROA  
ATOM   3079  CD2 PHE P 383      35.960  35.462  96.263  0.00  0.00      PROA  
ATOM   3080  CE2 PHE P 383      37.023  36.399  96.255  0.00  0.00      PROA  
ATOM   3081  C   PHE P 383      32.790  32.255  96.314  0.00  0.00      PROA  
ATOM   3082  O   PHE P 383      32.378  32.065  97.479  0.00  0.00      PROA  
ATOM   3083  N   GLU P 384      32.264  31.356  95.420  0.00  0.00      PROA  
ATOM   3084  CA  GLU P 384      31.544  30.170  95.825  0.00  0.00      PROA  
ATOM   3085  CB  GLU P 384      30.254  29.980  94.933  0.00  0.00      PROA  
ATOM   3086  CG  GLU P 384      29.234  31.037  95.284  0.00  0.00      PROA  
ATOM   3087  CD  GLU P 384      27.804  30.434  95.367  0.00  0.00      PROA  
ATOM   3088  OE1 GLU P 384      27.507  29.592  96.220  0.00  0.00      PROA  
ATOM   3089  OE2 GLU P 384      27.025  30.942  94.516  0.00  0.00      PROA  
ATOM   3090  C   GLU P 384      32.356  28.889  95.886  0.00  0.00      PROA  
ATOM   3091  O   GLU P 384      31.840  27.837  96.197  0.00  0.00      PROA  
ATOM   3092  N   ARG P 385      33.644  28.974  95.633  0.00  0.00      PROA  
ATOM   3093  CA  ARG P 385      34.489  27.789  95.829  0.00  0.00      PROA  
ATOM   3094  CB  ARG P 385      35.963  28.135  95.450  0.00  0.00      PROA  
ATOM   3095  CG  ARG P 385      36.181  28.194  93.925  0.00  0.00      PROA  
ATOM   3096  CD  ARG P 385      35.524  27.036  93.229  0.00  0.00      PROA  
ATOM   3097  NE  ARG P 385      35.963  25.743  93.891  0.00  0.00      PROA  
ATOM   3098  CZ  ARG P 385      35.601  24.494  93.681  0.00  0.00      PROA  
ATOM   3099  NH1 ARG P 385      34.583  24.068  92.927  0.00  0.00      PROA  
ATOM   3100  NH2 ARG P 385      36.305  23.579  94.264  0.00  0.00      PROA  
ATOM   3101  C   ARG P 385      34.515  27.359  97.266  0.00  0.00      PROA  
ATOM   3102  O   ARG P 385      34.593  28.137  98.218  0.00  0.00      PROA  
ATOM   3103  N   GLN P 386      34.489  26.024  97.417  0.00  0.00      PROA  
ATOM   3104  CA  GLN P 386      34.309  25.343  98.664  0.00  0.00      PROA  
ATOM   3105  CB  GLN P 386      34.169  23.831  98.454  0.00  0.00      PROA  
ATOM   3106  CG  GLN P 386      32.897  23.350  97.706  0.00  0.00      PROA  
ATOM   3107  CD  GLN P 386      31.568  23.908  98.252  0.00  0.00      PROA  
ATOM   3108  OE1 GLN P 386      31.320  23.791  99.452  0.00  0.00      PROA  
ATOM   3109  NE2 GLN P 386      30.683  24.515  97.448  0.00  0.00      PROA  
ATOM   3110  C   GLN P 386      35.336  25.727  99.715  0.00  0.00      PROA  
ATOM   3111  O   GLN P 386      35.008  25.928 100.889  0.00  0.00      PROA  
ATOM   3112  N   GLU P 387      36.641  25.894  99.190  0.00  0.00      PROA  
ATOM   3113  CA  GLU P 387      37.735  26.492  99.894  0.00  0.00      PROA  
ATOM   3114  CB  GLU P 387      39.035  26.298  99.130  0.00  0.00      PROA  
ATOM   3115  CG  GLU P 387      39.069  26.825  97.706  0.00  0.00      PROA  
ATOM   3116  CD  GLU P 387      38.720  25.734  96.660  0.00  0.00      PROA  
ATOM   3117  OE1 GLU P 387      39.499  25.365  95.752  0.00  0.00      PROA  
ATOM   3118  OE2 GLU P 387      37.622  25.144  96.784  0.00  0.00      PROA  
ATOM   3119  C   GLU P 387      37.540  27.885 100.373  0.00  0.00      PROA  
ATOM   3120  O   GLU P 387      37.758  28.165 101.594  0.00  0.00      PROA  
ATOM   3121  N   ILE P 388      36.967  28.838  99.639  0.00  0.00      PROA  
ATOM   3122  CA  ILE P 388      36.813  30.251  99.920  0.00  0.00      PROA  
ATOM   3123  CB  ILE P 388      36.694  31.120  98.605  0.00  0.00      PROA  
ATOM   3124  CG2 ILE P 388      36.497  32.587  98.961  0.00  0.00      PROA  
ATOM   3125  CG1 ILE P 388      37.918  30.906  97.670  0.00  0.00      PROA  
ATOM   3126  CD  ILE P 388      39.288  31.107  98.274  0.00  0.00      PROA  
ATOM   3127  C   ILE P 388      35.524  30.427 100.815  0.00  0.00      PROA  
ATOM   3128  O   ILE P 388      35.524  31.189 101.768  0.00  0.00      PROA  
ATOM   3129  N   LYS P 389      34.454  29.608 100.567  0.00  0.00      PROA  
ATOM   3130  CA  LYS P 389      33.391  29.436 101.523  0.00  0.00      PROA  
ATOM   3131  CB  LYS P 389      32.290  28.531 101.032  0.00  0.00      PROA  
ATOM   3132  CG  LYS P 389      31.513  29.110  99.837  0.00  0.00      PROA  
ATOM   3133  CD  LYS P 389      30.979  30.553  99.966  0.00  0.00      PROA  
ATOM   3134  CE  LYS P 389      30.149  30.917 101.180  0.00  0.00      PROA  
ATOM   3135  NZ  LYS P 389      28.811  30.335 101.058  0.00  0.00      PROA  
ATOM   3136  C   LYS P 389      33.716  29.087 102.938  0.00  0.00      PROA  
ATOM   3137  O   LYS P 389      33.231  29.721 103.916  0.00  0.00      PROA  
ATOM   3138  N   ASP P 390      34.617  28.148 103.160  0.00  0.00      PROA  
ATOM   3139  CA  ASP P 390      35.114  27.790 104.467  0.00  0.00      PROA  
ATOM   3140  CB  ASP P 390      36.077  26.555 104.441  0.00  0.00      PROA  
ATOM   3141  CG  ASP P 390      35.337  25.251 104.078  0.00  0.00      PROA  
ATOM   3142  OD1 ASP P 390      34.120  25.274 104.140  0.00  0.00      PROA  
ATOM   3143  OD2 ASP P 390      35.925  24.140 103.861  0.00  0.00      PROA  
ATOM   3144  C   ASP P 390      35.885  28.904 105.132  0.00  0.00      PROA  
ATOM   3145  O   ASP P 390      35.670  29.254 106.291  0.00  0.00      PROA  
ATOM   3146  N   ALA P 391      36.731  29.537 104.301  0.00  0.00      PROA  
ATOM   3147  CA  ALA P 391      37.565  30.669 104.623  0.00  0.00      PROA  
ATOM   3148  CB  ALA P 391      38.512  30.986 103.496  0.00  0.00      PROA  
ATOM   3149  C   ALA P 391      36.785  31.965 104.980  0.00  0.00      PROA  
ATOM   3150  O   ALA P 391      37.086  32.560 106.067  0.00  0.00      PROA  
ATOM   3151  N   LEU P 392      35.690  32.319 104.177  0.00  0.00      PROA  
ATOM   3152  CA  LEU P 392      34.767  33.382 104.549  0.00  0.00      PROA  
ATOM   3153  CB  LEU P 392      33.768  33.514 103.430  0.00  0.00      PROA  
ATOM   3154  CG  LEU P 392      34.344  34.274 102.171  0.00  0.00      PROA  
ATOM   3155  CD1 LEU P 392      33.526  34.055 100.924  0.00  0.00      PROA  
ATOM   3156  CD2 LEU P 392      34.497  35.778 102.425  0.00  0.00      PROA  
ATOM   3157  C   LEU P 392      34.042  33.064 105.826  0.00  0.00      PROA  
ATOM   3158  O   LEU P 392      33.917  33.983 106.703  0.00  0.00      PROA  
ATOM   3159  N   SER P 393      33.640  31.852 106.044  0.00  0.00      PROA  
ATOM   3160  CA  SER P 393      33.127  31.402 107.335  0.00  0.00      PROA  
ATOM   3161  CB  SER P 393      32.380  30.037 107.162  0.00  0.00      PROA  
ATOM   3162  OG  SER P 393      31.318  30.096 106.216  0.00  0.00      PROA  
ATOM   3163  C   SER P 393      33.968  31.428 108.571  0.00  0.00      PROA  
ATOM   3164  O   SER P 393      33.497  31.850 109.554  0.00  0.00      PROA  
ATOM   3165  N   TYR P 394      35.260  31.011 108.633  0.00  0.00      PROA  
ATOM   3166  CA  TYR P 394      36.159  31.480 109.695  0.00  0.00      PROA  
ATOM   3167  CB  TYR P 394      37.557  30.869 109.457  0.00  0.00      PROA  
ATOM   3168  CG  TYR P 394      37.574  29.433 110.049  0.00  0.00      PROA  
ATOM   3169  CD1 TYR P 394      38.017  28.310 109.276  0.00  0.00      PROA  
ATOM   3170  CE1 TYR P 394      38.029  26.989 109.897  0.00  0.00      PROA  
ATOM   3171  CZ  TYR P 394      37.696  26.853 111.239  0.00  0.00      PROA  
ATOM   3172  OH  TYR P 394      37.578  25.438 111.604  0.00  0.00      PROA  
ATOM   3173  CD2 TYR P 394      37.164  29.240 111.436  0.00  0.00      PROA  
ATOM   3174  CE2 TYR P 394      37.222  27.976 111.984  0.00  0.00      PROA  
ATOM   3175  C   TYR P 394      36.395  32.987 109.882  0.00  0.00      PROA  
ATOM   3176  O   TYR P 394      36.311  33.476 111.047  0.00  0.00      PROA  
ATOM   3177  N   LEU P 395      36.483  33.757 108.779  0.00  0.00      PROA  
ATOM   3178  CA  LEU P 395      36.489  35.233 108.912  0.00  0.00      PROA  
ATOM   3179  CB  LEU P 395      36.723  35.980 107.533  0.00  0.00      PROA  
ATOM   3180  CG  LEU P 395      38.052  35.823 106.855  0.00  0.00      PROA  
ATOM   3181  CD1 LEU P 395      37.911  36.242 105.435  0.00  0.00      PROA  
ATOM   3182  CD2 LEU P 395      39.172  36.787 107.461  0.00  0.00      PROA  
ATOM   3183  C   LEU P 395      35.179  35.689 109.664  0.00  0.00      PROA  
ATOM   3184  O   LEU P 395      35.227  36.622 110.455  0.00  0.00      PROA  
ATOM   3185  N   ARG P 396      33.986  35.052 109.353  0.00  0.00      PROA  
ATOM   3186  CA  ARG P 396      32.786  35.328 110.103  0.00  0.00      PROA  
ATOM   3187  CB  ARG P 396      31.488  34.751 109.433  0.00  0.00      PROA  
ATOM   3188  CG  ARG P 396      31.138  35.506 108.124  0.00  0.00      PROA  
ATOM   3189  CD  ARG P 396      30.328  34.634 107.165  0.00  0.00      PROA  
ATOM   3190  NE  ARG P 396      29.040  34.279 107.812  0.00  0.00      PROA  
ATOM   3191  CZ  ARG P 396      28.025  33.683 107.182  0.00  0.00      PROA  
ATOM   3192  NH1 ARG P 396      27.849  33.586 105.892  0.00  0.00      PROA  
ATOM   3193  NH2 ARG P 396      27.105  33.133 107.991  0.00  0.00      PROA  
ATOM   3194  C   ARG P 396      32.851  35.028 111.547  0.00  0.00      PROA  
ATOM   3195  O   ARG P 396      32.285  35.807 112.327  0.00  0.00      PROA  
ATOM   3196  N   LEU P 397      33.540  33.946 111.891  0.00  0.00      PROA  
ATOM   3197  CA  LEU P 397      33.740  33.588 113.354  0.00  0.00      PROA  
ATOM   3198  CB  LEU P 397      34.349  32.095 113.538  0.00  0.00      PROA  
ATOM   3199  CG  LEU P 397      33.469  30.925 113.005  0.00  0.00      PROA  
ATOM   3200  CD1 LEU P 397      33.985  29.606 113.534  0.00  0.00      PROA  
ATOM   3201  CD2 LEU P 397      31.995  31.196 113.412  0.00  0.00      PROA  
ATOM   3202  C   LEU P 397      34.616  34.560 114.189  0.00  0.00      PROA  
ATOM   3203  O   LEU P 397      34.375  34.917 115.355  0.00  0.00      PROA  
ATOM   3204  N   ILE P 398      35.611  35.148 113.485  0.00  0.00      PROA  
ATOM   3205  CA  ILE P 398      36.374  36.288 113.980  0.00  0.00      PROA  
ATOM   3206  CB  ILE P 398      37.581  36.396 113.125  0.00  0.00      PROA  
ATOM   3207  CG2 ILE P 398      38.510  37.694 113.399  0.00  0.00      PROA  
ATOM   3208  CG1 ILE P 398      38.398  35.090 113.081  0.00  0.00      PROA  
ATOM   3209  CD  ILE P 398      39.007  34.659 114.485  0.00  0.00      PROA  
ATOM   3210  C   ILE P 398      35.597  37.587 114.225  0.00  0.00      PROA  
ATOM   3211  O   ILE P 398      35.940  38.339 115.141  0.00  0.00      PROA  
ATOM   3212  N   ALA P 399      34.611  37.998 113.358  0.00  0.00      PROA  
ATOM   3213  CA  ALA P 399      33.850  39.233 113.435  0.00  0.00      PROA  
ATOM   3214  CB  ALA P 399      33.553  39.630 111.963  0.00  0.00      PROA  
ATOM   3215  C   ALA P 399      32.478  39.145 114.117  0.00  0.00      PROA  
ATOM   3216  O   ALA P 399      31.717  40.035 114.473  0.00  0.00      PROA  
ATOM   3217  N   ASN P 400      32.107  37.900 114.438  0.00  0.00      PROA  
ATOM   3218  CA  ASN P 400      30.898  37.578 115.175  0.00  0.00      PROA  
ATOM   3219  CB  ASN P 400      29.748  37.542 114.079  0.00  0.00      PROA  
ATOM   3220  CG  ASN P 400      28.337  37.661 114.737  0.00  0.00      PROA  
ATOM   3221  OD1 ASN P 400      28.189  37.526 115.933  0.00  0.00      PROA  
ATOM   3222  ND2 ASN P 400      27.400  37.877 113.807  0.00  0.00      PROA  
ATOM   3223  C   ASN P 400      31.111  36.253 115.855  0.00  0.00      PROA  
ATOM   3224  O   ASN P 400      31.646  35.379 115.201  0.00  0.00      PROA  
ATOM   3225  N   ARG P 401      30.719  36.046 117.135  0.00  0.00      PROA  
ATOM   3226  CA  ARG P 401      30.766  34.675 117.663  0.00  0.00      PROA  
ATOM   3227  CB  ARG P 401      31.186  34.643 119.125  0.00  0.00      PROA  
ATOM   3228  CG  ARG P 401      32.554  35.249 119.469  0.00  0.00      PROA  
ATOM   3229  CD  ARG P 401      33.770  34.469 119.009  0.00  0.00      PROA  
ATOM   3230  NE  ARG P 401      35.042  35.159 119.302  0.00  0.00      PROA  
ATOM   3231  CZ  ARG P 401      35.536  36.154 118.665  0.00  0.00      PROA  
ATOM   3232  NH1 ARG P 401      35.003  36.686 117.527  0.00  0.00      PROA  
ATOM   3233  NH2 ARG P 401      36.504  36.857 119.186  0.00  0.00      PROA  
ATOM   3234  C   ARG P 401      29.422  34.028 117.578  0.00  0.00      PROA  
ATOM   3235  O   ARG P 401      29.359  32.818 117.684  0.00  0.00      PROA  
ATOM   3236  N   ASN P 402      28.361  34.761 117.232  0.00  0.00      PROA  
ATOM   3237  CA  ASN P 402      26.964  34.389 117.275  0.00  0.00      PROA  
ATOM   3238  CB  ASN P 402      26.138  35.631 117.693  0.00  0.00      PROA  
ATOM   3239  CG  ASN P 402      26.757  36.286 118.917  0.00  0.00      PROA  
ATOM   3240  OD1 ASN P 402      27.202  37.420 118.872  0.00  0.00      PROA  
ATOM   3241  ND2 ASN P 402      26.527  35.679 120.124  0.00  0.00      PROA  
ATOM   3242  C   ASN P 402      26.253  33.770 116.077  0.00  0.00      PROA  
ATOM   3243  O   ASN P 402      25.107  33.516 116.054  0.00  0.00      PROA  
ATOM   3244  N   ASP P 403      27.040  33.576 114.965  0.00  0.00      PROA  
ATOM   3245  CA  ASP P 403      26.701  33.220 113.647  0.00  0.00      PROA  
ATOM   3246  CB  ASP P 403      27.786  33.829 112.755  0.00  0.00      PROA  
ATOM   3247  CG  ASP P 403      27.686  33.541 111.298  0.00  0.00      PROA  
ATOM   3248  OD1 ASP P 403      28.269  34.332 110.526  0.00  0.00      PROA  
ATOM   3249  OD2 ASP P 403      27.052  32.571 110.837  0.00  0.00      PROA  
ATOM   3250  C   ASP P 403      26.594  31.740 113.507  0.00  0.00      PROA  
ATOM   3251  O   ASP P 403      27.626  31.032 113.475  0.00  0.00      PROA  
ATOM   3252  N   ASP P 404      25.356  31.256 113.567  0.00  0.00      PROA  
ATOM   3253  CA  ASP P 404      25.011  29.873 113.429  0.00  0.00      PROA  
ATOM   3254  CB  ASP P 404      23.496  29.725 113.456  0.00  0.00      PROA  
ATOM   3255  CG  ASP P 404      22.973  30.340 114.690  0.00  0.00      PROA  
ATOM   3256  OD1 ASP P 404      23.567  30.152 115.757  0.00  0.00      PROA  
ATOM   3257  OD2 ASP P 404      21.869  30.908 114.598  0.00  0.00      PROA  
ATOM   3258  C   ASP P 404      25.494  29.070 112.125  0.00  0.00      PROA  
ATOM   3259  O   ASP P 404      25.936  27.947 112.259  0.00  0.00      PROA  
ATOM   3260  N   ALA P 405      25.222  29.795 111.039  0.00  0.00      PROA  
ATOM   3261  CA  ALA P 405      25.620  29.433 109.695  0.00  0.00      PROA  
ATOM   3262  CB  ALA P 405      25.003  30.410 108.716  0.00  0.00      PROA  
ATOM   3263  C   ALA P 405      27.093  29.241 109.413  0.00  0.00      PROA  
ATOM   3264  O   ALA P 405      27.516  28.230 108.862  0.00  0.00      PROA  
ATOM   3265  N   ALA P 406      27.964  30.210 109.831  0.00  0.00      PROA  
ATOM   3266  CA  ALA P 406      29.457  30.096 109.928  0.00  0.00      PROA  
ATOM   3267  CB  ALA P 406      30.066  31.371 110.611  0.00  0.00      PROA  
ATOM   3268  C   ALA P 406      29.989  28.985 110.825  0.00  0.00      PROA  
ATOM   3269  O   ALA P 406      30.839  28.191 110.382  0.00  0.00      PROA  
ATOM   3270  N   PHE P 407      29.491  28.919 112.060  0.00  0.00      PROA  
ATOM   3271  CA  PHE P 407      29.962  27.836 112.991  0.00  0.00      PROA  
ATOM   3272  CB  PHE P 407      29.386  28.193 114.484  0.00  0.00      PROA  
ATOM   3273  CG  PHE P 407      29.781  27.264 115.550  0.00  0.00      PROA  
ATOM   3274  CD1 PHE P 407      28.888  26.276 116.089  0.00  0.00      PROA  
ATOM   3275  CE1 PHE P 407      29.325  25.376 117.059  0.00  0.00      PROA  
ATOM   3276  CZ  PHE P 407      30.598  25.551 117.642  0.00  0.00      PROA  
ATOM   3277  CD2 PHE P 407      31.044  27.456 116.228  0.00  0.00      PROA  
ATOM   3278  CE2 PHE P 407      31.389  26.541 117.217  0.00  0.00      PROA  
ATOM   3279  C   PHE P 407      29.611  26.342 112.501  0.00  0.00      PROA  
ATOM   3280  O   PHE P 407      30.388  25.409 112.404  0.00  0.00      PROA  
ATOM   3281  N   GLU P 408      28.359  26.180 112.080  0.00  0.00      PROA  
ATOM   3282  CA  GLU P 408      27.957  24.922 111.460  0.00  0.00      PROA  
ATOM   3283  CB  GLU P 408      26.405  25.026 111.212  0.00  0.00      PROA  
ATOM   3284  CG  GLU P 408      25.727  23.657 110.906  0.00  0.00      PROA  
ATOM   3285  CD  GLU P 408      24.292  23.703 110.468  0.00  0.00      PROA  
ATOM   3286  OE1 GLU P 408      24.016  23.933 109.285  0.00  0.00      PROA  
ATOM   3287  OE2 GLU P 408      23.384  23.445 111.315  0.00  0.00      PROA  
ATOM   3288  C   GLU P 408      28.665  24.457 110.115  0.00  0.00      PROA  
ATOM   3289  O   GLU P 408      28.952  23.355 109.768  0.00  0.00      PROA  
ATOM   3290  N   ARG P 409      28.974  25.417 109.220  0.00  0.00      PROA  
ATOM   3291  CA  ARG P 409      29.808  25.171 108.069  0.00  0.00      PROA  
ATOM   3292  CB  ARG P 409      30.016  26.528 107.404  0.00  0.00      PROA  
ATOM   3293  CG  ARG P 409      30.803  26.548 106.017  0.00  0.00      PROA  
ATOM   3294  CD  ARG P 409      30.295  25.629 104.935  0.00  0.00      PROA  
ATOM   3295  NE  ARG P 409      31.361  25.657 103.846  0.00  0.00      PROA  
ATOM   3296  CZ  ARG P 409      31.130  25.412 102.582  0.00  0.00      PROA  
ATOM   3297  NH1 ARG P 409      30.004  25.257 102.001  0.00  0.00      PROA  
ATOM   3298  NH2 ARG P 409      32.155  25.114 101.731  0.00  0.00      PROA  
ATOM   3299  C   ARG P 409      31.280  24.606 108.242  0.00  0.00      PROA  
ATOM   3300  O   ARG P 409      31.732  23.730 107.557  0.00  0.00      PROA  
ATOM   3301  N   VAL P 410      32.011  25.171 109.193  0.00  0.00      PROA  
ATOM   3302  CA  VAL P 410      33.394  24.824 109.515  0.00  0.00      PROA  
ATOM   3303  CB  VAL P 410      34.340  26.085 109.619  0.00  0.00      PROA  
ATOM   3304  CG1 VAL P 410      34.168  26.890 108.310  0.00  0.00      PROA  
ATOM   3305  CG2 VAL P 410      33.859  26.863 110.841  0.00  0.00      PROA  
ATOM   3306  C   VAL P 410      33.596  23.820 110.643  0.00  0.00      PROA  
ATOM   3307  O   VAL P 410      34.731  23.640 111.067  0.00  0.00      PROA  
ATOM   3308  N   VAL P 411      32.607  23.157 111.242  0.00  0.00      PROA  
ATOM   3309  CA  VAL P 411      32.808  22.137 112.287  0.00  0.00      PROA  
ATOM   3310  CB  VAL P 411      31.543  21.371 112.867  0.00  0.00      PROA  
ATOM   3311  CG1 VAL P 411      31.850  20.099 113.765  0.00  0.00      PROA  
ATOM   3312  CG2 VAL P 411      30.802  22.379 113.705  0.00  0.00      PROA  
ATOM   3313  C   VAL P 411      33.675  20.924 111.777  0.00  0.00      PROA  
ATOM   3314  O   VAL P 411      34.570  20.465 112.530  0.00  0.00      PROA  
ATOM   3315  N   ASN P 412      33.436  20.565 110.478  0.00  0.00      PROA  
ATOM   3316  CA  ASN P 412      34.282  19.536 109.884  0.00  0.00      PROA  
ATOM   3317  CB  ASN P 412      33.346  18.644 109.083  0.00  0.00      PROA  
ATOM   3318  CG  ASN P 412      32.379  17.899 110.038  0.00  0.00      PROA  
ATOM   3319  OD1 ASN P 412      32.686  17.463 111.141  0.00  0.00      PROA  
ATOM   3320  ND2 ASN P 412      31.123  17.782 109.551  0.00  0.00      PROA  
ATOM   3321  C   ASN P 412      35.312  20.069 108.859  0.00  0.00      PROA  
ATOM   3322  O   ASN P 412      35.883  19.282 108.058  0.00  0.00      PROA  
ATOM   3323  N   THR P 413      35.679  21.373 108.954  0.00  0.00      PROA  
ATOM   3324  CA  THR P 413      36.909  21.886 108.297  0.00  0.00      PROA  
ATOM   3325  CB  THR P 413      36.602  23.057 107.399  0.00  0.00      PROA  
ATOM   3326  OG1 THR P 413      36.028  22.597 106.190  0.00  0.00      PROA  
ATOM   3327  CG2 THR P 413      37.984  23.739 106.857  0.00  0.00      PROA  
ATOM   3328  C   THR P 413      37.928  22.488 109.322  0.00  0.00      PROA  
ATOM   3329  O   THR P 413      37.654  23.581 109.870  0.00  0.00      PROA  
ATOM   3330  N   PRO P 414      39.102  21.924 109.531  0.00  0.00      PROA  
ATOM   3331  CD  PRO P 414      40.051  22.611 110.421  0.00  0.00      PROA  
ATOM   3332  CA  PRO P 414      39.360  20.542 109.376  0.00  0.00      PROA  
ATOM   3333  CB  PRO P 414      40.913  20.471 109.705  0.00  0.00      PROA  
ATOM   3334  CG  PRO P 414      41.078  21.551 110.822  0.00  0.00      PROA  
ATOM   3335  C   PRO P 414      38.498  19.700 110.385  0.00  0.00      PROA  
ATOM   3336  O   PRO P 414      37.902  20.273 111.237  0.00  0.00      PROA  
ATOM   3337  N   THR P 415      38.468  18.330 110.148  0.00  0.00      PROA  
ATOM   3338  CA  THR P 415      38.066  17.298 111.109  0.00  0.00      PROA  
ATOM   3339  CB  THR P 415      37.968  15.830 110.488  0.00  0.00      PROA  
ATOM   3340  OG1 THR P 415      38.972  15.647 109.530  0.00  0.00      PROA  
ATOM   3341  CG2 THR P 415      36.594  15.633 109.781  0.00  0.00      PROA  
ATOM   3342  C   THR P 415      38.921  17.240 112.387  0.00  0.00      PROA  
ATOM   3343  O   THR P 415      40.153  17.240 112.384  0.00  0.00      PROA  
ATOM   3344  N   ARG P 416      38.334  17.127 113.552  0.00  0.00      PROA  
ATOM   3345  CA  ARG P 416      39.140  17.269 114.750  0.00  0.00      PROA  
ATOM   3346  CB  ARG P 416      39.274  18.683 115.182  0.00  0.00      PROA  
ATOM   3347  CG  ARG P 416      37.918  19.350 115.477  0.00  0.00      PROA  
ATOM   3348  CD  ARG P 416      37.246  20.253 114.468  0.00  0.00      PROA  
ATOM   3349  NE  ARG P 416      38.026  21.563 114.353  0.00  0.00      PROA  
ATOM   3350  CZ  ARG P 416      37.683  22.569 113.580  0.00  0.00      PROA  
ATOM   3351  NH1 ARG P 416      36.813  22.536 112.583  0.00  0.00      PROA  
ATOM   3352  NH2 ARG P 416      38.278  23.790 113.767  0.00  0.00      PROA  
ATOM   3353  C   ARG P 416      38.449  16.554 115.838  0.00  0.00      PROA  
ATOM   3354  O   ARG P 416      38.920  16.683 116.981  0.00  0.00      PROA  
ATOM   3355  N   GLY P 417      37.424  15.662 115.585  0.00  0.00      PROA  
ATOM   3356  CA  GLY P 417      36.809  14.896 116.600  0.00  0.00      PROA  
ATOM   3357  C   GLY P 417      35.343  15.287 117.022  0.00  0.00      PROA  
ATOM   3358  O   GLY P 417      34.892  14.994 118.116  0.00  0.00      PROA  
ATOM   3359  N   ILE P 418      34.597  15.953 116.133  0.00  0.00      PROA  
ATOM   3360  CA  ILE P 418      33.176  16.294 116.406  0.00  0.00      PROA  
ATOM   3361  CB  ILE P 418      32.951  17.858 116.516  0.00  0.00      PROA  
ATOM   3362  CG2 ILE P 418      31.485  18.204 116.877  0.00  0.00      PROA  
ATOM   3363  CG1 ILE P 418      34.031  18.510 117.412  0.00  0.00      PROA  
ATOM   3364  CD  ILE P 418      33.976  20.046 117.310  0.00  0.00      PROA  
ATOM   3365  C   ILE P 418      32.270  15.708 115.272  0.00  0.00      PROA  
ATOM   3366  O   ILE P 418      32.539  15.927 114.073  0.00  0.00      PROA  
ATOM   3367  N   GLY P 419      31.281  14.879 115.676  0.00  0.00      PROA  
ATOM   3368  CA  GLY P 419      30.443  14.147 114.689  0.00  0.00      PROA  
ATOM   3369  C   GLY P 419      29.076  14.761 114.612  0.00  0.00      PROA  
ATOM   3370  O   GLY P 419      28.758  15.842 115.048  0.00  0.00      PROA  
ATOM   3371  N   ASP P 420      28.148  14.065 113.941  0.00  0.00      PROA  
ATOM   3372  CA  ASP P 420      26.749  14.444 113.716  0.00  0.00      PROA  
ATOM   3373  CB  ASP P 420      26.061  13.338 112.815  0.00  0.00      PROA  
ATOM   3374  CG  ASP P 420      26.491  13.458 111.376  0.00  0.00      PROA  
ATOM   3375  OD1 ASP P 420      27.034  14.500 110.906  0.00  0.00      PROA  
ATOM   3376  OD2 ASP P 420      26.165  12.509 110.642  0.00  0.00      PROA  
ATOM   3377  C   ASP P 420      25.964  14.463 114.989  0.00  0.00      PROA  
ATOM   3378  O   ASP P 420      25.183  15.402 115.189  0.00  0.00      PROA  
ATOM   3379  N   ARG P 421      26.173  13.513 115.893  0.00  0.00      PROA  
ATOM   3380  CA  ARG P 421      25.303  13.423 117.109  0.00  0.00      PROA  
ATOM   3381  CB  ARG P 421      25.508  12.102 117.827  0.00  0.00      PROA  
ATOM   3382  CG  ARG P 421      25.160  12.025 119.290  0.00  0.00      PROA  
ATOM   3383  CD  ARG P 421      23.688  12.138 119.608  0.00  0.00      PROA  
ATOM   3384  NE  ARG P 421      23.478  11.787 121.005  0.00  0.00      PROA  
ATOM   3385  CZ  ARG P 421      22.309  11.764 121.572  0.00  0.00      PROA  
ATOM   3386  NH1 ARG P 421      21.207  12.263 120.987  0.00  0.00      PROA  
ATOM   3387  NH2 ARG P 421      22.179  11.468 122.878  0.00  0.00      PROA  
ATOM   3388  C   ARG P 421      25.552  14.654 118.061  0.00  0.00      PROA  
ATOM   3389  O   ARG P 421      24.615  15.296 118.487  0.00  0.00      PROA  
ATOM   3390  N   THR P 422      26.823  15.065 118.203  0.00  0.00      PROA  
ATOM   3391  CA  THR P 422      27.204  16.244 118.894  0.00  0.00      PROA  
ATOM   3392  CB  THR P 422      28.703  16.402 118.994  0.00  0.00      PROA  
ATOM   3393  OG1 THR P 422      29.258  15.313 119.625  0.00  0.00      PROA  
ATOM   3394  CG2 THR P 422      29.152  17.590 119.946  0.00  0.00      PROA  
ATOM   3395  C   THR P 422      26.629  17.519 118.396  0.00  0.00      PROA  
ATOM   3396  O   THR P 422      25.877  18.216 119.044  0.00  0.00      PROA  
ATOM   3397  N   LEU P 423      26.643  17.683 117.037  0.00  0.00      PROA  
ATOM   3398  CA  LEU P 423      26.133  18.806 116.347  0.00  0.00      PROA  
ATOM   3399  CB  LEU P 423      26.738  18.814 114.945  0.00  0.00      PROA  
ATOM   3400  CG  LEU P 423      26.536  19.984 113.977  0.00  0.00      PROA  
ATOM   3401  CD1 LEU P 423      27.387  21.166 114.530  0.00  0.00      PROA  
ATOM   3402  CD2 LEU P 423      27.018  19.632 112.618  0.00  0.00      PROA  
ATOM   3403  C   LEU P 423      24.669  18.944 116.395  0.00  0.00      PROA  
ATOM   3404  O   LEU P 423      24.149  20.037 116.581  0.00  0.00      PROA  
ATOM   3405  N   ASP P 424      23.921  17.792 116.295  0.00  0.00      PROA  
ATOM   3406  CA  ASP P 424      22.478  17.588 116.634  0.00  0.00      PROA  
ATOM   3407  CB  ASP P 424      22.141  16.069 116.340  0.00  0.00      PROA  
ATOM   3408  CG  ASP P 424      22.080  15.774 114.818  0.00  0.00      PROA  
ATOM   3409  OD1 ASP P 424      21.798  14.606 114.478  0.00  0.00      PROA  
ATOM   3410  OD2 ASP P 424      21.911  16.779 114.065  0.00  0.00      PROA  
ATOM   3411  C   ASP P 424      22.038  17.882 118.094  0.00  0.00      PROA  
ATOM   3412  O   ASP P 424      21.040  18.592 118.280  0.00  0.00      PROA  
ATOM   3413  N   VAL P 425      22.800  17.458 119.112  0.00  0.00      PROA  
ATOM   3414  CA  VAL P 425      22.448  17.858 120.483  0.00  0.00      PROA  
ATOM   3415  CB  VAL P 425      23.381  17.297 121.575  0.00  0.00      PROA  
ATOM   3416  CG1 VAL P 425      22.988  17.695 122.971  0.00  0.00      PROA  
ATOM   3417  CG2 VAL P 425      23.228  15.809 121.409  0.00  0.00      PROA  
ATOM   3418  C   VAL P 425      22.494  19.402 120.615  0.00  0.00      PROA  
ATOM   3419  O   VAL P 425      21.594  19.972 121.234  0.00  0.00      PROA  
ATOM   3420  N   VAL P 426      23.487  20.075 119.957  0.00  0.00      PROA  
ATOM   3421  CA  VAL P 426      23.474  21.543 119.848  0.00  0.00      PROA  
ATOM   3422  CB  VAL P 426      24.812  21.959 119.220  0.00  0.00      PROA  
ATOM   3423  CG1 VAL P 426      24.981  23.506 118.966  0.00  0.00      PROA  
ATOM   3424  CG2 VAL P 426      26.036  21.429 120.082  0.00  0.00      PROA  
ATOM   3425  C   VAL P 426      22.322  22.177 119.125  0.00  0.00      PROA  
ATOM   3426  O   VAL P 426      21.772  23.112 119.614  0.00  0.00      PROA  
ATOM   3427  N   ARG P 427      21.810  21.575 118.048  0.00  0.00      PROA  
ATOM   3428  CA  ARG P 427      20.708  22.081 117.436  0.00  0.00      PROA  
ATOM   3429  CB  ARG P 427      20.690  21.699 115.974  0.00  0.00      PROA  
ATOM   3430  CG  ARG P 427      21.872  22.222 115.129  0.00  0.00      PROA  
ATOM   3431  CD  ARG P 427      21.925  21.758 113.673  0.00  0.00      PROA  
ATOM   3432  NE  ARG P 427      22.207  20.286 113.472  0.00  0.00      PROA  
ATOM   3433  CZ  ARG P 427      22.921  19.819 112.438  0.00  0.00      PROA  
ATOM   3434  NH1 ARG P 427      23.421  20.513 111.475  0.00  0.00      PROA  
ATOM   3435  NH2 ARG P 427      23.384  18.574 112.506  0.00  0.00      PROA  
ATOM   3436  C   ARG P 427      19.370  21.970 118.075  0.00  0.00      PROA  
ATOM   3437  O   ARG P 427      18.497  22.806 117.977  0.00  0.00      PROA  
ATOM   3438  N   GLN P 428      19.158  20.791 118.780  0.00  0.00      PROA  
ATOM   3439  CA  GLN P 428      18.031  20.571 119.633  0.00  0.00      PROA  
ATOM   3440  CB  GLN P 428      18.022  19.071 120.117  0.00  0.00      PROA  
ATOM   3441  CG  GLN P 428      17.779  18.003 119.080  0.00  0.00      PROA  
ATOM   3442  CD  GLN P 428      16.585  18.421 118.105  0.00  0.00      PROA  
ATOM   3443  OE1 GLN P 428      16.702  18.301 116.874  0.00  0.00      PROA  
ATOM   3444  NE2 GLN P 428      15.420  18.805 118.688  0.00  0.00      PROA  
ATOM   3445  C   GLN P 428      18.013  21.447 120.891  0.00  0.00      PROA  
ATOM   3446  O   GLN P 428      16.943  21.982 121.262  0.00  0.00      PROA  
ATOM   3447  N   THR P 429      19.167  21.733 121.544  0.00  0.00      PROA  
ATOM   3448  CA  THR P 429      19.340  22.494 122.755  0.00  0.00      PROA  
ATOM   3449  CB  THR P 429      20.658  22.239 123.332  0.00  0.00      PROA  
ATOM   3450  OG1 THR P 429      20.782  20.852 123.672  0.00  0.00      PROA  
ATOM   3451  CG2 THR P 429      20.836  23.045 124.643  0.00  0.00      PROA  
ATOM   3452  C   THR P 429      19.230  23.933 122.351  0.00  0.00      PROA  
ATOM   3453  O   THR P 429      18.814  24.809 123.015  0.00  0.00      PROA  
ATOM   3454  N   SER P 430      19.536  24.183 121.109  0.00  0.00      PROA  
ATOM   3455  CA  SER P 430      19.309  25.564 120.521  0.00  0.00      PROA  
ATOM   3456  CB  SER P 430      19.873  25.690 119.044  0.00  0.00      PROA  
ATOM   3457  OG  SER P 430      19.355  26.824 118.370  0.00  0.00      PROA  
ATOM   3458  C   SER P 430      17.847  25.946 120.545  0.00  0.00      PROA  
ATOM   3459  O   SER P 430      17.460  27.010 121.031  0.00  0.00      PROA  
ATOM   3460  N   ARG P 431      16.938  25.060 120.060  0.00  0.00      PROA  
ATOM   3461  CA  ARG P 431      15.475  25.285 120.007  0.00  0.00      PROA  
ATOM   3462  CB  ARG P 431      14.757  24.334 119.122  0.00  0.00      PROA  
ATOM   3463  CG  ARG P 431      15.016  24.567 117.496  0.00  0.00      PROA  
ATOM   3464  CD  ARG P 431      14.486  25.873 116.959  0.00  0.00      PROA  
ATOM   3465  NE  ARG P 431      12.995  26.009 117.033  0.00  0.00      PROA  
ATOM   3466  CZ  ARG P 431      12.351  26.879 116.415  0.00  0.00      PROA  
ATOM   3467  NH1 ARG P 431      12.947  27.893 115.856  0.00  0.00      PROA  
ATOM   3468  NH2 ARG P 431      11.072  26.966 116.414  0.00  0.00      PROA  
ATOM   3469  C   ARG P 431      14.806  25.314 121.362  0.00  0.00      PROA  
ATOM   3470  O   ARG P 431      13.999  26.212 121.652  0.00  0.00      PROA  
ATOM   3471  N   ASP P 432      15.131  24.420 122.319  0.00  0.00      PROA  
ATOM   3472  CA  ASP P 432      14.481  24.466 123.607  0.00  0.00      PROA  
ATOM   3473  CB  ASP P 432      14.853  23.071 124.344  0.00  0.00      PROA  
ATOM   3474  CG  ASP P 432      14.084  21.939 123.711  0.00  0.00      PROA  
ATOM   3475  OD1 ASP P 432      14.282  20.749 124.069  0.00  0.00      PROA  
ATOM   3476  OD2 ASP P 432      13.174  22.310 122.832  0.00  0.00      PROA  
ATOM   3477  C   ASP P 432      14.907  25.645 124.436  0.00  0.00      PROA  
ATOM   3478  O   ASP P 432      14.146  26.231 125.154  0.00  0.00      PROA  
ATOM   3479  N   ARG P 433      16.224  25.980 124.454  0.00  0.00      PROA  
ATOM   3480  CA  ARG P 433      16.650  27.113 125.189  0.00  0.00      PROA  
ATOM   3481  CB  ARG P 433      18.008  26.815 125.877  0.00  0.00      PROA  
ATOM   3482  CG  ARG P 433      17.994  25.679 126.901  0.00  0.00      PROA  
ATOM   3483  CD  ARG P 433      19.086  25.710 127.993  0.00  0.00      PROA  
ATOM   3484  NE  ARG P 433      18.992  24.438 128.817  0.00  0.00      PROA  
ATOM   3485  CZ  ARG P 433      19.976  24.048 129.599  0.00  0.00      PROA  
ATOM   3486  NH1 ARG P 433      21.012  24.758 129.982  0.00  0.00      PROA  
ATOM   3487  NH2 ARG P 433      19.820  22.847 130.122  0.00  0.00      PROA  
ATOM   3488  C   ARG P 433      16.549  28.381 124.361  0.00  0.00      PROA  
ATOM   3489  O   ARG P 433      16.883  29.448 124.891  0.00  0.00      PROA  
ATOM   3490  N   GLN P 434      16.094  28.350 123.097  0.00  0.00      PROA  
ATOM   3491  CA  GLN P 434      16.076  29.440 122.093  0.00  0.00      PROA  
ATOM   3492  CB  GLN P 434      14.735  30.396 122.114  0.00  0.00      PROA  
ATOM   3493  CG  GLN P 434      13.477  29.673 121.509  0.00  0.00      PROA  
ATOM   3494  CD  GLN P 434      13.512  29.348 119.995  0.00  0.00      PROA  
ATOM   3495  OE1 GLN P 434      12.846  28.431 119.544  0.00  0.00      PROA  
ATOM   3496  NE2 GLN P 434      14.357  30.060 119.231  0.00  0.00      PROA  
ATOM   3497  C   GLN P 434      17.463  30.274 121.909  0.00  0.00      PROA  
ATOM   3498  O   GLN P 434      17.513  31.494 121.886  0.00  0.00      PROA  
ATOM   3499  N   LEU P 435      18.551  29.522 121.829  0.00  0.00      PROA  
ATOM   3500  CA  LEU P 435      19.959  29.992 121.930  0.00  0.00      PROA  
ATOM   3501  CB  LEU P 435      20.792  29.347 122.982  0.00  0.00      PROA  
ATOM   3502  CG  LEU P 435      20.283  29.590 124.430  0.00  0.00      PROA  
ATOM   3503  CD1 LEU P 435      21.192  28.947 125.532  0.00  0.00      PROA  
ATOM   3504  CD2 LEU P 435      20.018  31.080 124.769  0.00  0.00      PROA  
ATOM   3505  C   LEU P 435      20.645  29.738 120.646  0.00  0.00      PROA  
ATOM   3506  O   LEU P 435      20.494  28.675 120.049  0.00  0.00      PROA  
ATOM   3507  N   THR P 436      21.563  30.648 120.258  0.00  0.00      PROA  
ATOM   3508  CA  THR P 436      22.440  30.472 119.067  0.00  0.00      PROA  
ATOM   3509  CB  THR P 436      23.401  31.662 118.914  0.00  0.00      PROA  
ATOM   3510  OG1 THR P 436      24.240  31.879 120.107  0.00  0.00      PROA  
ATOM   3511  CG2 THR P 436      22.767  33.018 118.567  0.00  0.00      PROA  
ATOM   3512  C   THR P 436      23.291  29.253 119.228  0.00  0.00      PROA  
ATOM   3513  O   THR P 436      23.391  28.752 120.358  0.00  0.00      PROA  
ATOM   3514  N   LEU P 437      23.808  28.637 118.204  0.00  0.00      PROA  
ATOM   3515  CA  LEU P 437      24.513  27.377 118.325  0.00  0.00      PROA  
ATOM   3516  CB  LEU P 437      24.967  26.755 116.945  0.00  0.00      PROA  
ATOM   3517  CG  LEU P 437      23.925  26.568 115.863  0.00  0.00      PROA  
ATOM   3518  CD1 LEU P 437      24.494  25.626 114.711  0.00  0.00      PROA  
ATOM   3519  CD2 LEU P 437      22.543  26.051 116.296  0.00  0.00      PROA  
ATOM   3520  C   LEU P 437      25.758  27.361 119.318  0.00  0.00      PROA  
ATOM   3521  O   LEU P 437      25.957  26.441 120.039  0.00  0.00      PROA  
ATOM   3522  N   TRP P 438      26.545  28.456 119.304  0.00  0.00      PROA  
ATOM   3523  CA  TRP P 438      27.595  28.788 120.159  0.00  0.00      PROA  
ATOM   3524  CB  TRP P 438      28.158  30.165 119.745  0.00  0.00      PROA  
ATOM   3525  CG  TRP P 438      29.366  30.644 120.521  0.00  0.00      PROA  
ATOM   3526  CD1 TRP P 438      29.344  31.384 121.724  0.00  0.00      PROA  
ATOM   3527  NE1 TRP P 438      30.606  31.760 122.123  0.00  0.00      PROA  
ATOM   3528  CE2 TRP P 438      31.485  31.304 121.118  0.00  0.00      PROA  
ATOM   3529  CD2 TRP P 438      30.757  30.483 120.128  0.00  0.00      PROA  
ATOM   3530  CE3 TRP P 438      31.385  29.831 119.085  0.00  0.00      PROA  
ATOM   3531  CZ3 TRP P 438      32.791  29.970 119.093  0.00  0.00      PROA  
ATOM   3532  CZ2 TRP P 438      32.806  31.397 121.079  0.00  0.00      PROA  
ATOM   3533  CH2 TRP P 438      33.430  30.789 119.991  0.00  0.00      PROA  
ATOM   3534  C   TRP P 438      27.165  28.819 121.706  0.00  0.00      PROA  
ATOM   3535  O   TRP P 438      27.708  28.070 122.537  0.00  0.00      PROA  
ATOM   3536  N   GLN P 439      26.069  29.553 122.048  0.00  0.00      PROA  
ATOM   3537  CA  GLN P 439      25.468  29.589 123.387  0.00  0.00      PROA  
ATOM   3538  CB  GLN P 439      24.519  30.750 123.497  0.00  0.00      PROA  
ATOM   3539  CG  GLN P 439      25.260  32.125 123.666  0.00  0.00      PROA  
ATOM   3540  CD  GLN P 439      26.376  32.094 124.775  0.00  0.00      PROA  
ATOM   3541  OE1 GLN P 439      27.549  32.237 124.439  0.00  0.00      PROA  
ATOM   3542  NE2 GLN P 439      26.049  31.836 126.054  0.00  0.00      PROA  
ATOM   3543  C   GLN P 439      24.751  28.309 123.796  0.00  0.00      PROA  
ATOM   3544  O   GLN P 439      24.697  27.902 124.978  0.00  0.00      PROA  
ATOM   3545  N   ALA P 440      24.170  27.499 122.839  0.00  0.00      PROA  
ATOM   3546  CA  ALA P 440      23.834  26.142 123.199  0.00  0.00      PROA  
ATOM   3547  CB  ALA P 440      23.234  25.539 121.929  0.00  0.00      PROA  
ATOM   3548  C   ALA P 440      25.005  25.314 123.724  0.00  0.00      PROA  
ATOM   3549  O   ALA P 440      24.991  24.623 124.793  0.00  0.00      PROA  
ATOM   3550  N   CYS P 441      26.169  25.353 122.943  0.00  0.00      PROA  
ATOM   3551  CA  CYS P 441      27.392  24.640 123.226  0.00  0.00      PROA  
ATOM   3552  CB  CYS P 441      28.549  24.860 122.246  0.00  0.00      PROA  
ATOM   3553  SG  CYS P 441      28.093  24.310 120.607  0.00  0.00      PROA  
ATOM   3554  C   CYS P 441      27.924  24.825 124.676  0.00  0.00      PROA  
ATOM   3555  O   CYS P 441      28.353  23.851 125.361  0.00  0.00      PROA  
ATOM   3556  N   ARG P 442      27.878  26.065 125.144  0.00  0.00      PROA  
ATOM   3557  CA  ARG P 442      28.278  26.453 126.478  0.00  0.00      PROA  
ATOM   3558  CB  ARG P 442      28.063  27.972 126.754  0.00  0.00      PROA  
ATOM   3559  CG  ARG P 442      28.901  28.934 125.863  0.00  0.00      PROA  
ATOM   3560  CD  ARG P 442      30.386  28.494 125.937  0.00  0.00      PROA  
ATOM   3561  NE  ARG P 442      31.238  29.652 125.518  0.00  0.00      PROA  
ATOM   3562  CZ  ARG P 442      32.506  29.632 125.187  0.00  0.00      PROA  
ATOM   3563  NH1 ARG P 442      33.313  28.619 125.444  0.00  0.00      PROA  
ATOM   3564  NH2 ARG P 442      33.101  30.692 124.657  0.00  0.00      PROA  
ATOM   3565  C   ARG P 442      27.520  25.639 127.580  0.00  0.00      PROA  
ATOM   3566  O   ARG P 442      28.230  24.966 128.373  0.00  0.00      PROA  
ATOM   3567  N   GLU P 443      26.128  25.550 127.563  0.00  0.00      PROA  
ATOM   3568  CA  GLU P 443      25.288  24.834 128.510  0.00  0.00      PROA  
ATOM   3569  CB  GLU P 443      23.832  24.865 127.891  0.00  0.00      PROA  
ATOM   3570  CG  GLU P 443      23.157  26.283 127.567  0.00  0.00      PROA  
ATOM   3571  CD  GLU P 443      22.717  27.112 128.701  0.00  0.00      PROA  
ATOM   3572  OE1 GLU P 443      23.601  27.794 129.356  0.00  0.00      PROA  
ATOM   3573  OE2 GLU P 443      21.499  27.146 128.991  0.00  0.00      PROA  
ATOM   3574  C   GLU P 443      25.649  23.325 128.566  0.00  0.00      PROA  
ATOM   3575  O   GLU P 443      25.908  22.805 129.663  0.00  0.00      PROA  
ATOM   3576  N   LEU P 444      25.854  22.677 127.419  0.00  0.00      PROA  
ATOM   3577  CA  LEU P 444      26.196  21.222 127.359  0.00  0.00      PROA  
ATOM   3578  CB  LEU P 444      26.242  20.798 125.834  0.00  0.00      PROA  
ATOM   3579  CG  LEU P 444      24.966  21.156 125.019  0.00  0.00      PROA  
ATOM   3580  CD1 LEU P 444      25.088  20.545 123.608  0.00  0.00      PROA  
ATOM   3581  CD2 LEU P 444      23.687  20.545 125.724  0.00  0.00      PROA  
ATOM   3582  C   LEU P 444      27.575  20.905 127.950  0.00  0.00      PROA  
ATOM   3583  O   LEU P 444      27.811  19.842 128.503  0.00  0.00      PROA  
ATOM   3584  N   LEU P 445      28.474  21.892 127.917  0.00  0.00      PROA  
ATOM   3585  CA  LEU P 445      29.811  21.791 128.489  0.00  0.00      PROA  
ATOM   3586  CB  LEU P 445      30.955  22.710 127.876  0.00  0.00      PROA  
ATOM   3587  CG  LEU P 445      31.476  22.136 126.462  0.00  0.00      PROA  
ATOM   3588  CD1 LEU P 445      32.346  23.180 125.788  0.00  0.00      PROA  
ATOM   3589  CD2 LEU P 445      32.272  20.764 126.667  0.00  0.00      PROA  
ATOM   3590  C   LEU P 445      29.776  21.977 129.938  0.00  0.00      PROA  
ATOM   3591  O   LEU P 445      30.344  21.248 130.717  0.00  0.00      PROA  
ATOM   3592  N   GLN P 446      28.975  22.943 130.400  0.00  0.00      PROA  
ATOM   3593  CA  GLN P 446      28.803  23.183 131.796  0.00  0.00      PROA  
ATOM   3594  CB  GLN P 446      28.035  24.504 132.096  0.00  0.00      PROA  
ATOM   3595  CG  GLN P 446      28.780  25.815 132.214  0.00  0.00      PROA  
ATOM   3596  CD  GLN P 446      30.211  25.592 131.742  0.00  0.00      PROA  
ATOM   3597  OE1 GLN P 446      31.101  25.330 132.562  0.00  0.00      PROA  
ATOM   3598  NE2 GLN P 446      30.431  25.776 130.407  0.00  0.00      PROA  
ATOM   3599  C   GLN P 446      28.105  22.080 132.481  0.00  0.00      PROA  
ATOM   3600  O   GLN P 446      28.382  21.693 133.602  0.00  0.00      PROA  
ATOM   3601  N   GLU P 447      27.084  21.417 131.868  0.00  0.00      PROA  
ATOM   3602  CA  GLU P 447      26.182  20.393 132.284  0.00  0.00      PROA  
ATOM   3603  CB  GLU P 447      24.810  20.795 131.774  0.00  0.00      PROA  
ATOM   3604  CG  GLU P 447      24.346  22.213 132.427  0.00  0.00      PROA  
ATOM   3605  CD  GLU P 447      22.958  22.671 132.005  0.00  0.00      PROA  
ATOM   3606  OE1 GLU P 447      22.147  21.789 131.698  0.00  0.00      PROA  
ATOM   3607  OE2 GLU P 447      22.647  23.881 132.069  0.00  0.00      PROA  
ATOM   3608  C   GLU P 447      26.553  18.993 131.923  0.00  0.00      PROA  
ATOM   3609  O   GLU P 447      25.813  18.095 132.159  0.00  0.00      PROA  
ATOM   3610  N   LYS P 448      27.831  18.821 131.569  0.00  0.00      PROA  
ATOM   3611  CA  LYS P 448      28.417  17.513 131.377  0.00  0.00      PROA  
ATOM   3612  CB  LYS P 448      29.035  16.891 132.695  0.00  0.00      PROA  
ATOM   3613  CG  LYS P 448      30.331  17.523 133.272  0.00  0.00      PROA  
ATOM   3614  CD  LYS P 448      31.618  17.189 132.505  0.00  0.00      PROA  
ATOM   3615  CE  LYS P 448      32.087  15.719 132.675  0.00  0.00      PROA  
ATOM   3616  NZ  LYS P 448      33.335  15.495 131.895  0.00  0.00      PROA  
ATOM   3617  C   LYS P 448      27.685  16.491 130.488  0.00  0.00      PROA  
ATOM   3618  O   LYS P 448      27.728  15.315 130.765  0.00  0.00      PROA  
ATOM   3619  N   ALA P 449      27.053  16.926 129.363  0.00  0.00      PROA  
ATOM   3620  CA  ALA P 449      26.153  16.094 128.549  0.00  0.00      PROA  
ATOM   3621  CB  ALA P 449      25.002  17.076 128.004  0.00  0.00      PROA  
ATOM   3622  C   ALA P 449      26.773  15.339 127.404  0.00  0.00      PROA  
ATOM   3623  O   ALA P 449      26.114  14.501 126.768  0.00  0.00      PROA  
ATOM   3624  N   LEU P 450      28.120  15.503 127.152  0.00  0.00      PROA  
ATOM   3625  CA  LEU P 450      28.915  15.072 126.098  0.00  0.00      PROA  
ATOM   3626  CB  LEU P 450      29.656  16.286 125.498  0.00  0.00      PROA  
ATOM   3627  CG  LEU P 450      28.745  17.372 124.840  0.00  0.00      PROA  
ATOM   3628  CD1 LEU P 450      29.400  18.715 124.681  0.00  0.00      PROA  
ATOM   3629  CD2 LEU P 450      28.086  16.874 123.491  0.00  0.00      PROA  
ATOM   3630  C   LEU P 450      29.887  13.995 126.626  0.00  0.00      PROA  
ATOM   3631  O   LEU P 450      30.561  14.339 127.616  0.00  0.00      PROA  
ATOM   3632  N   ALA P 451      30.105  12.945 125.905  0.00  0.00      PROA  
ATOM   3633  CA  ALA P 451      31.373  12.188 125.960  0.00  0.00      PROA  
ATOM   3634  CB  ALA P 451      31.302  11.255 124.733  0.00  0.00      PROA  
ATOM   3635  C   ALA P 451      32.621  12.972 126.036  0.00  0.00      PROA  
ATOM   3636  O   ALA P 451      32.707  14.064 125.479  0.00  0.00      PROA  
ATOM   3637  N   GLY P 452      33.723  12.480 126.649  0.00  0.00      PROA  
ATOM   3638  CA  GLY P 452      34.964  13.260 126.751  0.00  0.00      PROA  
ATOM   3639  C   GLY P 452      35.659  13.622 125.446  0.00  0.00      PROA  
ATOM   3640  O   GLY P 452      36.231  14.733 125.248  0.00  0.00      PROA  
ATOM   3641  N   ARG P 453      35.638  12.663 124.500  0.00  0.00      PROA  
ATOM   3642  CA  ARG P 453      36.147  12.869 123.199  0.00  0.00      PROA  
ATOM   3643  CB  ARG P 453      36.133  11.615 122.309  0.00  0.00      PROA  
ATOM   3644  CG  ARG P 453      36.858  11.757 120.966  0.00  0.00      PROA  
ATOM   3645  CD  ARG P 453      38.315  12.337 120.885  0.00  0.00      PROA  
ATOM   3646  NE  ARG P 453      38.517  12.435 119.393  0.00  0.00      PROA  
ATOM   3647  CZ  ARG P 453      39.348  13.237 118.750  0.00  0.00      PROA  
ATOM   3648  NH1 ARG P 453      39.868  14.313 119.290  0.00  0.00      PROA  
ATOM   3649  NH2 ARG P 453      39.810  12.768 117.629  0.00  0.00      PROA  
ATOM   3650  C   ARG P 453      35.480  13.998 122.408  0.00  0.00      PROA  
ATOM   3651  O   ARG P 453      36.193  14.797 121.769  0.00  0.00      PROA  
ATOM   3652  N   ALA P 454      34.152  14.142 122.360  0.00  0.00      PROA  
ATOM   3653  CA  ALA P 454      33.679  15.167 121.476  0.00  0.00      PROA  
ATOM   3654  CB  ALA P 454      32.260  14.776 121.048  0.00  0.00      PROA  
ATOM   3655  C   ALA P 454      33.540  16.498 122.348  0.00  0.00      PROA  
ATOM   3656  O   ALA P 454      33.756  17.600 121.867  0.00  0.00      PROA  
ATOM   3657  N   ALA P 455      33.269  16.429 123.622  0.00  0.00      PROA  
ATOM   3658  CA  ALA P 455      33.379  17.550 124.639  0.00  0.00      PROA  
ATOM   3659  CB  ALA P 455      33.180  17.007 126.093  0.00  0.00      PROA  
ATOM   3660  C   ALA P 455      34.705  18.260 124.643  0.00  0.00      PROA  
ATOM   3661  O   ALA P 455      34.728  19.475 124.446  0.00  0.00      PROA  
ATOM   3662  N   SER P 456      35.844  17.630 124.669  0.00  0.00      PROA  
ATOM   3663  CA  SER P 456      37.150  18.282 124.401  0.00  0.00      PROA  
ATOM   3664  CB  SER P 456      38.378  17.355 124.699  0.00  0.00      PROA  
ATOM   3665  OG  SER P 456      38.472  16.109 123.937  0.00  0.00      PROA  
ATOM   3666  C   SER P 456      37.314  18.884 123.072  0.00  0.00      PROA  
ATOM   3667  O   SER P 456      37.812  20.026 122.949  0.00  0.00      PROA  
ATOM   3668  N   ALA P 457      36.917  18.205 121.900  0.00  0.00      PROA  
ATOM   3669  CA  ALA P 457      37.051  18.698 120.495  0.00  0.00      PROA  
ATOM   3670  CB  ALA P 457      36.622  17.632 119.476  0.00  0.00      PROA  
ATOM   3671  C   ALA P 457      36.270  19.976 120.242  0.00  0.00      PROA  
ATOM   3672  O   ALA P 457      36.771  20.991 119.632  0.00  0.00      PROA  
ATOM   3673  N   LEU P 458      35.064  20.029 120.886  0.00  0.00      PROA  
ATOM   3674  CA  LEU P 458      34.175  21.143 120.827  0.00  0.00      PROA  
ATOM   3675  CB  LEU P 458      32.784  20.549 121.096  0.00  0.00      PROA  
ATOM   3676  CG  LEU P 458      31.621  21.606 121.171  0.00  0.00      PROA  
ATOM   3677  CD1 LEU P 458      30.984  21.833 119.784  0.00  0.00      PROA  
ATOM   3678  CD2 LEU P 458      30.493  21.179 122.206  0.00  0.00      PROA  
ATOM   3679  C   LEU P 458      34.565  22.358 121.660  0.00  0.00      PROA  
ATOM   3680  O   LEU P 458      34.548  23.489 121.183  0.00  0.00      PROA  
ATOM   3681  N   GLN P 459      35.022  22.166 122.909  0.00  0.00      PROA  
ATOM   3682  CA  GLN P 459      35.603  23.215 123.710  0.00  0.00      PROA  
ATOM   3683  CB  GLN P 459      35.887  22.582 125.050  0.00  0.00      PROA  
ATOM   3684  CG  GLN P 459      36.534  23.340 126.181  0.00  0.00      PROA  
ATOM   3685  CD  GLN P 459      35.759  24.641 126.518  0.00  0.00      PROA  
ATOM   3686  OE1 GLN P 459      35.036  24.668 127.523  0.00  0.00      PROA  
ATOM   3687  NE2 GLN P 459      36.029  25.731 125.701  0.00  0.00      PROA  
ATOM   3688  C   GLN P 459      36.962  23.684 123.191  0.00  0.00      PROA  
ATOM   3689  O   GLN P 459      37.162  24.863 123.051  0.00  0.00      PROA  
ATOM   3690  N   ARG P 460      37.937  22.774 122.822  0.00  0.00      PROA  
ATOM   3691  CA  ARG P 460      39.109  23.209 122.023  0.00  0.00      PROA  
ATOM   3692  CB  ARG P 460      40.076  22.106 121.704  0.00  0.00      PROA  
ATOM   3693  CG  ARG P 460      40.965  21.600 122.899  0.00  0.00      PROA  
ATOM   3694  CD  ARG P 460      41.713  22.576 123.778  0.00  0.00      PROA  
ATOM   3695  NE  ARG P 460      42.515  21.746 124.755  0.00  0.00      PROA  
ATOM   3696  CZ  ARG P 460      43.337  22.280 125.649  0.00  0.00      PROA  
ATOM   3697  NH1 ARG P 460      43.379  23.606 125.877  0.00  0.00      PROA  
ATOM   3698  NH2 ARG P 460      44.106  21.526 126.414  0.00  0.00      PROA  
ATOM   3699  C   ARG P 460      38.736  24.024 120.809  0.00  0.00      PROA  
ATOM   3700  O   ARG P 460      39.374  25.040 120.553  0.00  0.00      PROA  
ATOM   3701  N   PHE P 461      37.724  23.587 120.019  0.00  0.00      PROA  
ATOM   3702  CA  PHE P 461      37.148  24.369 118.942  0.00  0.00      PROA  
ATOM   3703  CB  PHE P 461      36.227  23.465 118.132  0.00  0.00      PROA  
ATOM   3704  CG  PHE P 461      35.434  24.154 117.061  0.00  0.00      PROA  
ATOM   3705  CD1 PHE P 461      36.058  24.996 116.069  0.00  0.00      PROA  
ATOM   3706  CE1 PHE P 461      35.383  25.388 114.927  0.00  0.00      PROA  
ATOM   3707  CZ  PHE P 461      33.981  25.237 114.808  0.00  0.00      PROA  
ATOM   3708  CD2 PHE P 461      34.057  23.905 116.834  0.00  0.00      PROA  
ATOM   3709  CE2 PHE P 461      33.326  24.550 115.849  0.00  0.00      PROA  
ATOM   3710  C   PHE P 461      36.658  25.761 119.245  0.00  0.00      PROA  
ATOM   3711  O   PHE P 461      37.139  26.671 118.595  0.00  0.00      PROA  
ATOM   3712  N   MET P 462      35.762  25.933 120.235  0.00  0.00      PROA  
ATOM   3713  CA  MET P 462      35.378  27.228 120.709  0.00  0.00      PROA  
ATOM   3714  CB  MET P 462      34.259  27.070 121.742  0.00  0.00      PROA  
ATOM   3715  CG  MET P 462      32.929  26.705 121.090  0.00  0.00      PROA  
ATOM   3716  SD  MET P 462      31.611  26.346 122.257  0.00  0.00      PROA  
ATOM   3717  CE  MET P 462      31.000  28.039 122.253  0.00  0.00      PROA  
ATOM   3718  C   MET P 462      36.536  28.098 121.300  0.00  0.00      PROA  
ATOM   3719  O   MET P 462      36.674  29.298 121.085  0.00  0.00      PROA  
ATOM   3720  N   GLU P 463      37.516  27.543 122.098  0.00  0.00      PROA  
ATOM   3721  CA  GLU P 463      38.727  28.282 122.583  0.00  0.00      PROA  
ATOM   3722  CB  GLU P 463      39.450  27.274 123.481  0.00  0.00      PROA  
ATOM   3723  CG  GLU P 463      41.019  27.587 123.716  0.00  0.00      PROA  
ATOM   3724  CD  GLU P 463      41.631  26.538 124.672  0.00  0.00      PROA  
ATOM   3725  OE1 GLU P 463      41.637  26.771 125.923  0.00  0.00      PROA  
ATOM   3726  OE2 GLU P 463      42.177  25.475 124.187  0.00  0.00      PROA  
ATOM   3727  C   GLU P 463      39.613  28.818 121.495  0.00  0.00      PROA  
ATOM   3728  O   GLU P 463      40.030  29.994 121.503  0.00  0.00      PROA  
ATOM   3729  N   LEU P 464      39.865  27.960 120.480  0.00  0.00      PROA  
ATOM   3730  CA  LEU P 464      40.582  28.265 119.253  0.00  0.00      PROA  
ATOM   3731  CB  LEU P 464      40.642  27.112 118.297  0.00  0.00      PROA  
ATOM   3732  CG  LEU P 464      41.414  27.302 116.974  0.00  0.00      PROA  
ATOM   3733  CD1 LEU P 464      42.881  27.531 117.113  0.00  0.00      PROA  
ATOM   3734  CD2 LEU P 464      41.149  26.088 116.070  0.00  0.00      PROA  
ATOM   3735  C   LEU P 464      40.100  29.642 118.654  0.00  0.00      PROA  
ATOM   3736  O   LEU P 464      40.958  30.428 118.281  0.00  0.00      PROA  
ATOM   3737  N   ILE P 465      38.760  29.906 118.432  0.00  0.00      PROA  
ATOM   3738  CA  ILE P 465      38.300  31.170 117.830  0.00  0.00      PROA  
ATOM   3739  CB  ILE P 465      36.744  31.017 117.620  0.00  0.00      PROA  
ATOM   3740  CG2 ILE P 465      36.206  32.323 116.979  0.00  0.00      PROA  
ATOM   3741  CG1 ILE P 465      36.517  29.823 116.698  0.00  0.00      PROA  
ATOM   3742  CD  ILE P 465      37.349  29.723 115.422  0.00  0.00      PROA  
ATOM   3743  C   ILE P 465      38.673  32.478 118.494  0.00  0.00      PROA  
ATOM   3744  O   ILE P 465      39.146  33.408 117.862  0.00  0.00      PROA  
ATOM   3745  N   ASP P 466      38.440  32.531 119.757  0.00  0.00      PROA  
ATOM   3746  CA  ASP P 466      38.913  33.592 120.552  0.00  0.00      PROA  
ATOM   3747  CB  ASP P 466      38.403  33.312 121.991  0.00  0.00      PROA  
ATOM   3748  CG  ASP P 466      36.969  33.493 122.241  0.00  0.00      PROA  
ATOM   3749  OD1 ASP P 466      36.249  34.207 121.525  0.00  0.00      PROA  
ATOM   3750  OD2 ASP P 466      36.560  32.956 123.328  0.00  0.00      PROA  
ATOM   3751  C   ASP P 466      40.449  33.806 120.508  0.00  0.00      PROA  
ATOM   3752  O   ASP P 466      40.932  34.911 120.342  0.00  0.00      PROA  
ATOM   3753  N   ALA P 467      41.202  32.664 120.568  0.00  0.00      PROA  
ATOM   3754  CA  ALA P 467      42.635  32.603 120.478  0.00  0.00      PROA  
ATOM   3755  CB  ALA P 467      43.231  31.232 120.726  0.00  0.00      PROA  
ATOM   3756  C   ALA P 467      43.182  33.134 119.063  0.00  0.00      PROA  
ATOM   3757  O   ALA P 467      44.109  33.975 119.062  0.00  0.00      PROA  
ATOM   3758  N   LEU P 468      42.604  32.687 117.911  0.00  0.00      PROA  
ATOM   3759  CA  LEU P 468      42.904  33.275 116.618  0.00  0.00      PROA  
ATOM   3760  CB  LEU P 468      42.000  32.642 115.473  0.00  0.00      PROA  
ATOM   3761  CG  LEU P 468      42.289  31.164 115.207  0.00  0.00      PROA  
ATOM   3762  CD1 LEU P 468      41.529  30.785 113.949  0.00  0.00      PROA  
ATOM   3763  CD2 LEU P 468      43.775  30.834 114.969  0.00  0.00      PROA  
ATOM   3764  C   LEU P 468      42.594  34.786 116.501  0.00  0.00      PROA  
ATOM   3765  O   LEU P 468      43.279  35.630 115.913  0.00  0.00      PROA  
ATOM   3766  N   ALA P 469      41.425  35.168 117.111  0.00  0.00      PROA  
ATOM   3767  CA  ALA P 469      40.998  36.503 117.130  0.00  0.00      PROA  
ATOM   3768  CB  ALA P 469      39.679  36.613 117.836  0.00  0.00      PROA  
ATOM   3769  C   ALA P 469      41.991  37.394 117.777  0.00  0.00      PROA  
ATOM   3770  O   ALA P 469      42.472  38.414 117.268  0.00  0.00      PROA  
ATOM   3771  N   GLN P 470      42.547  36.934 118.975  0.00  0.00      PROA  
ATOM   3772  CA  GLN P 470      43.361  37.765 119.841  0.00  0.00      PROA  
ATOM   3773  CB  GLN P 470      43.307  37.131 121.252  0.00  0.00      PROA  
ATOM   3774  CG  GLN P 470      42.098  37.309 122.072  0.00  0.00      PROA  
ATOM   3775  CD  GLN P 470      41.945  38.758 122.394  0.00  0.00      PROA  
ATOM   3776  OE1 GLN P 470      41.318  39.507 121.658  0.00  0.00      PROA  
ATOM   3777  NE2 GLN P 470      42.473  39.269 123.540  0.00  0.00      PROA  
ATOM   3778  C   GLN P 470      44.839  37.842 119.448  0.00  0.00      PROA  
ATOM   3779  O   GLN P 470      45.431  38.887 119.567  0.00  0.00      PROA  
ATOM   3780  N   GLU P 471      45.347  36.756 118.804  0.00  0.00      PROA  
ATOM   3781  CA  GLU P 471      46.697  36.645 118.297  0.00  0.00      PROA  
ATOM   3782  CB  GLU P 471      47.214  35.165 118.405  0.00  0.00      PROA  
ATOM   3783  CG  GLU P 471      48.519  34.767 117.615  0.00  0.00      PROA  
ATOM   3784  CD  GLU P 471      48.924  33.373 117.874  0.00  0.00      PROA  
ATOM   3785  OE1 GLU P 471      48.569  32.485 117.088  0.00  0.00      PROA  
ATOM   3786  OE2 GLU P 471      49.599  33.050 118.890  0.00  0.00      PROA  
ATOM   3787  C   GLU P 471      46.817  37.311 116.942  0.00  0.00      PROA  
ATOM   3788  O   GLU P 471      47.923  37.668 116.554  0.00  0.00      PROA  
ATOM   3789  N   THR P 472      45.728  37.567 116.128  0.00  0.00      PROA  
ATOM   3790  CA  THR P 472      45.785  38.353 114.927  0.00  0.00      PROA  
ATOM   3791  CB  THR P 472      44.869  37.859 113.792  0.00  0.00      PROA  
ATOM   3792  OG1 THR P 472      43.476  37.789 114.191  0.00  0.00      PROA  
ATOM   3793  CG2 THR P 472      45.432  36.446 113.378  0.00  0.00      PROA  
ATOM   3794  C   THR P 472      45.572  39.845 115.041  0.00  0.00      PROA  
ATOM   3795  O   THR P 472      45.507  40.572 114.053  0.00  0.00      PROA  
ATOM   3796  N   CYS P 473      45.378  40.276 116.254  0.00  0.00      PROA  
ATOM   3797  CA  CYS P 473      45.111  41.729 116.534  0.00  0.00      PROA  
ATOM   3798  CB  CYS P 473      44.867  41.870 118.068  0.00  0.00      PROA  
ATOM   3799  SG  CYS P 473      43.350  41.094 118.756  0.00  0.00      PROA  
ATOM   3800  C   CYS P 473      46.262  42.632 116.128  0.00  0.00      PROA  
ATOM   3801  O   CYS P 473      47.437  42.296 116.416  0.00  0.00      PROA  
ATOM   3802  N   ASP P 474      45.925  43.752 115.411  0.00  0.00      PROA  
ATOM   3803  CA  ASP P 474      46.790  44.837 114.878  0.00  0.00      PROA  
ATOM   3804  CB  ASP P 474      47.717  45.379 115.992  0.00  0.00      PROA  
ATOM   3805  CG  ASP P 474      46.930  46.062 117.090  0.00  0.00      PROA  
ATOM   3806  OD1 ASP P 474      47.618  46.446 118.151  0.00  0.00      PROA  
ATOM   3807  OD2 ASP P 474      45.789  46.456 116.938  0.00  0.00      PROA  
ATOM   3808  C   ASP P 474      47.468  44.493 113.599  0.00  0.00      PROA  
ATOM   3809  O   ASP P 474      48.519  45.000 113.284  0.00  0.00      PROA  
ATOM   3810  N   MET P 475      46.854  43.586 112.826  0.00  0.00      PROA  
ATOM   3811  CA  MET P 475      47.323  43.174 111.586  0.00  0.00      PROA  
ATOM   3812  CB  MET P 475      47.373  41.649 111.427  0.00  0.00      PROA  
ATOM   3813  CG  MET P 475      48.363  40.878 112.407  0.00  0.00      PROA  
ATOM   3814  SD  MET P 475      48.514  38.993 112.163  0.00  0.00      PROA  
ATOM   3815  CE  MET P 475      49.682  38.789 113.522  0.00  0.00      PROA  
ATOM   3816  C   MET P 475      46.440  43.687 110.420  0.00  0.00      PROA  
ATOM   3817  O   MET P 475      45.209  43.661 110.513  0.00  0.00      PROA  
ATOM   3818  N   PRO P 476      47.076  44.133 109.356  0.00  0.00      PROA  
ATOM   3819  CD  PRO P 476      48.442  44.556 109.300  0.00  0.00      PROA  
ATOM   3820  CA  PRO P 476      46.449  44.330 108.081  0.00  0.00      PROA  
ATOM   3821  CB  PRO P 476      47.537  44.514 107.070  0.00  0.00      PROA  
ATOM   3822  CG  PRO P 476      48.790  45.058 107.863  0.00  0.00      PROA  
ATOM   3823  C   PRO P 476      45.374  43.273 107.633  0.00  0.00      PROA  
ATOM   3824  O   PRO P 476      45.407  42.173 108.147  0.00  0.00      PROA  
ATOM   3825  N   LEU P 477      44.359  43.630 106.851  0.00  0.00      PROA  
ATOM   3826  CA  LEU P 477      43.214  42.758 106.585  0.00  0.00      PROA  
ATOM   3827  CB  LEU P 477      42.148  43.422 105.626  0.00  0.00      PROA  
ATOM   3828  CG  LEU P 477      40.946  42.470 105.232  0.00  0.00      PROA  
ATOM   3829  CD1 LEU P 477      40.096  42.004 106.457  0.00  0.00      PROA  
ATOM   3830  CD2 LEU P 477      40.028  43.090 104.164  0.00  0.00      PROA  
ATOM   3831  C   LEU P 477      43.618  41.435 105.892  0.00  0.00      PROA  
ATOM   3832  O   LEU P 477      43.282  40.298 106.312  0.00  0.00      PROA  
ATOM   3833  N   HSE P 478      44.495  41.567 104.895  0.00  0.00      PROA  
ATOM   3834  CA  HSE P 478      45.141  40.473 104.121  0.00  0.00      PROA  
ATOM   3835  CB  HSE P 478      45.829  40.970 102.814  0.00  0.00      PROA  
ATOM   3836  ND1 HSE P 478      46.627  43.248 103.286  0.00  0.00      PROA  
ATOM   3837  CG  HSE P 478      46.947  41.913 102.885  0.00  0.00      PROA  
ATOM   3838  CE1 HSE P 478      47.774  43.865 103.432  0.00  0.00      PROA  
ATOM   3839  NE2 HSE P 478      48.795  43.097 103.125  0.00  0.00      PROA  
ATOM   3840  CD2 HSE P 478      48.325  41.856 102.745  0.00  0.00      PROA  
ATOM   3841  C   HSE P 478      46.081  39.626 104.923  0.00  0.00      PROA  
ATOM   3842  O   HSE P 478      46.007  38.376 104.843  0.00  0.00      PROA  
ATOM   3843  N   VAL P 479      46.961  40.163 105.813  0.00  0.00      PROA  
ATOM   3844  CA  VAL P 479      47.760  39.451 106.760  0.00  0.00      PROA  
ATOM   3845  CB  VAL P 479      48.720  40.316 107.441  0.00  0.00      PROA  
ATOM   3846  CG1 VAL P 479      49.597  39.477 108.441  0.00  0.00      PROA  
ATOM   3847  CG2 VAL P 479      49.667  41.057 106.433  0.00  0.00      PROA  
ATOM   3848  C   VAL P 479      46.956  38.685 107.769  0.00  0.00      PROA  
ATOM   3849  O   VAL P 479      47.138  37.478 107.955  0.00  0.00      PROA  
ATOM   3850  N   GLN P 480      45.925  39.309 108.317  0.00  0.00      PROA  
ATOM   3851  CA  GLN P 480      45.008  38.659 109.213  0.00  0.00      PROA  
ATOM   3852  CB  GLN P 480      43.958  39.668 109.757  0.00  0.00      PROA  
ATOM   3853  CG  GLN P 480      42.674  39.064 110.405  0.00  0.00      PROA  
ATOM   3854  CD  GLN P 480      41.873  40.037 111.277  0.00  0.00      PROA  
ATOM   3855  OE1 GLN P 480      41.338  41.033 110.766  0.00  0.00      PROA  
ATOM   3856  NE2 GLN P 480      41.697  39.703 112.596  0.00  0.00      PROA  
ATOM   3857  C   GLN P 480      44.190  37.480 108.610  0.00  0.00      PROA  
ATOM   3858  O   GLN P 480      44.105  36.384 109.135  0.00  0.00      PROA  
ATOM   3859  N   THR P 481      43.631  37.638 107.423  0.00  0.00      PROA  
ATOM   3860  CA  THR P 481      43.009  36.615 106.605  0.00  0.00      PROA  
ATOM   3861  CB  THR P 481      42.479  37.123 105.302  0.00  0.00      PROA  
ATOM   3862  OG1 THR P 481      41.658  38.242 105.579  0.00  0.00      PROA  
ATOM   3863  CG2 THR P 481      41.776  36.102 104.471  0.00  0.00      PROA  
ATOM   3864  C   THR P 481      43.936  35.430 106.298  0.00  0.00      PROA  
ATOM   3865  O   THR P 481      43.494  34.300 106.259  0.00  0.00      PROA  
ATOM   3866  N   ASP P 482      45.191  35.715 106.001  0.00  0.00      PROA  
ATOM   3867  CA  ASP P 482      46.128  34.647 105.856  0.00  0.00      PROA  
ATOM   3868  CB  ASP P 482      47.375  35.312 105.241  0.00  0.00      PROA  
ATOM   3869  CG  ASP P 482      48.520  34.327 104.980  0.00  0.00      PROA  
ATOM   3870  OD1 ASP P 482      48.215  33.187 104.548  0.00  0.00      PROA  
ATOM   3871  OD2 ASP P 482      49.724  34.717 104.895  0.00  0.00      PROA  
ATOM   3872  C   ASP P 482      46.371  33.778 107.025  0.00  0.00      PROA  
ATOM   3873  O   ASP P 482      46.244  32.539 106.968  0.00  0.00      PROA  
ATOM   3874  N   ARG P 483      46.609  34.454 108.109  0.00  0.00      PROA  
ATOM   3875  CA  ARG P 483      46.598  33.834 109.462  0.00  0.00      PROA  
ATOM   3876  CB  ARG P 483      47.004  34.893 110.502  0.00  0.00      PROA  
ATOM   3877  CG  ARG P 483      48.532  35.287 110.415  0.00  0.00      PROA  
ATOM   3878  CD  ARG P 483      49.416  34.662 111.459  0.00  0.00      PROA  
ATOM   3879  NE  ARG P 483      49.471  33.139 111.176  0.00  0.00      PROA  
ATOM   3880  CZ  ARG P 483      50.385  32.512 110.489  0.00  0.00      PROA  
ATOM   3881  NH1 ARG P 483      51.353  33.192 109.901  0.00  0.00      PROA  
ATOM   3882  NH2 ARG P 483      50.395  31.234 110.424  0.00  0.00      PROA  
ATOM   3883  C   ARG P 483      45.341  33.047 109.835  0.00  0.00      PROA  
ATOM   3884  O   ARG P 483      45.464  31.911 110.171  0.00  0.00      PROA  
ATOM   3885  N   VAL P 484      44.161  33.603 109.640  0.00  0.00      PROA  
ATOM   3886  CA  VAL P 484      42.916  32.922 109.929  0.00  0.00      PROA  
ATOM   3887  CB  VAL P 484      41.767  33.931 109.610  0.00  0.00      PROA  
ATOM   3888  CG1 VAL P 484      40.384  33.089 109.471  0.00  0.00      PROA  
ATOM   3889  CG2 VAL P 484      41.617  35.016 110.741  0.00  0.00      PROA  
ATOM   3890  C   VAL P 484      42.762  31.601 109.137  0.00  0.00      PROA  
ATOM   3891  O   VAL P 484      42.386  30.604 109.746  0.00  0.00      PROA  
ATOM   3892  N   ILE P 485      43.092  31.620 107.856  0.00  0.00      PROA  
ATOM   3893  CA  ILE P 485      43.143  30.429 107.069  0.00  0.00      PROA  
ATOM   3894  CB  ILE P 485      43.288  30.815 105.539  0.00  0.00      PROA  
ATOM   3895  CG2 ILE P 485      43.430  29.600 104.635  0.00  0.00      PROA  
ATOM   3896  CG1 ILE P 485      42.013  31.495 105.066  0.00  0.00      PROA  
ATOM   3897  CD  ILE P 485      42.155  32.556 103.973  0.00  0.00      PROA  
ATOM   3898  C   ILE P 485      44.152  29.413 107.490  0.00  0.00      PROA  
ATOM   3899  O   ILE P 485      43.952  28.240 107.686  0.00  0.00      PROA  
ATOM   3900  N   LYS P 486      45.355  29.886 107.745  0.00  0.00      PROA  
ATOM   3901  CA  LYS P 486      46.496  29.038 108.184  0.00  0.00      PROA  
ATOM   3902  CB  LYS P 486      47.817  29.823 108.225  0.00  0.00      PROA  
ATOM   3903  CG  LYS P 486      48.448  29.907 106.833  0.00  0.00      PROA  
ATOM   3904  CD  LYS P 486      49.465  30.979 106.541  0.00  0.00      PROA  
ATOM   3905  CE  LYS P 486      49.953  30.792 105.086  0.00  0.00      PROA  
ATOM   3906  NZ  LYS P 486      50.834  31.931 104.593  0.00  0.00      PROA  
ATOM   3907  C   LYS P 486      46.333  28.374 109.564  0.00  0.00      PROA  
ATOM   3908  O   LYS P 486      46.510  27.145 109.669  0.00  0.00      PROA  
ATOM   3909  N   ASP P 487      45.895  29.130 110.600  0.00  0.00      PROA  
ATOM   3910  CA  ASP P 487      46.136  28.704 111.952  0.00  0.00      PROA  
ATOM   3911  CB  ASP P 487      46.264  29.836 112.882  0.00  0.00      PROA  
ATOM   3912  CG  ASP P 487      47.569  30.532 112.479  0.00  0.00      PROA  
ATOM   3913  OD1 ASP P 487      48.477  29.884 111.845  0.00  0.00      PROA  
ATOM   3914  OD2 ASP P 487      47.803  31.669 112.991  0.00  0.00      PROA  
ATOM   3915  C   ASP P 487      44.924  27.944 112.487  0.00  0.00      PROA  
ATOM   3916  O   ASP P 487      45.028  27.234 113.476  0.00  0.00      PROA  
ATOM   3917  N   SER P 488      43.882  27.929 111.647  0.00  0.00      PROA  
ATOM   3918  CA  SER P 488      42.667  27.119 111.838  0.00  0.00      PROA  
ATOM   3919  CB  SER P 488      41.409  27.638 111.075  0.00  0.00      PROA  
ATOM   3920  OG  SER P 488      41.527  27.734 109.617  0.00  0.00      PROA  
ATOM   3921  C   SER P 488      42.914  25.729 111.276  0.00  0.00      PROA  
ATOM   3922  O   SER P 488      42.209  24.831 111.706  0.00  0.00      PROA  
ATOM   3923  N   GLY P 489      43.864  25.598 110.373  0.00  0.00      PROA  
ATOM   3924  CA  GLY P 489      44.301  24.316 109.830  0.00  0.00      PROA  
ATOM   3925  C   GLY P 489      43.603  24.012 108.549  0.00  0.00      PROA  
ATOM   3926  O   GLY P 489      43.704  22.959 107.982  0.00  0.00      PROA  
ATOM   3927  N   LEU P 490      42.861  25.028 107.981  0.00  0.00      PROA  
ATOM   3928  CA  LEU P 490      42.285  25.074 106.649  0.00  0.00      PROA  
ATOM   3929  CB  LEU P 490      41.384  26.379 106.532  0.00  0.00      PROA  
ATOM   3930  CG  LEU P 490      40.852  26.791 105.103  0.00  0.00      PROA  
ATOM   3931  CD1 LEU P 490      39.971  25.673 104.516  0.00  0.00      PROA  
ATOM   3932  CD2 LEU P 490      39.996  28.017 105.216  0.00  0.00      PROA  
ATOM   3933  C   LEU P 490      43.398  24.865 105.566  0.00  0.00      PROA  
ATOM   3934  O   LEU P 490      43.312  24.090 104.598  0.00  0.00      PROA  
ATOM   3935  N   ARG P 491      44.475  25.615 105.625  0.00  0.00      PROA  
ATOM   3936  CA  ARG P 491      45.662  25.530 104.862  0.00  0.00      PROA  
ATOM   3937  CB  ARG P 491      46.469  26.828 105.116  0.00  0.00      PROA  
ATOM   3938  CG  ARG P 491      47.157  27.434 103.900  0.00  0.00      PROA  
ATOM   3939  CD  ARG P 491      48.548  26.831 103.531  0.00  0.00      PROA  
ATOM   3940  NE  ARG P 491      49.066  27.728 102.484  0.00  0.00      PROA  
ATOM   3941  CZ  ARG P 491      50.324  27.658 102.045  0.00  0.00      PROA  
ATOM   3942  NH1 ARG P 491      51.086  26.603 102.152  0.00  0.00      PROA  
ATOM   3943  NH2 ARG P 491      50.672  28.628 101.209  0.00  0.00      PROA  
ATOM   3944  C   ARG P 491      46.392  24.178 105.102  0.00  0.00      PROA  
ATOM   3945  O   ARG P 491      46.835  23.556 104.148  0.00  0.00      PROA  
ATOM   3946  N   THR P 492      46.606  23.715 106.360  0.00  0.00      PROA  
ATOM   3947  CA  THR P 492      47.275  22.455 106.728  0.00  0.00      PROA  
ATOM   3948  CB  THR P 492      47.543  22.232 108.208  0.00  0.00      PROA  
ATOM   3949  OG1 THR P 492      47.986  23.449 108.746  0.00  0.00      PROA  
ATOM   3950  CG2 THR P 492      48.541  21.105 108.575  0.00  0.00      PROA  
ATOM   3951  C   THR P 492      46.569  21.262 106.159  0.00  0.00      PROA  
ATOM   3952  O   THR P 492      47.198  20.290 105.781  0.00  0.00      PROA  
ATOM   3953  N   MET P 493      45.162  21.222 106.121  0.00  0.00      PROA  
ATOM   3954  CA  MET P 493      44.387  20.044 105.506  0.00  0.00      PROA  
ATOM   3955  CB  MET P 493      42.864  20.252 105.567  0.00  0.00      PROA  
ATOM   3956  CG  MET P 493      42.005  19.273 104.747  0.00  0.00      PROA  
ATOM   3957  SD  MET P 493      40.227  19.567 105.123  0.00  0.00      PROA  
ATOM   3958  CE  MET P 493      39.856  20.906 103.997  0.00  0.00      PROA  
ATOM   3959  C   MET P 493      44.770  19.860 104.042  0.00  0.00      PROA  
ATOM   3960  O   MET P 493      45.210  18.776 103.624  0.00  0.00      PROA  
ATOM   3961  N   TYR P 494      44.691  20.944 103.192  0.00  0.00      PROA  
ATOM   3962  CA  TYR P 494      45.170  20.920 101.816  0.00  0.00      PROA  
ATOM   3963  CB  TYR P 494      44.639  22.152 100.991  0.00  0.00      PROA  
ATOM   3964  CG  TYR P 494      43.178  22.010 101.029  0.00  0.00      PROA  
ATOM   3965  CD1 TYR P 494      42.592  20.933 100.318  0.00  0.00      PROA  
ATOM   3966  CE1 TYR P 494      41.201  20.827 100.153  0.00  0.00      PROA  
ATOM   3967  CZ  TYR P 494      40.345  21.839 100.675  0.00  0.00      PROA  
ATOM   3968  OH  TYR P 494      38.973  21.734 100.322  0.00  0.00      PROA  
ATOM   3969  CD2 TYR P 494      42.287  23.029 101.499  0.00  0.00      PROA  
ATOM   3970  CE2 TYR P 494      40.920  22.936 101.256  0.00  0.00      PROA  
ATOM   3971  C   TYR P 494      46.632  20.603 101.612  0.00  0.00      PROA  
ATOM   3972  O   TYR P 494      46.920  19.905 100.675  0.00  0.00      PROA  
ATOM   3973  N   GLU P 495      47.517  21.046 102.534  0.00  0.00      PROA  
ATOM   3974  CA  GLU P 495      48.892  20.631 102.596  0.00  0.00      PROA  
ATOM   3975  CB  GLU P 495      49.788  21.421 103.617  0.00  0.00      PROA  
ATOM   3976  CG  GLU P 495      49.872  22.931 103.227  0.00  0.00      PROA  
ATOM   3977  CD  GLU P 495      50.993  23.718 103.874  0.00  0.00      PROA  
ATOM   3978  OE1 GLU P 495      52.062  23.050 104.114  0.00  0.00      PROA  
ATOM   3979  OE2 GLU P 495      50.864  24.928 104.251  0.00  0.00      PROA  
ATOM   3980  C   GLU P 495      49.144  19.165 102.743  0.00  0.00      PROA  
ATOM   3981  O   GLU P 495      50.097  18.595 102.144  0.00  0.00      PROA  
ATOM   3982  N   GLN P 496      48.250  18.544 103.461  0.00  0.00      PROA  
ATOM   3983  CA  GLN P 496      48.276  17.064 103.555  0.00  0.00      PROA  
ATOM   3984  CB  GLN P 496      47.538  16.623 104.905  0.00  0.00      PROA  
ATOM   3985  CG  GLN P 496      48.229  17.113 106.218  0.00  0.00      PROA  
ATOM   3986  CD  GLN P 496      49.696  17.491 106.154  0.00  0.00      PROA  
ATOM   3987  OE1 GLN P 496      50.444  16.498 106.134  0.00  0.00      PROA  
ATOM   3988  NE2 GLN P 496      50.172  18.775 106.028  0.00  0.00      PROA  
ATOM   3989  C   GLN P 496      47.537  16.334 102.400  0.00  0.00      PROA  
ATOM   3990  O   GLN P 496      47.828  15.225 102.053  0.00  0.00      PROA  
ATOM   3991  N   GLU P 497      46.608  16.996 101.617  0.00  0.00      PROA  
ATOM   3992  CA  GLU P 497      46.040  16.423 100.369  0.00  0.00      PROA  
ATOM   3993  CB  GLU P 497      44.859  17.262  99.908  0.00  0.00      PROA  
ATOM   3994  CG  GLU P 497      43.701  17.324 100.848  0.00  0.00      PROA  
ATOM   3995  CD  GLU P 497      42.972  16.005 100.772  0.00  0.00      PROA  
ATOM   3996  OE1 GLU P 497      43.227  15.129 101.582  0.00  0.00      PROA  
ATOM   3997  OE2 GLU P 497      42.022  15.897  99.923  0.00  0.00      PROA  
ATOM   3998  C   GLU P 497      47.042  16.003  99.300  0.00  0.00      PROA  
ATOM   3999  O   GLU P 497      48.077  16.671  99.022  0.00  0.00      PROA  
ATOM   4000  N   LYS P 498      46.828  14.804  98.710  0.00  0.00      PROA  
ATOM   4001  CA  LYS P 498      47.598  14.263  97.678  0.00  0.00      PROA  
ATOM   4002  CB  LYS P 498      47.448  12.752  97.398  0.00  0.00      PROA  
ATOM   4003  CG  LYS P 498      45.998  12.197  97.158  0.00  0.00      PROA  
ATOM   4004  CD  LYS P 498      45.636  10.918  98.020  0.00  0.00      PROA  
ATOM   4005  CE  LYS P 498      44.168  10.398  97.746  0.00  0.00      PROA  
ATOM   4006  NZ  LYS P 498      43.987   9.033  98.329  0.00  0.00      PROA  
ATOM   4007  C   LYS P 498      47.675  15.029  96.348  0.00  0.00      PROA  
ATOM   4008  O   LYS P 498      46.742  15.570  95.769  0.00  0.00      PROA  
ATOM   4009  N   GLY P 499      48.987  15.059  95.911  0.00  0.00      PROA  
ATOM   4010  CA  GLY P 499      49.435  15.600  94.627  0.00  0.00      PROA  
ATOM   4011  C   GLY P 499      49.012  16.970  94.204  0.00  0.00      PROA  
ATOM   4012  O   GLY P 499      48.589  17.837  94.979  0.00  0.00      PROA  
ATOM   4013  N   GLU P 500      48.864  17.055  92.908  0.00  0.00      PROA  
ATOM   4014  CA  GLU P 500      48.320  18.205  92.142  0.00  0.00      PROA  
ATOM   4015  CB  GLU P 500      48.255  17.901  90.570  0.00  0.00      PROA  
ATOM   4016  CG  GLU P 500      49.619  17.486  90.011  0.00  0.00      PROA  
ATOM   4017  CD  GLU P 500      49.579  16.904  88.672  0.00  0.00      PROA  
ATOM   4018  OE1 GLU P 500      49.848  15.678  88.462  0.00  0.00      PROA  
ATOM   4019  OE2 GLU P 500      49.404  17.732  87.747  0.00  0.00      PROA  
ATOM   4020  C   GLU P 500      46.948  18.601  92.520  0.00  0.00      PROA  
ATOM   4021  O   GLU P 500      46.567  19.759  92.543  0.00  0.00      PROA  
ATOM   4022  N   LYS P 501      46.075  17.635  92.833  0.00  0.00      PROA  
ATOM   4023  CA  LYS P 501      44.664  17.787  93.163  0.00  0.00      PROA  
ATOM   4024  CB  LYS P 501      43.994  16.447  93.386  0.00  0.00      PROA  
ATOM   4025  CG  LYS P 501      42.450  16.324  93.694  0.00  0.00      PROA  
ATOM   4026  CD  LYS P 501      41.624  17.273  92.870  0.00  0.00      PROA  
ATOM   4027  CE  LYS P 501      40.142  16.906  93.174  0.00  0.00      PROA  
ATOM   4028  NZ  LYS P 501      39.157  17.798  92.513  0.00  0.00      PROA  
ATOM   4029  C   LYS P 501      44.596  18.563  94.444  0.00  0.00      PROA  
ATOM   4030  O   LYS P 501      43.801  19.475  94.568  0.00  0.00      PROA  
ATOM   4031  N   GLY P 502      45.510  18.319  95.410  0.00  0.00      PROA  
ATOM   4032  CA  GLY P 502      45.533  19.091  96.644  0.00  0.00      PROA  
ATOM   4033  C   GLY P 502      46.382  20.311  96.494  0.00  0.00      PROA  
ATOM   4034  O   GLY P 502      46.084  21.340  97.103  0.00  0.00      PROA  
ATOM   4035  N   GLN P 503      47.474  20.336  95.747  0.00  0.00      PROA  
ATOM   4036  CA  GLN P 503      48.408  21.457  95.569  0.00  0.00      PROA  
ATOM   4037  CB  GLN P 503      49.526  20.978  94.548  0.00  0.00      PROA  
ATOM   4038  CG  GLN P 503      50.718  21.861  94.249  0.00  0.00      PROA  
ATOM   4039  CD  GLN P 503      51.377  22.369  95.503  0.00  0.00      PROA  
ATOM   4040  OE1 GLN P 503      51.367  23.572  95.725  0.00  0.00      PROA  
ATOM   4041  NE2 GLN P 503      51.887  21.493  96.440  0.00  0.00      PROA  
ATOM   4042  C   GLN P 503      47.760  22.688  94.977  0.00  0.00      PROA  
ATOM   4043  O   GLN P 503      48.024  23.842  95.332  0.00  0.00      PROA  
ATOM   4044  N   THR P 504      46.831  22.548  94.068  0.00  0.00      PROA  
ATOM   4045  CA  THR P 504      46.168  23.704  93.416  0.00  0.00      PROA  
ATOM   4046  CB  THR P 504      45.612  23.405  92.016  0.00  0.00      PROA  
ATOM   4047  OG1 THR P 504      45.296  24.661  91.351  0.00  0.00      PROA  
ATOM   4048  CG2 THR P 504      44.370  22.538  92.177  0.00  0.00      PROA  
ATOM   4049  C   THR P 504      45.200  24.439  94.318  0.00  0.00      PROA  
ATOM   4050  O   THR P 504      44.945  25.617  94.194  0.00  0.00      PROA  
ATOM   4051  N   ARG P 505      44.812  23.882  95.459  0.00  0.00      PROA  
ATOM   4052  CA  ARG P 505      43.902  24.436  96.451  0.00  0.00      PROA  
ATOM   4053  CB  ARG P 505      43.307  23.230  97.292  0.00  0.00      PROA  
ATOM   4054  CG  ARG P 505      42.635  22.135  96.502  0.00  0.00      PROA  
ATOM   4055  CD  ARG P 505      41.484  22.538  95.648  0.00  0.00      PROA  
ATOM   4056  NE  ARG P 505      40.352  22.945  96.516  0.00  0.00      PROA  
ATOM   4057  CZ  ARG P 505      39.501  22.078  97.027  0.00  0.00      PROA  
ATOM   4058  NH1 ARG P 505      39.541  20.772  97.144  0.00  0.00      PROA  
ATOM   4059  NH2 ARG P 505      38.325  22.540  97.406  0.00  0.00      PROA  
ATOM   4060  C   ARG P 505      44.528  25.434  97.333  0.00  0.00      PROA  
ATOM   4061  O   ARG P 505      43.818  26.314  97.853  0.00  0.00      PROA  
ATOM   4062  N   ILE P 506      45.874  25.347  97.404  0.00  0.00      PROA  
ATOM   4063  CA  ILE P 506      46.658  26.430  98.001  0.00  0.00      PROA  
ATOM   4064  CB  ILE P 506      48.132  25.953  98.106  0.00  0.00      PROA  
ATOM   4065  CG2 ILE P 506      49.012  27.034  98.763  0.00  0.00      PROA  
ATOM   4066  CG1 ILE P 506      48.270  24.658  98.921  0.00  0.00      PROA  
ATOM   4067  CD  ILE P 506      47.550  24.691 100.291  0.00  0.00      PROA  
ATOM   4068  C   ILE P 506      46.660  27.708  97.196  0.00  0.00      PROA  
ATOM   4069  O   ILE P 506      46.700  28.770  97.750  0.00  0.00      PROA  
ATOM   4070  N   GLU P 507      46.738  27.654  95.879  0.00  0.00      PROA  
ATOM   4071  CA  GLU P 507      46.707  28.777  94.950  0.00  0.00      PROA  
ATOM   4072  CB  GLU P 507      46.814  28.463  93.448  0.00  0.00      PROA  
ATOM   4073  CG  GLU P 507      48.167  27.837  92.982  0.00  0.00      PROA  
ATOM   4074  CD  GLU P 507      48.224  27.799  91.459  0.00  0.00      PROA  
ATOM   4075  OE1 GLU P 507      48.924  28.647  90.871  0.00  0.00      PROA  
ATOM   4076  OE2 GLU P 507      47.617  26.874  90.852  0.00  0.00      PROA  
ATOM   4077  C   GLU P 507      45.357  29.560  95.129  0.00  0.00      PROA  
ATOM   4078  O   GLU P 507      45.283  30.820  95.129  0.00  0.00      PROA  
ATOM   4079  N   ASN P 508      44.277  28.847  95.288  0.00  0.00      PROA  
ATOM   4080  CA  ASN P 508      43.005  29.534  95.553  0.00  0.00      PROA  
ATOM   4081  CB  ASN P 508      41.898  28.469  95.629  0.00  0.00      PROA  
ATOM   4082  CG  ASN P 508      41.774  27.901  94.218  0.00  0.00      PROA  
ATOM   4083  OD1 ASN P 508      41.926  28.571  93.215  0.00  0.00      PROA  
ATOM   4084  ND2 ASN P 508      41.644  26.559  94.141  0.00  0.00      PROA  
ATOM   4085  C   ASN P 508      42.978  30.253  96.862  0.00  0.00      PROA  
ATOM   4086  O   ASN P 508      42.426  31.355  96.965  0.00  0.00      PROA  
ATOM   4087  N   LEU P 509      43.540  29.664  97.932  0.00  0.00      PROA  
ATOM   4088  CA  LEU P 509      43.704  30.362  99.186  0.00  0.00      PROA  
ATOM   4089  CB  LEU P 509      44.097  29.420 100.290  0.00  0.00      PROA  
ATOM   4090  CG  LEU P 509      43.086  28.331 100.664  0.00  0.00      PROA  
ATOM   4091  CD1 LEU P 509      43.739  27.140 101.455  0.00  0.00      PROA  
ATOM   4092  CD2 LEU P 509      41.729  28.715 101.291  0.00  0.00      PROA  
ATOM   4093  C   LEU P 509      44.667  31.591  99.209  0.00  0.00      PROA  
ATOM   4094  O   LEU P 509      44.350  32.699  99.748  0.00  0.00      PROA  
ATOM   4095  N   GLU P 510      45.739  31.620  98.339  0.00  0.00      PROA  
ATOM   4096  CA  GLU P 510      46.646  32.713  98.050  0.00  0.00      PROA  
ATOM   4097  CB  GLU P 510      47.951  32.163  97.436  0.00  0.00      PROA  
ATOM   4098  CG  GLU P 510      48.765  31.148  98.214  0.00  0.00      PROA  
ATOM   4099  CD  GLU P 510      49.798  31.742  99.163  0.00  0.00      PROA  
ATOM   4100  OE1 GLU P 510      49.785  31.350 100.366  0.00  0.00      PROA  
ATOM   4101  OE2 GLU P 510      50.664  32.547  98.784  0.00  0.00      PROA  
ATOM   4102  C   GLU P 510      45.994  33.811  97.194  0.00  0.00      PROA  
ATOM   4103  O   GLU P 510      46.271  34.949  97.330  0.00  0.00      PROA  
ATOM   4104  N   GLU P 511      45.100  33.410  96.276  0.00  0.00      PROA  
ATOM   4105  CA  GLU P 511      44.234  34.338  95.528  0.00  0.00      PROA  
ATOM   4106  CB  GLU P 511      43.514  33.669  94.261  0.00  0.00      PROA  
ATOM   4107  CG  GLU P 511      44.560  33.646  93.099  0.00  0.00      PROA  
ATOM   4108  CD  GLU P 511      43.840  33.507  91.711  0.00  0.00      PROA  
ATOM   4109  OE1 GLU P 511      44.072  32.531  91.043  0.00  0.00      PROA  
ATOM   4110  OE2 GLU P 511      43.142  34.472  91.358  0.00  0.00      PROA  
ATOM   4111  C   GLU P 511      43.324  35.185  96.400  0.00  0.00      PROA  
ATOM   4112  O   GLU P 511      43.186  36.391  96.232  0.00  0.00      PROA  
ATOM   4113  N   LEU P 512      42.659  34.600  97.435  0.00  0.00      PROA  
ATOM   4114  CA  LEU P 512      41.941  35.421  98.377  0.00  0.00      PROA  
ATOM   4115  CB  LEU P 512      40.934  34.534  99.245  0.00  0.00      PROA  
ATOM   4116  CG  LEU P 512      40.143  35.256 100.325  0.00  0.00      PROA  
ATOM   4117  CD1 LEU P 512      39.094  36.164  99.642  0.00  0.00      PROA  
ATOM   4118  CD2 LEU P 512      39.428  34.188 101.198  0.00  0.00      PROA  
ATOM   4119  C   LEU P 512      42.727  36.440  99.215  0.00  0.00      PROA  
ATOM   4120  O   LEU P 512      42.260  37.601  99.301  0.00  0.00      PROA  
ATOM   4121  N   VAL P 513      43.907  36.187  99.727  0.00  0.00      PROA  
ATOM   4122  CA  VAL P 513      44.742  37.188 100.344  0.00  0.00      PROA  
ATOM   4123  CB  VAL P 513      46.009  36.418 100.775  0.00  0.00      PROA  
ATOM   4124  CG1 VAL P 513      46.838  37.448 101.565  0.00  0.00      PROA  
ATOM   4125  CG2 VAL P 513      45.655  35.169 101.701  0.00  0.00      PROA  
ATOM   4126  C   VAL P 513      45.191  38.371  99.474  0.00  0.00      PROA  
ATOM   4127  O   VAL P 513      45.116  39.533  99.843  0.00  0.00      PROA  
ATOM   4128  N   THR P 514      45.545  38.067  98.166  0.00  0.00      PROA  
ATOM   4129  CA  THR P 514      45.671  39.042  97.136  0.00  0.00      PROA  
ATOM   4130  CB  THR P 514      46.081  38.380  95.760  0.00  0.00      PROA  
ATOM   4131  OG1 THR P 514      47.489  38.252  95.586  0.00  0.00      PROA  
ATOM   4132  CG2 THR P 514      45.724  39.333  94.601  0.00  0.00      PROA  
ATOM   4133  C   THR P 514      44.428  39.889  96.977  0.00  0.00      PROA  
ATOM   4134  O   THR P 514      44.589  41.124  96.994  0.00  0.00      PROA  
ATOM   4135  N   ALA P 515      43.232  39.327  96.798  0.00  0.00      PROA  
ATOM   4136  CA  ALA P 515      41.991  40.121  96.619  0.00  0.00      PROA  
ATOM   4137  CB  ALA P 515      40.886  39.089  96.514  0.00  0.00      PROA  
ATOM   4138  C   ALA P 515      41.631  40.999  97.864  0.00  0.00      PROA  
ATOM   4139  O   ALA P 515      41.192  42.145  97.678  0.00  0.00      PROA  
ATOM   4140  N   THR P 516      41.959  40.553  99.134  0.00  0.00      PROA  
ATOM   4141  CA  THR P 516      41.839  41.238 100.399  0.00  0.00      PROA  
ATOM   4142  CB  THR P 516      41.839  40.401 101.626  0.00  0.00      PROA  
ATOM   4143  OG1 THR P 516      42.633  39.243 101.529  0.00  0.00      PROA  
ATOM   4144  CG2 THR P 516      40.393  39.834 101.780  0.00  0.00      PROA  
ATOM   4145  C   THR P 516      42.954  42.361 100.481  0.00  0.00      PROA  
ATOM   4146  O   THR P 516      42.644  43.328 101.156  0.00  0.00      PROA  
ATOM   4147  N   ARG P 517      44.128  42.146  99.821  0.00  0.00      PROA  
ATOM   4148  CA  ARG P 517      45.174  43.121  99.675  0.00  0.00      PROA  
ATOM   4149  CB  ARG P 517      46.529  42.446  99.329  0.00  0.00      PROA  
ATOM   4150  CG  ARG P 517      47.704  43.450  99.533  0.00  0.00      PROA  
ATOM   4151  CD  ARG P 517      49.040  42.949  98.977  0.00  0.00      PROA  
ATOM   4152  NE  ARG P 517      48.982  43.166  97.484  0.00  0.00      PROA  
ATOM   4153  CZ  ARG P 517      48.742  42.187  96.639  0.00  0.00      PROA  
ATOM   4154  NH1 ARG P 517      49.088  40.935  96.791  0.00  0.00      PROA  
ATOM   4155  NH2 ARG P 517      48.157  42.405  95.500  0.00  0.00      PROA  
ATOM   4156  C   ARG P 517      44.801  44.207  98.705  0.00  0.00      PROA  
ATOM   4157  O   ARG P 517      44.980  45.402  98.896  0.00  0.00      PROA  
ATOM   4158  N   GLN P 518      44.272  43.855  97.568  0.00  0.00      PROA  
ATOM   4159  CA  GLN P 518      43.680  44.837  96.604  0.00  0.00      PROA  
ATOM   4160  CB  GLN P 518      43.133  44.112  95.372  0.00  0.00      PROA  
ATOM   4161  CG  GLN P 518      44.239  43.544  94.380  0.00  0.00      PROA  
ATOM   4162  CD  GLN P 518      45.517  44.421  94.118  0.00  0.00      PROA  
ATOM   4163  OE1 GLN P 518      46.463  44.391  94.851  0.00  0.00      PROA  
ATOM   4164  NE2 GLN P 518      45.451  45.205  92.987  0.00  0.00      PROA  
ATOM   4165  C   GLN P 518      42.474  45.627  97.112  0.00  0.00      PROA  
ATOM   4166  O   GLN P 518      42.492  46.851  97.055  0.00  0.00      PROA  
ATOM   4167  N   PHE P 519      41.519  44.942  97.802  0.00  0.00      PROA  
ATOM   4168  CA  PHE P 519      40.340  45.471  98.371  0.00  0.00      PROA  
ATOM   4169  CB  PHE P 519      39.471  44.352  99.030  0.00  0.00      PROA  
ATOM   4170  CG  PHE P 519      38.225  44.934  99.604  0.00  0.00      PROA  
ATOM   4171  CD1 PHE P 519      37.065  44.976  98.791  0.00  0.00      PROA  
ATOM   4172  CE1 PHE P 519      35.944  45.661  99.372  0.00  0.00      PROA  
ATOM   4173  CZ  PHE P 519      35.838  45.997 100.730  0.00  0.00      PROA  
ATOM   4174  CD2 PHE P 519      38.144  45.197 100.970  0.00  0.00      PROA  
ATOM   4175  CE2 PHE P 519      36.964  45.791 101.551  0.00  0.00      PROA  
ATOM   4176  C   PHE P 519      40.514  46.792  99.123  0.00  0.00      PROA  
ATOM   4177  O   PHE P 519      41.256  46.926 100.127  0.00  0.00      PROA  
ATOM   4178  N   SER P 520      39.739  47.763  98.714  0.00  0.00      PROA  
ATOM   4179  CA  SER P 520      39.941  49.167  99.123  0.00  0.00      PROA  
ATOM   4180  CB  SER P 520      40.398  50.028  97.925  0.00  0.00      PROA  
ATOM   4181  OG  SER P 520      40.755  51.304  98.432  0.00  0.00      PROA  
ATOM   4182  C   SER P 520      38.622  49.707  99.638  0.00  0.00      PROA  
ATOM   4183  O   SER P 520      37.513  49.364  99.171  0.00  0.00      PROA  
ATOM   4184  N   TYR P 521      38.708  50.630 100.676  0.00  0.00      PROA  
ATOM   4185  CA  TYR P 521      37.586  51.045 101.436  0.00  0.00      PROA  
ATOM   4186  CB  TYR P 521      37.216  50.032 102.563  0.00  0.00      PROA  
ATOM   4187  CG  TYR P 521      38.475  49.804 103.332  0.00  0.00      PROA  
ATOM   4188  CD1 TYR P 521      39.010  50.724 104.300  0.00  0.00      PROA  
ATOM   4189  CE1 TYR P 521      40.245  50.414 104.876  0.00  0.00      PROA  
ATOM   4190  CZ  TYR P 521      40.905  49.219 104.593  0.00  0.00      PROA  
ATOM   4191  OH  TYR P 521      42.147  48.879 105.120  0.00  0.00      PROA  
ATOM   4192  CD2 TYR P 521      39.125  48.614 103.182  0.00  0.00      PROA  
ATOM   4193  CE2 TYR P 521      40.329  48.337 103.727  0.00  0.00      PROA  
ATOM   4194  C   TYR P 521      37.831  52.432 101.975  0.00  0.00      PROA  
ATOM   4195  O   TYR P 521      38.965  52.897 102.078  0.00  0.00      PROA  
ATOM   4196  N   ASN P 522      36.762  53.088 102.326  0.00  0.00      PROA  
ATOM   4197  CA  ASN P 522      36.668  54.384 103.019  0.00  0.00      PROA  
ATOM   4198  CB  ASN P 522      35.223  55.083 102.893  0.00  0.00      PROA  
ATOM   4199  CG  ASN P 522      35.298  56.573 103.222  0.00  0.00      PROA  
ATOM   4200  OD1 ASN P 522      36.387  57.138 103.510  0.00  0.00      PROA  
ATOM   4201  ND2 ASN P 522      34.171  57.243 103.163  0.00  0.00      PROA  
ATOM   4202  C   ASN P 522      37.056  54.231 104.437  0.00  0.00      PROA  
ATOM   4203  O   ASN P 522      36.479  53.434 105.188  0.00  0.00      PROA  
ATOM   4204  N   GLU P 523      38.049  55.008 104.825  0.00  0.00      PROA  
ATOM   4205  CA  GLU P 523      38.477  55.000 106.224  0.00  0.00      PROA  
ATOM   4206  CB  GLU P 523      39.940  55.008 106.394  0.00  0.00      PROA  
ATOM   4207  CG  GLU P 523      40.410  53.638 105.940  0.00  0.00      PROA  
ATOM   4208  CD  GLU P 523      41.905  53.385 106.208  0.00  0.00      PROA  
ATOM   4209  OE1 GLU P 523      42.736  53.426 105.230  0.00  0.00      PROA  
ATOM   4210  OE2 GLU P 523      42.322  53.209 107.358  0.00  0.00      PROA  
ATOM   4211  C   GLU P 523      37.951  56.319 106.902  0.00  0.00      PROA  
ATOM   4212  O   GLU P 523      38.286  56.576 108.045  0.00  0.00      PROA  
ATOM   4213  N   GLU P 524      37.164  57.173 106.191  0.00  0.00      PROA  
ATOM   4214  CA  GLU P 524      36.651  58.445 106.713  0.00  0.00      PROA  
ATOM   4215  CB  GLU P 524      36.525  59.487 105.536  0.00  0.00      PROA  
ATOM   4216  CG  GLU P 524      35.984  60.862 105.982  0.00  0.00      PROA  
ATOM   4217  CD  GLU P 524      36.397  61.864 104.915  0.00  0.00      PROA  
ATOM   4218  OE1 GLU P 524      35.537  62.608 104.441  0.00  0.00      PROA  
ATOM   4219  OE2 GLU P 524      37.628  62.111 104.688  0.00  0.00      PROA  
ATOM   4220  C   GLU P 524      35.271  58.203 107.387  0.00  0.00      PROA  
ATOM   4221  O   GLU P 524      34.997  58.927 108.332  0.00  0.00      PROA  
ATOM   4222  N   ASP P 525      34.520  57.168 107.043  0.00  0.00      PROA  
ATOM   4223  CA  ASP P 525      33.343  56.697 107.752  0.00  0.00      PROA  
ATOM   4224  CB  ASP P 525      32.539  55.568 107.062  0.00  0.00      PROA  
ATOM   4225  CG  ASP P 525      32.063  56.079 105.708  0.00  0.00      PROA  
ATOM   4226  OD1 ASP P 525      31.640  55.345 104.808  0.00  0.00      PROA  
ATOM   4227  OD2 ASP P 525      31.885  57.300 105.627  0.00  0.00      PROA  
ATOM   4228  C   ASP P 525      33.759  56.058 109.073  0.00  0.00      PROA  
ATOM   4229  O   ASP P 525      34.912  55.540 109.237  0.00  0.00      PROA  
ATOM   4230  N   GLU P 526      32.864  56.159 110.055  0.00  0.00      PROA  
ATOM   4231  CA  GLU P 526      33.117  55.774 111.417  0.00  0.00      PROA  
ATOM   4232  CB  GLU P 526      32.936  56.888 112.411  0.00  0.00      PROA  
ATOM   4233  CG  GLU P 526      33.940  58.056 112.422  0.00  0.00      PROA  
ATOM   4234  CD  GLU P 526      33.617  59.182 113.428  0.00  0.00      PROA  
ATOM   4235  OE1 GLU P 526      34.262  60.257 113.449  0.00  0.00      PROA  
ATOM   4236  OE2 GLU P 526      32.729  58.989 114.254  0.00  0.00      PROA  
ATOM   4237  C   GLU P 526      32.260  54.535 111.630  0.00  0.00      PROA  
ATOM   4238  O   GLU P 526      31.158  54.631 111.104  0.00  0.00      PROA  
ATOM   4239  N   ASP P 527      32.682  53.453 112.368  0.00  0.00      PROA  
ATOM   4240  CA  ASP P 527      31.988  52.172 112.671  0.00  0.00      PROA  
ATOM   4241  CB  ASP P 527      30.520  52.430 113.268  0.00  0.00      PROA  
ATOM   4242  CG  ASP P 527      30.493  53.150 114.585  0.00  0.00      PROA  
ATOM   4243  OD1 ASP P 527      29.426  53.562 114.991  0.00  0.00      PROA  
ATOM   4244  OD2 ASP P 527      31.503  53.304 115.284  0.00  0.00      PROA  
ATOM   4245  C   ASP P 527      31.886  51.250 111.471  0.00  0.00      PROA  
ATOM   4246  O   ASP P 527      31.004  50.417 111.387  0.00  0.00      PROA  
ATOM   4247  N   LEU P 528      32.799  51.211 110.519  0.00  0.00      PROA  
ATOM   4248  CA  LEU P 528      32.830  50.245 109.443  0.00  0.00      PROA  
ATOM   4249  CB  LEU P 528      32.115  50.875 108.200  0.00  0.00      PROA  
ATOM   4250  CG  LEU P 528      32.050  50.002 106.916  0.00  0.00      PROA  
ATOM   4251  CD1 LEU P 528      31.389  48.732 107.249  0.00  0.00      PROA  
ATOM   4252  CD2 LEU P 528      31.338  50.823 105.793  0.00  0.00      PROA  
ATOM   4253  C   LEU P 528      34.289  49.902 109.223  0.00  0.00      PROA  
ATOM   4254  O   LEU P 528      34.870  50.328 108.227  0.00  0.00      PROA  
ATOM   4255  N   MET P 529      34.945  49.179 110.161  0.00  0.00      PROA  
ATOM   4256  CA  MET P 529      36.265  48.630 110.060  0.00  0.00      PROA  
ATOM   4257  CB  MET P 529      36.686  47.830 111.338  0.00  0.00      PROA  
ATOM   4258  CG  MET P 529      36.352  48.575 112.681  0.00  0.00      PROA  
ATOM   4259  SD  MET P 529      34.569  48.482 113.259  0.00  0.00      PROA  
ATOM   4260  CE  MET P 529      34.728  46.736 113.788  0.00  0.00      PROA  
ATOM   4261  C   MET P 529      36.501  47.754 108.821  0.00  0.00      PROA  
ATOM   4262  O   MET P 529      35.603  47.111 108.281  0.00  0.00      PROA  
ATOM   4263  N   PRO P 530      37.739  47.604 108.331  0.00  0.00      PROA  
ATOM   4264  CD  PRO P 530      38.814  48.347 108.738  0.00  0.00      PROA  
ATOM   4265  CA  PRO P 530      38.086  46.803 107.063  0.00  0.00      PROA  
ATOM   4266  CB  PRO P 530      39.551  46.686 107.168  0.00  0.00      PROA  
ATOM   4267  CG  PRO P 530      39.955  48.029 107.808  0.00  0.00      PROA  
ATOM   4268  C   PRO P 530      37.387  45.472 106.885  0.00  0.00      PROA  
ATOM   4269  O   PRO P 530      36.810  45.203 105.825  0.00  0.00      PROA  
ATOM   4270  N   LEU P 531      37.447  44.506 107.903  0.00  0.00      PROA  
ATOM   4271  CA  LEU P 531      36.788  43.267 107.788  0.00  0.00      PROA  
ATOM   4272  CB  LEU P 531      37.207  42.383 108.968  0.00  0.00      PROA  
ATOM   4273  CG  LEU P 531      36.841  40.944 109.005  0.00  0.00      PROA  
ATOM   4274  CD1 LEU P 531      37.482  40.091 107.937  0.00  0.00      PROA  
ATOM   4275  CD2 LEU P 531      37.397  40.389 110.346  0.00  0.00      PROA  
ATOM   4276  C   LEU P 531      35.267  43.296 107.629  0.00  0.00      PROA  
ATOM   4277  O   LEU P 531      34.689  42.589 106.808  0.00  0.00      PROA  
ATOM   4278  N   GLN P 532      34.579  44.238 108.355  0.00  0.00      PROA  
ATOM   4279  CA  GLN P 532      33.145  44.483 108.355  0.00  0.00      PROA  
ATOM   4280  CB  GLN P 532      32.741  45.663 109.290  0.00  0.00      PROA  
ATOM   4281  CG  GLN P 532      33.029  45.385 110.798  0.00  0.00      PROA  
ATOM   4282  CD  GLN P 532      32.594  44.018 111.124  0.00  0.00      PROA  
ATOM   4283  OE1 GLN P 532      33.444  43.104 111.178  0.00  0.00      PROA  
ATOM   4284  NE2 GLN P 532      31.332  43.795 111.422  0.00  0.00      PROA  
ATOM   4285  C   GLN P 532      32.661  44.858 106.929  0.00  0.00      PROA  
ATOM   4286  O   GLN P 532      31.652  44.357 106.430  0.00  0.00      PROA  
ATOM   4287  N   ALA P 533      33.354  45.856 106.321  0.00  0.00      PROA  
ATOM   4288  CA  ALA P 533      33.245  46.376 104.991  0.00  0.00      PROA  
ATOM   4289  CB  ALA P 533      34.269  47.543 104.960  0.00  0.00      PROA  
ATOM   4290  C   ALA P 533      33.480  45.251 103.960  0.00  0.00      PROA  
ATOM   4291  O   ALA P 533      32.639  44.918 103.111  0.00  0.00      PROA  
ATOM   4292  N   PHE P 534      34.572  44.472 104.081  0.00  0.00      PROA  
ATOM   4293  CA  PHE P 534      34.818  43.272 103.291  0.00  0.00      PROA  
ATOM   4294  CB  PHE P 534      36.278  42.764 103.452  0.00  0.00      PROA  
ATOM   4295  CG  PHE P 534      36.582  41.583 102.539  0.00  0.00      PROA  
ATOM   4296  CD1 PHE P 534      37.047  40.357 103.024  0.00  0.00      PROA  
ATOM   4297  CE1 PHE P 534      36.962  39.281 102.149  0.00  0.00      PROA  
ATOM   4298  CZ  PHE P 534      36.550  39.412 100.803  0.00  0.00      PROA  
ATOM   4299  CD2 PHE P 534      36.442  41.775 101.142  0.00  0.00      PROA  
ATOM   4300  CE2 PHE P 534      36.291  40.663 100.311  0.00  0.00      PROA  
ATOM   4301  C   PHE P 534      33.772  42.135 103.437  0.00  0.00      PROA  
ATOM   4302  O   PHE P 534      33.232  41.669 102.441  0.00  0.00      PROA  
ATOM   4303  N   LEU P 535      33.354  41.798 104.717  0.00  0.00      PROA  
ATOM   4304  CA  LEU P 535      32.326  40.755 104.932  0.00  0.00      PROA  
ATOM   4305  CB  LEU P 535      32.183  40.417 106.455  0.00  0.00      PROA  
ATOM   4306  CG  LEU P 535      33.338  39.562 107.046  0.00  0.00      PROA  
ATOM   4307  CD1 LEU P 535      33.176  39.325 108.574  0.00  0.00      PROA  
ATOM   4308  CD2 LEU P 535      33.488  38.124 106.398  0.00  0.00      PROA  
ATOM   4309  C   LEU P 535      30.895  41.171 104.377  0.00  0.00      PROA  
ATOM   4310  O   LEU P 535      30.142  40.458 103.715  0.00  0.00      PROA  
ATOM   4311  N   SER P 536      30.600  42.466 104.485  0.00  0.00      PROA  
ATOM   4312  CA  SER P 536      29.419  43.134 103.830  0.00  0.00      PROA  
ATOM   4313  CB  SER P 536      28.987  44.401 104.528  0.00  0.00      PROA  
ATOM   4314  OG  SER P 536      29.989  45.495 104.478  0.00  0.00      PROA  
ATOM   4315  C   SER P 536      29.519  43.238 102.300  0.00  0.00      PROA  
ATOM   4316  O   SER P 536      28.557  43.007 101.611  0.00  0.00      PROA  
ATOM   4317  N   HSE P 537      30.743  43.479 101.759  0.00  0.00      PROA  
ATOM   4318  CA  HSE P 537      31.073  43.451 100.315  0.00  0.00      PROA  
ATOM   4319  CB  HSE P 537      32.525  43.820 100.040  0.00  0.00      PROA  
ATOM   4320  ND1 HSE P 537      32.924  44.438  97.644  0.00  0.00      PROA  
ATOM   4321  CG  HSE P 537      33.057  43.494  98.701  0.00  0.00      PROA  
ATOM   4322  CE1 HSE P 537      33.725  43.996  96.717  0.00  0.00      PROA  
ATOM   4323  NE2 HSE P 537      34.373  42.885  97.083  0.00  0.00      PROA  
ATOM   4324  CD2 HSE P 537      33.999  42.558  98.341  0.00  0.00      PROA  
ATOM   4325  C   HSE P 537      30.777  42.127  99.633  0.00  0.00      PROA  
ATOM   4326  O   HSE P 537      30.308  42.007  98.533  0.00  0.00      PROA  
ATOM   4327  N   ALA P 538      31.109  41.015 100.369  0.00  0.00      PROA  
ATOM   4328  CA  ALA P 538      31.066  39.724  99.830  0.00  0.00      PROA  
ATOM   4329  CB  ALA P 538      32.232  38.955 100.389  0.00  0.00      PROA  
ATOM   4330  C   ALA P 538      29.729  38.937 100.110  0.00  0.00      PROA  
ATOM   4331  O   ALA P 538      29.541  37.811  99.603  0.00  0.00      PROA  
ATOM   4332  N   ALA P 539      28.733  39.616 100.694  0.00  0.00      PROA  
ATOM   4333  CA  ALA P 539      27.332  39.221 100.544  0.00  0.00      PROA  
ATOM   4334  CB  ALA P 539      26.527  40.013 101.597  0.00  0.00      PROA  
ATOM   4335  C   ALA P 539      26.736  39.521  99.178  0.00  0.00      PROA  
ATOM   4336  O   ALA P 539      25.730  38.977  98.744  0.00  0.00      PROA  
ATOM   4337  N   LEU P 540      27.371  40.514  98.519  0.00  0.00      PROA  
ATOM   4338  CA  LEU P 540      26.854  40.848  97.223  0.00  0.00      PROA  
ATOM   4339  CB  LEU P 540      26.360  42.301  97.252  0.00  0.00      PROA  
ATOM   4340  CG  LEU P 540      25.182  42.481  98.229  0.00  0.00      PROA  
ATOM   4341  CD1 LEU P 540      25.047  43.898  98.611  0.00  0.00      PROA  
ATOM   4342  CD2 LEU P 540      23.865  41.841  97.655  0.00  0.00      PROA  
ATOM   4343  C   LEU P 540      27.844  40.708  96.113  0.00  0.00      PROA  
ATOM   4344  O   LEU P 540      27.591  41.180  94.993  0.00  0.00      PROA  
ATOM   4345  N   GLU P 541      28.947  40.039  96.279  0.00  0.00      PROA  
ATOM   4346  CA  GLU P 541      29.921  39.724  95.182  0.00  0.00      PROA  
ATOM   4347  CB  GLU P 541      31.243  40.607  95.363  0.00  0.00      PROA  
ATOM   4348  CG  GLU P 541      32.599  40.286  94.593  0.00  0.00      PROA  
ATOM   4349  CD  GLU P 541      32.558  40.580  93.045  0.00  0.00      PROA  
ATOM   4350  OE1 GLU P 541      33.293  41.401  92.548  0.00  0.00      PROA  
ATOM   4351  OE2 GLU P 541      31.774  39.871  92.347  0.00  0.00      PROA  
ATOM   4352  C   GLU P 541      30.394  38.333  95.095  0.00  0.00      PROA  
ATOM   4353  O   GLU P 541      30.868  37.900  96.125  0.00  0.00      PROA  
ATOM   4354  N   ALA P 542      30.315  37.527  93.963  0.00  0.00      PROA  
ATOM   4355  CA  ALA P 542      30.729  36.141  93.942  0.00  0.00      PROA  
ATOM   4356  CB  ALA P 542      29.494  35.301  93.460  0.00  0.00      PROA  
ATOM   4357  C   ALA P 542      31.902  35.883  93.053  0.00  0.00      PROA  
ATOM   4358  O   ALA P 542      32.344  34.746  92.947  0.00  0.00      PROA  
ATOM   4359  N   GLY P 543      32.478  36.874  92.369  0.00  0.00      PROA  
ATOM   4360  CA  GLY P 543      33.657  36.713  91.657  0.00  0.00      PROA  
ATOM   4361  C   GLY P 543      33.463  35.957  90.332  0.00  0.00      PROA  
ATOM   4362  O   GLY P 543      34.218  35.033  90.046  0.00  0.00      PROA  
ATOM   4363  N   GLU P 544      32.483  36.317  89.549  0.00  0.00      PROA  
ATOM   4364  CA  GLU P 544      32.164  35.616  88.338  0.00  0.00      PROA  
ATOM   4365  CB  GLU P 544      30.753  36.073  87.865  0.00  0.00      PROA  
ATOM   4366  CG  GLU P 544      30.376  35.414  86.501  0.00  0.00      PROA  
ATOM   4367  CD  GLU P 544      28.914  35.453  86.122  0.00  0.00      PROA  
ATOM   4368  OE1 GLU P 544      28.090  34.619  86.513  0.00  0.00      PROA  
ATOM   4369  OE2 GLU P 544      28.511  36.455  85.466  0.00  0.00      PROA  
ATOM   4370  C   GLU P 544      33.201  35.673  87.213  0.00  0.00      PROA  
ATOM   4371  O   GLU P 544      33.511  36.800  86.771  0.00  0.00      PROA  
ATOM   4372  N   GLY P 545      33.734  34.550  86.668  0.00  0.00      PROA  
ATOM   4373  CA  GLY P 545      34.774  34.447  85.609  0.00  0.00      PROA  
ATOM   4374  C   GLY P 545      36.024  35.248  85.663  0.00  0.00      PROA  
ATOM   4375  O   GLY P 545      36.312  35.873  86.641  0.00  0.00      PROA  
ATOM   4376  N   GLN P 546      36.734  35.277  84.507  0.00  0.00      PROA  
ATOM   4377  CA  GLN P 546      38.105  35.611  84.309  0.00  0.00      PROA  
ATOM   4378  CB  GLN P 546      38.703  35.026  82.936  0.00  0.00      PROA  
ATOM   4379  CG  GLN P 546      38.729  33.443  83.068  0.00  0.00      PROA  
ATOM   4380  CD  GLN P 546      39.268  32.761  81.773  0.00  0.00      PROA  
ATOM   4381  OE1 GLN P 546      40.463  32.425  81.838  0.00  0.00      PROA  
ATOM   4382  NE2 GLN P 546      38.544  32.640  80.679  0.00  0.00      PROA  
ATOM   4383  C   GLN P 546      38.444  37.069  84.412  0.00  0.00      PROA  
ATOM   4384  O   GLN P 546      37.623  37.958  84.135  0.00  0.00      PROA  
ATOM   4385  N   ALA P 547      39.648  37.493  84.888  0.00  0.00      PROA  
ATOM   4386  CA  ALA P 547      40.214  38.848  84.703  0.00  0.00      PROA  
ATOM   4387  CB  ALA P 547      41.591  39.008  85.382  0.00  0.00      PROA  
ATOM   4388  C   ALA P 547      40.280  39.357  83.263  0.00  0.00      PROA  
ATOM   4389  O   ALA P 547      39.937  40.519  83.032  0.00  0.00      PROA  
ATOM   4390  N   ASP P 548      40.663  38.456  82.235  0.00  0.00      PROA  
ATOM   4391  CA  ASP P 548      40.742  38.667  80.771  0.00  0.00      PROA  
ATOM   4392  CB  ASP P 548      40.542  37.271  80.088  0.00  0.00      PROA  
ATOM   4393  CG  ASP P 548      41.667  36.326  80.497  0.00  0.00      PROA  
ATOM   4394  OD1 ASP P 548      42.122  36.219  81.684  0.00  0.00      PROA  
ATOM   4395  OD2 ASP P 548      41.985  35.534  79.544  0.00  0.00      PROA  
ATOM   4396  C   ASP P 548      39.816  39.657  80.112  0.00  0.00      PROA  
ATOM   4397  O   ASP P 548      38.653  39.682  80.452  0.00  0.00      PROA  
ATOM   4398  N   THR P 549      40.268  40.350  79.076  0.00  0.00      PROA  
ATOM   4399  CA  THR P 549      39.458  41.182  78.181  0.00  0.00      PROA  
ATOM   4400  CB  THR P 549      40.308  42.115  77.284  0.00  0.00      PROA  
ATOM   4401  OG1 THR P 549      41.472  41.421  76.727  0.00  0.00      PROA  
ATOM   4402  CG2 THR P 549      40.927  43.294  78.073  0.00  0.00      PROA  
ATOM   4403  C   THR P 549      38.318  40.537  77.420  0.00  0.00      PROA  
ATOM   4404  O   THR P 549      38.411  39.431  76.965  0.00  0.00      PROA  
ATOM   4405  N   TRP P 550      37.276  41.343  77.130  0.00  0.00      PROA  
ATOM   4406  CA  TRP P 550      36.149  40.876  76.368  0.00  0.00      PROA  
ATOM   4407  CB  TRP P 550      34.915  41.609  76.885  0.00  0.00      PROA  
ATOM   4408  CG  TRP P 550      34.712  41.408  78.377  0.00  0.00      PROA  
ATOM   4409  CD1 TRP P 550      35.167  42.352  79.329  0.00  0.00      PROA  
ATOM   4410  NE1 TRP P 550      34.717  41.952  80.583  0.00  0.00      PROA  
ATOM   4411  CE2 TRP P 550      34.020  40.750  80.451  0.00  0.00      PROA  
ATOM   4412  CD2 TRP P 550      34.026  40.404  79.080  0.00  0.00      PROA  
ATOM   4413  CE3 TRP P 550      33.350  39.227  78.689  0.00  0.00      PROA  
ATOM   4414  CZ3 TRP P 550      32.600  38.513  79.626  0.00  0.00      PROA  
ATOM   4415  CZ2 TRP P 550      33.345  39.969  81.431  0.00  0.00      PROA  
ATOM   4416  CH2 TRP P 550      32.564  38.928  80.961  0.00  0.00      PROA  
ATOM   4417  C   TRP P 550      36.444  41.384  74.881  0.00  0.00      PROA  
ATOM   4418  O   TRP P 550      36.227  40.731  73.847  0.00  0.00      PROA  
ATOM   4419  N   GLN P 551      37.039  42.589  74.695  0.00  0.00      PROA  
ATOM   4420  CA  GLN P 551      37.434  43.135  73.417  0.00  0.00      PROA  
ATOM   4421  CB  GLN P 551      37.633  44.643  73.404  0.00  0.00      PROA  
ATOM   4422  CG  GLN P 551      36.465  45.621  73.633  0.00  0.00      PROA  
ATOM   4423  CD  GLN P 551      35.165  45.229  72.854  0.00  0.00      PROA  
ATOM   4424  OE1 GLN P 551      34.152  44.940  73.347  0.00  0.00      PROA  
ATOM   4425  NE2 GLN P 551      35.228  45.381  71.545  0.00  0.00      PROA  
ATOM   4426  C   GLN P 551      38.471  42.224  72.689  0.00  0.00      PROA  
ATOM   4427  O   GLN P 551      39.453  41.861  73.372  0.00  0.00      PROA  
ATOM   4428  N   ASP P 552      38.293  41.782  71.407  0.00  0.00      PROA  
ATOM   4429  CA  ASP P 552      39.143  40.859  70.677  0.00  0.00      PROA  
ATOM   4430  CB  ASP P 552      40.603  41.357  70.566  0.00  0.00      PROA  
ATOM   4431  CG  ASP P 552      40.650  42.779  69.994  0.00  0.00      PROA  
ATOM   4432  OD1 ASP P 552      39.991  42.935  68.919  0.00  0.00      PROA  
ATOM   4433  OD2 ASP P 552      41.357  43.679  70.479  0.00  0.00      PROA  
ATOM   4434  C   ASP P 552      39.077  39.413  71.198  0.00  0.00      PROA  
ATOM   4435  O   ASP P 552      39.997  38.619  71.119  0.00  0.00      PROA  
ATOM   4436  N   ALA P 553      37.966  38.976  71.759  0.00  0.00      PROA  
ATOM   4437  CA  ALA P 553      37.690  37.653  72.165  0.00  0.00      PROA  
ATOM   4438  CB  ALA P 553      37.643  37.431  73.683  0.00  0.00      PROA  
ATOM   4439  C   ALA P 553      36.369  37.127  71.589  0.00  0.00      PROA  
ATOM   4440  O   ALA P 553      35.385  37.873  71.541  0.00  0.00      PROA  
ATOM   4441  N   VAL P 554      36.259  35.879  71.074  0.00  0.00      PROA  
ATOM   4442  CA  VAL P 554      34.989  35.299  70.567  0.00  0.00      PROA  
ATOM   4443  CB  VAL P 554      35.220  33.957  69.905  0.00  0.00      PROA  
ATOM   4444  CG1 VAL P 554      33.960  33.232  69.412  0.00  0.00      PROA  
ATOM   4445  CG2 VAL P 554      36.222  34.194  68.721  0.00  0.00      PROA  
ATOM   4446  C   VAL P 554      34.036  35.221  71.798  0.00  0.00      PROA  
ATOM   4447  O   VAL P 554      34.526  34.957  72.906  0.00  0.00      PROA  
ATOM   4448  N   GLN P 555      32.767  35.386  71.600  0.00  0.00      PROA  
ATOM   4449  CA  GLN P 555      31.773  35.694  72.660  0.00  0.00      PROA  
ATOM   4450  CB  GLN P 555      30.980  36.908  72.289  0.00  0.00      PROA  
ATOM   4451  CG  GLN P 555      31.787  38.277  72.126  0.00  0.00      PROA  
ATOM   4452  CD  GLN P 555      32.502  38.736  73.366  0.00  0.00      PROA  
ATOM   4453  OE1 GLN P 555      31.811  39.371  74.170  0.00  0.00      PROA  
ATOM   4454  NE2 GLN P 555      33.776  38.528  73.627  0.00  0.00      PROA  
ATOM   4455  C   GLN P 555      30.870  34.434  72.773  0.00  0.00      PROA  
ATOM   4456  O   GLN P 555      30.176  34.038  71.803  0.00  0.00      PROA  
ATOM   4457  N   LEU P 556      30.682  33.818  73.995  0.00  0.00      PROA  
ATOM   4458  CA  LEU P 556      29.897  32.627  74.037  0.00  0.00      PROA  
ATOM   4459  CB  LEU P 556      30.506  31.222  74.325  0.00  0.00      PROA  
ATOM   4460  CG  LEU P 556      31.285  30.526  73.240  0.00  0.00      PROA  
ATOM   4461  CD1 LEU P 556      32.402  31.491  72.752  0.00  0.00      PROA  
ATOM   4462  CD2 LEU P 556      31.913  29.181  73.805  0.00  0.00      PROA  
ATOM   4463  C   LEU P 556      28.855  32.953  75.095  0.00  0.00      PROA  
ATOM   4464  O   LEU P 556      29.266  33.238  76.235  0.00  0.00      PROA  
ATOM   4465  N   MET P 557      27.518  32.887  74.864  0.00  0.00      PROA  
ATOM   4466  CA  MET P 557      26.543  33.090  75.876  0.00  0.00      PROA  
ATOM   4467  CB  MET P 557      26.352  34.540  76.361  0.00  0.00      PROA  
ATOM   4468  CG  MET P 557      25.968  35.462  75.263  0.00  0.00      PROA  
ATOM   4469  SD  MET P 557      25.967  37.253  75.690  0.00  0.00      PROA  
ATOM   4470  CE  MET P 557      27.653  37.313  75.227  0.00  0.00      PROA  
ATOM   4471  C   MET P 557      25.221  32.342  75.477  0.00  0.00      PROA  
ATOM   4472  O   MET P 557      24.958  31.843  74.362  0.00  0.00      PROA  
ATOM   4473  N   THR P 558      24.336  32.222  76.478  0.00  0.00      PROA  
ATOM   4474  CA  THR P 558      22.996  31.688  76.370  0.00  0.00      PROA  
ATOM   4475  CB  THR P 558      22.369  31.523  77.767  0.00  0.00      PROA  
ATOM   4476  OG1 THR P 558      22.560  32.696  78.521  0.00  0.00      PROA  
ATOM   4477  CG2 THR P 558      23.131  30.335  78.506  0.00  0.00      PROA  
ATOM   4478  C   THR P 558      22.026  32.505  75.531  0.00  0.00      PROA  
ATOM   4479  O   THR P 558      22.070  33.693  75.337  0.00  0.00      PROA  
ATOM   4480  N   LEU P 559      21.034  31.799  74.986  0.00  0.00      PROA  
ATOM   4481  CA  LEU P 559      19.940  32.496  74.237  0.00  0.00      PROA  
ATOM   4482  CB  LEU P 559      18.992  31.449  73.697  0.00  0.00      PROA  
ATOM   4483  CG  LEU P 559      19.605  30.527  72.642  0.00  0.00      PROA  
ATOM   4484  CD1 LEU P 559      18.647  29.475  72.051  0.00  0.00      PROA  
ATOM   4485  CD2 LEU P 559      20.285  31.272  71.633  0.00  0.00      PROA  
ATOM   4486  C   LEU P 559      19.202  33.521  75.051  0.00  0.00      PROA  
ATOM   4487  O   LEU P 559      19.032  34.647  74.540  0.00  0.00      PROA  
ATOM   4488  N   HSE P 560      18.867  33.203  76.324  0.00  0.00      PROA  
ATOM   4489  CA  HSE P 560      18.398  34.157  77.328  0.00  0.00      PROA  
ATOM   4490  CB  HSE P 560      17.850  33.540  78.665  0.00  0.00      PROA  
ATOM   4491  ND1 HSE P 560      16.658  31.379  78.220  0.00  0.00      PROA  
ATOM   4492  CG  HSE P 560      16.573  32.772  78.355  0.00  0.00      PROA  
ATOM   4493  CE1 HSE P 560      15.425  30.973  78.194  0.00  0.00      PROA  
ATOM   4494  NE2 HSE P 560      14.517  31.994  78.330  0.00  0.00      PROA  
ATOM   4495  CD2 HSE P 560      15.229  33.139  78.360  0.00  0.00      PROA  
ATOM   4496  C   HSE P 560      19.398  35.304  77.678  0.00  0.00      PROA  
ATOM   4497  O   HSE P 560      18.952  36.480  77.709  0.00  0.00      PROA  
ATOM   4498  N   SER P 561      20.723  35.130  77.854  0.00  0.00      PROA  
ATOM   4499  CA  SER P 561      21.535  36.252  78.408  0.00  0.00      PROA  
ATOM   4500  CB  SER P 561      22.592  35.847  79.522  0.00  0.00      PROA  
ATOM   4501  OG  SER P 561      21.875  35.350  80.658  0.00  0.00      PROA  
ATOM   4502  C   SER P 561      22.117  37.174  77.352  0.00  0.00      PROA  
ATOM   4503  O   SER P 561      22.971  38.016  77.599  0.00  0.00      PROA  
ATOM   4504  N   ALA P 562      21.543  37.058  76.157  0.00  0.00      PROA  
ATOM   4505  CA  ALA P 562      22.150  37.656  74.964  0.00  0.00      PROA  
ATOM   4506  CB  ALA P 562      22.024  36.689  73.715  0.00  0.00      PROA  
ATOM   4507  C   ALA P 562      21.542  39.049  74.517  0.00  0.00      PROA  
ATOM   4508  O   ALA P 562      22.038  39.750  73.569  0.00  0.00      PROA  
ATOM   4509  N   LYS P 563      20.480  39.496  75.240  0.00  0.00      PROA  
ATOM   4510  CA  LYS P 563      19.915  40.819  75.085  0.00  0.00      PROA  
ATOM   4511  CB  LYS P 563      18.654  40.981  75.937  0.00  0.00      PROA  
ATOM   4512  CG  LYS P 563      17.427  40.081  75.491  0.00  0.00      PROA  
ATOM   4513  CD  LYS P 563      16.044  40.695  75.886  0.00  0.00      PROA  
ATOM   4514  CE  LYS P 563      16.013  41.169  77.355  0.00  0.00      PROA  
ATOM   4515  NZ  LYS P 563      14.609  41.313  77.694  0.00  0.00      PROA  
ATOM   4516  C   LYS P 563      20.940  41.927  75.554  0.00  0.00      PROA  
ATOM   4517  O   LYS P 563      21.833  41.789  76.425  0.00  0.00      PROA  
ATOM   4518  N   GLY P 564      20.641  43.204  75.089  0.00  0.00      PROA  
ATOM   4519  CA  GLY P 564      21.597  44.259  75.096  0.00  0.00      PROA  
ATOM   4520  C   GLY P 564      22.420  44.082  73.849  0.00  0.00      PROA  
ATOM   4521  O   GLY P 564      22.021  44.485  72.759  0.00  0.00      PROA  
ATOM   4522  N   LEU P 565      23.641  43.525  73.899  0.00  0.00      PROA  
ATOM   4523  CA  LEU P 565      24.712  43.402  72.890  0.00  0.00      PROA  
ATOM   4524  CB  LEU P 565      25.878  42.513  73.432  0.00  0.00      PROA  
ATOM   4525  CG  LEU P 565      26.192  42.525  74.959  0.00  0.00      PROA  
ATOM   4526  CD1 LEU P 565      27.108  41.316  75.403  0.00  0.00      PROA  
ATOM   4527  CD2 LEU P 565      26.890  43.860  75.437  0.00  0.00      PROA  
ATOM   4528  C   LEU P 565      24.314  42.716  71.544  0.00  0.00      PROA  
ATOM   4529  O   LEU P 565      23.344  41.957  71.471  0.00  0.00      PROA  
ATOM   4530  N   GLU P 566      24.929  43.148  70.429  0.00  0.00      PROA  
ATOM   4531  CA  GLU P 566      24.477  42.959  69.054  0.00  0.00      PROA  
ATOM   4532  CB  GLU P 566      23.915  44.302  68.471  0.00  0.00      PROA  
ATOM   4533  CG  GLU P 566      22.780  44.990  69.328  0.00  0.00      PROA  
ATOM   4534  CD  GLU P 566      22.548  46.438  68.776  0.00  0.00      PROA  
ATOM   4535  OE1 GLU P 566      21.455  46.709  68.378  0.00  0.00      PROA  
ATOM   4536  OE2 GLU P 566      23.521  47.226  68.957  0.00  0.00      PROA  
ATOM   4537  C   GLU P 566      25.621  42.480  68.139  0.00  0.00      PROA  
ATOM   4538  O   GLU P 566      26.694  43.073  68.123  0.00  0.00      PROA  
ATOM   4539  N   PHE P 567      25.419  41.359  67.402  0.00  0.00      PROA  
ATOM   4540  CA  PHE P 567      26.378  40.475  66.862  0.00  0.00      PROA  
ATOM   4541  CB  PHE P 567      26.033  39.086  67.253  0.00  0.00      PROA  
ATOM   4542  CG  PHE P 567      26.174  38.970  68.825  0.00  0.00      PROA  
ATOM   4543  CD1 PHE P 567      25.272  38.053  69.404  0.00  0.00      PROA  
ATOM   4544  CE1 PHE P 567      25.230  37.929  70.777  0.00  0.00      PROA  
ATOM   4545  CZ  PHE P 567      26.050  38.687  71.585  0.00  0.00      PROA  
ATOM   4546  CD2 PHE P 567      26.957  39.822  69.643  0.00  0.00      PROA  
ATOM   4547  CE2 PHE P 567      26.868  39.721  71.015  0.00  0.00      PROA  
ATOM   4548  C   PHE P 567      26.407  40.412  65.307  0.00  0.00      PROA  
ATOM   4549  O   PHE P 567      25.357  40.020  64.662  0.00  0.00      PROA  
ATOM   4550  N   PRO P 568      27.457  40.757  64.502  0.00  0.00      PROA  
ATOM   4551  CD  PRO P 568      28.563  41.630  64.907  0.00  0.00      PROA  
ATOM   4552  CA  PRO P 568      27.360  40.728  63.045  0.00  0.00      PROA  
ATOM   4553  CB  PRO P 568      28.656  41.426  62.566  0.00  0.00      PROA  
ATOM   4554  CG  PRO P 568      28.997  42.465  63.667  0.00  0.00      PROA  
ATOM   4555  C   PRO P 568      27.273  39.324  62.526  0.00  0.00      PROA  
ATOM   4556  O   PRO P 568      26.456  39.143  61.629  0.00  0.00      PROA  
ATOM   4557  N   GLN P 569      28.080  38.395  63.057  0.00  0.00      PROA  
ATOM   4558  CA  GLN P 569      28.174  37.079  62.618  0.00  0.00      PROA  
ATOM   4559  CB  GLN P 569      29.643  36.667  62.294  0.00  0.00      PROA  
ATOM   4560  CG  GLN P 569      29.704  35.182  61.866  0.00  0.00      PROA  
ATOM   4561  CD  GLN P 569      29.026  34.844  60.570  0.00  0.00      PROA  
ATOM   4562  OE1 GLN P 569      29.404  35.343  59.501  0.00  0.00      PROA  
ATOM   4563  NE2 GLN P 569      27.786  34.300  60.616  0.00  0.00      PROA  
ATOM   4564  C   GLN P 569      27.721  36.304  63.821  0.00  0.00      PROA  
ATOM   4565  O   GLN P 569      28.377  36.333  64.884  0.00  0.00      PROA  
ATOM   4566  N   VAL P 570      26.629  35.495  63.756  0.00  0.00      PROA  
ATOM   4567  CA  VAL P 570      26.021  34.701  64.775  0.00  0.00      PROA  
ATOM   4568  CB  VAL P 570      24.562  35.191  65.148  0.00  0.00      PROA  
ATOM   4569  CG1 VAL P 570      23.908  34.248  66.164  0.00  0.00      PROA  
ATOM   4570  CG2 VAL P 570      24.698  36.546  65.745  0.00  0.00      PROA  
ATOM   4571  C   VAL P 570      25.976  33.251  64.478  0.00  0.00      PROA  
ATOM   4572  O   VAL P 570      25.521  32.806  63.441  0.00  0.00      PROA  
ATOM   4573  N   PHE P 571      26.306  32.415  65.441  0.00  0.00      PROA  
ATOM   4574  CA  PHE P 571      26.189  30.955  65.339  0.00  0.00      PROA  
ATOM   4575  CB  PHE P 571      27.556  30.250  65.475  0.00  0.00      PROA  
ATOM   4576  CG  PHE P 571      28.510  30.697  64.476  0.00  0.00      PROA  
ATOM   4577  CD1 PHE P 571      29.423  31.676  64.772  0.00  0.00      PROA  
ATOM   4578  CE1 PHE P 571      30.306  32.143  63.793  0.00  0.00      PROA  
ATOM   4579  CZ  PHE P 571      30.361  31.537  62.559  0.00  0.00      PROA  
ATOM   4580  CD2 PHE P 571      28.508  30.043  63.240  0.00  0.00      PROA  
ATOM   4581  CE2 PHE P 571      29.483  30.381  62.296  0.00  0.00      PROA  
ATOM   4582  C   PHE P 571      25.232  30.507  66.418  0.00  0.00      PROA  
ATOM   4583  O   PHE P 571      25.407  30.735  67.606  0.00  0.00      PROA  
ATOM   4584  N   ILE P 572      24.242  29.749  65.991  0.00  0.00      PROA  
ATOM   4585  CA  ILE P 572      23.583  28.909  66.916  0.00  0.00      PROA  
ATOM   4586  CB  ILE P 572      22.012  29.269  66.928  0.00  0.00      PROA  
ATOM   4587  CG2 ILE P 572      21.513  28.427  68.117  0.00  0.00      PROA  
ATOM   4588  CG1 ILE P 572      21.781  30.772  67.039  0.00  0.00      PROA  
ATOM   4589  CD  ILE P 572      20.339  31.116  66.883  0.00  0.00      PROA  
ATOM   4590  C   ILE P 572      23.921  27.470  66.596  0.00  0.00      PROA  
ATOM   4591  O   ILE P 572      23.675  27.013  65.466  0.00  0.00      PROA  
ATOM   4592  N   VAL P 573      24.616  26.855  67.596  0.00  0.00      PROA  
ATOM   4593  CA  VAL P 573      24.976  25.429  67.627  0.00  0.00      PROA  
ATOM   4594  CB  VAL P 573      26.266  25.173  68.340  0.00  0.00      PROA  
ATOM   4595  CG1 VAL P 573      27.386  25.500  67.316  0.00  0.00      PROA  
ATOM   4596  CG2 VAL P 573      26.416  25.839  69.715  0.00  0.00      PROA  
ATOM   4597  C   VAL P 573      23.793  24.649  68.231  0.00  0.00      PROA  
ATOM   4598  O   VAL P 573      23.140  25.142  69.149  0.00  0.00      PROA  
ATOM   4599  N   GLY P 574      23.581  23.398  67.866  0.00  0.00      PROA  
ATOM   4600  CA  GLY P 574      22.433  22.673  68.490  0.00  0.00      PROA  
ATOM   4601  C   GLY P 574      20.990  23.092  68.056  0.00  0.00      PROA  
ATOM   4602  O   GLY P 574      20.125  23.268  68.928  0.00  0.00      PROA  
ATOM   4603  N   MET P 575      20.740  23.251  66.687  0.00  0.00      PROA  
ATOM   4604  CA  MET P 575      19.354  23.515  66.329  0.00  0.00      PROA  
ATOM   4605  CB  MET P 575      19.171  24.284  64.999  0.00  0.00      PROA  
ATOM   4606  CG  MET P 575      19.600  25.845  65.030  0.00  0.00      PROA  
ATOM   4607  SD  MET P 575      18.764  26.853  66.272  0.00  0.00      PROA  
ATOM   4608  CE  MET P 575      17.079  26.636  65.674  0.00  0.00      PROA  
ATOM   4609  C   MET P 575      18.562  22.220  66.262  0.00  0.00      PROA  
ATOM   4610  O   MET P 575      18.230  21.727  65.184  0.00  0.00      PROA  
ATOM   4611  N   GLU P 576      18.355  21.529  67.403  0.00  0.00      PROA  
ATOM   4612  CA  GLU P 576      17.928  20.122  67.358  0.00  0.00      PROA  
ATOM   4613  CB  GLU P 576      19.179  19.147  67.134  0.00  0.00      PROA  
ATOM   4614  CG  GLU P 576      20.092  19.101  68.401  0.00  0.00      PROA  
ATOM   4615  CD  GLU P 576      21.464  18.401  68.243  0.00  0.00      PROA  
ATOM   4616  OE1 GLU P 576      21.788  17.472  69.020  0.00  0.00      PROA  
ATOM   4617  OE2 GLU P 576      22.296  18.815  67.320  0.00  0.00      PROA  
ATOM   4618  C   GLU P 576      17.134  19.826  68.606  0.00  0.00      PROA  
ATOM   4619  O   GLU P 576      17.345  20.533  69.577  0.00  0.00      PROA  
ATOM   4620  N   GLU P 577      16.158  18.921  68.484  0.00  0.00      PROA  
ATOM   4621  CA  GLU P 577      15.334  18.605  69.634  0.00  0.00      PROA  
ATOM   4622  CB  GLU P 577      14.002  17.992  69.245  0.00  0.00      PROA  
ATOM   4623  CG  GLU P 577      13.217  18.913  68.209  0.00  0.00      PROA  
ATOM   4624  CD  GLU P 577      11.761  18.772  68.200  0.00  0.00      PROA  
ATOM   4625  OE1 GLU P 577      11.109  19.513  67.434  0.00  0.00      PROA  
ATOM   4626  OE2 GLU P 577      11.144  17.959  68.928  0.00  0.00      PROA  
ATOM   4627  C   GLU P 577      16.069  17.781  70.703  0.00  0.00      PROA  
ATOM   4628  O   GLU P 577      16.477  16.610  70.521  0.00  0.00      PROA  
ATOM   4629  N   GLY P 578      16.175  18.527  71.834  0.00  0.00      PROA  
ATOM   4630  CA  GLY P 578      17.065  18.082  72.926  0.00  0.00      PROA  
ATOM   4631  C   GLY P 578      18.194  19.015  73.209  0.00  0.00      PROA  
ATOM   4632  O   GLY P 578      18.787  18.932  74.285  0.00  0.00      PROA  
ATOM   4633  N   MET P 579      18.319  20.035  72.371  0.00  0.00      PROA  
ATOM   4634  CA  MET P 579      19.136  21.198  72.723  0.00  0.00      PROA  
ATOM   4635  CB  MET P 579      20.407  21.299  71.857  0.00  0.00      PROA  
ATOM   4636  CG  MET P 579      21.503  20.240  72.209  0.00  0.00      PROA  
ATOM   4637  SD  MET P 579      22.563  20.666  73.630  0.00  0.00      PROA  
ATOM   4638  CE  MET P 579      21.745  19.808  74.951  0.00  0.00      PROA  
ATOM   4639  C   MET P 579      18.328  22.420  72.567  0.00  0.00      PROA  
ATOM   4640  O   MET P 579      18.202  23.244  73.490  0.00  0.00      PROA  
ATOM   4641  N   PHE P 580      17.712  22.663  71.413  0.00  0.00      PROA  
ATOM   4642  CA  PHE P 580      16.753  23.739  71.231  0.00  0.00      PROA  
ATOM   4643  CB  PHE P 580      17.434  25.027  70.702  0.00  0.00      PROA  
ATOM   4644  CG  PHE P 580      16.461  26.274  70.643  0.00  0.00      PROA  
ATOM   4645  CD1 PHE P 580      15.632  26.636  71.663  0.00  0.00      PROA  
ATOM   4646  CE1 PHE P 580      14.892  27.811  71.651  0.00  0.00      PROA  
ATOM   4647  CZ  PHE P 580      15.015  28.562  70.530  0.00  0.00      PROA  
ATOM   4648  CD2 PHE P 580      16.598  27.099  69.504  0.00  0.00      PROA  
ATOM   4649  CE2 PHE P 580      15.809  28.254  69.469  0.00  0.00      PROA  
ATOM   4650  C   PHE P 580      15.684  23.376  70.254  0.00  0.00      PROA  
ATOM   4651  O   PHE P 580      15.983  23.118  69.097  0.00  0.00      PROA  
ATOM   4652  N   PRO P 581      14.406  23.333  70.650  0.00  0.00      PROA  
ATOM   4653  CD  PRO P 581      13.365  23.031  69.660  0.00  0.00      PROA  
ATOM   4654  CA  PRO P 581      13.931  23.333  71.991  0.00  0.00      PROA  
ATOM   4655  CB  PRO P 581      12.565  22.731  71.799  0.00  0.00      PROA  
ATOM   4656  CG  PRO P 581      12.110  23.250  70.439  0.00  0.00      PROA  
ATOM   4657  C   PRO P 581      14.508  22.560  73.115  0.00  0.00      PROA  
ATOM   4658  O   PRO P 581      14.876  21.434  72.963  0.00  0.00      PROA  
ATOM   4659  N   SER P 582      14.721  23.143  74.310  0.00  0.00      PROA  
ATOM   4660  CA  SER P 582      15.259  22.505  75.517  0.00  0.00      PROA  
ATOM   4661  CB  SER P 582      15.161  23.449  76.729  0.00  0.00      PROA  
ATOM   4662  OG  SER P 582      13.921  24.217  76.822  0.00  0.00      PROA  
ATOM   4663  C   SER P 582      14.718  21.120  75.951  0.00  0.00      PROA  
ATOM   4664  O   SER P 582      13.561  20.806  75.640  0.00  0.00      PROA  
ATOM   4665  N   GLN P 583      15.427  20.346  76.786  0.00  0.00      PROA  
ATOM   4666  CA  GLN P 583      14.911  19.016  77.133  0.00  0.00      PROA  
ATOM   4667  CB  GLN P 583      15.896  18.325  78.206  0.00  0.00      PROA  
ATOM   4668  CG  GLN P 583      15.555  16.949  78.725  0.00  0.00      PROA  
ATOM   4669  CD  GLN P 583      15.446  16.023  77.452  0.00  0.00      PROA  
ATOM   4670  OE1 GLN P 583      14.413  15.483  77.112  0.00  0.00      PROA  
ATOM   4671  NE2 GLN P 583      16.601  15.683  76.841  0.00  0.00      PROA  
ATOM   4672  C   GLN P 583      13.519  19.047  77.806  0.00  0.00      PROA  
ATOM   4673  O   GLN P 583      12.613  18.320  77.432  0.00  0.00      PROA  
ATOM   4674  N   MET P 584      13.362  20.005  78.783  0.00  0.00      PROA  
ATOM   4675  CA  MET P 584      12.055  20.243  79.333  0.00  0.00      PROA  
ATOM   4676  CB  MET P 584      12.208  21.118  80.602  0.00  0.00      PROA  
ATOM   4677  CG  MET P 584      12.766  20.457  81.848  0.00  0.00      PROA  
ATOM   4678  SD  MET P 584      11.663  19.098  82.388  0.00  0.00      PROA  
ATOM   4679  CE  MET P 584      11.758  19.340  84.116  0.00  0.00      PROA  
ATOM   4680  C   MET P 584      11.003  20.702  78.388  0.00  0.00      PROA  
ATOM   4681  O   MET P 584       9.805  20.614  78.619  0.00  0.00      PROA  
ATOM   4682  N   SER P 585      11.420  21.255  77.251  0.00  0.00      PROA  
ATOM   4683  CA  SER P 585      10.442  21.913  76.337  0.00  0.00      PROA  
ATOM   4684  CB  SER P 585      11.048  23.038  75.483  0.00  0.00      PROA  
ATOM   4685  OG  SER P 585      11.140  24.131  76.399  0.00  0.00      PROA  
ATOM   4686  C   SER P 585       9.845  20.914  75.341  0.00  0.00      PROA  
ATOM   4687  O   SER P 585       8.884  21.228  74.589  0.00  0.00      PROA  
ATOM   4688  N   LEU P 586      10.318  19.641  75.344  0.00  0.00      PROA  
ATOM   4689  CA  LEU P 586       9.784  18.543  74.532  0.00  0.00      PROA  
ATOM   4690  CB  LEU P 586      10.810  17.364  74.331  0.00  0.00      PROA  
ATOM   4691  CG  LEU P 586      12.181  17.929  73.865  0.00  0.00      PROA  
ATOM   4692  CD1 LEU P 586      13.221  16.793  73.647  0.00  0.00      PROA  
ATOM   4693  CD2 LEU P 586      11.963  18.767  72.650  0.00  0.00      PROA  
ATOM   4694  C   LEU P 586       8.530  17.864  75.125  0.00  0.00      PROA  
ATOM   4695  O   LEU P 586       7.798  17.226  74.407  0.00  0.00      PROA  
ATOM   4696  N   ASP P 587       8.301  17.986  76.424  0.00  0.00      PROA  
ATOM   4697  CA  ASP P 587       7.149  17.532  77.134  0.00  0.00      PROA  
ATOM   4698  CB  ASP P 587       7.705  17.250  78.545  0.00  0.00      PROA  
ATOM   4699  CG  ASP P 587       6.845  16.478  79.451  0.00  0.00      PROA  
ATOM   4700  OD1 ASP P 587       7.301  16.309  80.615  0.00  0.00      PROA  
ATOM   4701  OD2 ASP P 587       5.720  16.090  79.070  0.00  0.00      PROA  
ATOM   4702  C   ASP P 587       6.028  18.525  77.020  0.00  0.00      PROA  
ATOM   4703  O   ASP P 587       6.165  19.376  76.166  0.00  0.00      PROA  
ATOM   4704  N   GLU P 588       4.988  18.367  77.769  0.00  0.00      PROA  
ATOM   4705  CA  GLU P 588       3.791  19.117  77.551  0.00  0.00      PROA  
ATOM   4706  CB  GLU P 588       2.612  18.173  77.632  0.00  0.00      PROA  
ATOM   4707  CG  GLU P 588       2.420  17.247  76.378  0.00  0.00      PROA  
ATOM   4708  CD  GLU P 588       0.989  16.838  76.141  0.00  0.00      PROA  
ATOM   4709  OE1 GLU P 588       0.437  16.034  76.929  0.00  0.00      PROA  
ATOM   4710  OE2 GLU P 588       0.407  17.432  75.216  0.00  0.00      PROA  
ATOM   4711  C   GLU P 588       3.496  20.273  78.535  0.00  0.00      PROA  
ATOM   4712  O   GLU P 588       4.099  20.328  79.595  0.00  0.00      PROA  
ATOM   4713  N   GLY P 589       2.569  21.205  78.173  0.00  0.00      PROA  
ATOM   4714  CA  GLY P 589       2.198  22.432  78.844  0.00  0.00      PROA  
ATOM   4715  C   GLY P 589       2.585  23.688  78.086  0.00  0.00      PROA  
ATOM   4716  O   GLY P 589       2.972  24.707  78.580  0.00  0.00      PROA  
ATOM   4717  N   GLY P 590       2.500  23.623  76.741  0.00  0.00      PROA  
ATOM   4718  CA  GLY P 590       2.842  24.755  75.942  0.00  0.00      PROA  
ATOM   4719  C   GLY P 590       4.165  25.507  76.070  0.00  0.00      PROA  
ATOM   4720  O   GLY P 590       4.353  26.741  75.923  0.00  0.00      PROA  
ATOM   4721  N   ARG P 591       5.220  24.678  76.325  0.00  0.00      PROA  
ATOM   4722  CA  ARG P 591       6.597  25.177  76.469  0.00  0.00      PROA  
ATOM   4723  CB  ARG P 591       7.428  24.080  77.082  0.00  0.00      PROA  
ATOM   4724  CG  ARG P 591       6.935  23.528  78.431  0.00  0.00      PROA  
ATOM   4725  CD  ARG P 591       7.739  22.444  79.075  0.00  0.00      PROA  
ATOM   4726  NE  ARG P 591       6.976  22.140  80.356  0.00  0.00      PROA  
ATOM   4727  CZ  ARG P 591       7.191  21.094  81.099  0.00  0.00      PROA  
ATOM   4728  NH1 ARG P 591       8.146  20.233  80.764  0.00  0.00      PROA  
ATOM   4729  NH2 ARG P 591       6.674  21.002  82.280  0.00  0.00      PROA  
ATOM   4730  C   ARG P 591       7.261  25.537  75.146  0.00  0.00      PROA  
ATOM   4731  O   ARG P 591       8.193  26.321  75.169  0.00  0.00      PROA  
ATOM   4732  N   LEU P 592       6.720  25.031  74.020  0.00  0.00      PROA  
ATOM   4733  CA  LEU P 592       7.027  25.401  72.633  0.00  0.00      PROA  
ATOM   4734  CB  LEU P 592       5.949  24.617  71.676  0.00  0.00      PROA  
ATOM   4735  CG  LEU P 592       5.754  23.157  72.082  0.00  0.00      PROA  
ATOM   4736  CD1 LEU P 592       4.447  22.625  71.578  0.00  0.00      PROA  
ATOM   4737  CD2 LEU P 592       6.957  22.369  71.535  0.00  0.00      PROA  
ATOM   4738  C   LEU P 592       6.945  26.878  72.275  0.00  0.00      PROA  
ATOM   4739  O   LEU P 592       7.728  27.401  71.540  0.00  0.00      PROA  
ATOM   4740  N   GLU P 593       5.954  27.624  72.776  0.00  0.00      PROA  
ATOM   4741  CA  GLU P 593       5.653  28.992  72.569  0.00  0.00      PROA  
ATOM   4742  CB  GLU P 593       4.289  29.368  73.250  0.00  0.00      PROA  
ATOM   4743  CG  GLU P 593       3.090  28.436  72.725  0.00  0.00      PROA  
ATOM   4744  CD  GLU P 593       1.665  28.978  73.014  0.00  0.00      PROA  
ATOM   4745  OE1 GLU P 593       0.694  28.534  72.372  0.00  0.00      PROA  
ATOM   4746  OE2 GLU P 593       1.580  29.800  73.912  0.00  0.00      PROA  
ATOM   4747  C   GLU P 593       6.745  29.943  73.125  0.00  0.00      PROA  
ATOM   4748  O   GLU P 593       7.068  30.948  72.502  0.00  0.00      PROA  
ATOM   4749  N   GLU P 594       7.272  29.640  74.375  0.00  0.00      PROA  
ATOM   4750  CA  GLU P 594       8.313  30.462  74.970  0.00  0.00      PROA  
ATOM   4751  CB  GLU P 594       8.531  30.086  76.459  0.00  0.00      PROA  
ATOM   4752  CG  GLU P 594       7.302  30.448  77.340  0.00  0.00      PROA  
ATOM   4753  CD  GLU P 594       7.421  29.668  78.575  0.00  0.00      PROA  
ATOM   4754  OE1 GLU P 594       7.826  30.173  79.718  0.00  0.00      PROA  
ATOM   4755  OE2 GLU P 594       7.244  28.450  78.522  0.00  0.00      PROA  
ATOM   4756  C   GLU P 594       9.602  30.320  74.238  0.00  0.00      PROA  
ATOM   4757  O   GLU P 594      10.437  31.164  74.018  0.00  0.00      PROA  
ATOM   4758  N   GLU P 595       9.903  29.068  73.905  0.00  0.00      PROA  
ATOM   4759  CA  GLU P 595      11.040  28.689  73.117  0.00  0.00      PROA  
ATOM   4760  CB  GLU P 595      11.217  27.180  73.015  0.00  0.00      PROA  
ATOM   4761  CG  GLU P 595      11.418  26.446  74.264  0.00  0.00      PROA  
ATOM   4762  CD  GLU P 595      12.808  26.559  74.924  0.00  0.00      PROA  
ATOM   4763  OE1 GLU P 595      13.107  27.596  75.657  0.00  0.00      PROA  
ATOM   4764  OE2 GLU P 595      13.663  25.732  74.607  0.00  0.00      PROA  
ATOM   4765  C   GLU P 595      11.105  29.265  71.706  0.00  0.00      PROA  
ATOM   4766  O   GLU P 595      12.195  29.675  71.283  0.00  0.00      PROA  
ATOM   4767  N   ARG P 596       9.907  29.359  71.072  0.00  0.00      PROA  
ATOM   4768  CA  ARG P 596       9.757  29.970  69.773  0.00  0.00      PROA  
ATOM   4769  CB  ARG P 596       8.386  29.507  69.204  0.00  0.00      PROA  
ATOM   4770  CG  ARG P 596       7.987  30.098  67.837  0.00  0.00      PROA  
ATOM   4771  CD  ARG P 596       6.927  29.111  67.140  0.00  0.00      PROA  
ATOM   4772  NE  ARG P 596       6.649  29.645  65.711  0.00  0.00      PROA  
ATOM   4773  CZ  ARG P 596       6.329  28.811  64.716  0.00  0.00      PROA  
ATOM   4774  NH1 ARG P 596       5.991  27.542  64.823  0.00  0.00      PROA  
ATOM   4775  NH2 ARG P 596       6.399  29.190  63.478  0.00  0.00      PROA  
ATOM   4776  C   ARG P 596       9.851  31.450  69.881  0.00  0.00      PROA  
ATOM   4777  O   ARG P 596      10.472  32.125  69.067  0.00  0.00      PROA  
ATOM   4778  N   ARG P 597       9.302  32.036  70.947  0.00  0.00      PROA  
ATOM   4779  CA  ARG P 597       9.542  33.504  71.263  0.00  0.00      PROA  
ATOM   4780  CB  ARG P 597       8.766  33.938  72.517  0.00  0.00      PROA  
ATOM   4781  CG  ARG P 597       7.265  34.253  72.339  0.00  0.00      PROA  
ATOM   4782  CD  ARG P 597       6.552  35.047  73.464  0.00  0.00      PROA  
ATOM   4783  NE  ARG P 597       6.221  34.250  74.687  0.00  0.00      PROA  
ATOM   4784  CZ  ARG P 597       5.197  33.443  74.772  0.00  0.00      PROA  
ATOM   4785  NH1 ARG P 597       4.096  33.511  74.050  0.00  0.00      PROA  
ATOM   4786  NH2 ARG P 597       5.164  32.575  75.808  0.00  0.00      PROA  
ATOM   4787  C   ARG P 597      10.982  33.832  71.437  0.00  0.00      PROA  
ATOM   4788  O   ARG P 597      11.549  34.856  71.055  0.00  0.00      PROA  
ATOM   4789  N   LEU P 598      11.643  32.974  72.192  0.00  0.00      PROA  
ATOM   4790  CA  LEU P 598      13.122  32.943  72.384  0.00  0.00      PROA  
ATOM   4791  CB  LEU P 598      13.583  31.979  73.481  0.00  0.00      PROA  
ATOM   4792  CG  LEU P 598      15.095  31.910  73.712  0.00  0.00      PROA  
ATOM   4793  CD1 LEU P 598      15.576  33.204  74.413  0.00  0.00      PROA  
ATOM   4794  CD2 LEU P 598      15.347  30.724  74.597  0.00  0.00      PROA  
ATOM   4795  C   LEU P 598      13.963  32.740  71.083  0.00  0.00      PROA  
ATOM   4796  O   LEU P 598      14.990  33.344  70.931  0.00  0.00      PROA  
ATOM   4797  N   ALA P 599      13.567  32.013  70.051  0.00  0.00      PROA  
ATOM   4798  CA  ALA P 599      14.180  31.875  68.777  0.00  0.00      PROA  
ATOM   4799  CB  ALA P 599      13.426  30.891  67.841  0.00  0.00      PROA  
ATOM   4800  C   ALA P 599      14.151  33.169  68.020  0.00  0.00      PROA  
ATOM   4801  O   ALA P 599      15.177  33.596  67.426  0.00  0.00      PROA  
ATOM   4802  N   TYR P 600      13.053  33.937  68.049  0.00  0.00      PROA  
ATOM   4803  CA  TYR P 600      12.985  35.227  67.479  0.00  0.00      PROA  
ATOM   4804  CB  TYR P 600      11.540  35.715  67.494  0.00  0.00      PROA  
ATOM   4805  CG  TYR P 600      11.184  37.183  67.641  0.00  0.00      PROA  
ATOM   4806  CD1 TYR P 600      11.615  38.144  66.690  0.00  0.00      PROA  
ATOM   4807  CE1 TYR P 600      11.255  39.559  66.861  0.00  0.00      PROA  
ATOM   4808  CZ  TYR P 600      10.576  39.926  67.955  0.00  0.00      PROA  
ATOM   4809  OH  TYR P 600      10.253  41.279  68.246  0.00  0.00      PROA  
ATOM   4810  CD2 TYR P 600      10.465  37.640  68.771  0.00  0.00      PROA  
ATOM   4811  CE2 TYR P 600      10.161  38.982  68.936  0.00  0.00      PROA  
ATOM   4812  C   TYR P 600      14.024  36.139  68.195  0.00  0.00      PROA  
ATOM   4813  O   TYR P 600      14.811  36.826  67.611  0.00  0.00      PROA  
ATOM   4814  N   VAL P 601      14.045  36.088  69.590  0.00  0.00      PROA  
ATOM   4815  CA  VAL P 601      15.032  36.827  70.417  0.00  0.00      PROA  
ATOM   4816  CB  VAL P 601      14.737  36.548  71.929  0.00  0.00      PROA  
ATOM   4817  CG1 VAL P 601      15.984  36.635  72.814  0.00  0.00      PROA  
ATOM   4818  CG2 VAL P 601      13.740  37.606  72.465  0.00  0.00      PROA  
ATOM   4819  C   VAL P 601      16.450  36.512  69.900  0.00  0.00      PROA  
ATOM   4820  O   VAL P 601      17.214  37.366  69.486  0.00  0.00      PROA  
ATOM   4821  N   GLY P 602      16.770  35.164  69.749  0.00  0.00      PROA  
ATOM   4822  CA  GLY P 602      18.018  34.731  69.181  0.00  0.00      PROA  
ATOM   4823  C   GLY P 602      18.386  35.221  67.826  0.00  0.00      PROA  
ATOM   4824  O   GLY P 602      19.419  35.828  67.567  0.00  0.00      PROA  
ATOM   4825  N   VAL P 603      17.499  35.054  66.872  0.00  0.00      PROA  
ATOM   4826  CA  VAL P 603      17.733  35.501  65.514  0.00  0.00      PROA  
ATOM   4827  CB  VAL P 603      16.563  34.978  64.593  0.00  0.00      PROA  
ATOM   4828  CG1 VAL P 603      16.598  35.519  63.088  0.00  0.00      PROA  
ATOM   4829  CG2 VAL P 603      16.696  33.430  64.637  0.00  0.00      PROA  
ATOM   4830  C   VAL P 603      17.998  36.992  65.414  0.00  0.00      PROA  
ATOM   4831  O   VAL P 603      18.846  37.458  64.642  0.00  0.00      PROA  
ATOM   4832  N   THR P 604      17.323  37.832  66.189  0.00  0.00      PROA  
ATOM   4833  CA  THR P 604      17.387  39.283  66.137  0.00  0.00      PROA  
ATOM   4834  CB  THR P 604      16.085  40.022  66.441  0.00  0.00      PROA  
ATOM   4835  OG1 THR P 604      15.535  39.611  67.670  0.00  0.00      PROA  
ATOM   4836  CG2 THR P 604      15.045  39.620  65.360  0.00  0.00      PROA  
ATOM   4837  C   THR P 604      18.542  39.897  66.927  0.00  0.00      PROA  
ATOM   4838  O   THR P 604      18.666  41.101  67.095  0.00  0.00      PROA  
ATOM   4839  N   ARG P 605      19.527  39.049  67.370  0.00  0.00      PROA  
ATOM   4840  CA  ARG P 605      20.878  39.462  67.834  0.00  0.00      PROA  
ATOM   4841  CB  ARG P 605      21.564  38.448  68.878  0.00  0.00      PROA  
ATOM   4842  CG  ARG P 605      20.738  38.015  70.141  0.00  0.00      PROA  
ATOM   4843  CD  ARG P 605      19.604  38.934  70.731  0.00  0.00      PROA  
ATOM   4844  NE  ARG P 605      20.329  40.258  71.156  0.00  0.00      PROA  
ATOM   4845  CZ  ARG P 605      19.935  41.478  70.858  0.00  0.00      PROA  
ATOM   4846  NH1 ARG P 605      18.828  41.789  70.218  0.00  0.00      PROA  
ATOM   4847  NH2 ARG P 605      20.593  42.533  71.316  0.00  0.00      PROA  
ATOM   4848  C   ARG P 605      21.814  39.579  66.602  0.00  0.00      PROA  
ATOM   4849  O   ARG P 605      22.741  40.449  66.528  0.00  0.00      PROA  
ATOM   4850  N   ALA P 606      21.464  38.738  65.567  0.00  0.00      PROA  
ATOM   4851  CA  ALA P 606      22.179  38.742  64.342  0.00  0.00      PROA  
ATOM   4852  CB  ALA P 606      21.882  37.448  63.603  0.00  0.00      PROA  
ATOM   4853  C   ALA P 606      21.884  40.009  63.479  0.00  0.00      PROA  
ATOM   4854  O   ALA P 606      20.817  40.185  62.894  0.00  0.00      PROA  
ATOM   4855  N   MET P 607      22.946  40.888  63.287  0.00  0.00      PROA  
ATOM   4856  CA  MET P 607      22.748  42.085  62.360  0.00  0.00      PROA  
ATOM   4857  CB  MET P 607      23.653  43.305  62.797  0.00  0.00      PROA  
ATOM   4858  CG  MET P 607      23.341  43.604  64.269  0.00  0.00      PROA  
ATOM   4859  SD  MET P 607      24.277  45.023  64.922  0.00  0.00      PROA  
ATOM   4860  CE  MET P 607      25.895  44.387  64.663  0.00  0.00      PROA  
ATOM   4861  C   MET P 607      23.025  41.655  60.892  0.00  0.00      PROA  
ATOM   4862  O   MET P 607      22.115  41.819  60.145  0.00  0.00      PROA  
ATOM   4863  N   GLN P 608      24.208  41.115  60.492  0.00  0.00      PROA  
ATOM   4864  CA  GLN P 608      24.540  40.954  59.092  0.00  0.00      PROA  
ATOM   4865  CB  GLN P 608      26.003  41.354  58.834  0.00  0.00      PROA  
ATOM   4866  CG  GLN P 608      26.451  42.741  59.154  0.00  0.00      PROA  
ATOM   4867  CD  GLN P 608      25.320  43.720  58.812  0.00  0.00      PROA  
ATOM   4868  OE1 GLN P 608      24.530  44.149  59.641  0.00  0.00      PROA  
ATOM   4869  NE2 GLN P 608      25.350  44.306  57.584  0.00  0.00      PROA  
ATOM   4870  C   GLN P 608      24.436  39.512  58.487  0.00  0.00      PROA  
ATOM   4871  O   GLN P 608      23.860  39.284  57.440  0.00  0.00      PROA  
ATOM   4872  N   LYS P 609      25.022  38.549  59.208  0.00  0.00      PROA  
ATOM   4873  CA  LYS P 609      25.034  37.130  58.804  0.00  0.00      PROA  
ATOM   4874  CB  LYS P 609      26.442  36.843  58.264  0.00  0.00      PROA  
ATOM   4875  CG  LYS P 609      26.850  37.625  56.988  0.00  0.00      PROA  
ATOM   4876  CD  LYS P 609      28.051  36.979  56.372  0.00  0.00      PROA  
ATOM   4877  CE  LYS P 609      28.706  37.849  55.336  0.00  0.00      PROA  
ATOM   4878  NZ  LYS P 609      27.761  38.457  54.295  0.00  0.00      PROA  
ATOM   4879  C   LYS P 609      24.592  36.127  59.804  0.00  0.00      PROA  
ATOM   4880  O   LYS P 609      25.201  36.077  60.844  0.00  0.00      PROA  
ATOM   4881  N   LEU P 610      23.616  35.271  59.600  0.00  0.00      PROA  
ATOM   4882  CA  LEU P 610      23.199  34.232  60.503  0.00  0.00      PROA  
ATOM   4883  CB  LEU P 610      21.829  34.514  60.965  0.00  0.00      PROA  
ATOM   4884  CG  LEU P 610      21.194  33.376  61.951  0.00  0.00      PROA  
ATOM   4885  CD1 LEU P 610      21.741  33.369  63.442  0.00  0.00      PROA  
ATOM   4886  CD2 LEU P 610      19.717  33.671  61.934  0.00  0.00      PROA  
ATOM   4887  C   LEU P 610      23.626  32.899  59.948  0.00  0.00      PROA  
ATOM   4888  O   LEU P 610      23.354  32.520  58.878  0.00  0.00      PROA  
ATOM   4889  N   THR P 611      24.328  32.140  60.853  0.00  0.00      PROA  
ATOM   4890  CA  THR P 611      24.513  30.689  60.607  0.00  0.00      PROA  
ATOM   4891  CB  THR P 611      26.050  30.282  60.627  0.00  0.00      PROA  
ATOM   4892  OG1 THR P 611      26.778  30.916  59.532  0.00  0.00      PROA  
ATOM   4893  CG2 THR P 611      26.295  28.730  60.389  0.00  0.00      PROA  
ATOM   4894  C   THR P 611      23.898  29.862  61.629  0.00  0.00      PROA  
ATOM   4895  O   THR P 611      24.219  29.895  62.823  0.00  0.00      PROA  
ATOM   4896  N   LEU P 612      22.922  29.005  61.266  0.00  0.00      PROA  
ATOM   4897  CA  LEU P 612      22.296  27.869  61.974  0.00  0.00      PROA  
ATOM   4898  CB  LEU P 612      20.804  27.771  61.617  0.00  0.00      PROA  
ATOM   4899  CG  LEU P 612      19.973  28.974  61.905  0.00  0.00      PROA  
ATOM   4900  CD1 LEU P 612      18.422  28.786  61.549  0.00  0.00      PROA  
ATOM   4901  CD2 LEU P 612      20.137  29.625  63.295  0.00  0.00      PROA  
ATOM   4902  C   LEU P 612      23.098  26.589  61.703  0.00  0.00      PROA  
ATOM   4903  O   LEU P 612      23.602  26.316  60.612  0.00  0.00      PROA  
ATOM   4904  N   THR P 613      23.136  25.806  62.721  0.00  0.00      PROA  
ATOM   4905  CA  THR P 613      23.797  24.458  62.739  0.00  0.00      PROA  
ATOM   4906  CB  THR P 613      25.216  24.519  63.155  0.00  0.00      PROA  
ATOM   4907  OG1 THR P 613      25.968  25.555  62.542  0.00  0.00      PROA  
ATOM   4908  CG2 THR P 613      26.094  23.267  62.713  0.00  0.00      PROA  
ATOM   4909  C   THR P 613      23.121  23.451  63.549  0.00  0.00      PROA  
ATOM   4910  O   THR P 613      22.599  23.758  64.631  0.00  0.00      PROA  
ATOM   4911  N   TYR P 614      23.154  22.183  63.068  0.00  0.00      PROA  
ATOM   4912  CA  TYR P 614      22.771  21.066  63.989  0.00  0.00      PROA  
ATOM   4913  CB  TYR P 614      21.236  20.857  63.963  0.00  0.00      PROA  
ATOM   4914  CG  TYR P 614      20.682  20.351  62.665  0.00  0.00      PROA  
ATOM   4915  CD1 TYR P 614      20.676  21.242  61.539  0.00  0.00      PROA  
ATOM   4916  CE1 TYR P 614      20.207  20.682  60.369  0.00  0.00      PROA  
ATOM   4917  CZ  TYR P 614      19.532  19.500  60.291  0.00  0.00      PROA  
ATOM   4918  OH  TYR P 614      18.855  19.099  59.098  0.00  0.00      PROA  
ATOM   4919  CD2 TYR P 614      20.115  19.078  62.593  0.00  0.00      PROA  
ATOM   4920  CE2 TYR P 614      19.489  18.653  61.408  0.00  0.00      PROA  
ATOM   4921  C   TYR P 614      23.523  19.839  63.663  0.00  0.00      PROA  
ATOM   4922  O   TYR P 614      24.305  19.803  62.688  0.00  0.00      PROA  
ATOM   4923  N   ALA P 615      23.352  18.828  64.554  0.00  0.00      PROA  
ATOM   4924  CA  ALA P 615      24.072  17.591  64.550  0.00  0.00      PROA  
ATOM   4925  CB  ALA P 615      25.082  17.582  65.693  0.00  0.00      PROA  
ATOM   4926  C   ALA P 615      23.336  16.292  64.603  0.00  0.00      PROA  
ATOM   4927  O   ALA P 615      22.346  16.077  65.324  0.00  0.00      PROA  
ATOM   4928  N   GLU P 616      23.750  15.286  63.817  0.00  0.00      PROA  
ATOM   4929  CA  GLU P 616      23.309  13.876  63.814  0.00  0.00      PROA  
ATOM   4930  CB  GLU P 616      23.892  13.028  62.596  0.00  0.00      PROA  
ATOM   4931  CG  GLU P 616      23.132  13.324  61.307  0.00  0.00      PROA  
ATOM   4932  CD  GLU P 616      23.525  12.445  60.149  0.00  0.00      PROA  
ATOM   4933  OE1 GLU P 616      24.618  12.696  59.601  0.00  0.00      PROA  
ATOM   4934  OE2 GLU P 616      22.731  11.638  59.696  0.00  0.00      PROA  
ATOM   4935  C   GLU P 616      23.524  13.172  65.152  0.00  0.00      PROA  
ATOM   4936  O   GLU P 616      22.656  12.403  65.558  0.00  0.00      PROA  
ATOM   4937  N   THR P 617      24.596  13.321  65.941  0.00  0.00      PROA  
ATOM   4938  CA  THR P 617      24.679  12.674  67.219  0.00  0.00      PROA  
ATOM   4939  CB  THR P 617      25.226  11.231  67.023  0.00  0.00      PROA  
ATOM   4940  OG1 THR P 617      25.391  10.367  68.143  0.00  0.00      PROA  
ATOM   4941  CG2 THR P 617      26.610  11.222  66.267  0.00  0.00      PROA  
ATOM   4942  C   THR P 617      25.499  13.459  68.160  0.00  0.00      PROA  
ATOM   4943  O   THR P 617      26.295  14.330  67.793  0.00  0.00      PROA  
ATOM   4944  N   ARG P 618      25.293  13.031  69.410  0.00  0.00      PROA  
ATOM   4945  CA  ARG P 618      26.091  13.704  70.477  0.00  0.00      PROA  
ATOM   4946  CB  ARG P 618      25.386  14.960  71.114  0.00  0.00      PROA  
ATOM   4947  CG  ARG P 618      25.107  16.099  70.064  0.00  0.00      PROA  
ATOM   4948  CD  ARG P 618      24.822  17.412  70.700  0.00  0.00      PROA  
ATOM   4949  NE  ARG P 618      24.330  18.286  69.687  0.00  0.00      PROA  
ATOM   4950  CZ  ARG P 618      25.100  19.231  69.067  0.00  0.00      PROA  
ATOM   4951  NH1 ARG P 618      26.333  19.400  69.367  0.00  0.00      PROA  
ATOM   4952  NH2 ARG P 618      24.520  19.909  68.107  0.00  0.00      PROA  
ATOM   4953  C   ARG P 618      26.220  12.737  71.584  0.00  0.00      PROA  
ATOM   4954  O   ARG P 618      25.486  11.791  71.717  0.00  0.00      PROA  
ATOM   4955  N   ARG P 619      27.335  12.987  72.355  0.00  0.00      PROA  
ATOM   4956  CA  ARG P 619      27.649  12.351  73.673  0.00  0.00      PROA  
ATOM   4957  CB  ARG P 619      29.158  12.159  73.726  0.00  0.00      PROA  
ATOM   4958  CG  ARG P 619      29.715  11.304  72.624  0.00  0.00      PROA  
ATOM   4959  CD  ARG P 619      29.361   9.837  72.675  0.00  0.00      PROA  
ATOM   4960  NE  ARG P 619      29.797   9.425  74.032  0.00  0.00      PROA  
ATOM   4961  CZ  ARG P 619      29.658   8.234  74.572  0.00  0.00      PROA  
ATOM   4962  NH1 ARG P 619      29.204   7.182  73.961  0.00  0.00      PROA  
ATOM   4963  NH2 ARG P 619      30.246   8.076  75.747  0.00  0.00      PROA  
ATOM   4964  C   ARG P 619      27.109  13.232  74.791  0.00  0.00      PROA  
ATOM   4965  O   ARG P 619      27.402  14.455  74.831  0.00  0.00      PROA  
ATOM   4966  N   LEU P 620      26.301  12.720  75.703  0.00  0.00      PROA  
ATOM   4967  CA  LEU P 620      25.952  13.402  76.939  0.00  0.00      PROA  
ATOM   4968  CB  LEU P 620      25.011  14.654  76.890  0.00  0.00      PROA  
ATOM   4969  CG  LEU P 620      23.859  14.555  75.916  0.00  0.00      PROA  
ATOM   4970  CD1 LEU P 620      22.822  13.576  76.483  0.00  0.00      PROA  
ATOM   4971  CD2 LEU P 620      23.141  15.873  75.608  0.00  0.00      PROA  
ATOM   4972  C   LEU P 620      25.662  12.543  78.144  0.00  0.00      PROA  
ATOM   4973  O   LEU P 620      24.771  11.628  78.027  0.00  0.00      PROA  
ATOM   4974  N   TYR P 621      26.446  12.669  79.265  0.00  0.00      PROA  
ATOM   4975  CA  TYR P 621      26.417  11.847  80.485  0.00  0.00      PROA  
ATOM   4976  CB  TYR P 621      25.292  12.139  81.480  0.00  0.00      PROA  
ATOM   4977  CG  TYR P 621      25.280  13.593  81.839  0.00  0.00      PROA  
ATOM   4978  CD1 TYR P 621      26.369  14.119  82.608  0.00  0.00      PROA  
ATOM   4979  CE1 TYR P 621      26.581  15.491  82.893  0.00  0.00      PROA  
ATOM   4980  CZ  TYR P 621      25.475  16.419  82.568  0.00  0.00      PROA  
ATOM   4981  OH  TYR P 621      25.678  17.731  82.945  0.00  0.00      PROA  
ATOM   4982  CD2 TYR P 621      24.219  14.472  81.616  0.00  0.00      PROA  
ATOM   4983  CE2 TYR P 621      24.356  15.832  81.923  0.00  0.00      PROA  
ATOM   4984  C   TYR P 621      26.441  10.310  80.188  0.00  0.00      PROA  
ATOM   4985  O   TYR P 621      25.591   9.573  80.619  0.00  0.00      PROA  
ATOM   4986  N   GLY P 622      27.553   9.825  79.602  0.00  0.00      PROA  
ATOM   4987  CA  GLY P 622      27.862   8.386  79.346  0.00  0.00      PROA  
ATOM   4988  C   GLY P 622      27.014   7.598  78.429  0.00  0.00      PROA  
ATOM   4989  O   GLY P 622      26.784   6.398  78.581  0.00  0.00      PROA  
ATOM   4990  N   LYS P 623      26.535   8.250  77.368  0.00  0.00      PROA  
ATOM   4991  CA  LYS P 623      25.653   7.619  76.382  0.00  0.00      PROA  
ATOM   4992  CB  LYS P 623      24.204   7.536  76.920  0.00  0.00      PROA  
ATOM   4993  CG  LYS P 623      23.534   8.888  77.303  0.00  0.00      PROA  
ATOM   4994  CD  LYS P 623      22.050   8.715  77.735  0.00  0.00      PROA  
ATOM   4995  CE  LYS P 623      21.404  10.051  78.080  0.00  0.00      PROA  
ATOM   4996  NZ  LYS P 623      22.113  10.790  79.097  0.00  0.00      PROA  
ATOM   4997  C   LYS P 623      25.714   8.366  75.030  0.00  0.00      PROA  
ATOM   4998  O   LYS P 623      26.070   9.554  75.117  0.00  0.00      PROA  
ATOM   4999  N   GLU P 624      25.333   7.725  73.898  0.00  0.00      PROA  
ATOM   5000  CA  GLU P 624      25.228   8.461  72.671  0.00  0.00      PROA  
ATOM   5001  CB  GLU P 624      25.652   7.539  71.468  0.00  0.00      PROA  
ATOM   5002  CG  GLU P 624      24.612   6.671  70.759  0.00  0.00      PROA  
ATOM   5003  CD  GLU P 624      25.271   5.575  69.958  0.00  0.00      PROA  
ATOM   5004  OE1 GLU P 624      24.946   4.341  70.097  0.00  0.00      PROA  
ATOM   5005  OE2 GLU P 624      26.107   5.964  69.076  0.00  0.00      PROA  
ATOM   5006  C   GLU P 624      23.798   8.765  72.584  0.00  0.00      PROA  
ATOM   5007  O   GLU P 624      22.952   8.065  73.193  0.00  0.00      PROA  
ATOM   5008  N   VAL P 625      23.426   9.839  71.942  0.00  0.00      PROA  
ATOM   5009  CA  VAL P 625      22.143  10.247  71.556  0.00  0.00      PROA  
ATOM   5010  CB  VAL P 625      21.600  11.301  72.540  0.00  0.00      PROA  
ATOM   5011  CG1 VAL P 625      22.364  12.610  72.400  0.00  0.00      PROA  
ATOM   5012  CG2 VAL P 625      19.997  11.478  72.424  0.00  0.00      PROA  
ATOM   5013  C   VAL P 625      22.107  10.706  70.141  0.00  0.00      PROA  
ATOM   5014  O   VAL P 625      23.039  11.271  69.570  0.00  0.00      PROA  
ATOM   5015  N   TYR P 626      21.019  10.343  69.440  0.00  0.00      PROA  
ATOM   5016  CA  TYR P 626      20.764  10.804  68.087  0.00  0.00      PROA  
ATOM   5017  CB  TYR P 626      20.436   9.610  67.141  0.00  0.00      PROA  
ATOM   5018  CG  TYR P 626      21.662   8.819  66.885  0.00  0.00      PROA  
ATOM   5019  CD1 TYR P 626      21.983   7.732  67.614  0.00  0.00      PROA  
ATOM   5020  CE1 TYR P 626      23.116   6.984  67.410  0.00  0.00      PROA  
ATOM   5021  CZ  TYR P 626      23.969   7.307  66.404  0.00  0.00      PROA  
ATOM   5022  OH  TYR P 626      25.260   6.690  66.267  0.00  0.00      PROA  
ATOM   5023  CD2 TYR P 626      22.464   9.071  65.743  0.00  0.00      PROA  
ATOM   5024  CE2 TYR P 626      23.568   8.230  65.385  0.00  0.00      PROA  
ATOM   5025  C   TYR P 626      19.600  11.777  67.968  0.00  0.00      PROA  
ATOM   5026  O   TYR P 626      18.472  11.388  67.639  0.00  0.00      PROA  
ATOM   5027  N   HSD P 627      19.811  13.016  68.329  0.00  0.00      PROA  
ATOM   5028  CA  HSD P 627      18.673  13.959  68.363  0.00  0.00      PROA  
ATOM   5029  CB  HSD P 627      19.041  15.332  68.941  0.00  0.00      PROA  
ATOM   5030  ND1 HSD P 627      20.708  15.830  70.744  0.00  0.00      PROA  
ATOM   5031  CG  HSD P 627      19.535  15.303  70.320  0.00  0.00      PROA  
ATOM   5032  CE1 HSD P 627      20.680  15.752  72.122  0.00  0.00      PROA  
ATOM   5033  NE2 HSD P 627      19.576  15.179  72.572  0.00  0.00      PROA  
ATOM   5034  CD2 HSD P 627      18.867  14.913  71.436  0.00  0.00      PROA  
ATOM   5035  C   HSD P 627      18.048  14.260  67.015  0.00  0.00      PROA  
ATOM   5036  O   HSD P 627      18.733  14.550  66.028  0.00  0.00      PROA  
ATOM   5037  N   ARG P 628      16.694  14.263  66.871  0.00  0.00      PROA  
ATOM   5038  CA  ARG P 628      15.997  14.801  65.666  0.00  0.00      PROA  
ATOM   5039  CB  ARG P 628      14.485  14.523  65.744  0.00  0.00      PROA  
ATOM   5040  CG  ARG P 628      13.671  15.228  66.857  0.00  0.00      PROA  
ATOM   5041  CD  ARG P 628      12.177  14.810  66.823  0.00  0.00      PROA  
ATOM   5042  NE  ARG P 628      11.584  15.349  68.083  0.00  0.00      PROA  
ATOM   5043  CZ  ARG P 628      11.419  14.660  69.184  0.00  0.00      PROA  
ATOM   5044  NH1 ARG P 628      11.413  13.362  69.169  0.00  0.00      PROA  
ATOM   5045  NH2 ARG P 628      11.216  15.357  70.314  0.00  0.00      PROA  
ATOM   5046  C   ARG P 628      16.213  16.292  65.166  0.00  0.00      PROA  
ATOM   5047  O   ARG P 628      16.491  17.224  65.901  0.00  0.00      PROA  
ATOM   5048  N   PRO P 629      16.067  16.535  63.840  0.00  0.00      PROA  
ATOM   5049  CD  PRO P 629      15.831  15.524  62.824  0.00  0.00      PROA  
ATOM   5050  CA  PRO P 629      15.706  17.847  63.358  0.00  0.00      PROA  
ATOM   5051  CB  PRO P 629      15.207  17.692  61.865  0.00  0.00      PROA  
ATOM   5052  CG  PRO P 629      15.814  16.263  61.480  0.00  0.00      PROA  
ATOM   5053  C   PRO P 629      14.805  18.735  64.288  0.00  0.00      PROA  
ATOM   5054  O   PRO P 629      13.767  18.241  64.745  0.00  0.00      PROA  
ATOM   5055  N   SER P 630      15.168  20.029  64.371  0.00  0.00      PROA  
ATOM   5056  CA  SER P 630      14.384  21.027  65.115  0.00  0.00      PROA  
ATOM   5057  CB  SER P 630      15.123  22.329  65.540  0.00  0.00      PROA  
ATOM   5058  OG  SER P 630      14.224  23.256  66.144  0.00  0.00      PROA  
ATOM   5059  C   SER P 630      13.256  21.481  64.275  0.00  0.00      PROA  
ATOM   5060  O   SER P 630      13.479  21.835  63.131  0.00  0.00      PROA  
ATOM   5061  N   ARG P 631      12.093  21.533  64.822  0.00  0.00      PROA  
ATOM   5062  CA  ARG P 631      10.882  21.871  64.060  0.00  0.00      PROA  
ATOM   5063  CB  ARG P 631       9.638  21.455  64.960  0.00  0.00      PROA
[truncated: 84,930 more chars]
