# Supplementary material for: Kinetic and structural mechanism for DNA unwinding by a non-hexameric helicase
Source: Nat Commun. 2021 Dec 1;12:7015. doi: 10.1038/s41467-021-27304-6 (PMC8636605; doi:10.1038/s41467-021-27304-6)
Supplement: Supplementary file 6 — Source Data [file 41467_2021_27304_MOESM6_ESM.xlsx]

## Sheet: Fig. 1D-G
Figure 1D: gallery of unwinding example steps																Figure 1E: gallery of re-zipping example steps
	0.5 uM ATP				1 uM ATP		2.5 uM ATP			5 uM ATP			10 uM ATP				0.5 uM ATP				1 uM ATP		2.5 uM ATP			5 uM ATP			10 uM ATP
time (s)	DNA unzipped (bp)		time (s)	DNA unzipped (bp)		time (s)	DNA unzipped (bp)		time (s)	DNA unzipped (bp)		time (s)	DNA unzipped (bp)			time (s)	DNA unzipped (bp)		time (s)	DNA unzipped (bp)		time (s)	DNA unzipped (bp)		time (s)	DNA unzipped (bp)		time (s)	DNA unzipped (bp)
2.936	2.10639		1.71	1.17934		1.016	2.80162		0.32	12.7009		-0.00375	-0.13959			5.01	17.3273		2.205	23.1851		1.35	24.6287		0.92	25.6764		0.20005	32.9112
2.946	2.29289		1.72	2.1519		1.026	2.71606		0.33	12.2901		-3.18322e-14	-0.0835457			5.02	17.5403		2.215	22.7734		1.36	24.4767		0.93	25.6285		0.2038	33.1309
2.956	2.05616		1.73	1.93366		1.036	2.89345		0.34	12.237		0.00375	-0.0437722			5.03	16.9555		2.225	22.1609		1.37	24.5511		0.94	25.4697		0.20755	33.8729
2.966	1.25811		1.74	1.12173		1.046	2.60163		0.35	12.7868		0.0075	0.0396919			5.04	17.7529		2.235	22.6543		1.38	24.8106		0.95	25.3773		0.2113	33.3774
2.976	1.58342		1.75	3.60818		1.056	2.1601		0.36	12.7145		0.01125	0.306757			5.05	17.0596		2.245	22.7958		1.39	24.553		0.96	24.6722		0.21505	32.9603
2.986	2.66182		1.76	3.62208		1.066	2.90674		0.37	12.4061		0.015	0.361094			5.06	16.9394		2.255	23.3175		1.4	25.4981		0.97	20.7483		0.2188	34.1513
2.996	1.56578		1.77	4.03472		1.076	2.84915		0.38	11.3878		0.01875	0.0828804			5.07	17.9934		2.265	23.2865		1.41	25.4779		0.98	22.3663		0.22255	34.889
3.006	1.83007		1.78	3.87743		1.086	2.59171		0.39	12.3137		0.0225	0.622234			5.08	16.9733		2.275	23.6128		1.42	25.8835		0.99	21.2732		0.2263	34.1347
3.016	3.02907		1.79	3.6243		1.096	2.95777		0.4	12.6567		0.02625	0.997069			5.09	17.0936		2.285	23.1224		1.43	25.6828		1	21.2459		0.23005	32.9087
3.026	2.63276		1.8	3.51459		1.106	3.2418		0.41	11.9122		0.03	0.608674			5.1	17.1188		2.295	22.9342		1.44	24.9116		1.01	21.6406		0.2338	33.3267
3.036	3.16508		1.81	4.50642		1.116	3.05754		0.42	12.0085		0.03375	0.0710287			5.11	17.1967		2.305	23.2705		1.45	24.9091		1.02	20.1996		0.23755	33.766
3.046	3.75713		1.82	4.40915		1.126	2.78084		0.43	11.9547		0.0375	1.54727			5.12	17.384		2.315	23.7204		1.46	25.1106		1.03	18.1238		0.2413	33.7002
3.056	3.44716		1.83	4.9554		1.136	2.99322		0.44	11.5997		0.04125	3.58737			5.13	16.9713		2.325	23.7679		1.47	24.6759		1.04	17.1037		0.24505	33.2
3.066	3.33787		1.84	6.18616		1.146	2.88842		0.45	11.0901		0.045	3.08367			5.14	16.9711		2.335	23.6144		1.48	24.475		1.05	16.7611		0.2488	32.8938
3.076	3.86217		1.85	8.20454		1.156	3.18725		0.46	10.1719		0.04875	3.90857			5.15	16.7875		2.345	23.3635		1.49	24.3194		1.06	16.7626		0.25255	32.4133
3.086	5.72793		1.86	6.57235		1.166	2.86534		0.47	8.35728		0.0525	4.65222			5.16	17.6195		2.355	23.9601		1.5	24.6393		1.07	14.6244		0.2563	30.8921
3.096	6.8074		1.87	7.42965		1.176	3.43263		0.48	7.75817		0.05625	5.70451			5.17	17.7364		2.365	24.0441		1.51	25.1032		1.08	16.589		0.26005	31.0755
3.106	6.96451		1.88	7.42413		1.186	3.12033		0.49	7.2525		0.06	6.17014			5.18	17.2837		2.375	24.3628		1.52	25.0972		1.09	16.6749		0.2638	30.1963
3.116	7.29044		1.89	7.15894		1.196	3.45431		0.5	8.12386		0.06375	5.77321			5.19	17.9033		2.385	24.2121		1.53	26.0134		1.1	16.5008		0.26755	29.9033
3.126	6.93814		1.9	7.15958		1.206	3.19917		0.51	8.70587		0.0675	6.05735			5.2	17.045		2.395	23.5537		1.54	25.4301		1.11	16.8127		0.2713	30.3061
3.136	6.45006		1.91	7.34047		1.216	4.64267		0.52	8.17349		0.07125	5.70491			5.21	17.3327		2.405	23.7987		1.55	24.9475		1.12	15.7854		0.27505	28.9018
3.146	5.66472		1.92	7.48938		1.226	6.39068		0.53	8.43946		0.075	5.00737			5.22	17.5924		2.415	23.2783		1.56	24.569		1.13	15.5163		0.2788	28.3267
3.156	6.19972		1.93	7.21498		1.236	7.31303		0.54	7.39842		0.07875	5.12397			5.23	16.7915		2.425	22.8167		1.57	24.3028		1.14	14.3324		0.28255	28.6927
3.166	7.28669		1.94	6.89666		1.246	7.42869		0.55	7.2045		0.0825	6.08507			5.24	16.72		2.435	23.5553		1.58	25.2455		1.15	13.2197		0.2863	29.726
3.176	6.32212		1.95	7.17788		1.256	6.9983		0.56	7.0994		0.08625	6.60895			5.25	16.9295		2.445	23.3093		1.59	24.7075		1.16	12.5551		0.29005	30.138
3.186	6.11814		1.96	7.19411		1.266	7.54665		0.57	7.67744		0.09	6.77879			5.26	15.2176		2.455	24.4301		1.6	24.51		1.17	11.7552		0.2938	29.0883
3.196	5.887		1.97	7.1205		1.276	7.60913		0.58	8.35285		0.09375	7.65743			5.27	13.7976		2.465	23.8475		1.61	23.8046		1.18	9.43227		0.29755	29.0357
3.206	5.85811		1.98	6.95965		1.286	6.95018		0.59	7.64807		0.0975	7.25969			5.28	13.507		2.475	23.6163		1.62	23.2337		1.19	9.83972		0.3013	28.5381
3.216	6.4939		1.99	7.11305		1.296	6.52941		0.6	8.80496		0.10125	7.64166			5.29	13.6849		2.485	22.7573		1.63	22.9533		1.2	11.3651		0.30505	28.6928
3.226	6.59188		2	7.04847		1.306	7.50402		0.61	7.94152		0.105	7.43907			5.3	14.5805		2.495	22.272		1.64	23.0808		1.21	11.202		0.3088	28.6945
3.236	7.54453		2.01	7.22493		1.316	7.00732		0.62	7.79712		0.10875	8.27623			5.31	14.033		2.505	21.4191		1.65	22.5719		1.22	11.1964		0.31255	29.0514
3.246	7.15511		2.02	7.31941		1.326	7.3662		0.63	8.50329		0.1125	8.69134			5.32	14.0358		2.515	20.1741		1.66	22.4255		1.23	10.801		0.3163	28.7346
3.256	7.09307		2.03	7.40034		1.336	6.92344		0.64	9.34026		0.11625	8.7982			5.33	14.2197		2.525	19.0253		1.67	21.4194		1.24	10.8786		0.32005	28.2223
3.266	6.64077		2.04	6.55117		1.346	6.97478		0.65	9.34641		0.12	9.06858			5.34	14.5772		2.535	18.9767		1.68	20.9537		1.25	9.9742		0.3238	27.4689
3.276	7.37767		2.05	7.67543		1.356	7.57506		0.66	9.0014		0.12375	9.52608			5.35	13.766		2.545	18.4885		1.69	20.8934		1.26	9.5021		0.32755	27.6591
3.286	7.38462		2.06	6.833		1.366	6.37769		0.67	8.39362		0.1275	9.71872			5.36	13.6654		2.555	18.9308		1.7	20.6945		1.27	9.30666		0.3313	28.6374
3.296	8.05523		2.07	7.81276		1.376	7.02809		0.68	8.28922		0.13125	9.90614			5.37	13.7539		2.565	19.4617		1.71	20.2182		1.28	8.72377		0.33505	28.6438
3.306	8.73945		2.08	7.86698		1.386	7.60118		0.69	8.43168		0.135	9.97162			5.38	14.1425		2.575	18.8628		1.72	20.4024		1.29	9.08687		0.3388	27.8459
3.316	9.78062		2.09	6.90106		1.396	7.42962		0.7	8.98809		0.13875	9.31968			5.39	13.7143		2.585	19.5692		1.73	20.2142		1.3	7.99053		0.34255	27.71
3.326	9.93868		2.1	7.03107		1.406	8.70643		0.71	8.53819		0.1425	9.86415			5.4	14.4473		2.595	18.9977		1.74	20.0915		1.31	7.122		0.3463	26.9
3.336	10.2081		2.11	7.28626		1.416	10.598		0.72	6.90435		0.14625	9.6687			5.41	13.9424		2.605	19.6897		1.75	19.5856		1.32	6.65315		0.35005	26.5582
3.346	10.4357		2.12	7.43708		1.426	10.5716		0.73	7.3892		0.15	9.69863			5.42	14.4795		2.615	19.1566		1.76	19.9437		1.33	7.55688		0.3538	26.6488
3.356	10.4668		2.13	7.95688		1.436	10.285		0.74	7.2734		0.15375	10.0844			5.43	14.1647		2.625	19.265		1.77	20.2377		1.34	7.50147		0.35755	26.7714
3.366	10.0464		2.14	8.68359		1.446	10.8035		0.75	7.42101		0.1575	9.58895			5.44	13.8348		2.635	18.6785		1.78	20.7726		1.35	7.20542		0.3613	25.6918
3.376	9.56869		2.15	8.02562		1.456	10.4506		0.76	8.41548		0.16125	8.79017			5.45	13.7385		2.645	19.1864		1.79	20.3135		1.36	4.84017		0.36505	25.0733
3.386	9.93084		2.16	8.6306		1.466	9.97362		0.77	9.07909		0.165	9.83031			5.46	14.4132		2.655	19.5826		1.8	20.6851		1.37	3.70984		0.3688	24.8587
3.396	10.8367		2.17	9.48751		1.476	10.5673		0.78	9.59527		0.16875	9.04307			5.47	14.4289		2.665	19.7018		1.81	21.2404		1.38	4.4682		0.37255	25.1436
3.406	10.7245		2.18	10.1104		1.486	10.5675		0.79	9.52874		0.1725	9.23491			5.48	13.7265		2.675	20.2215		1.82	21.1818		1.39	4.75553		0.3763	24.6945
3.416	10.0851		2.19	10.9765		1.496	10.423		0.8	9.69329		0.17625	10.6155			5.49	13.7737		2.685	19.8279		1.83	21.2994		1.4	3.73996		0.38005	24.3244
3.426	9.88101		2.2	10.6396		1.506	10.7279		0.81	9.9342		0.18	11.5813			5.5	13.2291		2.695	19.427		1.84	21.2865		1.41	4.52663		0.3838	24.0399
3.436	9.6716		2.21	10.1462		1.516	9.9536		0.82	9.82465		0.18375	11.5396			5.51	13.9397		2.705	20.1623		1.85	21.566		1.42	3.20042		0.38755	24.1452
3.446	10.1948		2.22	10.3531		1.526	9.97103		0.83	9.37678		0.1875	11.111			5.52	14.6549		2.715	20.0633		1.86	21.7299		1.43	5.20078		0.3913	25.1879
3.456	10.7298		2.23	10.0102		1.536	10.6864		0.84	9.6068		0.19125	11.0748			5.53	14.5272		2.725	20.817		1.87	21.2708		1.44	4.79284		0.39505	25.3757
3.466	10.1498		2.24	10.3596		1.546	10.0344		0.85	8.90025		0.195	11.6365			5.54	14.5613		2.735	19.9498		1.88	21.6051		1.45	4.67951		0.3988	26.6345
3.476	11.0361		2.25	10.3108		1.556	10.3493		0.86	9.20545		0.19875	13.2648			5.55	14.16		2.745	20.3017		1.89	21.439		1.46	5.21112		0.40255	26.7358
3.486	10.352		2.26	10.0781		1.566	10.8822		0.87	9.01445		0.2025	13.9312			5.56	13.1964		2.755	19.6251		1.9	20.9345		1.47	4.78164		0.4063	26.4415
3.496	9.97955		2.27	9.63156		1.576	10.6459		0.88	9.03602		0.20625	14.1404			5.57	14.4015		2.765	19.5003		1.91	20.8003		1.48	4.6029		0.41005	26.0728
3.506	9.93717		2.28	10.1179		1.586	10.6074		0.89	9.96477		0.21	13.9162			5.58	14.2643		2.775	19.7186		1.92	20.7861		1.49	5.00214		0.4138	26.2124
3.516	9.38739		2.29	10.3005		1.596	10.0182		0.9	9.90853		0.21375	14.8465			5.59	11.6503		2.785	19.7015		1.93	20.4212		1.5	5.74808		0.41755	25.8656
3.526	9.93823		2.3	10.3905		1.606	11.1097		0.91	10.2987		0.2175	14.8304			5.6	9.00233		2.795	20.5685		1.94	20.7211		1.51	4.43871		0.4213	25.435
3.536	9.80385		2.31	10.859		1.616	10.7018		0.92	10.3599		0.22125	15.0957			5.61	10.5776		2.805	20.8497		1.95	20.933		1.52	4.02623		0.42505	25.3924
3.546	10.5074		2.32	10.3418		1.626	10.7406		0.93	10.9721		0.225	14.5986			5.62	10.9296		2.815	19.5684		1.96	20.632		1.53	3.86287		0.4288	24.9397
3.556	10.4895		2.33	10.4967		1.636	10.7745		0.94	12.902		0.22875	14.5009			5.63	10.5408		2.825	19.585		1.97	20.7997		1.54	3.70566		0.43255	24.7035
3.566	10.2435		2.34	10.5369		1.646	11.6512		0.95	12.7501		0.2325	14.7858			5.64	8.81295		2.835	19.6961		1.98	20.8197		1.55	4.99173		0.4363	25.8238
3.576	9.64209		2.35	10.746		1.656	11.2019		0.96	11.7097		0.23625	15.2139			5.65	8.79209		2.845	20.117		1.99	20.8468		1.56	4.09047		0.44005	26.2709
3.586	9.52955		2.36	10.5819		1.666	10.6336		0.97	12.4058		0.24	15.9156			5.66	10.0935		2.855	19.5825		2	20.8428		1.57	3.1821		0.4438	24.3591
3.596	10.625		2.37	10.298		1.676	10.6321		0.98	12.3839		0.24375	16.4327			5.67	11.0652		2.865	19.4222		2.01	21.0302		1.58	0.978591		0.44755	23.4313
3.606	10.3035		2.38	11.3929		1.686	10.2917		0.99	13.2046		0.2475	17.2156			5.68	10.3054		2.875	19.7844		2.02	20.5995		1.59	1.12907		0.4513	22.0326
3.616	9.41309		2.39	11.3558		1.696	10.2511		1	13.3252		0.25125	18.5868			5.69	9.996		2.885	19.226		2.03	20.4226		1.6	0.261007		0.45505	21.9834
3.626	10.3819		2.4	8.65142		1.706	10.7346		1.01	12.6181		0.255	18.0555			5.7	9.95961		2.895	19.3049		2.04	21.3558		1.61	0.309838		0.4588	22.2069
3.636	10.2667		2.41	8.87055		1.716	10.6722		1.02	11.3758		0.25875	18.3708			5.71	10.3964		2.905	19.7281		2.05	20.3648		1.62	-1.40757		0.46255	22.2731
3.646	10.4564		2.42	7.59177		1.726	10.6909		1.03	11.9975		0.2625	18.067			5.72	11.0039		2.915	19.6403		2.06	21.183		1.63	-0.201449		0.4663	23.0637
3.656	10.7508		2.43	8.21798		1.736	10.9641		1.04	12.0015		0.26625	18.8045			5.73	10.0476		2.925	18.8457		2.07	21.1049		1.64	-0.698631		0.47005	22.6482
3.666	10.4658		2.44	7.94777		1.746	10.415		1.05	11.1401		0.27	20.0048			5.74	10.1193		2.935	18.7492		2.08	20.7808		1.65	-0.551398		0.4738	22.2642
3.676	10.5379		2.45	7.55636		1.756	10.0569		1.06	12.1997		0.27375	19.978			5.75	10.7592		2.945	18.9189		2.09	21.1814		1.66	0.0656685		0.47755	22.022
3.686	11.0943		2.46	7.74834		1.766	10.2014		1.07	11.4407		0.2775	19.8951			5.76	11.2416		2.955	18.9774		2.1	20.5488		1.67	-0.770662		0.4813	21.5755
3.696	11.1002		2.47	8.17503		1.776	9.92488		1.08	13.0425		0.28125	20.239			5.77	10.3805		2.965	19.6196		2.11	21.1734		1.68	-0.441374		0.48505	20.6059
3.706	11.165		2.48	8.28388		1.786	10.7606		1.09	14.0941		0.285	20.1589			5.78	10.213		2.975	19.3414		2.12	20.8489		1.69	0.0785117		0.4888	20.4885
3.716	10.4777		2.49	8.54791		1.796	10.5244		1.1	14.8018		0.28875	21.4652			5.79	9.59218		2.985	19.3267		2.13	20.904		1.7	0.167606		0.49255	19.1081
3.726	10.7747		2.5	8.05259		1.806	10.3831		1.11	15.7605		0.2925	20.9385			5.8	10.2852		2.995	18.4597		2.14	20.4684		1.71	-0.943088		0.4963	19.4344
3.736	11.4367		2.51	8.08437		1.816	11.116		1.12	14.8133		0.29625	20.33			5.81	10.9643		3.005	19.2332		2.15	19.9551		1.72	-0.572843		0.50005	19.7276
3.746	10.2402		2.52	8.01266		1.826	10.9359		1.13	15.2891		0.3	20.6399			5.82	10.7833		3.015	18.6396		2.16	21.441		1.73	0.503919		0.5038	19.2981
3.756	10.569		2.53	7.91277		1.836	10.8856		1.14	15.1034		0.30375	20.6678			5.83	10.0266		3.025	18.5683		2.17	21.5922		1.74	-0.110177		0.50755	20.0398
3.766	10.3361		2.54	7.90068		1.846	10.7409		1.15	15.4971		0.3075	20.105			5.84	10.4217		3.035	18.8191		2.18	20.9566		1.75	-0.684255		0.5113	19.3427
3.776	9.68907		2.55	8.01234		1.856	10.7864		1.16	16.4104		0.31125	20.2331			5.85	11.0037		3.045	20.3322		2.19	21.4571		1.76	-0.143924		0.51505	19.7368
3.786	10.3419		2.56	7.85317		1.866	12.2785		1.17	16.9926		0.315	19.9552			5.86	10.5664		3.055	19.5083		2.2	20.9693					0.5188	20.6795
3.796	10.7261		2.57	8.12854		1.876	14.509		1.18	17.9309		0.31875	20.2288			5.87	10.5711		3.065	19.9587		2.21	21.6475					0.52255	20.3047
3.806	10.4734		2.58	7.80314		1.886	14.216		1.19	18.3706		0.3225	19.8359			5.88	10.4426		3.075	18.9871		2.22	20.2186					0.5263	19.8154
3.816	10.5014		2.59	7.84587		1.896	14.6922		1.2	17.6653		0.32625	19.5304			5.89	10.9247		3.085	18.9259		2.23	20.4998					0.53005	18.7332
3.826	10.3805		2.6	8.09072		1.906	14.9944		1.21	18.7584		0.33	19.9771			5.9	11.24		3.095	19.0851		2.24	19.019					0.5338	18.5109
3.836	10.246		2.61	8.24606		1.916	14.9082		1.22	18.9641		0.33375	19.2329			5.91	11.5488		3.105	19.6143		2.25	18.6049					0.53755	17.7203
3.846	9.95324		2.62	7.97092		1.926	14.6288		1.23	21.1774		0.3375	19.727			5.92	11.1688		3.115	19.2313		2.26	18.0668					0.5413	17.8018
3.856	10.3562		2.63	7.87443		1.936	14.8638		1.24	22.2059		0.34125	19.9116			5.93	11.5759		3.125	19.1333		2.27	17.1083					0.54505	17.7999
3.866	10.5706		2.64	7.9689		1.946	15.045		1.25	22.6641		0.345	19.7984			5.94	11.8931		3.135	18.8497		2.28	16.3307					0.5488	16.3801
3.876	10.2787		2.65	8.37704		1.956	14.9402		1.26	22.4228		0.34875	19.2641			5.95	11.2271		3.145	19.4622		2.29	15.4493					0.55255	16.8811
3.886	10.6303		2.66	8.10649		1.966	14.9001		1.27	22.5391		0.3525	19.2982			5.96	10.4322		3.155	19.3077		2.3	15.4698					0.5563	17.1011
3.896	10.822		2.67	7.6767		1.976	14.5081		1.28	22.5297		0.35625	19.3414			5.97	9.91551		3.165	18.5879		2.31	15.3061					0.56005	16.6494
3.906	9.85699		2.68	7.97801		1.986	14.8639		1.29	22.4845		0.36	19.7749			5.98	10.3097		3.175	18.8923		2.32	14.8171					0.5638	16.5702
3.916	10.7942		2.69	8.35676		1.996	14.0704		1.3	21.9002		0.36375	20.5587			5.99	10.7029		3.185	20.1394		2.33	14.6896					0.56755	15.799
3.926	10.107		2.7	7.94009		2.006	14.4183		1.31	22.3908		0.3675	20.2155			6	10.9943		3.195	19.3993		2.34	14.9523					0.5713	15.4667
3.936	10.4757		2.71	8.10584		2.016	14.6545		1.32	22.3967		0.37125	19.8012			6.01	10.4806		3.205	18.9623		2.35	15.2702					0.57505	15.7751
3.946	11.198		2.72	7.90803		2.026	14.2549		1.33	23.3239		0.375	19.9775			6.02	10.2177		3.215	19.5497		2.36	15.1316					0.5788	15.3976
3.956	10.8554		2.73	8.0242		2.036	14.1976		1.34	23.0839		0.37875	19.7459			6.03	10.3589		3.225	19.0567		2.37	14.1106					0.58255	15.7167
3.966	9.62893		2.74	8.10225		2.046	14.3692		1.35	23.0832		0.3825	19.0863			6.04	10.9881		3.235	19.6624		2.38	14.9827					0.5863	15.6954
3.976	10.4707		2.75	7.68895		2.056	14.1703		1.36	21.6587		0.38625	19.8519			6.05	10.3457		3.245	19.4715		2.39	14.3165					0.59005	16.37
3.986	10.1801		2.76	7.63377		2.066	14.2307		1.37	20.7633		0.39	19.9075			6.06	9.33898		3.255	19.2171		2.4	15.2289					0.5938	16.3158
3.996	10.9913		2.77	8.14735		2.076	14.0971		1.38	21.211		0.39375	19.1472			6.07	9.87435		3.265	19.9061		2.41	15.2445					0.59755	15.8809
4.006	11.1311		2.78	7.97236		2.086	14.1735		1.39	21.1684		0.3975	19.5423			6.08	11.0188		3.275	20.3497		2.42	15.0823					0.6013	16.023
4.016	10.3519		2.79	7.30557		2.096	14.5275		1.4	22.8586		0.40125	20.7358			6.09	11.2477		3.285	20.0981		2.43	14.7034					0.60505	17.1224
4.026	10.1911		2.8	8.08865		2.106	14.0832		1.41	23.1917		0.405	20.357			6.1	10.0013		3.295	18.8171		2.44	14.1339					0.6088	17.7935
4.036	10.1402		2.81	9.07076		2.116	14.3474		1.42	22.9219		0.40875	19.6215			6.11	10.3004		3.305	17.8845		2.45	14.2879					0.61255	16.8586
4.046	11.1211		2.82	8.08888		2.126	14.5715		1.43	22.8569		0.4125	19.8505			6.12	10.9918		3.315	18.6312		2.46	14.3473					0.6163	16.4202
4.056	11.0077		2.83	7.85444		2.136	14.7432		1.44	23.017		0.41625	20.5025			6.13	10.6		3.325	17.1963		2.47	14.4608					0.62005	15.2758
4.066	10.3084		2.84	7.83125		2.146	14.2693		1.45	22.9259		0.42	20.7604			6.14	10.5982		3.335	16.7755		2.48	13.1035					0.6238	14.9042
4.076	10.1352		2.85	7.91798		2.156	13.9515		1.46	22.9165		0.42375	21.3255			6.15	11.1793		3.345	16.602		2.49	12.8395					0.62755	15.6715
4.086	11.1342		2.86	8.62926		2.166	14.073		1.47	23.1074		0.4275	20.7626			6.16	10.8454		3.355	16.143		2.5	11.574					0.6313	15.3314
4.096	10.9479		2.87	9.54599		2.176	14.3521		1.48	23.4078		0.43125	20.4317			6.17	10.6383		3.365	17.3436		2.51	11.2038					0.63505	14.6292
4.106	11.547		2.88	10.7318		2.186	14.9266					0.435	20.0024			6.18	10.53		3.375	16.647		2.52	11.8632					0.6388	15.263
4.116	11.0468		2.89	11.4167		2.196	15.9162					0.43875	20.8651			6.19	10.3388		3.385	16.0818		2.53	11.1569					0.64255	14.6287
4.126	10.4007		2.9	11.1498		2.206	17.3468					0.4425	20.8307			6.2	11.036		3.395	14.786		2.54	11.4891					0.6463	15.1249
4.136	10.1659		2.91	11.1352		2.216	17.9479					0.44625	20.213			6.21	10.3673		3.405	14.8369		2.55	11.3844					0.65005	15.2827
4.146	10.1302		2.92	10.9715		2.226	17.793					0.45	19.8248			6.22	9.99962		3.415	13.4757		2.56	11.0517					0.6538	16.4117
4.156	10.6913		2.93	11.2931		2.236	17.5256					0.45375	20.1804			6.23	11.6818		3.425	14.2891		2.57	11.495					0.65755	16.1061
4.166	10.1526		2.94	11.3017		2.246	17.7123					0.4575	20.2555			6.24	12.7856		3.435	14.6365		2.58	10.749					0.6613	15.6817
4.176	10.5186		2.95	11.0909		2.256	17.3797					0.46125	20.572			6.25	10.9791		3.445	14.0394		2.59	11.4394					0.66505	15.1585
4.186	10.8881		2.96	11.7644		2.266	17.9801					0.465	20.726			6.26	10.5044		3.455	13.7256		2.6	11.1311					0.6688	15.4633
4.196	11.4363		2.97	11.2535		2.276	18.2898					0.46875	21.4939			6.27	8.85201		3.465	13.3885		2.61	11.7721					0.67255	15.5896
4.206	12.9738		2.98	10.7473		2.286	17.5571					0.4725	21.0322			6.28	9.75997		3.475	13.9006		2.62	11.6122					0.6763	15.1636
4.216	14.0162		2.99	11.0468								0.47625	20.3849			6.29	9.89691		3.485	14.5016		2.63	11.3059					0.68005	14.7661
4.226	13.5378		3	11.2444								0.48	20.2986			6.3	10.0937		3.495	14.7042		2.64	11.2828					0.6838	12.7494
4.236	14.2663		3.01	11.6732								0.48375	20.2198			6.31	9.91443		3.505	14.3225		2.65	10.9829					0.68755	13.1714
4.246	11.8733		3.02	11.0149								0.4875	20.1898			6.32	10.7264		3.515	14.8254		2.66	11.3611					0.6913	12.4613
4.256	13.3157		3.03	11.397								0.49125	20.6952			6.33	10.7329		3.525	13.3268		2.67	11.211					0.69505	14.0692
4.266	14.4203		3.04	9.97361								0.495	20.6476			6.34	11.1294		3.535	13.0694		2.68	11.7971					0.6988	15.3228
4.276	13.527		3.05	9.63311								0.49875	21.4654			6.35	10.3652		3.545	12.8959		2.69	11.5134					0.70255	14.7146
4.286	12.6358		3.06	10.6995								0.5025	21.5937			6.36	10.7036		3.555	13.4609		2.7	11.4944					0.7063	14.9439
4.296	15.4041		3.07	10.1283								0.50625	20.2779			6.37	11.0408		3.565	13.32		2.71	11.3736					0.71005	14.4377
4.306	15.308		3.08	11.7242								0.51	20.0026			6.38	11.2364		3.575	14.3741		2.72	11.4001					0.7138	12.8923
4.316	13.999		3.09	12.2666								0.51375	20.9706			6.39	11.522		3.585	14.9393		2.73	11.3946					0.71755	11.9869
4.326	13.7545		3.1	12.3315								0.5175	21.4105			6.4	10.6257		3.595	14.379		2.74	11.7908					0.7213	11.9505
4.336	14.7022		3.11	14.565								0.52125	21.0584			6.41	9.91488		3.605	13.7601		2.75	12.0182					0.72505	12.1482
4.346	14.5709		3.12	13.6345								0.525	20.3828			6.42	10.8268		3.615	12.8083		2.76	11.4039					0.7288	12.0716
4.356	14.2967		3.13	14.6433								0.52875	20.6709			6.43	10.6205		3.625	12.7347		2.77	11.4989					0.73255	12.2242
4.366	14.8866		3.14	14.5909								0.5325	20.3248			6.44	9.87396		3.635	13.6895		2.78	11.202					0.7363	12.3929
4.376	14.6862		3.15	14.5096								0.53625	17.7609			6.45	10.1841		3.645	12.7159		2.79	11.6726					0.74005	12.3476
4.386	13.4472		3.16	13.6437								0.54	18.0243			6.46	10.2391		3.655	13.424		2.8	12.005					0.7438	11.568
4.396	13.6354		3.17	13.9459								0.54375	18.7013			6.47	11.2252		3.665	13.3691		2.81	12.1149					0.74755	12.2057
4.406	13.8892		3.18	14.1292								0.5475	17.4919			6.48	10.6311		3.675	12.7772		2.82	13.0261					0.7513	12.6418
4.416	13.6015		3.19	15.0608								0.55125	17.0977			6.49	10.1414		3.685	13.2254		2.83	12.6104					0.75505	11.8778
4.426	13.5027		3.2	14.2342								0.555	16.9346			6.5	10.9197		3.695	12.7377		2.84	11.8675					0.7588	11.8251
4.436	13.9858		3.21	13.6828								0.55875	16.5152			6.51	11.383		3.705	12.5032		2.85	12.0206					0.76255	12.3764
4.446	14.3681		3.22	14.9102								0.5625	16.7462			6.52	10.2603		3.715	12.4303		2.86	12.9497					0.7663	12.3723
4.456	14.0498		3.23	14.8314								0.56625	17.6909			6.53	10.0741		3.725	12.8048		2.87	12.3131					0.77005	13.1478
4.466	13.8447		3.24	13.4935								0.57	17.2414			6.54	11.2618		3.735	13.1369		2.88	12.274					0.7738	13.5407
4.476	13.521		3.25	13.5245								0.57375	17.8859			6.55	10.0615		3.745	12.6576		2.89	11.7312					0.77755	12.103
4.486	14.5012		3.26	14.8701								0.5775	16.9632			6.56	10.4826		3.755	13.452		2.9	12.1603					0.7813	11.6539
4.496	14.2616		3.27	14.1305								0.58125	16.4455			6.57	10.1563		3.765	12.9659		2.91	11.94					0.78505	12.0529
4.506	13.8721		3.28	13.2915								0.585	17.1771			6.58	10.4102		3.775	12.8374		2.92	11.6497					0.7888	12.5904
4.516	14.1756		3.29	14.1559								0.58875	17.7544			6.59	9.58901		3.785	12.9371		2.93	10.3592					0.79255	12.9652
4.526	14.296		3.3	14.6734								0.5925	18.078			6.6	10.5145		3.795	13.1453		2.94	9.37335					0.7963	12.5896
4.536	14.8797											0.59625	19.8385			6.61	10.632		3.805	13.1994		2.95	9.3122					0.80005	12.2194
4.546	13.777											0.6	19.9957			6.62	10.9505		3.815	13.3647		2.96	8.95175					0.8038	11.7146
4.556	13.5827											0.60375	19.3608			6.63	11.0709		3.825	13.3232		2.97	8.63617					0.80755	11.4186
4.566	14.077											0.6075	19.9536			6.64	11.0661		3.835	13.4144		2.98	7.7195					0.8113	12.4348
4.576	14.2941											0.61125	19.816			6.65	11.4561		3.845	14.3599		2.99	7.50328					0.81505	13.6057
4.586	14.4396											0.615	20.5745			6.66	12.2161		3.855	13.3019		3	7.10323					0.8188	13.2523
4.596	15.1453											0.61875	20.0245			6.67	11.9533		3.865	13.6494		3.01	6.98793					0.82255	12.6582
4.606	14.0998											0.6225	19.1541			6.68	11.5967		3.875	13.7356		3.02	6.87187					0.8263	13.0783
4.616	13.6148											0.62625	19.7478			6.69	11.4898		3.885	13.1122		3.03	6.57064					0.83005	12.5383
4.626	13.5649											0.63	21.0155			6.7	10.6717		3.895	13.257		3.04	7.10325					0.8338	11.3399
4.636	12.0149											0.63375	21.6484			6.71	8.13366		3.905	13.538		3.05	6.4983					0.83755	10.4271
4.646	13.5389											0.6375	22.3553			6.72	7.99784		3.915	13.2131		3.06	5.72234					0.8413	9.50309
4.656	13.6088											0.64125	22.9632			6.73	7.79962		3.925	13.137		3.07	5.96655					0.84505	7.77716
4.666	12.5201											0.645	23.8949			6.74	8.51384		3.935	13.9254		3.08	5.42851					0.8488	8.06603
4.676	11.319											0.64875	23.8669			6.75	8.22333		3.945	14.7352		3.09	5.24381					0.85255	8.34896
4.686	12.2574											0.6525	23.6107			6.76	8.34673		3.955	14.3301		3.1	6.20907					0.8563	8.76708
4.696	13.8367											0.65625	23.4487			6.77	8.55555		3.965	14.8205		3.11	5.71634					0.86005	9.37564
4.706	12.9952											0.66	24.0017			6.78	8.03922		3.975	15.3031		3.12	5.18296					0.8638	9.42706
4.716	13.3138											0.66375	23.9566			6.79	7.80608		3.985	14.4974		3.13	5.1578					0.86755	8.51991
4.726	14.2055											0.6675	24.4495			6.8	9.34465		3.995	14.99		3.14	5.03625					0.8713	7.35161
4.736	14.4412											0.67125	24.983			6.81	8.44315		4.005	15.2793		3.15	5.1529					0.87505	7.35151
4.746	14.3175											0.675	25.169			6.82	8.58792		4.015	14.3464		3.16	4.94413					0.8788	7.26413
4.756	14.1271											0.67875	26.6744			6.83	12.0881		4.025	14.7703		3.17	4.88953					0.88255	7.44301
4.766	14.1198											0.6825	26.0934			6.84	13.3593		4.035	15.0098		3.18	4.92521					0.8863	7.40906
4.776	14.5934											0.68625	26.3622			6.85	12.2959		4.045	13.9383		3.19	5.06119					0.89005	6.58336
4.786	13.9603											0.69	26.9996			6.86	12.0624		4.055	13.2731		3.2	5.62746					0.8938	5.43545
4.796	12.8002											0.69375	27.5607			6.87	12.302		4.065	13.1381		3.21	5.65602					0.89755	5.12088
4.806	13.0073											0.6975	27.5209						4.075	13.2883		3.22	6.54571					0.9013	5.25526
4.816	13.3928											0.70125	27.6329						4.085	13.4403		3.23	6.71435					0.90505	5.23738
4.826	14.7099											0.705	28.3124						4.095	13.1471		3.24	5.97147					0.9088	4.69321
4.836	14.0373											0.70875	28.262						4.105	13.2927		3.25	6.06424					0.91255	5.70974
4.846	13.5866											0.7125	27.4907						4.115	12.5543		3.26	5.25658					0.9163	5.58359
4.856	14.1223											0.71625	28.2781						4.125	13.0388		3.27	5.2082					0.92005	5.28549
4.866	14.9096											0.72	28.1909						4.135	13.1353		3.28	4.89185					0.9238	5.06825
4.876	14.7156											0.72375	28.5637						4.145	12.7007		3.29	5.61148					0.92755	4.54185
4.886	15.3927											0.7275	29.3978						4.155	12.6695		3.3	5.55568					0.9313	4.97795
4.896	14.5156											0.73125	29.4201						4.165	12.7641		3.31	5.67289					0.93505	5.08954
4.906	14.171											0.735	29.693						4.175	12.7278		3.32	4.87569					0.9388	4.34017
4.916	14.3558											0.73875	30.2535						4.185	12.8969		3.33	5.66078					0.94255	4.34067
4.926	14.5394											0.7425	30.5434						4.195	13.1932		3.34	4.98292					0.9463	4.8966
4.936	14.4859											0.74625	31.3968						4.205	12.8909		3.35	5.08979					0.95005	5.65651
4.946	13.352											0.75	31.0816						4.215	13.2362		3.36	5.46845					0.9538	5.91233
4.956	13.3855											0.75375	30.7893						4.225	13.0883		3.37	4.435					0.95755	4.95144
4.966	14.1787											0.7575	31.0302						4.235	13.5317		3.38	4.96241					0.9613	5.34214
4.976	13.8196											0.76125	31.5372						4.245	13.22		3.39	4.60208					0.96505	4.40827
4.986	14.3944											0.765	32.2534						4.255	13.2343		3.4	5.48044					0.9688	4.35031
4.996	14.7797											0.76875	32.3947						4.265	13.0369		3.41	4.95842					0.97255	2.98787
5.006	14.0112											0.7725	34.1285						4.275	13.221		3.42	5.39306					0.9763	0.825636
5.016	13.6302											0.77625	36.0116						4.285	12.8364		3.43	5.34224					0.98005	-0.0558096
5.026	14.4297											0.78	36.0788						4.295	12.3205		3.44	5.21163					0.9838	0.240684
5.036	14.3433											0.78375	35.5826						4.305	13.495		3.45	5.08417					0.98755	0.53547
5.046	13.9603											0.7875	35.311						4.315	13.5414		3.46	4.62581					0.9913	0.659712
5.056	13.8875											0.79125	35.5305						4.325	13.3055		3.47	5.47179					0.99505	0.321436
5.066	13.9565											0.795	36.6755						4.335	13.058		3.48	5.48089					0.9988	0.181827
5.076	12.8968											0.79875	36.6638						4.345	13.2712		3.49	5.50773					1.00255	0.0754631
5.086	12.6713											0.8025	36.1748						4.355	12.5154		3.5	5.581					1.0063	0.115739
5.096	13.9608											0.80625	36.5369						4.365	12.6373		3.51	5.26298					1.01005	-0.0186475
5.106	14.8557											0.81	36.377						4.375	13.3141		3.52	5.5305					1.0138	0.162945
5.116	13.8253											0.81375	37.632						4.385	12.8205		3.53	5.22438					1.01755	0.951083
5.126	12.3031											0.8175	38.3553						4.395	13.2731		3.54	5.81232
5.136	12.1961																		4.405	13.8226		3.55	4.56792
5.146	14.8993																		4.415	13.1427		3.56	4.39101
5.156	14.9537																		4.425	11.648		3.57	4.15028
5.166	12.9545																		4.435	11.7397		3.58	4.97566
5.176	14.0593																		4.445	9.78853		3.59	5.6081
5.186	13.6908																		4.455	9.54529		3.6	5.91372
5.196	13.705																		4.465	9.15289		3.61	4.98784
5.206	14.5351																		4.475	9.80631		3.62	5.05632
5.216	14.6815																		4.485	9.38014		3.63	5.46383
5.226	14.9124																		4.495	9.22929		3.64	5.84313
5.236	14.4966																		4.505	9.74628		3.65	5.41646
5.246	14.1343																		4.515	10.3695		3.66	5.72732
5.256	13.7445																		4.525	10.2868		3.67	4.66919
5.266	13.8317																		4.535	9.92321		3.68	4.68296
5.276	14.2936																		4.545	9.85856		3.69	2.53503
5.286	14.2497																		4.555	10.4627		3.7	0.615461
5.296	13.9272																		4.565	10.1355		3.71	1.0911
5.306	13.6954																		4.575	11.1583		3.72	0.231887
5.316	14.4253																		4.585	10.4337		3.73	0.786775
5.326	14.9722																		4.595	9.21115		3.74	0.611406
5.336	15.432																		4.605	8.29303		3.75	0.710215
5.346	14.5003																		4.615	10.0111		3.76	0.971066
5.356	14.4298																		4.625	8.58766		3.77	0.377341
5.366	14.7426																		4.635	10.3907		3.78	0.49676
5.376	14.233																		4.645	10.4049		3.79	-0.309909
5.386	14.0296																		4.655	10.5265		3.8	0.0724186
																			4.665	10.0412		3.81	0.445279
																			4.675	9.59926		3.82	0.628584
																			4.685	10.1348		3.83	0.497263
																			4.695	9.65305		3.84	0.212635
																			4.705	10.2338		3.85	-0.207512
																			4.715	10.427		3.86	0.7428
																			4.725	11.0138		3.87	0.72104
																			4.735	9.11625		3.88	0.610687
																			4.745	9.34946		3.89	0.410695
																			4.755	10.0743		3.9	0.279093
																			4.765	9.29287
																			4.775	8.97838
																			4.785	9.42988
																			4.795	9.65679
																			4.805	10.9097
																			4.815	10.8561
																			4.825	9.94863
																			4.835	9.85836
																			4.845	9.74247
																			4.855	9.99873
																			4.865	10.1425
																			4.875	10.2218
																			4.885	9.46724
																			4.895	10.35
																			4.905	9.51663
																			4.915	9.71694
																			4.925	9.94607
																			4.935	8.6195
																			4.945	9.21194
																			4.955	9.96995
																			4.965	9.99099
																			4.975	9.66268
																			4.985	10.2878
																			4.995	9.7441
																			5.005	9.74134
																			5.015	9.62138
																			5.025	9.24707
																			5.035	9.11895
																			5.045	9.91061
																			5.055	9.8449
																			5.065	10.1193
																			5.075	9.79285
																			5.085	10.3714
																			5.095	10.6527
																			5.105	10.5941
																			5.115	10.4222
																			5.125	10.7767
																			5.135	10.0681
																			5.145	10.0519
																			5.155	9.88145
																			5.165	9.79512
																			5.175	10.0246
																			5.185	9.67739
																			5.195	10.1963
																			5.205	10.3391
																			5.215	9.83903
Figure 1F: Scatter plot of all step size values from fits																										Figure 1G: Histogram of all step sizes from step fits compiled together
			Unwinding steps													Re-zipping steps
			ATP concentration (uM)													ATP concentration (uM)											raw step sizes (bp)				unwinding histogram x and y values						re-zipping histogram x and y values
ATP concentration (uM)			0.5	1	2.5	5	10			summary stats			ATP concentration (uM)			0.5	1	2.5	5	10			summary stats				unwinding	re-zipping				unwinding						re-zipping
					step size (bp)				ATP (uM)	mean (bp)	s.e.m. (bp)							step size (bp)				ATP (uM)	mean (bp)	s.e.m. (bp)			1.83503	-1.00416		bin center (x value)		probability density (y value)				bin center (x value)		probability density (y value)
			1.83503	3.75873	7.89204	1.65898	6.96653		0.5	2.98	0.06					-1.00416	-3.29554	-3.32804	-2.12952	-5.72605		0.5	-2.9	0.06			4.72642	-2.33245		0.150768		0				-8.83346		0.00519436
			4.72642	2.95739	4.69564	2.01987	4.03272		1	3.02	0.07					-2.33245	-3.79791	-1.11183	-4.01906	-4.85247		1	-3.04	0.08			2.28604	-1.49282		0.452303		0.00827022				-8.50039		0.0155831
			2.28604	1.75464	3.17221	2.89054	2.82178		2.5	3.33	0.1					-1.49282	-4.43363	-6.12839	-2.44911	-6.01999		2.5	-3.11	0.11			1.22112	-0.927067		0.753839		0.0606483				-8.16732		0.0155831
			1.22112	1.59329	3.50266	3.92553	2.22637		5	3.27	0.13					-0.927067	-2.41612	-1.1142	-4.09802	-3.38445		5	-3.22	0.13			3.97884	-1.61204		1.05537		0.074432				-7.83424		0.0103887
			3.97884	1.43204	3.64538	3.69286	3.20354		10	3.62	0.11					-1.61204	-3.6126	-2.2772	-4.14479	-1.94259		10	-3.82	0.13			3.99284	-4.00921		1.35691		0.11854				-7.50117		0.00259718
			3.99284	3.0214	4.73674	4.28492	3.68752									-4.00921	-2.66621	-3.06511	-5.99761	-2.59717							3.37443	-3.12725		1.65845		0.198485				-7.1681		0.00519436
			3.37443	4.74837	1.63013	0.73852	1.31524									-3.12725	-3.99426	-1.23098	-1.01497	-3.39977							2.50147	-2.44582		1.95998		0.231566				-6.83502		0.0233746
			2.50147	1.37895	3.10249	3.15328	2.67171									-2.44582	-0.869797	-2.49073	-2.65648	-4.7399							1.46934	-3.42304		2.26152		0.267404				-6.50195		0.0207775
			1.46934	0.756107	0.851332	1.96238	3.18277									-3.42304	-1.53333	-2.26137	-3.40838	-3.98946							0.751805	-1.5376		2.56305		0.281187				-6.16888		0.028569
			0.751805	2.28951	5.50449	2.11837	1.97258									-1.5376	-3.22952	-1.23793	-6.14497	-3.76319							5.36385	-4.07964		2.86459		0.305998				-5.8358		0.0467493
			5.36385	5.22747	3.06233	2.38093	2.14938									-4.07964	-1.31373	-3.49108	-4.3806	-5.05795							5.22661	-2.62549		3.16612		0.385944				-5.50273		0.0467493
			5.22661	3.66181	1.75567	3.07615	2.0111									-2.62549	-1.37772	-8.33776	-2.08859	-2.55486							3.05803	-2.769		3.46766		0.333565				-5.16966		0.0623324
			3.05803	1.8904	1.19991	2.83669	2.4273									-2.769	-5.26946	-2.50876	-4.40714	-3.04663							3.46713	-3.62955		3.7692		0.278431				-4.83658		0.0934986
			3.46713	2.5474	2.60338	6.46439	2.81174									-3.62955	-3.38657	-1.53586	-2.55937	-7.88055							6.02551	-0.999249		4.07073		0.206755				-4.50351		0.132456
			6.02551	1.22095	3.26058	4.0556	6.27889									-0.999249	-4.30759	-2.87681	-1.74551	-2.35789							3.64204	-3.50773		4.37227		0.151621				-4.17044		0.179206
			3.64204	3.97572	2.47119	5.2634	3.90717									-3.50773	-3.77841	-1.57148	-3.42387	-2.91639							3.06235	-3.02102		4.6738		0.074432				-3.83737		0.210372
			3.06235	3.03969	2.90151	3.16434	2.62636									-3.02102	-3.64255	-4.18722	-6.00221	-2.08973							2.5918	-3.81579		4.97534		0.074432				-3.50429		0.311662
			2.5918	3.26167	2.16496	2.7733	2.22913									-3.81579	-2.8791	-2.98206	-3.21791	-2.51634							4.96152	-3.77848		5.27687		0.0771887				-3.17122		0.283093
			4.96152	1.98311	1.19255	3.23233	2.19729									-3.77848	-1.0634	-2.02795	-3.69258	-1.91379							4.12445	-3.35914		5.57841		0.0468646				-2.83815		0.277899
			4.12445	1.42295	6.44654	2.09016	2.9947									-3.35914	-1.81811	-1.25807	-5.92942	-3.25461							3.24284	-3.31731		5.87994		0.0413511				-2.50507		0.306468
			3.24284	1.82672	3.33877	3.32219	3.0571									-3.31731	-1.45703	-1.44102	-4.43664	-2.02383							2.60386	-3.2645		6.18148		0.0220539				-2.172		0.309065
			2.60386	0.966994	3.56801	5.79441	4.91416									-3.2645	-1.98949	-1.50988	-3.07061	-1.55873							3.81665	-1.32663		6.48302		0.0137837				-1.83893		0.207775
			3.81665	3.07583	3.98798	1.30316	3.20189									-1.32663	-0.959859	-2.54596	-2.2187	-4.14361							3.70294	-1.62896		6.78455		0.0192972				-1.50585		0.199983
			3.70294	2.82073	2.05851	2.60097	2.9812									-1.62896	-1.26898	-2.92224	-0.936231	-2.64088							3.42489	-2.99262		7.08609		0.0220539				-1.17278		0.114276
			3.42489	1.73565	1.80491	3.53185	5.73432									-2.99262	-3.32315	-1.50255	-2.04616	-2.8035							3.21837	-2.65324		7.38762		0.011027				-0.839706		0.0727211
			3.21837	3.40456	2.63809	3.10865	2.05687									-2.65324	-2.14652	-3.55238	-1.85881	-4.7145							2.80541	-3.62097		7.68916		0.00275674				-0.506633		0.0207775
			2.80541	2.58697	1.36965	2.31634	5.08776									-3.62097	-3.24919	-4.23622	-2.64839	-3.28693							4.19377	-2.85716		7.99069		0.00551348				-0.17356		0
			4.19377	1.82271	4.55568	3.91323	5.70789									-2.85716	-2.59276	-3.33764	-5.0965	-3.32216							1.41803	-1.48682		8.29223		0.00275674
			1.41803	5.23526	4.32599	3.07265	4.10399									-1.48682	-3.53859	-2.52891	-2.87079	-3.70299							4.04439	-2.02476		8.59377		0
			4.04439	2.69406	1.90859	4.08946	1.46856									-2.02476	-1.93601	-2.43485	-5.71342	-2.70477							2.19552	-4.1879
			2.19552	4.42359	2.12857	2.73075	1.55438									-4.1879	-2.36429	-11.5263	-2.73859	-1.30294							2.02047	-3.29642
			2.02047	2.5252	2.96573	4.45904	4.41332									-3.29642	-0.898462	-2.04619	-5.43484	-3.68332							2.23466	-4.5446
			2.23466	2.27606	2.41677	1.56909	3.32752									-4.5446	-2.82639	-8.51249	-2.96016	-5.69429							4.0376	-6.05424
			4.0376	1.41915	1.49247	1.38359	3.74107									-6.05424	-1.5086	-4.37652	-2.17451	-7.1883							1.664	-4.01965
			1.664	2.22519	3.16838	1.07029	2.65279									-4.01965	-2.15289	-3.58971	-2.10344	-8.2513							3.99266	-3.18176
			3.99266	1.29815	4.49738	3.45299	7.61285									-3.18176	-2.25928	-5.45011	-2.28146	-4.09445							2.25062	-3.89971
			2.25062	1.61957	3.61317	1.37597	6.70706									-3.89971	-4.18775	-2.14901	-1.12885	-3.33423							1.71738	-4.07365
			1.71738	2.97378	3.02119	4.5252	2.5562									-4.07365	-2.886	-4.85721	-2.05314	-4.25088							3.26879	-4.8448
			3.26879	4.44261	3.2907	4.15184	5.27176									-4.8448	-2.76631	-1.79949	-2.77558	-3.96266							2.93749	-2.71794
			2.93749	2.29083	3.42773	2.3666	1.82259									-2.71794	-4.26495	-3.77197	-1.52253	-3.44354							0.636059	-2.20005
			0.636059	3.6495	3.57577	2.58356	4.53836									-2.20005	-2.80762	-1.97296	-2.99682	-2.54617							2.82018	-2.2698
			2.82018	1.56477	2.01938	1.67687	3.90223									-2.2698	-2.94163	-1.11948	-3.11726	-1.99333							3.33216	-4.12263
			3.33216	2.5265	2.83745	3.30549	2.85897									-4.12263	-3.61919	-1.60678	-1.9465	-1.32631							3.49128	-2.9385
			3.49128	2.08942	1.63439	2.12993	3.10833									-2.9385	-2.51466	-4.06498	-4.42909	-2.61606							3.69492	-3.56605
			3.69492	4.22657	3.64918	1.48536	4.76345									-3.56605	-3.38716	-4.1662	-1.9697	-3.91491							3.78888	-3.58998
			3.78888	2.71194	2.9053	2.50914	4.14543									-3.58998	-2.98632	-8.29766	-3.35972	-3.66521							3.28428	-5.43822
			3.28428	3.50672	1.53002	1.79791	4.47808									-5.43822	-3.23194	-4.16226	-5.57881	-2.21705							2.26128	-1.35787
			2.26128	0.774453	1.74161	1.95957	3.52075									-1.35787	-4.15475	-2.54268	-4.30577	-5.72035							1.7399	-2.11657
			1.7399	2.4454	2.57185	0.76544	5.87297									-2.11657	-3.19407	-2.7647	-6.46757	-5.15773							2.89271	-2.41277
			2.89271	4.47331	3.75981	1.56517	3.44324									-2.41277	-3.27699	-2.30967	-1.26339	-3.66285							2.48116	-0.922107
			2.48116	3.4201	2.66024	4.29861	3.79302									-0.922107	-3.08986	-0.934186	-2.33128	-2.951							2.51113	-4.55034
			2.51113	3.00044	4.30785	3.23704	1.77185									-4.55034	-3.33822	-1.83353	-2.00612	-3.6681							4.98236	-3.2947
			4.98236	3.09999	5.06691	2.24122	3.52377									-3.2947	-0.673296	-1.8669	-1.74748	-4.43731							2.61682	-3.53183
			2.61682	2.87167	2.74829	3.01655	4.8345									-3.53183	-3.19801	-2.82132	-5.14881	-2.64794							3.60915	-1.22903
			3.60915	3.24148	2.45174	1.4959	3.9456									-1.22903	-3.33286	-2.82393	-2.89199	-3.66157							6.03072	-4.55683
			6.03072	3.18661	2.35603	2.48981	5.00505									-4.55683	-2.72126	-1.14614	-3.3438	-2.65963							4.02791	-2.71185
			4.02791	3.62787	2.62228	2.42408	3.48092									-2.71185	-3.51358	-2.10614	-2.2257	-6.62016							3.01915	-4.09276
			3.01915	3.31667	2.34023	4.00625	2.9043									-4.09276	-2.7255	-2.6237	-1.44521	-1.724							3.74238	-2.89076
			3.74238	3.04257	2.88974	4.14294	3.79287									-2.89076	-2.34194	-2.5801	-3.37935	-4.60582							4.97244	-5.16376
			4.97244	4.18945	2.62753	4.17627	1.44942									-5.16376	-3.33907	-1.81157	-2.11277	-3.27735							4.36375	-4.47607
			4.36375	2.91088	0.738762	2.16701	3.50857									-4.47607	-3.24017	-3.88333	-2.06226	-2.93552							2.68149	-3.12494
			2.68149	3.56899	1.4146	3.45314	5.77461									-3.12494	-3.10838	-1.95383	-5.59825	-2.6447							3.29471	-1.76897
			3.29471	3.35732	3.20803	3.07361	3.39419									-1.76897	-3.22217	-3.42807	-4.21048	-1.8401							2.48817	-6.78515
			2.48817	2.9456	1.99372	2.0684	5.7157									-6.78515	-3.44078	-3.73821	-3.3583	-3.83387							3.39547	-2.79962
			3.39547	3.39432	2.87653	1.58288	5.56188									-2.79962	-4.0477	-2.89019	-3.24076	-4.20866							3.44006	-1.59886
			3.44006	3.36389	2.69603	3.84513	4.22015									-1.59886	-3.48388	-2.20328	-2.2508	-2.90268							2.40154	-3.01249
			2.40154	0.695811	2.34293	1.32717	6.63525									-3.01249	-3.06991	-2.91188	-4.67077	-2.40187							2.83766	-1.14552
			2.83766	2.42877	1.09675	4.13712	2.62321									-1.14552	-3.54719	-0.883527	-3.09709	-4.1045							3.60049	-3.71119
			3.60049	3.34063	2.96264	3.71867	5.19895									-3.71119	-4.02029	-1.87291	-2.39303	-3.49854							2.82726	-1.09254
			2.82726	3.65501	4.28727	1.83049	5.2091									-1.09254	-3.77116	-2.08291	-3.00412	-4.58389							3.68773	-2.62226
			3.68773	2.45286	2.87656	2.24474	2.70801									-2.62226	-3.77543	-1.45484	-3.3062	-2.17937							2.76088	-2.74801
			2.76088	3.58158	3.32523	4.38277	4.60186									-2.74801	-3.02918	-1.53279	-1.80183	-4.32719							2.29856	-3.12171
			2.29856	3.15135	2.06554	2.49119	3.03788									-3.12171	-3.7064	-2.31502	-2.48397	-4.95765							1.23774	-2.23318
			1.23774	3.21042	2.79607	6.32425	2.90773									-2.23318	-3.3242	-1.53396	-1.99859	-2.48511							2.54899	-2.86982
			2.54899	3.40556	2.2498	6.35961	3.88494									-2.86982	-3.30453	-3.00261	-1.4222	-0.707822							3.79373	-3.88998
			3.79373	2.62334	2.4005	2.52157	4.41949									-3.88998	-3.31026	-1.51937	-2.33325	-2.69631							3.54001	-2.78823
			3.54001	4.18731	3.44708	8.31281	3.85749									-2.78823	-3.2083	-3.2144	-1.63339	-7.75334							2.50072	-2.60459
			2.50072	1.73303	3.03737	5.7432	3.19248									-2.60459	-3.91178	-1.05334	-2.15251	-2.49573							5.69002	-1.34715
			5.69002	1.10666	2.56739	4.43912	2.33505									-1.34715	-3.13982	-1.96424	-2.34062	-1.2909							3.1555	-2.55796
			3.1555	3.29803	3.1227	3.33038	4.24386									-2.55796	-3.01839	-4.89153	-3.73941	-5.39784							2.57543	-2.8856
			2.57543	3.1064	1.7526	3.76859	2.08039									-2.8856	-3.64967	-3.1322	-5.76634	-2.33263							2.80222	-3.68228
			2.80222	4.0645	1.27181	4.5424	9.00345									-3.68228	-3.93667	-3.30336	-2.00721	-4.03361							2.98375	-2.12288
			2.98375	2.53256	3.67665	0.568241	0.846744									-2.12288	-3.76102	-2.95017	-2.97202	-2.11756							3.16359	-1.433
			3.16359	3.64481	3.95018	1.87509	6.18828									-1.433	-3.5666	-2.13444	-2.56732	-3.66995							3.69316	-2.35541
			3.69316	4.65817	3.02605	2.56038	3.33821									-2.35541	-2.50951	-2.54773	-4.12835	-8.91764							2.87969	-3.40652
			2.87969	1.93527	2.93919	3.38824	3.74165									-3.40652	-4.30605	-2.90614	-2.96682	-1.57243							4.01188	-5.68399
			4.01188	3.99015	2.5371	2.15419	5.0497									-5.68399	-4.3707	-0.816655	-1.41463	-4.65108							3.78108	-3.39765
			3.78108	3.45334	3.09018	1.49456	6.0166									-3.39765	-0.661209	-4.11793	-2.57005	-2.96143							3.88942	-2.86427
			3.88942	2.91577	4.38239	1.84418	4.77708									-2.86427	-2.75712	-1.93783	-3.76729	-3.35211							2.37796	-2.65564
			2.37796	0.781483	3.57849	2.48642	6.98797									-2.65564	-3.50893	-3.01403	-2.29136	-2.91551							1.87323	-4.51393
			1.87323	3.24896	4.16566	1.99757	2.7842									-4.51393	-4.54655	-6.12036	-1.8928	-4.29283							1.80128	-3.75925
			1.80128	3.40435	2.97767	2.32369	2.05055									-3.75925	-3.38131	-3.96278	-1.74844	-4.19708							1.70874	-4.45318
			1.70874	4.47281	3.55315	2.43118	6.10963									-4.45318	-2.99177	-4.88916	-2.45481	-5.19759							1.24598	-0.56455
			1.24598	2.90355	3.61859	5.192	3.89989									-0.56455	-3.0346	-4.6764	-2.56615	-7.83243							1.56429	-2.05511
			1.56429	1.56567	2.35378	3.65839	5.27529									-2.05511	-4.15226	-2.21006	-5.85293	-8.38886							4.26114	-1.39458
			4.26114	1.95095	4.70302	4.08539	7.20648									-1.39458	-3.50056	-3.14205	-2.50744	-5.4886							5.17172	-0.627932
			5.17172	1.48558	3.93985	3.24528	2.82114									-0.627932	-5.62223	-3.16073	-5.71068	-8.47136							1.91848	-2.15096
			1.91848	2.09953	2.96575	1.43978	3.4665									-2.15096	-2.50864	-3.14859	-7.34027	-1.66135							3.08764	-0.761935
			3.08764	4.14001	6.61868	1.63679	3.69872									-0.761935	-2.83496	-3.62055	-6.07422	-7.84983							2.44569	-1.64559
			2.44569	1.59653	2.07114	3.80233	2.17846									-1.64559	-4.69092	-3.27247	-4.51189	-5.05288							3.15812	-1.90665
			3.15812	2.06207	2.63207	4.09314	4.89815									-1.90665	-2.35887	-1.84935	-4.47539	-1.8977							2.39277	-1.37919
			2.39277	3.32326	4.78499	2.55438	3.25972									-1.37919	-3.09895	-1.93032	-8.24875	-4.34967							2.23544	-3.71147
			2.23544	3.45408	3.08782	4.64765	1.6303									-3.71147	-1.03536	-3.13133	-4.09443	-2.21763							3.03795	-5.30594
			3.03795	3.0672	3.64055	2.7756	3.11633									-5.30594	-1.05529	-2.17348	-4.3583	-1.60504							2.57857	-2.9845
			2.57857	4.44914	3.7801	4.20693	4.76694									-2.9845	-2.41678	-2.46377	-4.52721	-3.44125							1.75341	-2.81583
			1.75341	2.96588	2.19083	2.24605	2.74832									-2.81583	-2.25702	-3.70592	-5.51009	-2.68217							4.98811	-2.95548
			4.98811	2.89096	4.84144	2.12644	5.10294									-2.95548	-3.97615	-1.89656	-3.69912	-4.07598							6.27767	-5.21168
			6.27767	3.48026	5.13633	3.55819	2.6527									-5.21168	-1.09985	-3.11304	-2.76105	-4.63609							2.22207	-2.43472
			2.22207	2.72671	4.03765	3.59601	5.87449									-2.43472	-1.98746	-2.46821	-5.40967	-4.2305							2.79642	-1.64077
			2.79642	3.34343	2.57609	3.48965	5.59477									-1.64077	-2.25018	-4.56528	-4.03967	-3.73526							1.88234	-2.32556
			1.88234	2.92249	2.47688	3.67626	2.45474									-2.32556	-1.23643	-5.75243	-3.51152	-2.9117							3.28839	-1.68894
			3.28839	3.6411	6.64661	6.67568	3.50701									-1.68894	-3.09927	-1.44403	-2.65686	-5.95715							1.91196	-3.98547
			1.91196	2.10274	3.32962	2.56912	4.04749									-3.98547	-1.43969	-2.23666	-2.66398	-0.87768							2.32522	-4.02679
			2.32522	4.9335	3.48587	7.39625	2.42577									-4.02679	-2.30994	-3.28211	-1.44606	-8.25845							4.49772	-2.19484
			4.49772	3.32925	2.19758	6.71568	3.32501									-2.19484	-4.75194	-1.56713	-1.57024	-2.72572							3.21476	-0.912972
			3.21476	3.22047	4.21028	3.43173	4.22774									-0.912972	-1.93504	-4.87304	-2.25221	-6.83533							4.12536	-2.27071
			4.12536	2.73257	3.24775	4.33965	3.28553									-2.27071	-4.02499	-5.7431	-1.30952	-4.1383							5.99206	-2.08019
			5.99206	3.88353	2.92275	3.56372	2.23858									-2.08019	-3.18792	-2.0057	-2.54662	-2.9492							1.34512	-2.91603
			1.34512	5.40965	3.8354	5.61639	2.76364									-2.91603	-4.75538	-4.26055	-0.782977	-3.5593							1.46398	-1.72278
			1.46398	1.94292	2.93493	5.1219	3.71037									-1.72278	-2.51222	-2.66524	-2.28315	-5.02825							2.46402	-2.26249
			2.46402	4.09457	3.52491	5.59763	3.09377									-2.26249	-1.50303	-3.58259	-1.90949	-4.35212							2.8916	-4.25207
			2.8916	2.99104	3.39011	4.89888	2.8222									-4.25207	-5.15243	-2.00615	-4.31091	-3.11452							3.62413	-5.20335
			3.62413	1.8763	2.4322	4.40437	2.25817									-5.20335	-1.69777	-3.65002	-3.90568	-2.76402							2.84093	-3.47271
			2.84093	2.57398	2.65213	3.63018	2.33755									-3.47271	-5.10002	-3.39964	-2.90172	-2.46382							2.62785	-2.26889
			2.62785	3.2932	2.76936	5.44568	2.00979									-2.26889	-1.77609	-3.29604	-3.63161	-1.99798							2.38089	-3.31257
			2.38089	3.43428	3.72461	3.05143	1.99792									-3.31257	-1.52993	-3.46731	-2.16103	-2.60213							5.26341	-1.47789
			5.26341	2.55013	4.43431	3.28212	3.4891									-1.47789	-2.59738	-0.764678	-1.98346	-1.95096							1.64205	-2.15299
			1.64205	3.5757	3.28378	2.91244	4.17991									-2.15299	-1.50117	-2.9747	-0.911231	-1.6542							2.24441	-2.56711
			2.24441	3.36113	2.75793	4.53359	4.70797									-2.56711	-2.22478	-2.65578	-1.87643	-3.37098							5.23236	-3.94045
			5.23236	4.12174	2.30095	4.33613	3.64362									-3.94045	-4.02179	-3.22034	-1.82711	-1.54729							2.45137	-3.85235
			2.45137	4.18923	7.29121	5.48526	4.41977									-3.85235	-2.42039	-2.60476	-3.23642	-2.2444							1.75486	-3.06137
			1.75486	3.27448	2.38043	3.22059	1.93604									-3.06137	-2.70459	-2.67744	-2.5528	-3.57241							3.28482	-0.991915
			3.28482	3.71943	5.43583	1.32394	3.26504									-0.991915	-2.74614	-5.50481	-2.00732	-4.8402							2.71415	-1.34622
			2.71415	3.00867	6.49531	2.55892	2.17351									-1.34622	-2.17149	-2.36473	-2.03485	-2.19428							4.47335	-1.33181
			4.47335	3.26391	3.68129		3.25281									-1.33181	-1.80761	-0.511576	-5.14235	-5.12317							4.48508	-0.536387
			4.48508	4.952	4.33099		3.1114									-0.536387	-1.05805	-1.30759	-2.38103	-3.63531							3.76631	-3.56499
			3.76631	3.706	6.73748		1.92774									-3.56499	-3.88388	-5.21776	-6.563	-2.87182							3.31115	-3.03027
			3.31115	3.19287	4.83584		3.90326									-3.03027	-4.38277	-3.2319	-6.82602	-3.24995							2.4025	-1.28997
			2.4025	1.27112	5.25657		1.82369									-1.28997	-1.18979	-5.01538		-5.60032							3.24791	-3.02419
			3.24791	3.30561	3.36047		1.90233									-3.02419	-2.13095	-4.59088		-4.71217							1.27857	-3.55021
			1.27857	1.79482	2.7207		2.09165									-3.55021	-2.26908	-0.506847		-6.14332							3.52558	-3.36642
			3.52558	2.87715	2.91283		1.8642									-3.36642	-3.68562	-4.59393		-6.87201							2.79586	-2.17025
			2.79586	3.12076	2.86151		3.22926									-2.17025	-5.17568	-3.65834		-2.08631							3.58567	-2.66248
			3.58567	3.18411	5.95315		3.25076									-2.66248	-2.54478	-3.49726		-3.14922							3.05891	-2.94708
			3.05891	3.83893	3.37093		2.18073									-2.94708	-3.70076	-4.52773		-2.16104							2.2779	-2.5683
			2.2779	4.76266	3.86731		2.14862									-2.5683	-3.64866	-1.5772		-2.67005							1.72488	-3.3757
			1.72488	3.10746	3.21232		4.02117									-3.3757	-0.884486	-4.17045		-1.57442							4.44457	-3.27062
			4.44457	3.60325	3.30051		4.33811									-3.27062	-2.41966	-3.44		-2.00762							1.67023	-2.51856
			1.67023	3.49051	0.923929		1.14442									-2.51856	-1.81353	-3.38683		-4.6258							3.5427	-4.48425
			3.5427	2.23848	3.84643		7.22074									-4.48425	-3.4419	-2.39074		-2.2823							1.18884	-1.72349
			1.18884	1.56938	3.83162		3.1362									-1.72349	-2.94209	-3.63476		-1.98307							1.11432	-3.52623
			1.11432	3.25661	6.99626		3.23207									-3.52623	-2.8122	-2.04869		-2.07144							1.03295	-2.41586
			1.03295	2.27869	7.49901		3.84028									-2.41586	-3.88064	-4.79806		-2.96736							0.990992	-1.80182
			0.990992	3.15903	8.76882		3.42305									-1.80182	-3.88007	-3.41344		-2.58931							1.58514	-1.52062
			1.58514	2.61377	1.92693		2.31276									-1.52062	-4.20484	-3.90555		-4.77655							3.67685	-2.00229
			3.67685	4.28522	3.695		4.07078									-2.00229	-2.75208	-3.28063		-2.29319							2.15134	-2.22245
			2.15134	2.17087	1.06441		3.96057									-2.22245	-1.49902	-1.66193		-4.93598							5.26114	-2.48455
			5.26114	5.30502	3.45294		7.05886									-2.48455	-1.94087	-1.32837		-1.05145							3.11714	-4.60374
			3.11714	1.51751	1.32676		2.47364									-4.60374	-3.65763	-1.95631		-2.10239							3.99938	-1.79608
			3.99938	4.08033	2.76658		7.05138									-1.79608	-3.70635	-4.01293		-3.59545							1.96381	-1.73297
			1.96381	3.05444	2.22749		5.19613									-1.73297	-2.03308	-3.01412		-13.1399							1.85944	-1.70975
			1.85944	1.81155	2.06454		6.17364									-1.70975	-1.48367	-3.49978		-6.52329							0.87509	-1.23354
			0.87509	4.57223	5.95886		5.53792									-1.23354	-2.01356	-3.67187		-5.34201							3.33784	-2.65185
			3.33784	1.69198	7.28082		3.28179									-2.65185	-1.62418	-4.28353		-3.19041							3.71158	-3.35126
			3.71158	4.73007	3.81187		1.63217									-3.35126	-2.29167	-2.93347		-2.93628							3.32122	-1.85528
			3.32122	1.34826	2.59974		3.14544									-1.85528	-0.911213	-4.8398		-6.14294							5.80451	-2.69888
			5.80451	1.37255	3.0415		1.77523									-2.69888	-3.8787	-3.13386		-2.84802							4.66657	-0.956979
			4.66657	2.53674	4.05337		2.25963									-0.956979	-1.69458	-8.1518		-4.8499							2.44648	-1.43407
			2.44648	0.543993	5.36082		1.40656									-1.43407	-1.26705	-2.2201		-2.49082							4.3103	-1.54764
			4.3103	5.98466	4.25913		1.6898									-1.54764	-5.83825	-4.14748		-3.31132							3.31207	-1.67695
			3.31207	3.89424	2.75805		1.07615									-1.67695	-0.841365	-4.01006		-1.04202							4.08206	-2.60055
			4.08206	3.94971	1.12175		3.55462									-2.60055	-3.12448	-2.23581		-2.04261							2.33836	-3.27205
			2.33836	3.80377	3.55769		2.8046									-3.27205	-0.833034	-1.97049		-2.80224							4.33544	-3.0002
			4.33544	1.75398	0.6748		3.02106									-3.0002	-3.8054	-1.34575		-3.41769							2.78316	-2.5218
			2.78316	3.26136	4.27555		1.7221									-2.5218	-1.35333	-3.24678		-1.79169							0.601688	-2.96092
			0.601688	4.20903	2.8808		2.45423									-2.96092	-2.51467	-3.41694		-2.86295							2.1114	-3.89106
			2.1114	4.77275	3.20536		2.25414									-3.89106	-1.92956	-3.2639		-3.17417							1.94115	-3.14699
			1.94115	3.40489	3.99328		5.6419									-3.14699	-1.05915	-3.40982		-6.673							2.72795	-3.44951
			2.72795	2.2716	2.87067		1.53046									-3.44951	-2.95804	-4.09362		-2.17389							2.38077	-3.06019
			2.38077	2.81613	3.62522		4.24277									-3.06019	-3.02811	-2.32617		-1.89256							4.15835	-3.78622
			4.15835	1.90952	2.77408		4.39997									-3.78622	-2.09708	-3.81607		-3.85283							1.75556	-2.0284
			1.75556	3.02523	3.48274		3.6476									-2.0284	-2.67247	-3.17761		-2.75412							4.83407	-1.58073
			4.83407	3.47342	3.08901		4.06556									-1.58073	-4.56545	-3.29047		-2.34828							3.34696	-3.8754
			3.34696	2.0291	2.45555		6.9579									-3.8754	-5.2212	-3.97515		-5.76126							1.83384	-4.9636
			1.83384	3.36062	3.62386		4.96851									-4.9636	-3.55896	-3.80484		-1.39827							1.35728	-3.69637
			1.35728	3.8719	2.84512		1.59178									-3.69637	-3.57472	-5.45608		-1.10909							1.90606	-3.71367
			1.90606	2.46132	4.04282		4.37865									-3.71367	-2.52491	-3.72841		-1.9437							1.04813	-2.42865
			1.04813	2.21587	4.31126		3.88302									-2.42865	-1.47011	-5.60538		-6.87882							2.55191	-2.38264
			2.55191	1.55282	4.73689		3.62978									-2.38264	-3.0974	-3.81032		-2.18466							1.05491	-3.92768
			1.05491	2.13433	3.1564		2.82425									-3.92768	-1.98178	-4.37852		-3.67471							0.682816	-2.64651
			0.682816	4.2085	3.31518		2.92739									-2.64651	-1.82839	-1.52037		-6.4633							2.05215	-2.98145
			2.05215	3.48591			4.28991									-2.98145	-1.68426	-4.90497		-3.42686							2.3057	-3.23474
			2.3057	2.86711			7.96403									-3.23474	-1.84854			-4.12763							1.7213	-3.20831
			1.7213	2.30467			3.47553									-3.20831	-2.08732			-2.12656							3.70588	-3.33898
			3.70588	4.12492			1.97235									-3.33898	-2.35009			-4.81011							3.52732	-3.86757
			3.52732	2.53901			3.1488									-3.86757	-1.86001			-6.08957							3.06118	-3.94187
			3.06118	2.2776			4.84545									-3.94187	-3.58918			-2.32119							2.85136	-3.91299
			2.85136	2.09134			3.12195									-3.91299	-6.90266			-5.53442							3.68001	-3.40201
			3.68001	2.58614			2.78371									-3.40201	-4.4407			-4.78191							0.872153	-2.297
			0.872153	4.41955			1.60847									-2.297	-4.7			-4.59924							2.20664	-3.23172
			2.20664	2.38972												-3.23172	-4.73919			-2.15208							3.87982	-3.16794
			3.87982	0.864465												-3.16794	-1.23117			-4.63893							2.93693	-2.99402
			2.93693	5.16087												-2.99402	-3.69641			-3.45402							3.03165	-3.46642
			3.03165	1.36533												-3.46642	-2.93146			-8.79272							2.5202	-3.44023
			2.5202	3.47122												-3.44023	-3.41507			-7.07798							3.48291	-3.01667
			3.48291	5.60181												-3.01667	-3.47494			-2.88059							1.95559	-3.28235
			1.95559	5.8999												-3.28235	-4.63758			-4.08573							1.98355	-2.01539
			1.98355	0.793823												-2.01539	-2.68173			-2.9991							2.49393	-2.60134
			2.49393	2.07646												-2.60134	-2.52029			-8.3718							3.53021	-3.3696
			3.53021	0.975644												-3.3696	-5.44613			-3.67115							3.06258	-6.89845
			3.06258	2.29715												-6.89845	-4.68567			-4.93124							2.19465	-3.1365
			2.19465	1.83621												-3.1365	-6.1173			-3.8515							3.53943	-0.842763
			3.53943	5.04765												-0.842763	-2.63295			-2.25051							1.79601	-1.54076
			1.79601	2.04308												-1.54076	-1.42592			-4.24788							1.88653	-4.10984
			1.88653	5.44006												-4.10984	-1.77314			-4.90578							3.83213	-6.40484
			3.83213	3.8245												-6.40484	-4.5053			-1.81005							3.00895	-4.55502
			3.00895	3.25014												-4.55502	-4.44359			-4.9279							2.31793	-4.79903
			2.31793	3.47941												-4.79903	-5.67303			-3.62512							3.35509	-2.25398
			3.35509	1.78095												-2.25398	-5.21412			-4.68438							5.30488	-3.01468
			5.30488	1.61837												-3.01468	-1.09175			-6.36936							3.53089	-3.82817
			3.53089	2.356												-3.82817	-6.28781			-1.33143							4.16562	-5.91358
			4.16562	1.49969												-5.91358	-2.09141			-1.42819							3.28138	-0.563935
			3.28138	1.5474												-0.563935	-1.34285			-3.12331							2.61061	-1.98689
			2.61061	1.61328												-1.98689	-9.07576			-10.119							4.05	-3.66189
			4.05	2.23183												-3.66189	-4.57337			-11.3724							3.44199	-2.68351
			3.44199	0.762115												-2.68351	-3.62118			-4.62725							3.95468	-3.63016
			3.95468	1.45063												-3.63016	-2.86257			-6.79824							2.79592	-2.76343
			2.79592	3.19864												-2.76343	-3.2006			-6.63173							3.79852	-1.54546
			3.79852	3.43828												-1.54546	-2.14961			-5.11241							3.52211	-3.43849
			3.52211	1.75204												-3.43849	-1.88858			-4.46293							1.99004	-3.52904
			1.99004	3.50477												-3.52904	-2.42403			-2.42675							3.61717	-3.63932
			3.61717	0.912011												-3.63932	-2.27542			-4.8644							3.45746	-3.80027
			3.45746	3.05603												-3.80027	-4.59863			-2.94257							1.72838	-3.4361
			1.72838	2.9193												-3.4361	-4.46441			-3.56938							2.74047	-2.51395
			2.74047	2.86646												-2.51395	-3.94646			-4.0871							3.65959	-3.42716
			3.65959	2.34348												-3.42716	-5.04838			-4.01758							1.45456	-3.11289
			1.45456	2.3272												-3.11289	-3.21826			-1.34468							3.10568	-3.64375
			3.10568	2.78515												-3.64375	-8.3574										3.21139	-3.17835
			3.21139	3.86934												-3.17835	-1.68081										3.5349	-3.47621
			3.5349	2.32989												-3.47621	-3.57084										3.23028	-4.52046
			3.23028	1.78574												-4.52046	-3.04221										3.30884	-4.17734
			3.30884	2.22061												-4.17734	-5.26549										2.90146	-4.04742
			2.90146	2.49854												-4.04742	-2.52404										3.3996	-4.18097
			3.3996	1.6432												-4.18097	-3.28198										3.64209	-4.79863
			3.64209	3.88871												-4.79863	-4.74098										2.30278	-1.62743
			2.30278	5.63792												-1.62743	-1.73444										1.75379	-2.61274
			1.75379	4.3091												-2.61274	-1.91337										1.84379	-2.36599
			1.84379	3.07155												-2.36599	-3.38189										1.94157	-2.21505
			1.94157	4.84955												-2.21505	-4.4207										1.6082	-1.57287
			1.6082	2.90661												-1.57287	-4.30462										5.29606	-2.26407
			5.29606	3.91154												-2.26407	-2.75501										6.24927	-1.75255
			6.24927	2.26261												-1.75255	-2.13998										3.07479	-2.54531
			3.07479	4.18032												-2.54531	-3.62235										4.04575	-3.1117
			4.04575	4.03768												-3.1117	-1.48235										1.53448	-1.80731
			1.53448	3.90992												-1.80731	-4.14403										2.72844	-2.36291
			2.72844	3.36811												-2.36291	-3.77092										4.35012	-2.38031
			4.35012	5.28536												-2.38031											2.13614	-1.34379
			2.13614	3.57819												-1.34379											1.9717	-2.76245
			1.9717	3.11536												-2.76245											0.669985	-1.48366
			0.669985	3.55499												-1.48366											1.88772	-2.41116
			1.88772	0.639022												-2.41116											3.65805	-2.5
			3.65805	3.80242												-2.5											3.92405	-2.36038
			3.92405	5.25672												-2.36038											2.63127	-2.96009
			2.63127	3.40783												-2.96009											1.07698	-2.78837
			1.07698	1.99888												-2.78837											5.4685	-2.58876
			5.4685	1.5635												-2.58876											3.37902	-2.64127
			3.37902	5.21863												-2.64127											4.05481	-2.0445
			4.05481	3.25082												-2.0445											1.03593	-3.19711
			1.03593	5.02772												-3.19711											3.68644	-1.17927
			3.68644	3.69925												-1.17927											3.27773	-3.32027
			3.27773	3.47319												-3.32027											3.61998	-2.4893
			3.61998	5.75185												-2.4893											0.973181	-2.69254
			0.973181	4.46669												-2.69254											2.16191	-0.648338
			2.16191	2.86008												-0.648338											3.21312	-2.46429
			3.21312	5.16277												-2.46429											2.90501	-0.685467
			2.90501	3.80379												-0.685467											3.74293	-2.48446
			3.74293	2.40735												-2.48446											2.93696	-1.8721
			2.93696	4.66831												-1.8721											2.93025	-3.69878
			2.93025	1.92144												-3.69878											2.77466	-2.61368
			2.77466	3.08281												-2.61368											3.56767	-4.6136
			3.56767	3.85344												-4.6136											2.64496	-3.66541
			2.64496	4.4265												-3.66541											1.03607	-2.37989
			1.03607	1.88387												-2.37989											4.75345	-1.23546
			4.75345	4.06102												-1.23546											3.00652	-2.87627
			3.00652	3.71236												-2.87627											2.63677	-3.53409
			2.63677	4.24942												-3.53409											3.5842	-3.10916
			3.5842	3.29812												-3.10916											4.85251	-4.09179
			4.85251													-4.09179											2.08491	-1.89348
			2.08491													-1.89348											4.47612	-3.87293
			4.47612													-3.87293											2.53709	-2.6807
			2.53709													-2.6807											4.46701	-2.99602
			4.46701													-2.99602											2.2625	-1.34968
			2.2625													-1.34968											3.28267	-2.27485
			3.28267													-2.27485											1.10675	-4.38889
			1.10675													-4.38889											2.39272	-2.33626
			2.39272													-2.33626											2.98039	-2.30142
			2.98039													-2.30142											3.11003	-3.41893
			3.11003													-3.41893											2.62611	-1.13429
			2.62611													-1.13429											2.60958	-1.56147
			2.60958													-1.56147											2.32327	-3.61699
			2.32327													-3.61699											2.12363	-2.83479
			2.12363													-2.83479											1.01111	-2.27679
			1.01111													-2.27679											2.63868	-1.56615
			2.63868													-1.56615											2.49236	-2.06546
			2.49236													-2.06546											2.4231	-2.0388
			2.4231													-2.0388											1.33619	-3.46437
			1.33619													-3.46437											2.08002	-8.22105
			2.08002													-8.22105											2.03957	-3.75204
			2.03957													-3.75204											2.97347	-5.39586
			2.97347													-5.39586											2.29073	-3.09264
			2.29073													-3.09264											2.88684	-2.42211
			2.88684													-2.42211											3.08839	-2.34255
			3.08839													-2.34255											2.57093	-2.43162
			2.57093													-2.43162											0.976289	-1.87391
			0.976289													-1.87391											1.70012	-2.06954
			1.70012													-2.06954											3.6036	-3.76317
			3.6036													-3.76317											4.67264	-2.47027
			4.67264													-2.47027											3.44253	-3.41419
			3.44253													-3.41419											2.9241	-3.62401
			2.9241													-3.62401											3.95973	-3.96182
			3.95973													-3.96182											3.26144	-4.17509
			3.26144													-4.17509											3.49923	-3.44433
			3.49923													-3.44433											3.81251	-4.26603
			3.81251													-4.26603											4.04468	-3.62555
			4.04468													-3.62555											3.08155	-2.83151
			3.08155													-2.83151											3.24604	-3.89833
			3.24604													-3.89833											1.59667	-2.68153
			1.59667													-2.68153											1.70881	-4.21672
			1.70881													-4.21672											1.64546	-3.90766
			1.64546													-3.90766											3.52062	-3.81243
			3.52062													-3.81243											3.72982	-3.39799
			3.72982													-3.39799											2.77935	-0.810194
			2.77935													-0.810194											3.62452	-3.57025
			3.62452													-3.57025											2.18969	-3.91042
			2.18969													-3.91042											4.18562	-2.02606
			4.18562													-2.02606											2.15532	-2.13301
			2.15532													-2.13301											2.65313	-3.65865
			2.65313													-3.65865											3.89869	-3.29554
			3.89869																								2.50402	-3.79791
			2.50402																								1.71318	-4.43363
			1.71318																								2.43634	-2.41612
			2.43634																								2.90069	-3.6126
			2.90069																								1.29497	-2.66621
			1.29497																								2.20373	-3.99426
			2.20373																								3.19021	-0.869797
			3.19021																								1.72374	-1.53333
			1.72374																								4.01677	-3.22952
			4.01677																								4.24017	-1.31373
			4.24017																								2.69399	-1.37772
			2.69399																								3.78352	-5.26946
			3.78352																								8.75433	-3.38657
			8.75433																								2.10838	-4.30759
			2.10838																								3.06548	-3.77841
			3.06548																								2.51282	-3.64255
			2.51282																								2.00326	-2.8791
			2.00326																								2.07951	-1.0634
			2.07951																								2.10814	-1.81811
			2.10814																								5.24624	-1.45703
			5.24624																								3.91024	-1.98949
			3.91024																								5.04949	-0.959859
			5.04949																								3.08547	-1.26898
			3.08547																								4.13271	-3.32315
			4.13271																								3.39747	-2.14652
			3.39747																								4.07501	-3.24919
			4.07501																								2.92981	-2.59276
			2.92981																								3.97014	-3.53859
			3.97014																								3.49167	-1.93601
			3.49167																								4.27843	-2.36429
			4.27843																								2.73505	-0.898462
			2.73505																								1.63734	-2.82639
			1.63734																								3.12432	-1.5086
			3.12432																								3.48021	-2.15289
			3.48021																								0.701814	-2.25928
			0.701814																								3.31791	-4.18775
			3.31791																								1.91125	-2.886
			1.91125																								2.90875	-2.76631
			2.90875																								4.36258	-4.26495
			4.36258																								4.18939	-2.80762
			4.18939																								2.73479	-2.94163
			2.73479																								3.35892	-3.61919
			3.35892																								3.07236	-2.51466
			3.07236																								3.63417	-3.38716
			3.63417																								6.67846	-2.98632
			6.67846																								5.03373	-3.23194
			5.03373																								2.45952	-4.15475
			2.45952																								2.63777	-3.19407
			2.63777																								1.91526	-3.27699
			1.91526																								2.03727	-3.08986
			2.03727																								1.11245	-3.33822
			1.11245																								3.22244	-0.673296
			3.22244																								3.34155	-3.19801
			3.34155																								0.672808	-3.33286
			0.672808																								2.43463	-2.72126
			2.43463																								3.75873	-3.51358
																											2.95739	-2.7255
																											1.75464	-2.34194
																											1.59329	-3.33907
																											1.43204	-3.24017
																											3.0214	-3.10838
																											4.74837	-3.22217
																											1.37895	-3.44078
																											0.756107	-4.0477
																											2.28951	-3.48388
																											5.22747	-3.06991
																											3.66181	-3.54719
																											1.8904	-4.02029
																											2.5474	-3.77116
																											1.22095	-3.77543
																											3.97572	-3.02918
																											3.03969	-3.7064
																											3.26167	-3.3242
																											1.98311	-3.30453
																											1.42295	-3.31026
																											1.82672	-3.2083
																											0.966994	-3.91178
																											3.07583	-3.13982
																											2.82073	-3.01839
																											1.73565	-3.64967
																											3.40456	-3.93667
																											2.58697	-3.76102
																											1.82271	-3.5666
																											5.23526	-2.50951
																											2.69406	-4.30605
																											4.42359	-4.3707
																											2.5252	-0.661209
																											2.27606	-2.75712
																											1.41915	-3.50893
																											2.22519	-4.54655
																											1.29815	-3.38131
																											1.61957	-2.99177
																											2.97378	-3.0346
																											4.44261	-4.15226
																											2.29083	-3.50056
																											3.6495	-5.62223
																											1.56477	-2.50864
																											2.5265	-2.83496
																											2.08942	-4.69092
																											4.22657	-2.35887
																											2.71194	-3.09895
																											3.50672	-1.03536
																											0.774453	-1.05529
																											2.4454	-2.41678
																											4.47331	-2.25702
																											3.4201	-3.97615
																											3.00044	-1.09985
																											3.09999	-1.98746
																											2.87167	-2.25018
																											3.24148	-1.23643
																											3.18661	-3.09927
																											3.62787	-1.43969
																											3.31667	-2.30994
																											3.04257	-4.75194
																											4.18945	-1.93504
																											2.91088	-4.02499
																											3.56899	-3.18792
																											3.35732	-4.75538
																											2.9456	-2.51222
																											3.39432	-1.50303
																											3.36389	-5.15243
																											0.695811	-1.69777
																											2.42877	-5.10002
																											3.34063	-1.77609
																											3.65501	-1.52993
																											2.45286	-2.59738
																											3.58158	-1.50117
																											3.15135	-2.22478
																											3.21042	-4.02179
																											3.40556	-2.42039
																											2.62334	-2.70459
																											4.18731	-2.74614
																											1.73303	-2.17149
																											1.10666	-1.80761
																											3.29803	-1.05805
																											3.1064	-3.88388
																											4.0645	-4.38277
																											2.53256	-1.18979
																											3.64481	-2.13095
																											4.65817	-2.26908
																											1.93527	-3.68562
																											3.99015	-5.17568
																											3.45334	-2.54478
																											2.91577	-3.70076
																											0.781483	-3.64866
																											3.24896	-0.884486
																											3.40435	-2.41966
																											4.47281	-1.81353
																											2.90355	-3.4419
																											1.56567	-2.94209
																											1.95095	-2.8122
																											1.48558	-3.88064
																											2.09953	-3.88007
																											4.14001	-4.20484
																											1.59653	-2.75208
																											2.06207	-1.49902
																											3.32326	-1.94087
																											3.45408	-3.65763
																											3.0672	-3.70635
																											4.44914	-2.03308
																											2.96588	-1.48367
																											2.89096	-2.01356
																											3.48026	-1.62418
																											2.72671	-2.29167
																											3.34343	-0.911213
																											2.92249	-3.8787
																											3.6411	-1.69458
																											2.10274	-1.26705
																											4.9335	-5.83825
																											3.32925	-0.841365
																											3.22047	-3.12448
																											2.73257	-0.833034
																											3.88353	-3.8054
																											5.40965	-1.35333
																											1.94292	-2.51467
																											4.09457	-1.92956
																											2.99104	-1.05915
																											1.8763	-2.95804
																											2.57398	-3.02811
																											3.2932	-2.09708
																											3.43428	-2.67247
																											2.55013	-4.56545
																											3.5757	-5.2212
																											3.36113	-3.55896
																											4.12174	-3.57472
																											4.18923	-2.52491
																											3.27448	-1.47011
																											3.71943	-3.0974
																											3.00867	-1.98178
																											3.26391	-1.82839
																											4.952	-1.68426
																											3.706	-1.84854
																											3.19287	-2.08732
																											1.27112	-2.35009
																											3.30561	-1.86001
																											1.79482	-3.58918
																											2.87715	-6.90266
																											3.12076	-4.4407
																											3.18411	-4.7
																											3.83893	-4.73919
																											4.76266	-1.23117
																											3.10746	-3.69641
																											3.60325	-2.93146
																											3.49051	-3.41507
																											2.23848	-3.47494
																											1.56938	-4.63758
																											3.25661	-2.68173
																											2.27869	-2.52029
																											3.15903	-5.44613
																											2.61377	-4.68567
																											4.28522	-6.1173
																											2.17087	-2.63295
																											5.30502	-1.42592
																											1.51751	-1.77314
																											4.08033	-4.5053
																											3.05444	-4.44359
																											1.81155	-5.67303
																											4.57223	-5.21412
																											1.69198	-1.09175
																											4.73007	-6.28781
																											1.34826	-2.09141
																											1.37255	-1.34285
																											2.53674	-9.07576
																											0.543993	-4.57337
																											5.98466	-3.62118
																											3.89424	-2.86257
																											3.94971	-3.2006
																											3.80377	-2.14961
																											1.75398	-1.88858
																											3.26136	-2.42403
																											4.20903	-2.27542
																											4.77275	-4.59863
																											3.40489	-4.46441
																											2.2716	-3.94646
																											2.81613	-5.04838
																											1.90952	-3.21826
																											3.02523	-8.3574
																											3.47342	-1.68081
																											2.0291	-3.57084
																											3.36062	-3.04221
																											3.8719	-5.26549
																											2.46132	-2.52404
																											2.21587	-3.28198
																											1.55282	-4.74098
																											2.13433	-1.73444
																											4.2085	-1.91337
																											3.48591	-3.38189
																											2.86711	-4.4207
																											2.30467	-4.30462
																											4.12492	-2.75501
																											2.53901	-2.13998
																											2.2776	-3.62235
																											2.09134	-1.48235
																											2.58614	-4.14403
																											4.41955	-3.77092
																											2.38972	-3.32804
																											0.864465	-1.11183
																											5.16087	-6.12839
																											1.36533	-1.1142
																											3.47122	-2.2772
																											5.60181	-3.06511
																											5.8999	-1.23098
																											0.793823	-2.49073
																											2.07646	-2.26137
																											0.975644	-1.23793
																											2.29715	-3.49108
																											1.83621	-8.33776
																											5.04765	-2.50876
																											2.04308	-1.53586
																											5.44006	-2.87681
																											3.8245	-1.57148
																											3.25014	-4.18722
																											3.47941	-2.98206
																											1.78095	-2.02795
																											1.61837	-1.25807
																											2.356	-1.44102
																											1.49969	-1.50988
																											1.5474	-2.54596
																											1.61328	-2.92224
																											2.23183	-1.50255
																											0.762115	-3.55238
																											1.45063	-4.23622
																											3.19864	-3.33764
																											3.43828	-2.52891
																											1.75204	-2.43485
																											3.50477	-11.5263
																											0.912011	-2.04619
																											3.05603	-8.51249
																											2.9193	-4.37652
																											2.86646	-3.58971
																											2.34348	-5.45011
																											2.3272	-2.14901
																											2.78515	-4.85721
																											3.86934	-1.79949
																											2.32989	-3.77197
																											1.78574	-1.97296
																											2.22061	-1.11948
																											2.49854	-1.60678
																											1.6432	-4.06498
																											3.88871	-4.1662
																											5.63792	-8.29766
																											4.3091	-4.16226
																											3.07155	-2.54268
																											4.84955	-2.7647
																											2.90661	-2.30967
																											3.91154	-0.934186
																											2.26261	-1.83353
																											4.18032	-1.8669
																											4.03768	-2.82132
																											3.90992	-2.82393
																											3.36811	-1.14614
																											5.28536	-2.10614
																											3.57819	-2.6237
																											3.11536	-2.5801
																											3.55499	-1.81157
																											0.639022	-3.88333
																											3.80242	-1.95383
																											5.25672	-3.42807
																											3.40783	-3.73821
																											1.99888	-2.89019
																											1.5635	-2.20328
																											5.21863	-2.91188
																											3.25082	-0.883527
																											5.02772	-1.87291
																											3.69925	-2.08291
																											3.47319	-1.45484
																											5.75185	-1.53279
																											4.46669	-2.31502
																											2.86008	-1.53396
																											5.16277	-3.00261
																											3.80379	-1.51937
																											2.40735	-3.2144
																											4.66831	-1.05334
																											1.92144	-1.96424
																											3.08281	-4.89153
																											3.85344	-3.1322
																											4.4265	-3.30336
																											1.88387	-2.95017
																											4.06102	-2.13444
																											3.71236	-2.54773
																											4.24942	-2.90614
																											3.29812	-0.816655
																											7.89204	-4.11793
																											4.69564	-1.93783
																											3.17221	-3.01403
																											3.50266	-6.12036
																											3.64538	-3.96278
																											4.73674	-4.88916
																											1.63013	-4.6764
																											3.10249	-2.21006
																											0.851332	-3.14205
																											5.50449	-3.16073
																											3.06233	-3.14859
																											1.75567	-3.62055
																											1.19991	-3.27247
																											2.60338	-1.84935
																											3.26058	-1.93032
																											2.47119	-3.13133
																											2.90151	-2.17348
																											2.16496	-2.46377
																											1.19255	-3.70592
																											6.44654	-1.89656
																											3.33877	-3.11304
																											3.56801	-2.46821
																											3.98798	-4.56528
																											2.05851	-5.75243
																											1.80491	-1.44403
																											2.63809	-2.23666
																											1.36965	-3.28211
																											4.55568	-1.56713
																											4.32599	-4.87304
																											1.90859	-5.7431
																											2.12857	-2.0057
																											2.96573	-4.26055
																											2.41677	-2.66524
																											1.49247	-3.58259
																											3.16838	-2.00615
																											4.49738	-3.65002
																											3.61317	-3.39964
																											3.02119	-3.29604
																											3.2907	-3.46731
																											3.42773	-0.764678
																											3.57577	-2.9747
																											2.01938	-2.65578
																											2.83745	-3.22034
																											1.63439	-2.60476
																											3.64918	-2.67744
																											2.9053	-5.50481
																											1.53002	-2.36473
																											1.74161	-0.511576
																											2.57185	-1.30759
																											3.75981	-5.21776
																											2.66024	-3.2319
																											4.30785	-5.01538
																											5.06691	-4.59088
																											2.74829	-0.506847
																											2.45174	-4.59393
																											2.35603	-3.65834
																											2.62228	-3.49726
																											2.34023	-4.52773
																											2.88974	-1.5772
																											2.62753	-4.17045
																											0.738762	-3.44
																											1.4146	-3.38683
																											3.20803	-2.39074
																											1.99372	-3.63476
																											2.87653	-2.04869
																											2.69603	-4.79806
																											2.34293	-3.41344
																											1.09675	-3.90555
																											2.96264	-3.28063
																											4.28727	-1.66193
																											2.87656	-1.32837
																											3.32523	-1.95631
																											2.06554	-4.01293
																											2.79607	-3.01412
																											2.2498	-3.49978
																											2.4005	-3.67187
																											3.44708	-4.28353
																											3.03737	-2.93347
																											2.56739	-4.8398
																											3.1227	-3.13386
																											1.7526	-8.1518
																											1.27181	-2.2201
																											3.67665	-4.14748
																											3.95018	-4.01006
																											3.02605	-2.23581
																											2.93919	-1.97049
																											2.5371	-1.34575
																											3.09018	-3.24678
																											4.38239	-3.41694
																											3.57849	-3.2639
																											4.16566	-3.40982
																											2.97767	-4.09362
																											3.55315	-2.32617
																											3.61859	-3.81607
																											2.35378	-3.17761
																											4.70302	-3.29047
																											3.93985	-3.97515
																											2.96575	-3.80484
																											6.61868	-5.45608
																											2.07114	-3.72841
																											2.63207	-5.60538
																											4.78499	-3.81032
																											3.08782	-4.37852
																											3.64055	-1.52037
																											3.7801	-4.90497
																											2.19083	-2.12952
																											4.84144	-4.01906
																											5.13633	-2.44911
																											4.03765	-4.09802
																											2.57609	-4.14479
																											2.47688	-5.99761
																											6.64661	-1.01497
																											3.32962	-2.65648
																											3.48587	-3.40838
																											2.19758	-6.14497
																											4.21028	-4.3806
																											3.24775	-2.08859
																											2.92275	-4.40714
																											3.8354	-2.55937
																											2.93493	-1.74551
																											3.52491	-3.42387
																											3.39011	-6.00221
																											2.4322	-3.21791
																											2.65213	-3.69258
																											2.76936	-5.92942
																											3.72461	-4.43664
																											4.43431	-3.07061
																											3.28378	-2.2187
																											2.75793	-0.936231
																											2.30095	-2.04616
																											7.29121	-1.85881
																											2.38043	-2.64839
																											5.43583	-5.0965
																											6.49531	-2.87079
																											3.68129	-5.71342
																											4.33099	-2.73859
																											6.73748	-5.43484
																											4.83584	-2.96016
																											5.25657	-2.17451
																											3.36047	-2.10344
																											2.7207	-2.28146
																											2.91283	-1.12885
																											2.86151	-2.05314
																											5.95315	-2.77558
																											3.37093	-1.52253
																											3.86731	-2.99682
																											3.21232	-3.11726
																											3.30051	-1.9465
																											0.923929	-4.42909
																											3.84643	-1.9697
																											3.83162	-3.35972
																											6.99626	-5.57881
																											7.49901	-4.30577
																											8.76882	-6.46757
																											1.92693	-1.26339
																											3.695	-2.33128
																											1.06441	-2.00612
																											3.45294	-1.74748
																											1.32676	-5.14881
																											2.76658	-2.89199
																											2.22749	-3.3438
																											2.06454	-2.2257
																											5.95886	-1.44521
																											7.28082	-3.37935
																											3.81187	-2.11277
																											2.59974	-2.06226
																											3.0415	-5.59825
																											4.05337	-4.21048
																											5.36082	-3.3583
																											4.25913	-3.24076
																											2.75805	-2.2508
																											1.12175	-4.67077
																											3.55769	-3.09709
																											0.6748	-2.39303
																											4.27555	-3.00412
																											2.8808	-3.3062
																											3.20536	-1.80183
																											3.99328	-2.48397
																											2.87067	-1.99859
																											3.62522	-1.4222
																											2.77408	-2.33325
																											3.48274	-1.63339
																											3.08901	-2.15251
																											2.45555	-2.34062
																											3.62386	-3.73941
																											2.84512	-5.76634
																											4.04282	-2.00721
																											4.31126	-2.97202
																											4.73689	-2.56732
																											3.1564	-4.12835
																											3.31518	-2.96682
																											1.65898	-1.41463
																											2.01987	-2.57005
																											2.89054	-3.76729
																											3.92553	-2.29136
																											3.69286	-1.8928
																											4.28492	-1.74844
																											0.73852	-2.45481
																											3.15328	-2.56615
																											1.96238	-5.85293
																											2.11837	-2.50744
																											2.38093	-5.71068
																											3.07615	-7.34027
																											2.83669	-6.07422
																											6.46439	-4.51189
																											4.0556	-4.47539
																											5.2634	-8.24875
																											3.16434	-4.09443
																											2.7733	-4.3583
																											3.23233	-4.52721
																											2.09016	-5.51009
																											3.32219	-3.69912
																											5.79441	-2.76105
																											1.30316	-5.40967
																											2.60097	-4.03967
																											3.53185	-3.51152
																											3.10865	-2.65686
																											2.31634	-2.66398
																											3.91323	-1.44606
																											3.07265	-1.57024
																											4.08946	-2.25221
																											2.73075	-1.30952
																											4.45904	-2.54662
																											1.56909	-0.782977
																											1.38359	-2.28315
																											1.07029	-1.90949
																											3.45299	-4.31091
																											1.37597	-3.90568
																											4.5252	-2.90172
																											4.15184	-3.63161
																											2.3666	-2.16103
																											2.58356	-1.98346
																											1.67687	-0.911231
																											3.30549	-1.87643
																											2.12993	-1.82711
																											1.48536	-3.23642
																											2.50914	-2.5528
																											1.79791	-2.00732
																											1.95957	-2.03485
																											0.76544	-5.14235
																											1.56517	-2.38103
																											4.29861	-6.563
																											3.23704	-6.82602
																											2.24122	-5.72605
																											3.01655	-4.85247
																											1.4959	-6.01999
																											2.48981	-3.38445
																											2.42408	-1.94259
																											4.00625	-2.59717
																											4.14294	-3.39977
																											4.17627	-4.7399
																											2.16701	-3.98946
																											3.45314	-3.76319
																											3.07361	-5.05795
																											2.0684	-2.55486
																											1.58288	-3.04663
																											3.84513	-7.88055
																											1.32717	-2.35789
																											4.13712	-2.91639
																											3.71867	-2.08973
																											1.83049	-2.51634
																											2.24474	-1.91379
																											4.38277	-3.25461
																											2.49119	-2.02383
																											6.32425	-1.55873
																											6.35961	-4.14361
																											2.52157	-2.64088
																											8.31281	-2.8035
																											5.7432	-4.7145
																											4.43912	-3.28693
																											3.33038	-3.32216
																											3.76859	-3.70299
																											4.5424	-2.70477
																											0.568241	-1.30294
																											1.87509	-3.68332
																											2.56038	-5.69429
																											3.38824	-7.1883
																											2.15419	-8.2513
																											1.49456	-4.09445
																											1.84418	-3.33423
																											2.48642	-4.25088
																											1.99757	-3.96266
																											2.32369	-3.44354
																											2.43118	-2.54617
																											5.192	-1.99333
																											3.65839	-1.32631
																											4.08539	-2.61606
																											3.24528	-3.91491
																											1.43978	-3.66521
																											1.63679	-2.21705
																											3.80233	-5.72035
																											4.09314	-5.15773
																											2.55438	-3.66285
																											4.64765	-2.951
																											2.7756	-3.6681
																											4.20693	-4.43731
																											2.24605	-2.64794
																											2.12644	-3.66157
																											3.55819	-2.65963
																											3.59601	-6.62016
																											3.48965	-1.724
																											3.67626	-4.60582
																											6.67568	-3.27735
																											2.56912	-2.93552
																											7.39625	-2.6447
																											6.71568	-1.8401
																											3.43173	-3.83387
																											4.33965	-4.20866
																											3.56372	-2.90268
																											5.61639	-2.40187
																											5.1219	-4.1045
																											5.59763	-3.49854
																											4.89888	-4.58389
																											4.40437	-2.17937
																											3.63018	-4.32719
																											5.44568	-4.95765
																											3.05143	-2.48511
																											3.28212	-0.707822
																											2.91244	-2.69631
																											4.53359	-7.75334
																											4.33613	-2.49573
																											5.48526	-1.2909
																											3.22059	-5.39784
																											1.32394	-2.33263
																											2.55892	-4.03361
																											6.96653	-2.11756
																											4.03272	-3.66995
																											2.82178	-8.91764
																											2.22637	-1.57243
																											3.20354	-4.65108
																											3.68752	-2.96143
																											1.31524	-3.35211
																											2.67171	-2.91551
																											3.18277	-4.29283
																											1.97258	-4.19708
																											2.14938	-5.19759
																											2.0111	-7.83243
																											2.4273	-8.38886
																											2.81174	-5.4886
																											6.27889	-8.47136
																											3.90717	-1.66135
																											2.62636	-7.84983
																											2.22913	-5.05288
																											2.19729	-1.8977
																											2.9947	-4.34967
																											3.0571	-2.21763
																											4.91416	-1.60504
																											3.20189	-3.44125
																											2.9812	-2.68217
																											5.73432	-4.07598
																											2.05687	-4.63609
																											5.08776	-4.2305
																											5.70789	-3.73526
																											4.10399	-2.9117
																											1.46856	-5.95715
																											1.55438	-0.87768
																											4.41332	-8.25845
																											3.32752	-2.72572
																											3.74107	-6.83533
																											2.65279	-4.1383
																											7.61285	-2.9492
																											6.70706	-3.5593
																											2.5562	-5.02825
																											5.27176	-4.35212
																											1.82259	-3.11452
																											4.53836	-2.76402
																											3.90223	-2.46382
																											2.85897	-1.99798
																											3.10833	-2.60213
																											4.76345	-1.95096
																											4.14543	-1.6542
																											4.47808	-3.37098
																											3.52075	-1.54729
																											5.87297	-2.2444
																											3.44324	-3.57241
																											3.79302	-4.8402
																											1.77185	-2.19428
																											3.52377	-5.12317
																											4.8345	-3.63531
																											3.9456	-2.87182
																											5.00505	-3.24995
																											3.48092	-5.60032
																											2.9043	-4.71217
																											3.79287	-6.14332
																											1.44942	-6.87201
																											3.50857	-2.08631
																											5.77461	-3.14922
																											3.39419	-2.16104
																											5.7157	-2.67005
																											5.56188	-1.57442
																											4.22015	-2.00762
																											6.63525	-4.6258
																											2.62321	-2.2823
																											5.19895	-1.98307
																											5.2091	-2.07144
																											2.70801	-2.96736
																											4.60186	-2.58931
																											3.03788	-4.77655
																											2.90773	-2.29319
																											3.88494	-4.93598
																											4.41949	-1.05145
																											3.85749	-2.10239
																											3.19248	-3.59545
																											2.33505	-13.1399
																											4.24386	-6.52329
																											2.08039	-5.34201
																											9.00345	-3.19041
																											0.846744	-2.93628
																											6.18828	-6.14294
																											3.33821	-2.84802
																											3.74165	-4.8499
																											5.0497	-2.49082
																											6.0166	-3.31132
																											4.77708	-1.04202
																											6.98797	-2.04261
																											2.7842	-2.80224
																											2.05055	-3.41769
																											6.10963	-1.79169
																											3.89989	-2.86295
																											5.27529	-3.17417
																											7.20648	-6.673
																											2.82114	-2.17389
																											3.4665	-1.89256
																											3.69872	-3.85283
																											2.17846	-2.75412
																											4.89815	-2.34828
																											3.25972	-5.76126
																											1.6303	-1.39827
																											3.11633	-1.10909
																											4.76694	-1.9437
																											2.74832	-6.87882
																											5.10294	-2.18466
																											2.6527	-3.67471
																											5.87449	-6.4633
																											5.59477	-3.42686
																											2.45474	-4.12763
																											3.50701	-2.12656
																											4.04749	-4.81011
																											2.42577	-6.08957
																											3.32501	-2.32119
																											4.22774	-5.53442
																											3.28553	-4.78191
																											2.23858	-4.59924
																											2.76364	-2.15208
																											3.71037	-4.63893
																											3.09377	-3.45402
																											2.8222	-8.79272
																											2.25817	-7.07798
																											2.33755	-2.88059
																											2.00979	-4.08573
																											1.99792	-2.9991
																											3.4891	-8.3718
																											4.17991	-3.67115
																											4.70797	-4.93124
																											3.64362	-3.8515
																											4.41977	-2.25051
																											1.93604	-4.24788
																											3.26504	-4.90578
																											2.17351	-1.81005
																											3.25281	-4.9279
																											3.1114	-3.62512
																											1.92774	-4.68438
																											3.90326	-6.36936
																											1.82369	-1.33143
																											1.90233	-1.42819
																											2.09165	-3.12331
																											1.8642	-10.119
																											3.22926	-11.3724
																											3.25076	-4.62725
																											2.18073	-6.79824
																											2.14862	-6.63173
																											4.02117	-5.11241
																											4.33811	-4.46293
																											1.14442	-2.42675
																											7.22074	-4.8644
																											3.1362	-2.94257
																											3.23207	-3.56938
																											3.84028	-4.0871
																											3.42305	-4.01758
																											2.31276	-1.34468
																											4.07078
																											3.96057
																											7.05886
																											2.47364
																											7.05138
																											5.19613
																											6.17364
																											5.53792
																											3.28179
																											1.63217
																											3.14544
																											1.77523
																											2.25963
																											1.40656
																											1.6898
																											1.07615
																											3.55462
																											2.8046
																											3.02106
																											1.7221
																											2.45423
																											2.25414
																											5.6419
																											1.53046
																											4.24277
																											4.39997
																											3.6476
																											4.06556
																											6.9579
																											4.96851
																											1.59178
																											4.37865
																											3.88302
																											3.62978
																											2.82425
																											2.92739
																											4.28991
																											7.96403
																											3.47553
																											1.97235
																											3.1488
																											4.84545
																											3.12195
																											2.78371
																											1.60847

## Sheet: Fig. 2 A-C
Figure 2A: Small unwinding steps example									Figure 2B: Small re-zipping steps example									Figure 2C: Kernel density estimate of step size distribution
Left: raw unwinding data				Right: kernel density for all pauses combined					Left: raw re-zipping data				Right: kernel density for all pauses combined						unwinding					re-zipping
time (s)	DNA Unzipped (bp)			DNA Unzipped (bp)		probability density			time (s)	DNA Unzipped (bp)			DNA Unzipped (bp)		probability density			step size (bp)		probability density			step size (bp)		probability density
0	13.0224			5		0			0	15.205			0		0			0		0.00338811			-9.06047		4.91925e-05
0.01	13.6266			5.01		0			0.01	14.9688			0.01		0			0.01		0.00350247			-9.05047		5.45481e-05
0.02	13.5408			5.02		0			0.02	14.8498			0.02		0			0.02		0.0036207			-9.04047		6.04253e-05
0.03	13.632			5.03		0			0.03	15.1335			0.03		0			0.03		0.00374296			-9.03047		6.68661e-05
0.04	13.9384			5.04		0			0.04	14.7731			0.04		0			0.04		0.0038694			-9.02047		7.39151e-05
0.05	14.5161			5.05		0			0.05	14.9656			0.05		0			0.05		0.00400022			-9.01047		8.1619e-05
0.06	13.4545			5.06		0			0.06	15.1027			0.06		0			0.06		0.0041356			-9.00047		9.00271e-05
0.07	13.4443			5.07		0			0.07	14.6878			0.07		0			0.07		0.00427575			-8.99047		9.91911e-05
0.08	12.9447			5.08		0			0.08	15.0339			0.08		0			0.08		0.00442089			-8.98047		0.000109165
0.09	13.8774			5.09		0			0.09	14.8225			0.09		0			0.09		0.00457127			-8.97047		0.000120005
0.1	13.0028			5.1		0			0.1	14.5737			0.1		0			0.1		0.00472715			-8.96047		0.00013177
0.11	13.443			5.11		0			0.11	14.996			0.11		0			0.11		0.00488883			-8.95047		0.000144521
0.12	13.7552			5.12		0			0.12	15.3225			0.12		0			0.12		0.00505664			-8.94047		0.00015832
0.13	13.2677			5.13		0			0.13	15.2187			0.13		0			0.13		0.00523093			-8.93047		0.000173232
0.14	14.1624			5.14		0			0.14	15.1945			0.14		0			0.14		0.0054121			-8.92047		0.000189325
0.15	13.1957			5.15		0			0.15	15.0219			0.15		0			0.15		0.00560061			-8.91047		0.000206665
0.16	13.4422			5.16		0			0.16	15.0017			0.16		0			0.16		0.00579695			-8.90047		0.000225323
0.17	13.5164			5.17		0			0.17	15.2991			0.17		0			0.17		0.00600171			-8.89047		0.00024537
0.18	14.2078			5.18		0			0.18	14.7194			0.18		0			0.18		0.00621551			-8.88047		0.000266877
0.19	14.3167			5.19		0			0.19	15.1519			0.19		0			0.19		0.0064391			-8.87047		0.000289915
0.2	13.5589			5.2		0			0.2	14.5248			0.2		0			0.2		0.00667328			-8.86047		0.000314559
0.21	13.4737			5.21		0			0.21	14.6953			0.21		0			0.21		0.006919			-8.85047		0.000340879
0.22	14.0072			5.22		0			0.22	14.2499			0.22		0			0.22		0.00717732			-8.84047		0.000368948
0.23	13.9122			5.23		0			0.23	14.1663			0.23		0			0.23		0.00744943			-8.83047		0.000398836
0.24	14.6851			5.24		0			0.24	13.7293			0.24		0			0.24		0.00773668			-8.82047		0.000430613
0.25	16.315			5.25		0			0.25	14.23			0.25		0			0.25		0.00804058			-8.81047		0.000464347
0.26	15.8575			5.26		0			0.26	14.2364			0.26		0			0.26		0.00836283			-8.80047		0.000500102
0.27	15.969			5.27		0			0.27	14.05			0.27		0			0.27		0.0087053			-8.79047		0.000537941
0.28	16.0773			5.28		0			0.28	13.9529			0.28		0			0.28		0.0090701			-8.78047		0.000577923
0.29	16.0304			5.29		0			0.29	13.7183			0.29		0			0.29		0.00945949			-8.77047		0.000620103
0.3	17.2301			5.3		0			0.3	13.6519			0.3		0			0.3		0.00987599			-8.76047		0.00066453
0.31	17.1884			5.31		0			0.31	14.0307			0.31		0			0.31		0.0103223			-8.75047		0.00071125
0.32	18.0132			5.32		0			0.32	14.1474			0.32		0			0.32		0.0108013			-8.74047		0.000760301
0.33	17.9817			5.33		0			0.33	14.0729			0.33		0			0.33		0.011316			-8.73047		0.000811717
0.34	18.1534			5.34		0			0.34	13.6068			0.34		0			0.34		0.0118697			-8.72047		0.000865523
0.35	18.1479			5.35		0			0.35	14.0272			0.35		0			0.35		0.0124657			-8.71047		0.000921737
0.36	18.6232			5.36		0			0.36	14.2759			0.36		0			0.36		0.0131073			-8.70047		0.000980368
0.37	17.8174			5.37		0			0.37	13.7401			0.37		0			0.37		0.0137979			-8.69047		0.00104142
0.38	16.6443			5.38		0			0.38	14.0503			0.38		0			0.38		0.0145408			-8.68047		0.00110488
0.39	17.7704			5.39		0			0.39	14.3802			0.39		0			0.39		0.0153392			-8.67047		0.00117073
0.4	18.1359			5.4		0			0.4	14.4811			0.4		0			0.4		0.016196			-8.66047		0.00123894
0.41	18.2712			5.41		0			0.41	14.8882			0.41		0			0.41		0.0171138			-8.65047		0.00130947
0.42	17.7405			5.42		0			0.42	15.1006			0.42		0			0.42		0.0180946			-8.64047		0.00138228
0.43	17.948			5.43		0			0.43	15.1398			0.43		0			0.43		0.0191401			-8.63047		0.00145729
0.44	18.0004			5.44		0			0.44	14.9079			0.44		0			0.44		0.0202511			-8.62047		0.00153444
0.45	18.1981			5.45		0			0.45	15.3653			0.45		0			0.45		0.0214277			-8.61047		0.00161362
0.46	17.7004			5.46		0			0.46	15.1738			0.46		0			0.46		0.0226692			-8.60047		0.00169476
0.47	17.6481			5.47		0			0.47	15.0845			0.47		0			0.47		0.0239739			-8.59047		0.00177773
0.48	18.6063			5.48		0			0.48	14.8512			0.48		0			0.48		0.0253388			-8.58047		0.0018624
0.49	17.4453			5.49		0			0.49	15.0717			0.49		0			0.49		0.02676			-8.57047		0.00194864
0.5	18.2229			5.5		0			0.5	15.3784			0.5		0			0.5		0.0282324			-8.56047		0.00203631
0.51	18.156			5.51		0			0.51	14.8323			0.51		0			0.51		0.0297496			-8.55047		0.00212523
0.52	17.6116			5.52		0			0.52	14.9651			0.52		0			0.52		0.0313044			-8.54047		0.00221523
0.53	18.1811			5.53		0			0.53	15.0214			0.53		0			0.53		0.0328882			-8.53047		0.00230613
0.54	18.3411			5.54		0			0.54	14.7095			0.54		0			0.54		0.0344917			-8.52047		0.00239773
0.55	17.9865			5.55		0			0.55	15.1591			0.55		0			0.55		0.0361047			-8.51047		0.00248983
0.56	18.0514			5.56		0			0.56	15.316			0.56		0			0.56		0.0377166			-8.50047		0.00258219
0.57	18.7826			5.57		0			0.57	14.5967			0.57		0			0.57		0.0393165			-8.49047		0.00267461
0.58	17.8762			5.58		0			0.58	15.4849			0.58		0			0.58		0.0408938			-8.48047		0.00276685
0.59	18.7926			5.59		0			0.59	15.362			0.59		0			0.59		0.0424379			-8.47047		0.00285865
0.6	18.0537			5.6		0			0.6	15.5248			0.6		0			0.6		0.0439397			-8.46047		0.00294979
0.61	18.0165			5.61		0			0.61	15.1492			0.61		0			0.61		0.0453911			-8.45047		0.00303999
0.62	18.2955			5.62		0			0.62	14.9667			0.62		0			0.62		0.0467859			-8.44047		0.00312902
0.63	17.9934			5.63		0			0.63	14.6601			0.63		0			0.63		0.0481202			-8.43047		0.0032166
0.64	17.8883			5.64		0			0.64	15.128			0.64		0			0.64		0.0493929			-8.42047		0.00330248
0.65	17.3484			5.65		0			0.65	15.3347			0.65		0			0.65		0.0506061			-8.41047		0.0033864
0.66	17.6153			5.66		0			0.66	14.9548			0.66		0			0.66		0.0517654			-8.40047		0.00346809
0.67	18.141			5.67		0			0.67	14.7201			0.67		0			0.67		0.0528799			-8.39047		0.00354731
0.68	18.3907			5.68		0			0.68	14.8606			0.68		0			0.68		0.0539624			-8.38047		0.00362379
0.69	18.8807			5.69		0			0.69	14.9974			0.69		0			0.69		0.0550291			-8.37047		0.0036973
0.7	16.9952			5.7		0			0.7	14.5789			0.7		0			0.7		0.0560994			-8.36047		0.00376759
0.71	17.9687			5.71		0			0.71	15.3415			0.71		0			0.71		0.0571945			-8.35047		0.00383442
0.72	17.5394			5.72		0			0.72	14.8012			0.72		0			0.72		0.058337			-8.34047		0.00389759
0.73	18.1718			5.73		0			0.73	14.7475			0.73		0			0.73		0.059549			-8.33047		0.00395688
0.74	18.4352			5.74		0			0.74	15.1834			0.74		0			0.74		0.0608511			-8.32047		0.00401208
0.75	16.8657			5.75		0			0.75	14.9733			0.75		0			0.75		0.0622607			-8.31047		0.00406302
0.76	17.7669			5.76		0			0.76	14.9512			0.76		0			0.76		0.06379			-8.30047		0.00410953
0.77	18.593			5.77		0			0.77	15.1577			0.77		0			0.77		0.0654451			-8.29047		0.00415145
0.78	18.2377			5.78		0			0.78	14.8735			0.78		0			0.78		0.0672253			-8.28047		0.00418864
0.79	17.265			5.79		0			0.79	14.1185			0.79		0			0.79		0.0691221			-8.27047		0.00422099
0.8	17.5518			5.8		0			0.8	14.1444			0.8		0			0.8		0.0711203			-8.26047		0.0042484
0.81	17.6941			5.81		0			0.81	13.554			0.81		0			0.81		0.0731986			-8.25047		0.00427078
0.82	18.2365			5.82		0			0.82	13.6814			0.82		0			0.82		0.0753321			-8.24047		0.00428808
0.83	18.2449			5.83		0			0.83	13.4268			0.83		0			0.83		0.0774946			-8.23047		0.00430025
0.84	17.7635			5.84		0			0.84	13.5527			0.84		0			0.84		0.0796618			-8.22047		0.00430728
0.85	17.891			5.85		0			0.85	13.2209			0.85		0			0.85		0.0818143			-8.21047		0.00430916
0.86	17.7485			5.86		0			0.86	13.7542			0.86		0			0.86		0.0839408			-8.20047		0.00430591
0.87	17.4783			5.87		0			0.87	13.3164			0.87		0			0.87		0.0860399			-8.19047		0.00429759
0.88	17.0737			5.88		0			0.88	13.5247			0.88		0			0.88		0.0881217			-8.18047		0.00428425
0.89	17.9774			5.89		0			0.89	13.1548			0.89		0			0.89		0.0902072			-8.17047		0.00426598
0.9	18.0308			5.9		0			0.9	12.022			0.9		0			0.9		0.0923269			-8.16047		0.00424287
0.91	18.4988			5.91		0			0.91	11.2672			0.91		0			0.91		0.0945177			-8.15047		0.00421507
0.92	17.3903			5.92		0			0.92	11.4246			0.92		0			0.92		0.0968184			-8.14047		0.00418269
0.93	17.3592			5.93		0			0.93	11.9423			0.93		0			0.93		0.0992651			-8.13047		0.00414592
0.94	17.7197			5.94		0			0.94	12.1173			0.94		0			0.94		0.101885			-8.12047		0.00410491
0.95	18.5196			5.95		0			0.95	12.1126			0.95		0			0.95		0.104693			-8.11047		0.00405987
0.96	18.4667			5.96		0			0.96	11.5786			0.96		0			0.96		0.107688			-8.10047		0.00401101
0.97	17.058			5.97		0			0.97	11.869			0.97		0			0.97		0.110847			-8.09047		0.00395854
0.98	16.6208			5.98		0			0.98	11.7236			0.98		0			0.98		0.114134			-8.08047		0.0039027
0.99	17.5005			5.99		0			0.99	12.0898			0.99		0			0.99		0.117492			-8.07047		0.00384373
1	18.1551			6		0			1	11.949			1		0			1		0.120856			-8.06047		0.0037819
1.01	18.4304			6.01		0			1.01	11.782			1.01		0			1.01		0.124154			-8.05047		0.00371745
1.02	17.8758			6.02		0			1.02	11.5427			1.02		0			1.02		0.127315			-8.04047		0.00365068
1.03	17.0466			6.03		0			1.03	11.7832			1.03		0			1.03		0.130276			-8.03047		0.00358184
1.04	17.7053			6.04		0			1.04	11.6288			1.04		0			1.04		0.132985			-8.02047		0.00351123
1.05	18.332			6.05		0			1.05	12.0674			1.05		0			1.05		0.135407			-8.01047		0.00343912
1.06	17.9513			6.06		0			1.06	12.4116			1.06		0			1.06		0.137527			-8.00047		0.00336581
1.07	18.0005			6.07		0			1.07	11.8931			1.07		0			1.07		0.139344			-7.99047		0.00329158
1.08	17.93			6.08		0			1.08	11.5913			1.08		0			1.08		0.140874			-7.98047		0.00321672
1.09	17.6588			6.09		0			1.09	11.6505			1.09		0			1.09		0.142143			-7.97047		0.0031415
1.1	18.3344			6.1		0			1.1	11.2956			1.1		0			1.1		0.143182			-7.96047		0.00306621
1.11	18.1513			6.11		0			1.11	10.3402			1.11		0			1.11		0.144023			-7.95047		0.00299112
1.12	17.8571			6.12		0			1.12	10.2376			1.12		0			1.12		0.144696			-7.94047		0.00291651
1.13	17.6093			6.13		0			1.13	10.0444			1.13		0			1.13		0.145226			-7.93047		0.00284263
1.14	18.0129			6.14		0			1.14	10.4907			1.14		0			1.14		0.145628			-7.92047		0.00276975
1.15	17.9565			6.15		0			1.15	10.4799			1.15		0			1.15		0.145914			-7.91047		0.0026981
1.16	18.071			6.16		0							1.16		0			1.16		0.146089			-7.90047		0.00262793
1.17	18.2263			6.17		0							1.17		0			1.17		0.146155			-7.89047		0.00255946
1.18	17.2344			6.18		0							1.18		0			1.18		0.146112			-7.88047		0.00249292
1.19	18.9371			6.19		0							1.19		0			1.19		0.145965			-7.87047		0.0024285
1.2	18.8333			6.2		0							1.2		0			1.2		0.14572			-7.86047		0.00236641
1.21	20.2747			6.21		0							1.21		0			1.21		0.14539			-7.85047		0.00230683
1.22	19.3915			6.22		0							1.22		0			1.22		0.144992			-7.84047		0.00224994
1.23	19.9854			6.23		0							1.23		0			1.23		0.14455			-7.83047		0.00219589
1.24	20.9488			6.24		0							1.24		0			1.24		0.144089			-7.82047		0.00214483
1.25	19.6193			6.25		0							1.25		0			1.25		0.143639			-7.81047		0.00209691
1.26	18.809			6.26		0							1.26		0			1.26		0.143229			-7.80047		0.00205225
1.27	19.4303			6.27		0							1.27		0			1.27		0.142884			-7.79047		0.00201096
1.28	19.5766			6.28		0							1.28		0			1.28		0.142625			-7.78047		0.00197316
1.29	19.9279			6.29		0							1.29		0			1.29		0.142466			-7.77047		0.00193892
1.3	19.904			6.3		0							1.3		0			1.3		0.142411			-7.76047		0.00190834
1.31	19.7372			6.31		0							1.31		0			1.31		0.142454			-7.75047		0.0018815
1.32	20.2682			6.32		0							1.32		0			1.32		0.142578			-7.74047		0.00185844
1.33	20.4528			6.33		0							1.33		0			1.33		0.142756			-7.73047		0.00183923
1.34	20.4881			6.34		0							1.34		0			1.34		0.142953			-7.72047		0.00182392
1.35	19.2238			6.35		0							1.35		0			1.35		0.143132			-7.71047		0.00181254
1.36	18.5303			6.36		0							1.36		0			1.36		0.143255			-7.70047		0.00180512
1.37	20.1917			6.37		0							1.37		0			1.37		0.14329			-7.69047		0.00180168
1.38	19.9858			6.38		0							1.38		0			1.38		0.143218			-7.68047		0.00180224
1.39	20.1236			6.39		0							1.39		0			1.39		0.143036			-7.67047		0.00180682
1.4	19.1563			6.4		0							1.4		0			1.4		0.142759			-7.66047		0.00181541
1.41	19.7138			6.41		0							1.41		0			1.41		0.142424			-7.65047		0.00182802
1.42	20.0723			6.42		0							1.42		0			1.42		0.142089			-7.64047		0.00184463
1.43	20.4046			6.43		0							1.43		0			1.43		0.141825			-7.63047		0.00186525
1.44	20.0812			6.44		0							1.44		0			1.44		0.141715			-7.62047		0.00188986
1.45	19.9507			6.45		0							1.45		0			1.45		0.141848			-7.61047		0.00191844
1.46	20.0953			6.46		0							1.46		0			1.46		0.142306			-7.60047		0.00195098
1.47	20.4209			6.47		0							1.47		0			1.47		0.143163			-7.59047		0.00198744
1.48	20.1418			6.48		0							1.48		0			1.48		0.144478			-7.58047		0.00202781
1.49	20.4125			6.49		0							1.49		0			1.49		0.146291			-7.57047		0.00207205
1.5	19.3042			6.5		0							1.5		0			1.5		0.14862			-7.56047		0.00212015
1.51	19.5283			6.51		0							1.51		0			1.51		0.151467			-7.55047		0.00217206
1.52	19.571			6.52		0							1.52		0			1.52		0.154812			-7.54047		0.00222774
1.53	20.2257			6.53		0							1.53		0			1.53		0.158623			-7.53047		0.00228718
1.54	21.3285			6.54		0							1.54		0			1.54		0.162856			-7.52047		0.00235032
1.55	22.2103			6.55		0							1.55		0			1.55		0.167459			-7.51047		0.00241712
1.56	22.0133			6.56		0							1.56		0			1.56		0.172374			-7.50047		0.00248755
1.57	22.0562			6.57		0							1.57		0			1.57		0.177543			-7.49047		0.00256155
1.58	22.7659			6.58		0							1.58		0			1.58		0.182905			-7.48047		0.00263908
1.59	22.0108			6.59		0							1.59		0			1.59		0.188399			-7.47047		0.00272009
1.6	22.5072			6.6		0							1.6		0			1.6		0.193966			-7.46047		0.00280452
1.61	22.1738			6.61		0							1.61		0			1.61		0.199546			-7.45047		0.00289232
1.62	22.3523			6.62		0							1.62		0			1.62		0.205081			-7.44047		0.00298342
1.63	22.2899			6.63		0							1.63		0			1.63		0.210514			-7.43047		0.00307777
1.64	22.7105			6.64		0							1.64		0			1.64		0.21579			-7.42047		0.00317529
1.65	22.7263			6.65		0							1.65		0			1.65		0.220855			-7.41047		0.00327591
1.66	23.0657			6.66		0							1.66		0			1.66		0.225661			-7.40047		0.00337956
1.67	22.1947			6.67		0							1.67		0			1.67		0.230161			-7.39047		0.00348616
1.68	22.5488			6.68		0							1.68		0			1.68		0.234316			-7.38047		0.00359561
1.69	22.4373			6.69		0							1.69		0			1.69		0.238092			-7.37047		0.00370783
1.7	23.0942			6.7		0							1.7		0			1.7		0.241463			-7.36047		0.00382272
1.71	22.3878			6.71		0							1.71		0			1.71		0.244412			-7.35047		0.00394018
1.72	23.0766			6.72		0							1.72		0			1.72		0.246934			-7.34047		0.00406009
1.73	22.7412			6.73		0							1.73		0			1.73		0.24903			-7.33047		0.00418236
1.74	22.0845			6.74		0							1.74		0			1.74		0.250716			-7.32047		0.00430685
1.75	22.2034			6.75		0							1.75		0			1.75		0.252015			-7.31047		0.00443344
1.76	21.5156			6.76		0							1.76		0			1.76		0.252966			-7.30047		0.004562
1.77	21.5693			6.77		0							1.77		0			1.77		0.253616			-7.29047		0.00469239
1.78	22.3225			6.78		0							1.78		0			1.78		0.254025			-7.28047		0.00482448
1.79	21.9261			6.79		0							1.79		0			1.79		0.254263			-7.27047		0.0049581
1.8	22.1793			6.8		0							1.8		0			1.8		0.254409			-7.26047		0.00509312
1.81	21.0282			6.81		0							1.81		0			1.81		0.254552			-7.25047		0.00522936
1.82	19.5167			6.82		0							1.82		0			1.82		0.254786			-7.24047		0.00536667
1.83	19.7017			6.83		0							1.83		0			1.83		0.255204			-7.23047		0.00550488
1.84	19.2101			6.84		0							1.84		0			1.84		0.255897			-7.22047		0.00564382
1.85	19.1268			6.85		0							1.85		0			1.85		0.256947			-7.21047		0.00578332
1.86	19.879			6.86		0							1.86		0			1.86		0.258416			-7.20047		0.00592319
1.87	19.7466			6.87		0							1.87		0			1.87		0.260345			-7.19047		0.00606327
1.88	19.803			6.88		0							1.88		0			1.88		0.262742			-7.18047		0.00620336
1.89	19.8941			6.89		0							1.89		0			1.89		0.265583			-7.17047		0.00634329
1.9	19.8339			6.9		0							1.9		0			1.9		0.268811			-7.16047		0.00648288
1.91	19.717			6.91		0							1.91		0			1.91		0.272333			-7.15047		0.00662195
1.92	19.632			6.92		0							1.92		0			1.92		0.276035			-7.14047		0.00676032
1.93	19.7605			6.93		0							1.93		0			1.93		0.279786			-7.13047		0.00689781
1.94	19.7652			6.94		0							1.94		0			1.94		0.283455			-7.12047		0.00703426
1.95	20.0127			6.95		0							1.95		0			1.95		0.286918			-7.11047		0.00716949
1.96	20.3924			6.96		0							1.96		0			1.96		0.290076			-7.10047		0.00730333
1.97	20.3164			6.97		0							1.97		0			1.97		0.29286			-7.09047		0.00743564
1.98	19.5619			6.98		0							1.98		0			1.98		0.295234			-7.08047		0.00756627
1.99	19.4535			6.99		0							1.99		0			1.99		0.297197			-7.07047		0.00769506
2	19.0164			7		0							2		0			2		0.298774			-7.06047		0.00782188
2.01	18.3904			7.01		0							2.01		0			2.01		0.300008			-7.05047		0.00794661
2.02	17.2823			7.02		0							2.02		0			2.02		0.300948			-7.04047		0.00806912
2.03	18.1254			7.03		0							2.03		0			2.03		0.301642			-7.03047		0.00818932
2.04	17.5522			7.04		0							2.04		0			2.04		0.302126			-7.02047		0.00830711
2.05	17.7596			7.05		0							2.05		0			2.05		0.302423			-7.01047		0.0084224
2.06	17.8487			7.06		0							2.06		0			2.06		0.302539			-7.00047		0.00853512
2.07	17.6794			7.07		0							2.07		0			2.07		0.302471			-6.99047		0.00864521
2.08	17.8733			7.08		0							2.08		0			2.08		0.302212			-6.98047		0.00875262
2.09	17.997			7.09		0							2.09		0			2.09		0.301754			-6.97047		0.00885731
2.1	17.9001			7.1		0							2.1		0			2.1		0.301101			-6.96047		0.00895926
2.11	17.7405			7.11		0							2.11		0			2.11		0.300267			-6.95047		0.00905846
2.12	18.2248			7.12		0							2.12		0			2.12		0.299281			-6.94047		0.0091549
2.13	18.3616			7.13		0							2.13		0			2.13		0.298185			-6.93047		0.00924861
2.14	17.5249			7.14		0							2.14		0			2.14		0.297032			-6.92047		0.00933961
2.15	17.8587			7.15		0							2.15		0			2.15		0.295879			-6.91047		0.00942793
2.16	18.4011			7.16		0							2.16		0			2.16		0.294784			-6.90047		0.00951361
2.17	17.9729			7.17		0							2.17		0			2.17		0.293803			-6.89047		0.00959672
2.18	17.7848			7.18		0							2.18		0			2.18		0.292983			-6.88047		0.00967732
2.19	18.4081			7.19		0							2.19		0			2.19		0.292366			-6.87047		0.00975548
2.2	17.9507			7.2		0							2.2		0			2.2		0.291978			-6.86047		0.00983129
2.21	17.4701			7.21		0							2.21		0			2.21		0.29184			-6.85047		0.00990484
2.22	18.1232			7.22		0							2.22		0			2.22		0.29196			-6.84047		0.00997621
2.23	17.8523			7.23		0							2.23		0			2.23		0.292338			-6.83047		0.0100455
2.24	18.0179			7.24		0							2.24		0			2.24		0.292963			-6.82047		0.0101128
2.25	18.9403			7.25		0							2.25		0			2.25		0.293819			-6.81047		0.0101783
2.26	18.2531			7.26		0							2.26		0			2.26		0.29488			-6.80047		0.010242
2.27	17.2408			7.27		0							2.27		0			2.27		0.296114			-6.79047		0.010304
2.28	17.5358			7.28		0							2.28		0			2.28		0.297486			-6.78047		0.0103645
2.29	18.0774			7.29		0							2.29		0			2.29		0.298954			-6.77047		0.0104235
2.3	17.8219			7.3		0							2.3		0			2.3		0.300476			-6.76047		0.0104811
2.31	17.1813			7.31		0							2.31		0			2.31		0.302013			-6.75047		0.0105375
2.32	17.9282			7.32		0							2.32		0			2.32		0.303528			-6.74047		0.0105927
2.33	18.3409			7.33		0							2.33		0			2.33		0.304993			-6.73047		0.0106467
2.34	17.8734			7.34		0							2.34		0			2.34		0.306388			-6.72047		0.0106998
2.35	17.6706			7.35		0							2.35		0			2.35		0.307709			-6.71047		0.0107518
2.36	18.3001			7.36		0							2.36		0			2.36		0.308961			-6.70047		0.010803
2.37	17.4504			7.37		0							2.37		0			2.37		0.310163			-6.69047		0.0108532
2.38	18.1535			7.38		0							2.38		0			2.38		0.311344			-6.68047		0.0109026
2.39	18.7759			7.39		0							2.39		0			2.39		0.312536			-6.67047		0.0109512
2.4	18.2931			7.4		0							2.4		0			2.4		0.313773			-6.66047		0.0109989
2.41	17.3756			7.41		0							2.41		0			2.41		0.315079			-6.65047		0.0110458
2.42	17.0229			7.42		0							2.42		0			2.42		0.316461			-6.64047		0.0110918
2.43	17.5238			7.43		0							2.43		0			2.43		0.317907			-6.63047		0.011137
2.44	17.6621			7.44		0							2.44		0			2.44		0.319379			-6.62047		0.0111812
2.45	17.4951			7.45		0							2.45		0			2.45		0.320812			-6.61047		0.0112245
2.46	18.6452			7.46		0							2.46		0			2.46		0.322123			-6.60047		0.0112668
2.47	17.9076			7.47		0							2.47		0			2.47		0.323213			-6.59047		0.0113079
2.48	17.4691			7.48		0							2.48		0			2.48		0.323985			-6.58047		0.0113479
2.49	18.1052			7.49		0							2.49		0			2.49		0.32435			-6.57047		0.0113867
2.5	18.5455			7.5		0							2.5		0			2.5		0.324248			-6.56047		0.0114241
2.51	17.9926			7.51		0							2.51		0			2.51		0.32365			-6.55047		0.01146
				7.52		0							2.52		0			2.52		0.322571			-6.54047		0.0114945
				7.53		0							2.53		0			2.53		0.321064			-6.53047		0.0115274
				7.54		0							2.54		0			2.54		0.319221			-6.52047		0.0115585
				7.55		0							2.55		0			2.55		0.317155			-6.51047		0.0115879
				7.56		0							2.56		0			2.56		0.314993			-6.50047		0.0116154
				7.57		0							2.57		0			2.57		0.312861			-6.49047		0.011641
				7.58		0							2.58		0			2.58		0.310866			-6.48047		0.0116646
				7.59		0							2.59		0			2.59		0.309091			-6.47047		0.0116863
				7.6		0							2.6		0			2.6		0.307587			-6.46047		0.0117059
				7.61		0							2.61		0			2.61		0.306371			-6.45047		0.0117235
				7.62		0							2.62		0			2.62		0.305429			-6.44047		0.0117391
				7.63		0							2.63		0			2.63		0.304721			-6.43047		0.0117529
				7.64		0							2.64		0			2.64		0.30419			-6.42047		0.0117649
				7.65		0							2.65		0			2.65		0.303772			-6.41047		0.0117752
				7.66		0							2.66		0			2.66		0.303401			-6.40047		0.011784
				7.67		0							2.67		0			2.67		0.303021			-6.39047		0.0117916
				7.68		0							2.68		0			2.68		0.302588			-6.38047		0.0117982
				7.69		0							2.69		0			2.69		0.302075			-6.37047		0.0118042
				7.7		0							2.7		0			2.7		0.301474			-6.36047		0.0118098
				7.71		0							2.71		0			2.71		0.300796			-6.35047		0.0118155
				7.72		0							2.72		0			2.72		0.30007			-6.34047		0.0118218
				7.73		0							2.73		0			2.73		0.299338			-6.33047		0.0118292
				7.74		0							2.74		0			2.74		0.298652			-6.32047		0.0118381
				7.75		0							2.75		0			2.75		0.298072			-6.31047		0.0118492
				7.76		0							2.76		0			2.76		0.297663			-6.30047		0.0118631
				7.77		0							2.77		0			2.77		0.297487			-6.29047		0.0118805
				7.78		0							2.78		0			2.78		0.297603			-6.28047		0.011902
				7.79		0							2.79		0			2.79		0.298066			-6.27047		0.0119282
				7.8		0							2.8		0			2.8		0.298918			-6.26047		0.0119599
				7.81		0							2.81		0			2.81		0.300188			-6.25047		0.0119977
				7.82		0							2.82		0			2.82		0.301888			-6.24047		0.0120423
				7.83		0							2.83		0			2.83		0.304011			-6.23047		0.0120942
				7.84		0							2.84		0			2.84		0.306522			-6.22047		0.012154
				7.85		0							2.85		0			2.85		0.309365			-6.21047		0.0122222
				7.86		0							2.86		0			2.86		0.312452			-6.20047		0.012299
				7.87		0							2.87		0			2.87		0.315674			-6.19047		0.0123849
				7.88		0							2.88		0			2.88		0.318901			-6.18047		0.0124799
				7.89		0							2.89		0			2.89		0.321991			-6.17047		0.012584
				7.9		0							2.9		0			2.9		0.324801			-6.16047		0.0126971
				7.91		0							2.91		0			2.91		0.327202			-6.15047		0.012819
				7.92		0							2.92		0			2.92		0.329087			-6.14047		0.0129491
				7.93		0							2.93		0			2.93		0.330388			-6.13047		0.0130867
				7.94		0							2.94		0			2.94		0.331085			-6.12047		0.0132311
				7.95		0							2.95		0			2.95		0.331207			-6.11047		0.0133812
				7.96		0							2.96		0			2.96		0.330838			-6.10047		0.0135358
				7.97		0							2.97		0			2.97		0.330102			-6.09047		0.0136934
				7.98		0							2.98		0			2.98		0.329159			-6.08047		0.0138526
				7.99		0							2.99		0			2.99		0.328173			-6.07047		0.0140117
				8		0							3		0			3		0.327298			-6.06047		0.0141687
				8.01		0							3.01		0			3.01		0.326644			-6.05047		0.0143218
				8.02		0							3.02		0			3.02		0.326258			-6.04047		0.0144689
				8.03		0							3.03		0			3.03		0.32611			-6.03047		0.0146079
				8.04		0							3.04		0			3.04		0.326092			-6.02047		0.0147368
				8.05		0							3.05		0			3.05		0.326033			-6.01047		0.0148534
				8.06		0							3.06		0			3.06		0.325737			-6.00047		0.0149556
				8.07		0							3.07		0			3.07		0.325018			-5.99047		0.0150416
				8.08		0							3.08		0			3.08		0.323749			-5.98047		0.0151096
				8.09		0							3.09		0			3.09		0.32189			-5.97047		0.0151577
				8.1		0							3.1		0			3.1		0.319508			-5.96047		0.0151846
				8.11		0							3.11		0			3.11		0.316765			-5.95047		0.015189
				8.12		0							3.12		0			3.12		0.313893			-5.94047		0.0151699
				8.13		0							3.13		0			3.13		0.311153			-5.93047		0.0151265
				8.14		0							3.14		0			3.14		0.308792			-5.92047		0.0150584
				8.15		0							3.15		0			3.15		0.307009			-5.91047		0.0149654
				8.16		0							3.16		0			3.16		0.305927			-5.90047		0.0148477
				8.17		0							3.17		0			3.17		0.305588			-5.89047		0.0147059
				8.18		0							3.18		0			3.18		0.305958			-5.88047		0.0145405
				8.19		0							3.19		0			3.19		0.306942			-5.87047		0.0143529
				8.2		0							3.2		0			3.2		0.308406			-5.86047		0.0141442
				8.21		0							3.21		0			3.21		0.310196			-5.85047		0.0139162
				8.22		0							3.22		0			3.22		0.312153			-5.84047		0.0136707
				8.23		0							3.23		0			3.23		0.314133			-5.83047		0.0134098
				8.24		0							3.24		0			3.24		0.316015			-5.82047		0.0131358
				8.25		0							3.25		0			3.25		0.317711			-5.81047		0.0128512
				8.26		0							3.26		0			3.26		0.319168			-5.80047		0.0125585
				8.27		0							3.27		0			3.27		0.320371			-5.79047		0.0122604
				8.28		0							3.28		0			3.28		0.321344			-5.78047		0.0119598
				8.29		0							3.29		0			3.29		0.322143			-5.77047		0.0116595
				8.3		0							3.3		0			3.3		0.322848			-5.76047		0.0113624
				8.31		0							3.31		0			3.31		0.323561			-5.75047		0.0110715
				8.32		0							3.32		0			3.32		0.324385			-5.74047		0.0107899
				8.33		0							3.33		0			3.33		0.325422			-5.73047		0.0105206
				8.34		0							3.34		0			3.34		0.326758			-5.72047		0.0102668
				8.35		0							3.35		0			3.35		0.328456			-5.71047		0.0100319
				8.36		0							3.36		0			3.36		0.330547			-5.70047		0.0098193
				8.37		0							3.37		0			3.37		0.333032			-5.69047		0.0096325
				8.38		0							3.38		0			3.38		0.335874			-5.68047		0.00947534
				8.39		0							3.39		0			3.39		0.339007			-5.67047		0.00935177
				8.4		0							3.4		0			3.4		0.34234			-5.66047		0.00926598
				8.41		0							3.41		0			3.41		0.345762			-5.65047		0.00922235
				8.42		0							3.42		0			3.42		0.349149			-5.64047		0.00922543
				8.43		0							3.43		0			3.43		0.352377			-5.63047		0.00927983
				8.44		0							3.44		0			3.44		0.355327			-5.62047		0.00939019
				8.45		0							3.45		0			3.45		0.357894			-5.61047		0.00956096
				8.46		0							3.46		0			3.46		0.359991			-5.60047		0.0097963
				8.47		0							3.47		0			3.47		0.361553			-5.59047		0.0100998
				8.48		0							3.48		0			3.48		0.362539			-5.58047		0.0104742
				8.49		0							3.49		0			3.49		0.362931			-5.57047		0.0109213
				8.5		0							3.5		0			3.5		0.362734			-5.56047		0.0114414
				8.51		0							3.51		0			3.51		0.361971			-5.55047		0.0120334
				8.52		0							3.52		0			3.52		0.360676			-5.54047		0.0126941
				8.53		0							3.53		0			3.53		0.358895			-5.53047		0.0134183
				8.54		0							3.54		0			3.54		0.356678			-5.52047		0.0141989
				8.55		0							3.55		0			3.55		0.354075			-5.51047		0.0150262
				8.56		0							3.56		0			3.56		0.351134			-5.50047		0.0158886
				8.57		0							3.57		0			3.57		0.347899			-5.49047		0.0167726
				8.58		0							3.58		0			3.58		0.344406			-5.48047		0.017663
				8.59		0							3.59		0			3.59		0.340686			-5.47047		0.0185433
				8.6		0							3.6		0			3.6		0.336764			-5.46047		0.0193967
				8.61		0							3.61		0			3.61		0.332657			-5.45047		0.0202059
				8.62		0							3.62		0			3.62		0.328381			-5.44047		0.0209545
				8.63		0							3.63		0			3.63		0.323945			-5.43047		0.0216273
				8.64		0							3.64		0			3.64		0.31936			-5.42047		0.0222111
				8.65		0							3.65		0			3.65		0.314634			-5.41047		0.0226951
				8.66		0							3.66		0			3.66		0.309776			-5.40047		0.0230712
				8.67		0							3.67		0			3.67		0.304796			-5.39047		0.0233351
				8.68		0							3.68		0			3.68		0.299707			-5.38047		0.0234854
				8.69		0							3.69		0			3.69		0.29452			-5.37047		0.0235245
				8.7		0							3.7		0			3.7		0.289251			-5.36047		0.023458
				8.71		0							3.71		0			3.71		0.283913			-5.35047		0.0232942
				8.72		0							3.72		0			3.72		0.278523			-5.34047		0.0230442
				8.73		0							3.73		0			3.73		0.273097			-5.33047		0.0227209
				8.74		0							3.74		0			3.74		0.267652			-5.32047		0.0223385
				8.75		0							3.75		0			3.75		0.262211			-5.31047		0.0219119
				8.76		0							3.76		0			3.76		0.256796			-5.30047		0.0214558
				8.77		0							3.77		0			3.77		0.251439			-5.29047		0.0209847
				8.78		0							3.78		0			3.78		0.246178			-5.28047		0.0205117
				8.79		0							3.79		0			3.79		0.241056			-5.27047		0.0200487
				8.8		0							3.8		0			3.8		0.236127			-5.26047		0.0196056
				8.81		0							3.81		0			3.81		0.231447			-5.25047		0.0191907
				8.82		0							3.82		0			3.82		0.227077			-5.24047		0.0188103
				8.83		0							3.83		0			3.83		0.223077			-5.23047		0.0184692
				8.84		0							3.84		0			3.84		0.219501			-5.22047		0.0181705
				8.85		0							3.85		0			3.85		0.216395			-5.21047		0.0179166
				8.86		0							3.86		0			3.86		0.213789			-5.20047		0.0177093
				8.87		0							3.87		0			3.87		0.211699			-5.19047		0.0175503
				8.88		0							3.88		0			3.88		0.210122			-5.18047		0.0174424
				8.89		0							3.89		0			3.89		0.209038			-5.17047		0.0173897
				8.9		0							3.9		0			3.9		0.208407			-5.16047		0.0173985
				8.91		0							3.91		0			3.91		0.208177			-5.15047		0.0174778
				8.92		0							3.92		0			3.92		0.208284			-5.14047		0.01764
				8.93		0							3.93		0			3.93		0.208654			-5.13047		0.0179004
				8.94		0							3.94		0			3.94		0.209213			-5.12047		0.0182772
				8.95		0							3.95		0			3.95		0.209884			-5.11047		0.0187907
				8.96		0							3.96		0			3.96		0.210594			-5.10047		0.0194613
				8.97		0							3.97		0			3.97		0.211275			-5.09047		0.0203078
				8.98		0							3.98		0			3.98		0.211868			-5.08047		0.0213446
				8.99		0							3.99		0			3.99		0.212319			-5.07047		0.0225785
				9		0							4		0			4		0.212585			-5.06047		0.0240061
				9.01		0							4.01		0			4.01		0.21263			-5.05047		0.0256113
				9.02		0							4.02		0			4.02		0.212428			-5.04047		0.0273637
				9.03		0							4.03		0			4.03		0.211959			-5.03047		0.0292189
				9.04		0							4.04		0			4.04		0.211209			-5.02047		0.0311198
				9.05		0							4.05		0			4.05		0.210173			-5.01047		0.033
				9.06		0							4.06		0			4.06		0.208851			-5.00047		0.0347892
				9.07		0							4.07		0			4.07		0.207248			-4.99047		0.0364189
				9.08		0							4.08		0			4.08		0.205377			-4.98047		0.0378289
				9.09		0							4.09		0			4.09		0.203255			-4.97047		0.0389735
				9.1		0							4.1		0			4.1		0.200905			-4.96047		0.0398263
				9.11		9.90000000000000e-322							4.11		0			4.11		0.198355			-4.95047		0.0403826
				9.12		3.50800000000000e-320							4.12		0			4.12		0.195636			-4.94047		0.0406601
				9.13		1.59830000000000e-318							4.13		0			4.13		0.192783			-4.93047		0.0406968
				9.14		7.21548300000000e-317							4.14		0			4.14		0.189833			-4.92047		0.0405464
				9.15		3.22453080000000e-315							4.15		0			4.15		0.186823			-4.91047		0.0402731
				9.16		1.42667197270000e-313							4.16		0			4.16		0.183793			-4.90047		0.0399447
				9.17		6.24940694449400e-312							4.17		0			4.17		0.180777			-4.89047		0.0396264
				9.18		2.71025738424517e-310							4.18		0			4.18		0.177812			-4.88047		0.0393755
				9.19		0							4.19		0			4.19		0.174929			-4.87047		0.0392377
				9.2		4.94681e-307							4.2		0			4.2		0.172153			-4.86047		0.0392449
				9.21		2.08194e-305							4.21		0			4.21		0.169505			-4.85047		0.0394152
				9.22		8.67497e-304							4.22		0			4.22		0.167			-4.84047		0.0397543
				9.23		3.5787e-302							4.23		0			4.23		0.164641			-4.83047		0.0402579
				9.24		1.46164e-300							4.24		0			4.24		0.162424			-4.82047		0.0409152
				9.25		5.91031e-299							4.25		0			4.25		0.160335			-4.81047		0.0417123
				9.26		2.36613e-297							4.26		0			4.26		0.15835			-4.80047		0.0426349
				9.27		9.37829e-296							4.27		0			4.27		0.156439			-4.79047		0.0436712
				9.28		3.68015e-294							4.28		0			4.28		0.154563			-4.78047		0.0448132
				9.29		1.42977e-292							4.29		0			4.29		0.152686			-4.77047		0.0460576
				9.3		5.49948e-291							4.3		0			4.3		0.150772			-4.76047		0.0474057
				9.31		2.09428e-289							4.31		0			4.31		0.148793			-4.75047		0.048862
				9.32		7.89597e-288							4.32		0			4.32		0.146731			-4.74047		0.0504326
				9.33		2.94736e-286							4.33		0			4.33		0.144586			-4.73047		0.0521234
				9.34		1.08923e-284							4.34		0			4.34		0.14237			-4.72047		0.0539375
				9.35		3.98529e-283							4.35		0			4.35		0.14011			-4.71047		0.0558729
				9.36		1.44364e-281							4.36		0			4.36		0.137841			-4.70047		0.0579208
				9.37		5.17743e-280							4.37		0			4.37		0.135605			-4.69047		0.060064
				9.38		1.83834e-278							4.38		0			4.38		0.133439			-4.68047		0.0622769
				9.39		6.46244e-277							4.39		0			4.39		0.131367			-4.67047		0.0645251
				9.4		2.24918e-275							4.4		0			4.4		0.129399			-4.66047		0.0667677
				9.41		7.7501e-274							4.41		0			4.41		0.127521			-4.65047		0.068959
				9.42		2.64392e-272							4.42		0			4.42		0.125699			-4.64047		0.0710522
				9.43		8.9299e-271							4.43		0			4.43		0.123881			-4.63047		0.0730023
				9.44		2.98608e-269							4.44		0			4.44		0.122001			-4.62047		0.0747704
				9.45		9.88585e-268							4.45		0			4.45		0.119993			-4.61047		0.0763266
				9.46		3.24029e-266							4.46		0			4.46		0.117798			-4.60047		0.077653
				9.47		1.0515e-264							4.47		0			4.47		0.11537			-4.59047		0.078745
				9.48		3.37826e-263							4.48		0			4.48		0.112689			-4.58047		0.0796119
				9.49		1.07457e-261							4.49		0			4.49		0.109762			-4.57047		0.0802766
				9.5		3.38401e-260							4.5		0			4.5		0.106618			-4.56047		0.0807728
				9.51		1.05508e-258							4.51		0			4.51		0.103311			-4.55047		0.0811435
				9.52		3.25685e-257							4.52		0			4.52		0.0999087			-4.54047		0.0814368
				9.53		9.95327e-256							4.53		0			4.53		0.0964845			-4.53047		0.081703
				9.54		3.01156e-254							4.54		0			4.54		0.0931117			-4.52047		0.0819916
				9.55		9.02141e-253							4.55		0			4.55		0.0898546			-4.51047		0.0823483
				9.56		2.67556e-251							4.56		0			4.56		0.0867646			-4.50047		0.0828133
				9.57		7.85617e-250							4.57		0			4.57		0.0838773			-4.49047		0.0834203
				9.58		2.28384e-248							4.58		0			4.58		0.0812128			-4.48047		0.084196
				9.59		6.57319e-247							4.59		0			4.59		0.0787772			-4.47047		0.0851604
				9.6		1.87303e-245							4.6		0			4.6		0.0765655			-4.46047		0.086328
				9.61		5.28408e-244							4.61		0			4.61		0.0745651			-4.45047		0.0877082
				9.62		1.47588e-242							4.62		0			4.62		0.072759			-4.44047		0.0893068
				9.63		4.08122e-241							4.63		0			4.63		0.0711289			-4.43047		0.0911271
				9.64		1.11734e-239							4.64		0			4.64		0.0696567			-4.42047		0.0931699
				9.65		3.02859e-238							4.65		0			4.65		0.0683264			-4.41047		0.0954344
				9.66		8.12738e-237							4.66		0			4.66		0.0671243			-4.40047		0.097918
				9.67		2.15932e-235							4.67		0			4.67		0.0660394			-4.39047		0.100616
				9.68		5.67992e-234							4.68		0			4.68		0.0650628			-4.38047		0.10352
				9.69		1.47919e-232							4.69		0			4.69		0.0641878			-4.37047		0.106619
				9.7		3.81384e-231							4.7		0			4.7		0.0634092			-4.36047		0.109899
				9.71		9.7355e-230							4.71		0			4.71		0.0627229			-4.35047		0.113339
				9.72		2.46043e-228							4.72		0			4.72		0.0621254			-4.34047		0.116917
				9.73		6.15631e-227							4.73		0			4.73		0.061614			-4.33047		0.120602
				9.74		1.52506e-225							4.74		0			4.74		0.0611864			-4.32047		0.124361
				9.75		3.74034e-224							4.75		0			4.75		0.0608402			-4.31047		0.128159
				9.76		9.08223e-223							4.76		0			4.76		0.0605735			-4.30047		0.131957
				9.77		2.18338e-221							4.77		0			4.77		0.0603844			-4.29047		0.135716
				9.78		5.19667e-220							4.78		0			4.78		0.0602707			-4.28047		0.139396
				9.79		1.22455e-218							4.79		0			4.79		0.0602303			-4.27047		0.142961
				9.8		2.85684e-217							4.8		0			4.8		0.0602608			-4.26047		0.146381
				9.81		6.59862e-216							4.81		0			4.81		0.0603594			-4.25047		0.14963
				9.82		1.50895e-214							4.82		0			4.82		0.0605226			-4.24047		0.15269
				9.83		3.4163e-213							4.83		0			4.83		0.0607464			-4.23047		0.155552
				9.84		7.65762e-212							4.84		0			4.84		0.0610258			-4.22047		0.15822
				9.85		1.69937e-210							4.85		0			4.85		0.061355			-4.21047		0.160706
				9.86		3.7337e-209							4.86		0			4.86		0.061727			-4.20047		0.163032
				9.87		8.12172e-208							4.87		0			4.87		0.0621339			-4.19047		0.165233
				9.88		1.7491e-206							4.88		0			4.88		0.0625664			-4.18047		0.167347
				9.89		3.72938e-205							4.89		0			4.89		0.0630143			-4.17047		0.169422
				9.9		7.87256e-204							4.9		0			4.9		0.0634666			-4.16047		0.171507
				9.91		1.64533e-202							4.91		0			4.91		0.0639113			-4.15047		0.173651
				9.92		3.40445e-201							4.92		0			4.92		0.0643358			-4.14047		0.175901
				9.93		6.97425e-200							4.93		0			4.93		0.0647275			-4.13047		0.178299
				9.94		1.41451e-198							4.94		0			4.94		0.0650732			-4.12047		0.180882
				9.95		2.84034e-197							4.95		0			4.95		0.0653606			-4.11047		0.18368
				9.96		5.64667e-196							4.96		0			4.96		0.0655777			-4.10047		0.186721
				9.97		1.1114e-194							4.97		0			4.97		0.0657133			-4.09047		0.190028
				9.98		2.16575e-193							4.98		0			4.98		0.0657579			-4.08047		0.193623
				9.99		4.17831e-192							4.99		0			4.99		0.0657031			-4.07047		0.197524
				10		7.98089e-191							5		0			5		0.0655425			-4.06047		0.20175
				10.01		1.50924e-189							5.01		0			5.01		0.0652718			-4.05047		0.206308
				10.02		2.82568e-188							5.02		0			5.02		0.0648885			-4.04047		0.211194
				10.03		5.23774e-187							5.03		0			5.03		0.0643928			-4.03047		0.216385
				10.04		9.6122e-186							5.04		0			5.04		0.0637869			-4.02047		0.221836
				10.05		1.74646e-184							5.05		0			5.05		0.0630753			-4.01047		0.227474
				10.06		3.1416e-183							5.06		0			5.06		0.0622651			-4.00047		0.233205
				10.07		5.59501e-182							5.07		0			5.07		0.0613655			-3.99047		0.238916
				10.08		9.86523e-181							5.08		0			5.08		0.0603884			-3.98047		0.24449
				10.09		1.72215e-179							5.09		0			5.09		0.0593478			-3.97047		0.249815
				10.1		2.9764e-178							5.1		0			5.1		0.0582604			-3.96047		0.254799
				10.11		5.09295e-177							5.11		0			5.11		0.0571454			-3.95047		0.259375
				10.12		8.62789e-176							5.12		0			5.12		0.0560242			-3.94047		0.263506
				10.13		1.44709e-174							5.13		0			5.13		0.0549207			-3.93047		0.267182
				10.14		2.40295e-173							5.14		0			5.14		0.0538605			-3.92047		0.270415
				10.15		3.9505e-172							5.15		0			5.15		0.0528704			-3.91047		0.273223
				10.16		6.43006e-171							5.16		0			5.16		0.0519772			-3.90047		0.275627
				10.17		1.03618e-169							5.17		0			5.17		0.0512063			-3.89047		0.277643
				10.18		1.65315e-168							5.18		0			5.18		0.0505796			-3.88047		0.279274
				10.19		2.61124e-167							5.19		0			5.19		0.0501135			-3.87047		0.28052
				10.2		4.08355e-166							5.2		0			5.2		0.0498163			-3.86047		0.281379
				10.21		6.32246e-165							5.21		0			5.21		0.0496866			-3.85047		0.281855
				10.22		9.69152e-164							5.22		0			5.22		0.0497112			-3.84047		0.281968
				10.23		1.4708e-162							5.23		0			5.23		0.0498649			-3.83047		0.281758
				10.24		2.20991e-161							5.24		0			5.24		0.0501108			-3.82047		0.281288
				10.25		3.28739e-160							5.25		0			5.25		0.0504023			-3.81047		0.280643
				10.26		4.84155e-159							5.26		0			5.26		0.0506863			-3.80047		0.279922
				10.27		7.05952e-158							5.27		0			5.27		0.0509079			-3.79047		0.279236
				10.28		1.01911e-156							5.28		0			5.28		0.051015			-3.78047		0.278696
				10.29		1.45656e-155							5.29		0			5.29		0.0509639			-3.77047		0.278403
				10.3		2.06106e-154							5.3		0			5.3		0.0507234			-3.76047		0.278445
				10.31		2.88741e-153							5.31		0			5.31		0.0502783			-3.75047		0.278885
				10.32		4.00484e-152							5.32		0			5.32		0.0496309			-3.74047		0.279761
				10.33		5.49943e-151							5.33		0			5.33		0.0488001			-3.73047		0.281083
				10.34		7.47666e-150							5.34		0			5.34		0.0478191			-3.72047		0.282836
				10.35		1.00636e-148							5.35		0			5.35		0.0467312			-3.71047		0.284981
				10.36		1.34109e-147							5.36		0			5.36		0.0455847			-3.70047		0.287459
				10.37		1.76938e-146							5.37		0			5.37		0.0444271			-3.69047		0.290204
				10.38		2.31121e-145							5.38		0			5.38		0.0433001			-3.68047		0.293144
				10.39		2.98892e-144							5.39		0			5.39		0.0422358			-3.67047		0.296211
				10.4		3.8269e-143							5.4		0			5.4		0.0412538			-3.66047		0.299353
				10.41		4.85106e-142							5.41		0			5.41		0.0403604			-3.65047		0.30253
				10.42		6.08812e-141							5.42		0			5.42		0.0395498			-3.64047		0.305728
				10.43		7.56461e-140							5.43		0			5.43		0.0388056			-3.63047		0.308949
				10.44		9.30566e-139							5.44		0			5.44		0.0381042			-3.62047		0.312217
				10.45		1.13335e-137							5.45		0			5.45		0.0374183			-3.61047		0.31557
				10.46		1.3666e-136							5.46		0			5.46		0.0367207			-3.60047		0.319054
				10.47		1.63144e-135							5.47		0			5.47		0.0359866			-3.59047		0.322719
				10.48		1.92824e-134							5.48		0			5.48		0.0351969			-3.58047		0.326613
				10.49		2.25635e-133							5.49		0			5.49		0.0343393			-3.57047		0.330781
				10.5		2.61402e-132							5.5		0			5.5		0.0334091			-3.56047		0.335258
				10.51		2.99826e-131							5.51		0			5.51		0.0324089			-3.55047		0.340068
				10.52		3.40476e-130							5.52		0			5.52		0.0313479			-3.54047		0.345222
				10.53		3.8279e-129							5.53		0			5.53		0.0302408			-3.53047		0.350709
				10.54		4.26081e-128							5.54		0			5.54		0.0291055			-3.52047		0.356486
				10.55		4.69549e-127							5.55		0			5.55		0.0279622			-3.51047		0.362473
				10.56		5.12302e-126							5.56		0			5.56		0.0268313			-3.50047		0.368539
				10.57		5.53386e-125							5.57		0			5.57		0.0257321			-3.49047		0.374503
				10.58		5.91818e-124							5.58		0			5.58		0.0246815			-3.48047		0.380138
				10.59		6.2662e-123							5.59		0			5.59		0.0236935			-3.47047		0.385187
				10.6		6.56868e-122							5.6		0			5.6		0.0227786			-3.46047		0.389394
				10.61		6.81724e-121							5.61		0			5.61		0.0219435			-3.45047		0.392538
				10.62		7.00481e-120							5.62		0			5.62		0.0211916			-3.44047		0.394468
				10.63		7.12592e-119							5.63		0			5.63		0.0205232			-3.43047		0.395128
				10.64		7.177e-118							5.64		0			5.64		0.0199357			-3.42047		0.394576
				10.65		7.15652e-117							5.65		0			5.65		0.0194246			-3.41047		0.392972
				10.66		7.06509e-116							5.66		0			5.66		0.0189842			-3.40047		0.390559
				10.67		6.90543e-115							5.67		0			5.67		0.0186075			-3.39047		0.387619
				10.68		6.68222e-114							5.68		0			5.68		0.0182873			-3.38047		0.384429
				10.69		6.40189e-113							5.69		0			5.69		0.0180163			-3.37047		0.381219
				10.7		6.07228e-112							5.7		0			5.7		0.0177877			-3.36047		0.378146
				10.71		5.70234e-111							5.71		0			5.71		0.0175952			-3.35047		0.375273
				10.72		5.30166e-110							5.72		0			5.72		0.0174328			-3.34047		0.372586
				10.73		4.88008e-109							5.73		0			5.73		0.0172958			-3.33047		0.370008
				10.74		4.44733e-108							5.74		0			5.74		0.0171797			-3.32047		0.367429
				10.75		4.01263e-107							5.75		0			5.75		0.017081			-3.31047		0.364745
				10.76		3.58439e-106							5.76		0			5.76		0.0169966			-3.30047		0.361874
				10.77		3.17e-105							5.77		0			5.77		0.0169241			-3.29047		0.358779
				10.78		2.77562e-104							5.78		0			5.78		0.0168615			-3.28047		0.355468
				10.79		2.40612e-103							5.79		0			5.79		0.016807			-3.27047		0.351991
				10.8		2.06506e-102							5.8		0			5.8		0.0167592			-3.26047		0.348425
				10.81		1.7547e-101							5.81		0			5.81		0.016717			-3.25047		0.344861
				10.82		1.47616e-100							5.82		0			5.82		0.0166795			-3.24047		0.341391
				10.83		1.22947e-99							5.83		0			5.83		0.0166456			-3.23047		0.338094
				10.84		1.01382e-98							5.84		0			5.84		0.0166146			-3.22047		0.335035
				10.85		8.27678e-98							5.85		0			5.85		0.0165859			-3.21047		0.332262
				10.86		6.68989e-97							5.86		0			5.86		0.0165587			-3.20047		0.329809
				10.87		5.35344e-96							5.87		0			5.87		0.0165325			-3.19047		0.327695
				10.88		4.24135e-95							5.88		0			5.88		0.0165066			-3.18047		0.325935
				10.89		3.32684e-94							5.89		0			5.89		0.0164805			-3.17047		0.324536
				10.9		2.58356e-93							5.9		0			5.9		0.0164535			-3.16047		0.323501
				10.91		1.98637e-92							5.91		0			5.91		0.0164253			-3.15047		0.322828
				10.92		1.51203e-91							5.92		0			5.92		0.0163952			-3.14047		0.322511
				10.93		1.13951e-90							5.93		0			5.93		0.0163629			-3.13047		0.322533
				10.94		8.50217e-90							5.94		0			5.94		0.0163277			-3.12047		0.322872
				10.95		6.28059e-89							5.95		0			5.95		0.0162892			-3.11047		0.323495
				10.96		4.59334e-88							5.96		0			5.96		0.0162471			-3.10047		0.324358
				10.97		3.32593e-87							5.97		0			5.97		0.016201			-3.09047		0.325409
				10.98		2.38427e-86							5.98		0			5.98		0.0161504			-3.08047		0.326589
				10.99		1.69221e-85							5.99		0			5.99		0.0160949			-3.07047		0.327831
				11		1.18908e-84							6		0			6		0.0160344			-3.06047		0.329064
				11.01		8.27224e-84							6.01		0			6.01		0.0159684			-3.05047		0.330213
				11.02		5.69762e-83							6.02		0			6.02		0.0158968			-3.04047		0.331208
				11.03		3.88527e-82							6.03		0			6.03		0.0158192			-3.03047		0.331977
				11.04		2.62304e-81							6.04		0			6.04		0.0157355			-3.02047		0.332458
				11.05		1.75326e-80							6.05		0			6.05		0.0156456			-3.01047		0.332595
				11.06		1.16023e-79							6.06		0			6.06		0.0155492			-3.00047		0.332346
				11.07		7.60152e-79							6.07		0			6.07		0.0154463			-2.99047		0.33168
				11.08		4.93075e-78							6.08		0			6.08		0.0153367			-2.98047		0.330586
				11.09		3.16652e-77							6.09		0			6.09		0.0152206			-2.97047		0.329066
				11.1		2.01331e-76							6.1		0			6.1		0.0150978			-2.96047		0.327144
				11.11		1.26734e-75							6.11		0			6.11		0.0149683			-2.95047		0.324861
				11.12		7.89832e-75							6.12		0			6.12		0.0148323			-2.94047		0.322273
				11.13		4.87341e-74							6.13		0			6.13		0.0146898			-2.93047		0.319453
				11.14		2.97706e-73							6.14		0			6.14		0.0145409			-2.92047		0.316484
				11.15		1.80053e-72							6.15		0			6.15		0.0143858			-2.91047		0.313457
				11.16		1.07813e-71							6.16		0			6.16		0.0142247			-2.90047		0.310467
				11.17		6.3914e-71							6.17		0			6.17		0.0140578			-2.89047		0.307608
				11.18		3.75128e-70							6.18		0			6.18		0.0138854			-2.88047		0.304969
				11.19		2.17982e-69							6.19		0			6.19		0.0137078			-2.87047		0.302627
				11.2		1.25406e-68							6.2		0			6.2		0.0135252			-2.86047		0.300652
				11.21		7.14287e-68							6.21		1.97600000000000e-321			6.21		0.0133382			-2.85047		0.299094
				11.22		4.02795e-67							6.22		8.49800000000000e-320			6.22		0.013147			-2.84047		0.29799
				11.23		2.24881e-66							6.23		3.87001600000000e-318			6.23		0.0129523			-2.83047		0.297359
				11.24		1.24302e-65							6.24		1.74643313000000e-316			6.24		0.0127545			-2.82047		0.297204
				11.25		6.80241e-65							6.25		7.80242252300000e-315			6.25		0.0125543			-2.81047		0.297513
				11.26		3.68556e-64							6.26		3.45114887105000e-313			6.26		0.0123523			-2.80047		0.298261
				11.27		1.97697e-63							6.27		1.51131496098300e-311			6.27		0.0121492			-2.79047		0.299412
				11.28		1.04992e-62							6.28		6.55244410389230e-310			6.28		0.011946			-2.78047		0.300922
				11.29		5.52036e-62							6.29		2.8126e-308			6.29		0.0117434			-2.77047		0.302742
				11.3		2.87367e-61							6.3		1.19528e-306			6.3		0.0115426			-2.76047		0.30482
				11.31		1.48103e-60							6.31		5.0291e-305			6.31		0.0113445			-2.75047		0.307104
				11.32		7.55694e-60							6.32		2.09492e-303			6.32		0.0111504			-2.74047		0.309547
				11.33		3.81756e-59							6.33		8.63974e-302			6.33		0.0109615			-2.73047		0.312103
				11.34		1.90934e-58							6.34		3.5277e-300			6.34		0.0107793			-2.72047		0.314735
				11.35		9.4545e-58							6.35		1.42606e-298			6.35		0.0106052			-2.71047		0.317413
				11.36		4.63501e-57							6.36		5.70748e-297			6.36		0.0104407			-2.70047		0.320115
				11.37		2.24968e-56							6.37		2.26155e-295			6.37		0.0102874			-2.69047		0.322827
				11.38		1.08105e-55							6.38		8.87207e-294			6.38		0.0101469			-2.68047		0.325541
				11.39		5.14316e-55							6.39		3.44588e-292			6.39		0.0100209			-2.67047		0.328258
				11.4		2.42254e-54							6.4		1.32505e-290			6.4		0.00991102			-2.66047		0.330983
				11.41		1.12971e-53							6.41		5.04457e-289			6.41		0.00981875			-2.65047		0.333722
				11.42		5.21583e-53							6.42		1.90139e-287			6.42		0.00974558			-2.64047		0.336484
				11.43		2.38416e-52							6.43		7.09537e-286			6.43		0.00969282			-2.63047		0.339273
				11.44		1.07896e-51							6.44		2.62142e-284			6.44		0.00966157			-2.62047		0.342091
				11.45		4.83429e-51							6.45		9.58859e-283			6.45		0.00965269			-2.61047		0.344933
				11.46		2.14446e-50							6.46		3.4724e-281			6.46		0.00966672			-2.60047		0.347787
				11.47		9.418e-50							6.47		1.24498e-279			6.47		0.00970384			-2.59047		0.350632
				11.48		4.09504e-49							6.48		4.41928e-278			6.48		0.00976385			-2.58047		0.353441
				11.49		1.76284e-48							6.49		1.5531e-276			6.49		0.00984605			-2.57047		0.356178
				11.5		7.51325e-48							6.5		5.40383e-275			6.5		0.0099493			-2.56047		0.358804
				11.51		3.17029e-47							6.51		1.8615e-273			6.51		0.0100719			-2.55047		0.361277
				11.52		1.32442e-46							6.52		6.34863e-272			6.52		0.0102117			-2.54047		0.363554
				11.53		5.47788e-46							6.53		2.14365e-270			6.53		0.010366			-2.53047		0.365597
				11.54		2.24314e-45							6.54		7.16616e-269			6.54		0.0105316			-2.52047		0.367371
				11.55		9.09403e-45							6.55		2.37179e-267			6.55		0.0107048			-2.51047		0.368852
				11.56		3.65018e-44							6.56		7.7718e-266			6.56		0.0108814			-2.50047		0.370022
				11.57		1.45054e-43							6.57		2.5213e-264			6.57		0.0110572			-2.49047		0.370874
				11.58		5.70694e-43							6.58		8.09812e-263			6.58		0.0112274			-2.48047		0.371412
				11.59		2.22297e-42							6.59		2.57514e-261			6.59		0.0113873			-2.47047		0.371645
				11.6		8.57279e-42							6.6		8.10729e-260			6.6		0.0115319			-2.46047		0.37159
				11.61		3.27316e-41							6.61		2.52701e-258			6.61		0.0116565			-2.45047		0.371269
				11.62		1.23729e-40							6.62		7.79821e-257			6.62		0.0117565			-2.44047		0.370703
				11.63		4.63055e-40							6.63		2.38254e-255			6.63		0.0118276			-2.43047		0.369913
				11.64		1.71574e-39							6.64		7.2068e-254			6.64		0.0118661			-2.42047		0.368917
				11.65		6.29402e-39							6.65		2.15825e-252			6.65		0.0118687			-2.41047		0.367725
				11.66		2.28593e-38							6.66		6.39909e-251			6.66		0.0118328			-2.40047		0.366346
				11.67		8.21968e-38							6.67		1.87842e-249			6.67		0.0117564			-2.39047		0.364777
				11.68		2.92621e-37							6.68		5.45912e-248			6.68		0.0116384			-2.38047		0.363016
				11.69		1.03137e-36							6.69		1.57076e-246			6.69		0.0114784			-2.37047		0.361052
				11.7		3.59898e-36							6.7		4.4746e-245			6.7		0.0112771			-2.36047		0.358875
				11.71		1.24338e-35							6.71		1.26199e-243			6.71		0.0110356			-2.35047		0.356475
				11.72		4.25291e-35							6.72		3.52383e-242			6.72		0.010756			-2.34047		0.353844
				11.73		1.44021e-34							6.73		9.74161e-241			6.73		0.0104411			-2.33047		0.35098
				11.74		4.82865e-34							6.74		2.66627e-239			6.74		0.0100942			-2.32047		0.347887
				11.75		1.60281e-33							6.75		7.22493e-238			6.75		0.00971914			-2.31047		0.344575
				11.76		5.26743e-33							6.76		1.9383e-236			6.76		0.0093203			-2.30047		0.341058
				11.77		1.71385e-32							6.77		5.14831e-235			6.77		0.00890224			-2.29047		0.337358
				11.78		5.52085e-32							6.78		1.35384e-233			6.78		0.00846973			-2.28047		0.333496
				11.79		1.76075e-31							6.79		3.52471e-232			6.79		0.00802758			-2.27047		0.329495
				11.8		5.55966e-31							6.8		9.0853e-231			6.8		0.00758053			-2.26047		0.325372
				11.81		1.73803e-30							6.81		2.31852e-229			6.81		0.00713318			-2.25047		0.321141
				11.82		5.3793e-30							6.82		5.85788e-228			6.82		0.00668983			-2.24047		0.316807
				11.83		1.64837e-29							6.83		1.4653e-226			6.83		0.00625443			-2.23047		0.312365
				11.84		5.00081e-29							6.84		3.62886e-225			6.84		0.00583056			-2.22047		0.307807
				11.85		1.50206e-28							6.85		8.89756e-224			6.85		0.00542128			-2.21047		0.303118
				11.86		4.46676e-28							6.86		2.15988e-222			6.86		0.00502921			-2.20047		0.298281
				11.87		1.3151e-27							6.87		5.19091e-221			6.87		0.00465642			-2.19047		0.293283
				11.88		3.8334e-27							6.88		1.23514e-219			6.88		0.0043045			-2.18047		0.288116
				11.89		1.10629e-26							6.89		2.90967e-218			6.89		0.00397455			-2.17047		0.282785
				11.9		3.16093e-26							6.9		6.78624e-217			6.9		0.0036672			-2.16047		0.277306
				11.91		8.94174e-26							6.91		1.56701e-215			6.91		0.00338266			-2.15047		0.271709
				11.92		2.50432e-25							6.92		3.58238e-214			6.92		0.00312076			-2.14047		0.266038
				11.93		6.94412e-25							6.93		8.10828e-213			6.93		0.002881			-2.13047		0.260348
				11.94		1.90637e-24							6.94		1.81695e-211			6.94		0.00266261			-2.12047		0.254701
				11.95		5.18152e-24							6.95		4.03101e-210			6.95		0.00246459			-2.11047		0.249163
				11.96		1.39434e-23							6.96		8.85405e-209			6.96		0.00228576			-2.10047		0.243796
				11.97		3.71488e-23							6.97		1.92543e-207			6.97		0.00212486			-2.09047		0.238658
				11.98		9.79899e-23							6.98		4.14543e-206			6.98		0.0019805			-2.08047		0.233798
				11.99		2.55906e-22							6.99		8.83627e-205			6.99		0.00185128			-2.07047		0.229252
				12		6.61673e-22							7		1.86477e-203			7		0.00173582			-2.06047		0.225045
				12.01		1.69383e-21							7.01		3.89617e-202			7.01		0.00163274			-2.05047		0.221189
				12.02		4.29298e-21							7.02		8.05951e-201			7.02		0.00154072			-2.04047		0.217685
				12.03		1.07724e-20							7.03		1.65058e-199			7.03		0.00145851			-2.03047		0.214527
				12.04		2.67628e-20							7.04		3.34673e-198			7.04		0.00138496			-2.02047		0.211699
				12.05		6.58288e-20							7.05		6.71835e-197			7.05		0.00131899			-2.01047		0.209185
				12.06		1.60312e-19							7.06		1.33525e-195			7.06		0.00125964			-2.00047		0.206967
				12.07		3.86528e-19							7.07		2.62734e-194			7.07		0.00120602			-1.99047		0.205027
				12.08		9.22708e-19							7.08		5.11835e-193			7.08		0.00115737			-1.98047		0.203351
				12.09		2.18079e-18							7.09		9.87187e-192			7.09		0.001113			-1.97047		0.201929
				12.1		5.10308e-18							7.1		1.88506e-190			7.1		0.00107231			-1.96047		0.200759
				12.11		1.18228e-17							7.11		3.56377e-189			7.11		0.00103478			-1.95047		0.199845
				12.12		2.71192e-17							7.12		6.67039e-188			7.12		0.000999968			-1.94047		0.199196
				12.13		6.1589e-17							7.13		1.23609e-186			7.13		0.000967501			-1.93047		0.198829
				12.14		1.38485e-16							7.14		2.2678e-185			7.14		0.000937055			-1.92047		0.198761
				12.15		3.08299e-16							7.15		4.11923e-184			7.15		0.000908362			-1.91047		0.19901
				12.16		6.7954e-16							7.16		7.40774e-183			7.16		0.000881195			-1.90047		0.199587
				12.17		1.48297e-15							7.17		1.3189e-181			7.17		0.000855369			-1.89047		0.200493
				12.18		3.20424e-15							7.18		2.32485e-180			7.18		0.000830727			-1.88047		0.201709
				12.19		6.85479e-15							7.19		4.05729e-179			7.19		0.000807142			-1.87047		0.203197
				12.2		1.45191e-14							7.2		7.01024e-178			7.2		0.000784505			-1.86047		0.204892
				12.21		3.04485e-14							7.21		1.19919e-176			7.21		0.000762731			-1.85047		0.206708
				12.22		6.32225e-14							7.22		2.03095e-175			7.22		0.000741746			-1.84047		0.20854
				12.23		1.29975e-13							7.23		3.4054e-174			7.23		0.00072149			-1.83047		0.210273
				12.24		2.64563e-13							7.24		5.65319e-173			7.24		0.000701913			-1.82047		0.211797
				12.25		5.33194e-13							7.25		9.29129e-172			7.25		0.000682973			-1.81047		0.213018
				12.26		1.06396e-12							7.26		1.51187e-170			7.26		0.000664633			-1.80047		0.213869
				12.27		2.10212e-12							7.27		2.43564e-169			7.27		0.000646864			-1.79047		0.214323
				12.28		4.11225e-12							7.28		3.88478e-168			7.28		0.000629638			-1.78047		0.214396
				12.29		7.96514e-12							7.29		6.13447e-167			7.29		0.000612932			-1.77047		0.214142
				12.3		1.52758e-11							7.3		9.59059e-166			7.3		0.000596726			-1.76047		0.213651
				12.31		2.90074e-11							7.31		1.48447e-164			7.31		0.000581001			-1.75047		0.213032
				12.32		5.454e-11							7.32		2.27485e-163			7.32		0.000565739			-1.74047		0.212403
				12.33		1.01537e-10							7.33		3.45137e-162			7.33		0.000550925			-1.73047		0.211872
				12.34		1.87171e-10							7.34		5.18427e-161			7.34		0.000536544			-1.72047		0.211527
				12.35		3.41634e-10							7.35		7.70976e-160			7.35		0.000522583			-1.71047		0.211425
				12.36		6.1744e-10							7.36		1.13514e-158			7.36		0.000509028			-1.70047		0.211591
				12.37		1.10495e-09							7.37		1.6547e-157			7.37		0.000495867			-1.69047		0.212015
				12.38		1.958e-09							7.38		2.38805e-156			7.38		0.000483089			-1.68047		0.21266
				12.39		3.4356e-09							7.39		3.41212e-155			7.39		0.00047068			-1.67047		0.213466
				12.4		5.96924e-09							7.4		4.82684e-154			7.4		0.000458632			-1.66047		0.21436
				12.41		1.02699e-08							7.41		6.76018e-153			7.41		0.000446932			-1.65047		0.215265
				12.42		1.74964e-08							7.42		9.3737e-152			7.42		0.000435571			-1.64047		0.216104
				12.43		2.9517e-08							7.43		1.28683e-150			7.43		0.000424538			-1.63047		0.216812
				12.44		4.93105e-08							7.44		1.74899e-149			7.44		0.000413823			-1.62047		0.217335
				12.45		8.1575e-08							7.45		2.35348e-148			7.45		0.000403418			-1.61047		0.217634
				12.46		1.33638e-07							7.46		3.13539e-147			7.46		0.000393313			-1.60047		0.217684
				12.47		2.16803e-07							7.47		4.13552e-146			7.47		0.000383499			-1.59047		0.217477
				12.48		3.48312e-07							7.48		5.40039e-145			7.48		0.000373967			-1.58047		0.217015
				12.49		5.54174e-07							7.49		6.98196e-144			7.49		0.000364708			-1.57047		0.216312
				12.5		8.73182e-07							7.5		8.93689e-143			7.5		0.000355715			-1.56047		0.215387
				12.51		1.36255e-06							7.51		1.13254e-141			7.51		0.000346978			-1.55047		0.214265
				12.52		2.10569e-06							7.52		1.42094e-140			7.52		0.000338491			-1.54047		0.212972
				12.53		3.22285e-06							7.53		1.76505e-139			7.53		0.000330246			-1.53047		0.211535
				12.54		4.88538e-06							7.54		2.17067e-138			7.54		0.000322234			-1.52047		0.209977
				12.55		7.33461e-06							7.55		2.64294e-137			7.55		0.000314449			-1.51047		0.208319
				12.56		1.09065e-05							7.56		3.18595e-136			7.56		0.000306884			-1.50047		0.206578
				12.57		1.60632e-05							7.57		3.80231e-135			7.57		0.000299531			-1.49047		0.204768
				12.58		2.34329e-05							7.58		4.49276e-134			7.58		0.000292384			-1.48047		0.202897
				12.59		3.38593e-05							7.59		5.25576e-133			7.59		0.000285436			-1.47047		0.200974
				12.6		4.84618e-05							7.6		6.08716e-132			7.6		0.000278682			-1.46047		0.199002
				12.61		6.87068e-05							7.61		6.97994e-131			7.61		0.000272114			-1.45047		0.196987
				12.62		9.64918e-05							7.62		7.92402e-130			7.62		0.000265727			-1.44047		0.194932
				12.63		0.00013424							7.63		8.90628e-129			7.63		0.000259514			-1.43047		0.19284
				12.64		0.000185007							7.64		9.91069e-128			7.64		0.000253471			-1.42047		0.190716
				12.65		0.000252592							7.65		1.09187e-126			7.65		0.000247591			-1.41047		0.188564
				12.66		0.000341655							7.66		1.19094e-125			7.66		0.00024187			-1.40047		0.186389
				12.67		0.000457831							7.67		1.28609e-124			7.67		0.000236302			-1.39047		0.184198
				12.68		0.000607836							7.68		1.37501e-123			7.68		0.000230883			-1.38047		0.181993
				12.69		0.000799544							7.69		1.45546e-122			7.69		0.000225606			-1.37047		0.17978
				12.7		0.00104205							7.7		1.52528e-121			7.7		0.000220468			-1.36047		0.17756
				12.71		0.00134565							7.71		1.58255e-120			7.71		0.000215464			-1.35047		0.175332
				12.72		0.00172184							7.72		1.62563e-119			7.72		0.00021059			-1.34047		0.173092
				12.73		0.00218313							7.73		1.65326e-118			7.73		0.000205841			-1.33047		0.170835
				12.74		0.00274288							7.74		1.66464e-117			7.74		0.000201214			-1.32047		0.168551
				12.75		0.00341499							7.75		1.65942e-116			7.75		0.000196704			-1.31047		0.166228
				12.76		0.00421345							7.76		1.63775e-115			7.76		0.000192308			-1.30047		0.163851
				12.77		0.00515188							7.77		1.60029e-114			7.77		0.000188021			-1.29047		0.161404
				12.78		0.0062429							7.78		1.54812e-113			7.78		0.000183841			-1.28047		0.158872
				12.79		0.00749743							7.79		1.48275e-112			7.79		0.000179763			-1.27047		0.156241
				12.8		0.00892393							7.8		1.40601e-111			7.8		0.000175785			-1.26047		0.153499
				12.81		0.0105276							7.81		1.31998e-110			7.81		0.000171904			-1.25047		0.150639
				12.82		0.0123097							7.82		1.22688e-109			7.82		0.000168116			-1.24047		0.147656
				12.83		0.0142667							7.83		1.129e-108			7.83		0.000164418			-1.23047		0.144554
				12.84		0.0163896							7.84		1.02859e-107			7.84		0.000160808			-1.22047		0.141341
				12.85		0.0186636							7.85		9.27788e-107			7.85		0.000157282			-1.21047		0.138033
				12.86		0.021068							7.86		8.28537e-106			7.86		0.000153839			-1.20047		0.134651
				12.87		0.0235758							7.87		7.32541e-105			7.87		0.000150475			-1.19047		0.131222
				12.88		0.0261542							7.88		6.41223e-104			7.88		0.000147189			-1.18047		0.127776
				12.89		0.0287654							7.89		5.55704e-103			7.89		0.000143978			-1.17047		0.124348
				12.9		0.0313672							7.9		4.76798e-102			7.9		0.000140839			-1.16047		0.120974
				12.91		0.0339146							7.91		4.05026e-101			7.91		0.00013777			-1.15047		0.11769
				12.92		0.036361							7.92		3.40634e-100			7.92		0.00013477			-1.14047		0.114532
				12.93		0.03866							7.93		2.83629e-99			7.93		0.000131837			-1.13047		0.111533
				12.94		0.0407674							7.94		2.33814e-98			7.94		0.000128968			-1.12047		0.10872
				12.95		0.0426431							7.95		1.9083e-97			7.95		0.000126162			-1.11047		0.106118
				12.96		0.0442526							7.96		1.54199e-96			7.96		0.000123417			-1.10047		0.103742
				12.97		0.0455691							7.97		1.23359e-95			7.97		0.00012073			-1.09047		0.101604
				12.98		0.0465746							7.98		9.77054e-95			7.98		0.000118102			-1.08047		0.0997035
				12.99		0.0472607							7.99		7.66167e-94			7.99		0.00011553			-1.07047		0.0980351
				13		0.0476297							8		5.9482e-93			8		0.000113012			-1.06047		0.0965835
				13.01		0.0476942							8.01		4.57198e-92			8.01		0.000110547			-1.05047		0.0953255
				13.02		0.0474765							8.02		3.47921e-91			8.02		0.000108134			-1.04047		0.0942309
				13.03		0.047008							8.03		2.62128e-90			8.03		0.000105772			-1.03047		0.0932634
				13.04		0.0463275							8.04		1.95525e-89			8.04		0.000103459			-1.02047		0.0923824
				13.05		0.0454793							8.05		1.44394e-88			8.05		0.000101193			-1.01047		0.0915452
				13.06		0.0445112							8.06		1.05573e-87			8.06		9.89746e-05			-1.00047		0.090709
				13.07		0.0434725							8.07		7.64215e-87			8.07		9.68016e-05			-0.990473		0.0898339
				13.08		0.042411							8.08		5.47689e-86			8.08		9.4673e-05			-0.980473		0.0888851
				13.09		0.041372							8.09		3.88606e-85			8.09		9.2588e-05			-0.970473		0.0878348
				13.1		0.0403955							8.1		2.72987e-84			8.1		9.05453e-05			-0.960473		0.0866647
				13.11		0.0395155							8.11		1.89859e-83			8.11		8.85442e-05			-0.950473		0.0853664
				13.12		0.0387588							8.12		1.30731e-82			8.12		8.65836e-05			-0.940473		0.0839425
				13.13		0.0381445							8.13		8.91212e-82			8.13		8.46626e-05			-0.930473		0.0824058
				13.14		0.0376846							8.14		6.01509e-81			8.14		8.27805e-05			-0.920473		0.0807785
				13.15		0.0373845							8.15		4.01938e-80			8.15		8.09362e-05			-0.910473		0.0790903
				13.16		0.0372442							8.16		2.6591e-79			8.16		7.91291e-05			-0.900473		0.0773767
				13.17		0.0372599							8.17		1.74167e-78			8.17		7.73585e-05			-0.890473		0.075676
				13.18		0.037426							8.18		1.12942e-77			8.18		7.56235e-05			-0.880473		0.0740275
				13.19		0.0377371							8.19		7.25105e-77			8.19		7.39236e-05			-0.870473		0.0724688
				13.2		0.0381896							8.2		4.60897e-76			8.2		7.22583e-05			-0.860473		0.0710346
				13.21		0.0387838							8.21		2.90044e-75			8.21		7.06271e-05			-0.850473		0.0697547
				13.22		0.0395249							8.22		1.80709e-74			8.22		6.903e-05			-0.840473		0.0686539
				13.23		0.0404242							8.23		1.11469e-73			8.23		6.7467e-05			-0.830473		0.0677515
				13.24		0.0414994							8.24		6.80747e-73			8.24		6.59388e-05			-0.820473		0.0670618
				13.25		0.0427739							8.25		4.11599e-72			8.25		6.44467e-05			-0.810473		0.0665945
				13.26		0.0442761							8.26		2.46388e-71			8.26		6.29933e-05			-0.800473		0.066356
				13.27		0.0460381							8.27		1.46023e-70			8.27		6.15829e-05			-0.790473		0.0663493
				13.28		0.0480928							8.28		8.56803e-70			8.28		6.0222e-05			-0.780473		0.0665749
				13.29		0.0504722							8.29		4.97734e-69			8.29		5.89212e-05			-0.770473		0.0670303
				13.3		0.0532038							8.3		2.86267e-68			8.3		5.76962e-05			-0.760473		0.0677097
				13.31		0.0563085							8.31		1.63005e-67			8.31		5.65704e-05			-0.750473		0.0686024
				13.32		0.059797							8.32		9.18944e-67			8.32		5.55781e-05			-0.740473		0.0696913
				13.33		0.0636682							8.33		5.12901e-66			8.33		5.47688e-05			-0.730473		0.0709514
				13.34		0.0679066							8.34		2.83423e-65			8.34		5.42128e-05			-0.720473		0.0723478
				13.35		0.0724815							8.35		1.55058e-64			8.35		5.40091e-05			-0.710473		0.0738347
				13.36		0.0773464							8.36		8.39866e-64			8.36		5.42944e-05			-0.700473		0.0753556
				13.37		0.0824394							8.37		4.50384e-63			8.37		5.52561e-05			-0.690473		0.076844
				13.38		0.0876848							8.38		2.39118e-62			8.38		5.71471e-05			-0.680473		0.0782261
				13.39		0.0929951							8.39		1.2569e-61			8.39		6.03045e-05			-0.670473		0.0794248
				13.4		0.0982738							8.4		6.541e-61			8.4		6.51712e-05			-0.660473		0.0803644
				13.41		0.103419							8.41		3.37012e-60			8.41		7.2322e-05			-0.650473		0.080976
				13.42		0.108328							8.42		1.71911e-59			8.42		8.2492e-05			-0.640473		0.0812032
				13.43		0.112899							8.43		8.68197e-59			8.43		9.66078e-05			-0.630473		0.0810067
				13.44		0.117038							8.44		4.34101e-58			8.44		0.000115821			-0.620473		0.0803675
				13.45		0.12066							8.45		2.14892e-57			8.45		0.000141539			-0.610473		0.0792886
				13.46		0.123693							8.46		1.05319e-56			8.46		0.000175457			-0.600473		0.0777947
				13.47		0.126081							8.47		5.11034e-56			8.47		0.000219583			-0.590473		0.0759291
				13.48		0.127783							8.48		2.45499e-55			8.48		0.000276249			-0.580473		0.0737502
				13.49		0.128778							8.49		1.16764e-54			8.49		0.000348118			-0.570473		0.0713259
				13.5		0.12906							8.5		5.49822e-54			8.5		0.000438163			-0.560473		0.0687279
				13.51		0.128642							8.51		2.56327e-53			8.51		0.000549631			-0.550473		0.0660265
				13.52		0.12755							8.52		1.1831e-52			8.52		0.000685978			-0.540473		0.0632853
				13.53		0.125825							8.53		5.4064e-52			8.53		0.000850772			-0.530473		0.0605585
				13.54		0.123519							8.54		2.44597e-51			8.54		0.00104756			-0.520473		0.0578885
				13.55		0.120691							8.55		1.0956e-50			8.55		0.00127973			-0.510473		0.0553051
				13.56		0.117409							8.56		4.85857e-50			8.56		0.00155028			-0.500473		0.0528268
				13.57		0.113743							8.57		2.13315e-49			8.57		0.00186165			-0.490473		0.0504617
				13.58		0.109765							8.58		9.27242e-49			8.58		0.00221546			-0.480473		0.0482101
				13.59		0.105548							8.59		3.99044e-48			8.59		0.00261229			-0.470473		0.0460665
				13.6		0.101164							8.6		1.70022e-47			8.6		0.00305143			-0.460473		0.0440219
				13.61		0.0966817							8.61		7.17214e-47			8.61		0.00353071			-0.450473		0.0420661
				13.62		0.0921657							8.62		2.99535e-46			8.62		0.00404633			-0.440473		0.0401886
				13.63		0.0876779							8.63		1.23852e-45			8.63		0.00459277			-0.430473		0.0383802
				13.64		0.0832753							8.64		5.07011e-45			8.64		0.00516273			-0.420473		0.036633
				13.65		0.0790105							8.65		2.05489e-44			8.65		0.00574725			-0.410473		0.0349411
				13.66		0.0749312							8.66		8.24547e-44			8.66		0.00633585			-0.400473		0.0333005
				13.67		0.0710804							8.67		3.27567e-43			8.67		0.00691678			-0.390473		0.0317087
				13.68		0.0674961							8.68		1.28837e-42			8.68		0.00747739			-0.380473		0.0301644
				13.69		0.0642113							8.69		5.01695e-42			8.69		0.00800456			-0.370473		0.0286673
				13.7		0.0612539							8.7		1.93418e-41			8.7		0.00848518			-0.360473		0.0272179
				13.71		0.0586466							8.71		7.38259e-41			8.71		0.00890672			-0.350473		0.0258169
				13.72		0.0564063							8.72		2.78983e-40			8.72		0.00925775			-0.340473		0.0244652
				13.73		0.0545444							8.73		1.04377e-39			8.73		0.00952842			-0.330473		0.0231636
				13.74		0.0530659							8.74		3.86624e-39			8.74		0.00971098			-0.320473		0.0219128
				13.75		0.0519698							8.75		1.41785e-38			8.75		0.0098001			-0.310473		0.0207135
				13.76		0.0512483							8.76		5.14788e-38			8.76		0.00979315			-0.300473		0.0195658
				13.77		0.0508869							8.77		1.85048e-37			8.77		0.00969032			-0.290473		0.0184698
				13.78		0.0508642							8.78		6.5856e-37			8.78		0.00949461			-0.280473		0.0174251
				13.79		0.0511521							8.79		2.32041e-36			8.79		0.00921169			-0.270473		0.0164314
				13.8		0.0517161							8.8		8.09452e-36			8.8		0.00884963			-0.260473		0.0154878
				13.81		0.0525152							8.81		2.79559e-35			8.81		0.00841849			-0.250473		0.0145934
				13.82		0.0535036							8.82		9.55905e-35			8.82		0.00792989			-0.240473		0.0137469
				13.83		0.0546305							8.83		3.23603e-34			8.83		0.00739648			-0.230473		0.0129472
				13.84		0.0558421							8.84		1.08459e-33			8.84		0.00683139			-0.220473		0.0121926
				13.85		0.0570829							8.85		3.59897e-33			8.85		0.00624771			-0.210473		0.0114816
				13.86		0.0582969							8.86		1.18235e-32			8.86		0.00565798			-0.200473		0.0108125
				13.87		0.0594297							8.87		3.84567e-32			8.87		0.00507381			-0.190473		0.0101836
				13.88		0.0604302							8.88		1.23838e-31			8.88		0.00450549			-0.180473		0.00959299
				13.89		0.0612525							8.89		3.94816e-31			8.89		0.00396176			-0.170473		0.00903893
				13.9		0.0618575							8.9		1.24621e-30			8.9		0.00344968			-0.160473		0.00851953
				13.91		0.0622143							8.91		3.89444e-30			8.91		0.00297455			-0.150473		0.00803295
				13.92		0.0623014							8.92		1.20491e-29			8.92		0.00253993			-0.140473		0.00757737
				13.93		0.0621079							8.93		3.69083e-29			8.93		0.00214779			-0.130473		0.00715098
				13.94		0.0616334							8.94		1.11931e-28			8.94		0.00179865			-0.120473		0.00675203
				13.95		0.0608882							8.95		3.36071e-28			8.95		0.00149178			-0.110473		0.00637883
				13.96		0.0598928							8.96		9.99011e-28			8.96		0.00122543			-0.100473		0.00602973
				13.97		0.0586768							8.97		2.94013e-27			8.97		0.000997089			-0.0904727		0.00570315
				13.98		0.0572779							8.98		8.56682e-27			8.98		0.000803674			-0.0804727		0.00539759
				13.99		0.0557396							8.99		2.47133e-26			8.99		0.000641778			-0.0704727		0.0051116
				14		0.0541097							9		7.05826e-26			9		0.000507837			-0.0604727		0.00484383
				14.01		0.0524378							9.01		1.99582e-25			9.01		0.000398292			-0.0504727		0.004593
				14.02		0.0507735							9.02		5.58732e-25			9.02		0.000309709			-0.0404727		0.0043579
				14.03		0.0491637							9.03		1.54861e-24			9.03		0.000238875			-0.0304727		0.0041374
				14.04		0.047651							9.04		4.2495e-24			9.04		0.000182855			-0.0204727		0.00393045
				14.05		0.0462717							9.05		1.15449e-23			9.05		0.00013903			-0.0104727		0.00373605
				14.06		0.0450547							9.06		3.10527e-23								-0.000472703		0.0035533
				14.07		0.0440199							9.07		8.26926e-23
				14.08		0.0431783							9.08		2.18017e-22
				14.09		0.0425311							9.09		5.69077e-22
				14.1		0.0420709							9.1		1.47065e-21
				14.11		0.0417819							9.11		3.76274e-21
				14.12		0.041641							9.12		9.53138e-21
				14.13		0.0416197							9.13		2.39037e-20
				14.14		0.0416851							9.14		5.93514e-20
				14.15		0.0418023							9.15		1.459e-19
				14.16		0.0419357							9.16		3.55087e-19
				14.17		0.0420505							9.17		8.55602e-19
				14.18		0.0421149							9.18		2.04111e-18
				14.19		0.0421004							9.19		4.82078e-18
				14.2		0.0419835							9.2		1.12727e-17
				14.21		0.0417462							9.21		2.60971e-17
				14.22		0.0413758							9.22		5.98156e-17
				14.23		0.0408659							9.23		1.35736e-16
				14.24		0.0402154							9.24		3.04951e-16
				14.25		0.0394286							9.25		6.78304e-16
				14.26		0.0385147							9.26		1.49374e-15
				14.27		0.0374867							9.27		3.25674e-15
				14.28		0.0363612							9.28		7.02988e-15
				14.29		0.0351577							9.29		1.50235e-14
				14.3		0.0338975							9.3		3.17869e-14
				14.31		0.0326033							9.31		6.65863e-14
				14.32		0.0312984							9.32		1.38095e-13
				14.33		0.0300062							9.33		2.83549e-13
				14.34		0.0287491							9.34		5.76415e-13
				14.35		0.0275485							9.35		1.16011e-12
				14.36		0.0264237							9.36		2.31164e-12
				14.37		0.0253913							9.37		4.56036e-12
				14.38		0.0244652							9.38		8.90707e-12
				14.39		0.0236553							9.39		1.72237e-11
				14.4		0.0229683							9.4		3.29744e-11
				14.41		0.0224063							9.41		6.25005e-11
				14.42		0.0219678							9.42		1.17286e-10
				14.43		0.0216475							9.43		2.17906e-10
				14.44		0.0214364							9.44		4.00817e-10
				14.45		0.021323							9.45		7.2993e-10
				14.46		0.0212932							9.46		1.31605e-09
				14.47		0.0213319							9.47		2.34921e-09
				14.48		0.0214232							9.48		4.15172e-09
				14.49		0.0215515							9.49		7.26427e-09
				14.5		0.021702							9.5		1.25838e-08
				14.51		0.0218615							9.51		2.15819e-08
				14.52		0.0220189							9.52		3.66458e-08
				14.53		0.022165							9.53		6.16051e-08
				14.54		0.0222926							9.54		1.02533e-07
				14.55		0.0223965							9.55		1.68955e-07
				14.56		0.0224729							9.56		2.75635e-07
				14.57		0.0225191							9.57		4.45201e-07
				14.58		0.0225325							9.58		7.11924e-07
				14.59		0.0225108							9.59		1.12712e-06
				14.6		0.0224509							9.6		1.7667e-06
				14.61		0.0223488							9.61		2.74165e-06
				14.62		0.0221997							9.62		4.21231e-06
				14.63		0.0219977							9.63		6.40747e-06
				14.64		0.0217363							9.64		9.64962e-06
				14.65		0.0214087							9.65		1.43877e-05
				14.66		0.0210082							9.66		2.12389e-05
				14.67		0.0205291							9.67		3.10406e-05
				14.68		0.0199672							9.68		4.49146e-05
				14.69		0.0193201							9.69		6.43435e-05
				14.7		0.0185882							9.7		9.12601e-05
				14.71		0.0177743							9.71		0.00012815
				14.72		0.0168843							9.72		0.000178162
				14.73		0.015927							9.73		0.000245231
				14.74		0.0149134							9.74		0.000334194
				14.75		0.013857							9.75		0.000450905
				14.76		0.0127725							9.76		0.000602334
				14.77		0.0116757							9.77		0.00079663
				14.78		0.0105824							9.78		0.00104315
				14.79		0.00950797							9.79		0.00135241
				14.8		0.00846679							9.8		0.00173599
				14.81		0.0074715							9.81		0.0022063
				14.82		0.00653274							9.82		0.0027763
				14.83		0.00565889							9.83		0.00345906
				14.84		0.00485592							9.84		0.00426725
				14.85		0.00412743							9.85		0.00521249
				14.86		0.00347475							9.86		0.00630462
				14.87		0.00289718							9.87		0.00755096
				14.88		0.00239229							9.88		0.00895552
				14.89		0.00195622							9.89		0.0105183
				14.9		0.00158406							9.9		0.0122345
				14.91		0.00127016							9.91		0.0140942
				14.92		0.00100849							9.92		0.0160822
				14.93		0.000792854							9.93		0.0181778
				14.94		0.000617194							9.94		0.0203551
				14.95		0.000475715							9.95		0.0225843
				14.96		0.000363047							9.96		0.024832
				14.97		0.000274324							9.97		0.0270628
				14.98		0.000205233							9.98		0.0292412
				14.99		0.000152022							9.99		0.0313331
				15		0.000111491							10		0.0333075
				15.01		8.09557e-05							10.01		0.0351387
				15.02		5.82e-05							10.02		0.0368075
				15.03		4.14253e-05							10.03		0.0383028
				15.04		2.91927e-05							10.04		0.0396221
				15.05		2.03679e-05							10.05		0.0407721
				15.06		1.40696e-05							10.06		0.0417685
				15.07		9.62237e-06							10.07		0.0426349
				15.08		6.51541e-06							10.08		0.0434016
				15.09		4.3678e-06							10.09		0.0441042
				15.1		2.89897e-06							10.1		0.0447808
				15.11		1.90496e-06							10.11		0.0454701
				15.12		1.23933e-06							10.12		0.0462092
				15.13		7.98261e-07							10.13		0.047031
				15.14		5.09053e-07							10.14		0.0479624
				15.15		3.21395e-07							10.15		0.0490232
				15.16		2.00898e-07							10.16		0.0502245
				15.17		1.24328e-07							10.17		0.051569
				15.18		7.61775e-08							10.18		0.0530507
				15.19		4.62122e-08							10.19		0.0546559
				15.2		2.77583e-08							10.2		0.0563646
				15.21		1.65136e-08							10.21		0.0581521
				15.22		9.73756e-09							10.22		0.0599909
				15.23		5.706e-09							10.23		0.0618525
				15.24		3.34973e-09							10.24		0.0637099
				15.25		2.01924e-09							10.25		0.0655388
				15.26		1.33499e-09							10.26		0.0673194
				15.27		1.09647e-09							10.27		0.069037
				15.28		1.23271e-09							10.28		0.0706831
				15.29		1.78441e-09							10.29		0.0722544
				15.3		2.91426e-09							10.3		0.0737532
				15.31		4.94741e-09							10.31		0.0751855
				15.32		8.45023e-09							10.32		0.0765599
				15.33		1.43624e-08							10.33		0.0778856
				15.34		2.42068e-08							10.34		0.0791701
				15.35		4.04136e-08							10.35		0.080418
				15.36		6.68116e-08							10.36		0.0816282
				15.37		1.09362e-07							10.37		0.0827929
				15.38		1.77237e-07							10.38		0.0838961
				15.39		2.84393e-07							10.39		0.0849137
				15.4		4.51811e-07							10.4		0.085813
				15.41		7.10675e-07							10.41		0.086554
				15.42		1.10679e-06							10.42		0.0870909
				15.43		1.70662e-06							10.43		0.0873741
				15.44		2.60551e-06							10.44		0.0873531
				15.45		3.93855e-06							10.45		0.0869792
				15.46		5.89481e-06							10.46		0.0862091
				15.47		8.7357e-06							10.47		0.0850075
				15.48		1.28181e-05							10.48		0.0833497
				15.49		1.86233e-05							10.49		0.081224
				15.5		2.67915e-05							10.5		0.0786332
				15.51		3.81641e-05							10.51		0.0755949
				15.52		5.38315e-05							10.52		0.0721413
				15.53		7.51883e-05							10.53		0.0683184
				15.54		0.000103993							10.54		0.064184
				15.55		0.000142434							10.55		0.0598052
				15.56		0.00019319							10.56		0.0552554
				15.57		0.000259497							10.57		0.0506113
				15.58		0.000345202							10.58		0.0459496
				15.59		0.000454802							10.59		0.0413438
				15.6		0.000593472							10.6		0.0368618
				15.61		0.000767055							10.61		0.0325634
				15.62		0.000982033							10.62		0.0284989
				15.63		0.00124545							10.63		0.0247077
				15.64		0.00156479							10.64		0.0212183
				15.65		0.00194783							10.65		0.0180483
				15.66		0.00240242							10.66		0.0152049
				15.67		0.00293623							10.67		0.0126862
				15.68		0.00355652							10.68		0.0104824
				15.69		0.00426978							10.69		0.00857752
				15.7		0.00508148							10.7		0.00695049
				15.71		0.00599575							10.71		0.00557714
				15.72		0.00701519							10.72		0.0044314
				15.73		0.00814059							10.73		0.00348654
				15.74		0.00937088							10.74		0.00271623
				15.75		0.010703							10.75		0.00209533
				15.76		0.0121322							10.76		0.00160049
				15.77		0.0136516							10.77		0.00121052
				15.78		0.0152532							10.78		0.000906627
				15.79		0.0169275							10.79		0.000672467
				15.8		0.0186641							10.8		0.000494091
				15.81		0.0204521							10.81		0.000359815
				15.82		0.0222802							10.82		0.000260028
				15.83		0.024137							10.83		0.000186974
				15.84		0.0260114							10.84		0.000134534
				15.85		0.0278922							10.85		9.80032e-05
				15.86		0.0297685							10.86		7.39047e-05
				15.87		0.0316293							10.87		5.9828e-05
				15.88		0.0334632							10.88		5.43077e-05
				15.89		0.0352585							10.89		5.67437e-05
				15.9		0.0370021							10.9		6.73662e-05
				15.91		0.0386799							10.91		8.72455e-05
				15.92		0.0402762							10.92		0.000118345
				15.93		0.0417738							10.93		0.000163619
				15.94		0.0431536							10.94		0.000227147
				15.95		0.0443955							10.95		0.000314303
				15.96		0.045478							10.96		0.000431951
				15.97		0.0463798							10.97		0.000588655
				15.98		0.0470798							10.98		0.000794889
				15.99		0.0475586							10.99		0.00106323
				16		0.0477992							11		0.00140851
				16.01		0.0477882							11.01		0.00184791
				16.02		0.047517							11.02		0.00240092
				16.03		0.0469826							11.03		0.00308924
				16.04		0.0461881							11.04		0.00393648
				16.05		0.0451433							11.05		0.00496766
				16.06		0.0438651							11.06		0.00620857
				16.07		0.0423767							11.07		0.00768488
				16.08		0.0407079							11.08		0.00942108
				16.09		0.0388935							11.09		0.0114392
				16.1		0.0369727							11.1		0.0137573
				16.11		0.0349874							11.11		0.0163884
				16.12		0.0329809							11.12		0.0193385
				16.13		0.0309961							11.13		0.0226056
				16.14		0.0290739							11.14		0.0261784
				16.15		0.0272515							11.15		0.0300355
				16.16		0.0255614							11.16		0.0341449
				16.17		0.0240294							11.17		0.0384645
				16.18		0.0226746							11.18		0.0429422
				16.19		0.021508							11.19		0.0475175
				16.2		0.020533							11.2		0.0521235
				16.21		0.0197448							11.21		0.056689
				16.22		0.0191318							11.22		0.0611415
				16.23		0.0186756							11.23		0.0654104
				16.24		0.0183527							11.24		0.0694302
				16.25		0.0181355							11.25		0.0731434
				16.26		0.0179943							11.26		0.0765042
				16.27		0.0178984							11.27		0.0794804
				16.28		0.0178182							11.28		0.0820555
				16.29		0.0177263							11.29		0.08423
				16.3		0.0175991							11.3		0.0860221
				16.31		0.0174179							11.31		0.0874669
				16.32		0.0171699							11.32		0.0886157
				16.33		0.0168486							11.33		0.089534
				16.34		0.0164542							11.34		0.090299
				16.35		0.0159934							11.35		0.0909969
				16.36		0.0154791							11.36		0.0917196
				16.37		0.0149296							11.37		0.0925611
				16.38		0.0143682							11.38		0.0936142
				16.39		0.0138214							11.39		0.0949671
				16.4		0.0133181							11.4		0.0966999
				16.41		0.0128882							11.41		0.0988817
				16.42		0.0125613							11.42		0.101568
				16.43		0.0123652							11.43		0.104798
				16.44		0.0123247							11.44		0.108593
				16.45		0.0124606							11.45		0.112956
				16.46		0.0127884							11.46		0.117868
				16.47		0.0133172							11.47		0.123291
				16.48		0.0140498							11.48		0.129168
				16.49		0.0149813							11.49		0.135424
				16.5		0.0160995							11.5		0.141966
				16.51		0.0173849							11.51		0.148689
				16.52		0.0188108							11.52		0.15548
				16.53		0.0203443							11.53		0.162217
				16.54		0.0219473							11.54		0.168779
				16.55		0.0235775							11.55		0.17505
				16.56		0.0251902							11.56		0.180921
				16.57		0.0267402							11.57		0.186295
				16.58		0.0281831							11.58		0.191094
				16.59		0.029478							11.59		0.195257
				16.6		0.0305886							11.6		0.198748
				16.61		0.0314855							11.61		0.201552
				16.62		0.0321473							11.62		0.203677
				16.63		0.0325616							11.63		0.205152
				16.64		0.0327261							11.64		0.206027
				16.65		0.0326484							11.65		0.206367
				16.66		0.0323457							11.66		0.206248
				16.67		0.0318444							11.67		0.205757
				16.68		0.0311785							11.68		0.204985
				16.69		0.0303883							11.69		0.204021
				16.7		0.0295186							11.7		0.202951
				16.71		0.0286167							11.71		0.201857
				16.72		0.0277307							11.72		0.200809
				16.73		0.0269075							11.73		0.199868
				16.74		0.0261915							11.74		0.199082
				16.75		0.025623							11.75		0.198488
				16.76		0.0252376							11.76		0.19811
				16.77		0.0250654							11.77		0.197963
				16.78		0.0251311							11.78		0.198051
				16.79		0.025454							11.79		0.198367
				16.8		0.0260484							11.8		0.198901
				16.81		0.0269243							11.81		0.199634
				16.82		0.0280877							11.82		0.200544
				16.83		0.0295417							11.83		0.201605
				16.84		0.0312865							11.84		0.202792
				16.85		0.0333201							11.85		0.204077
				16.86		0.0356379							11.86		0.205434
				16.87		0.0382328							11.87		0.206838
				16.88		0.0410947							11.88		0.208265
				16.89		0.04421							11.89		0.209696
				16.9		0.0475611							11.9		0.211112
				16.91		0.0511256							11.91		0.212497
				16.92		0.0548761							11.92		0.213835
				16.93		0.0587802							11.93		0.21511
				16.94		0.0628006							11.94		0.216305
				16.95		0.0668959							11.95		0.217398
				16.96		0.071022							11.96		0.218364
				16.97		0.0751333							11.97		0.21917
				16.98		0.0791852							11.98		0.219773
				16.99		0.0831355							11.99		0.220125
				17		0.0869474							12		0.220166
				17.01		0.090591							12.01		0.219829
				17.02		0.0940455							12.02		0.219042
				17.03		0.0973							12.03		0.217726
				17.04		0.100355							12.04		0.215805
				17.05		0.10322							12.05		0.213205
				17.06		0.105916							12.06		0.209862
				17.07		0.108473							12.07		0.205722
				17.08		0.110924							12.08		0.200752
				17.09		0.113309							12.09		0.194937
				17.1		0.115665							12.1		0.188287
				17.11		0.11803							12.11		0.180839
				17.12		0.120434							12.12		0.172653
				17.13		0.122902							12.13		0.163817
				17.14		0.125449							12.14		0.154441
				17.15		0.128081							12.15		0.144654
				17.16		0.130795							12.16		0.134601
				17.17		0.133579							12.17		0.124435
				17.18		0.136416							12.18		0.114315
				17.19		0.139282							12.19		0.104396
				17.2		0.142156							12.2		0.0948266
				17.21		0.145015							12.21		0.0857422
				17.22		0.147844							12.22		0.0772614
				17.23		0.150633							12.23		0.0694815
				17.24		0.153382							12.24		0.0624771
				17.25		0.156102							12.25		0.0562976
				17.26		0.158814							12.26		0.0509677
				17.27		0.161552							12.27		0.0464871
				17.28		0.164356							12.28		0.0428326
				17.29		0.167276							12.29		0.0399598
				17.3		0.170365							12.3		0.0378059
				17.31		0.173676							12.31		0.0362933
				17.32		0.177264							12.32		0.0353324
				17.33		0.181173							12.33		0.034826
				17.34		0.185441							12.34		0.0346723
				17.35		0.190094							12.35		0.034769
				17.36		0.195144							12.36		0.0350168
				17.37		0.200586							12.37		0.0353221
				17.38		0.206399							12.38		0.0356
				17.39		0.212548							12.39		0.0357767
				17.4		0.218981							12.4		0.0357911
				17.41		0.225635							12.41		0.0355961
				17.42		0.232435							12.42		0.0351591
				17.43		0.239301							12.43		0.0344621
				17.44		0.246151							12.44		0.0335008
				17.45		0.252905							12.45		0.0322837
				17.46		0.259488							12.46		0.0308307
				17.47		0.265834							12.47		0.0291707
				17.48		0.271892							12.48		0.0273398
				17.49		0.277626							12.49		0.0253785
				17.5		0.283018							12.5		0.0233302
				17.51		0.288067							12.51		0.0212382
				17.52		0.29279							12.52		0.0191444
				17.53		0.297222							12.53		0.0170873
				17.54		0.301409							12.54		0.0151007
				17.55		0.305409							12.55		0.0132131
				17.56		0.309287							12.56		0.011447
				17.57		0.313109							12.57		0.0098186
				17.58		0.316941							12.58		0.00833825
				17.59		0.320842							12.59		0.00701076
				17.6		0.324867							12.6		0.00583605
				17.61		0.329055							12.61		0.00480988
				17.62		0.333436							12.62		0.00392474
				17.63		0.338029							12.63		0.00317065
				17.64		0.342838							12.64		0.00253599
				17.65		0.347861							12.65		0.00200822
				17.66		0.353086							12.66		0.00157451
				17.67		0.358497							12.67		0.00122226
				17.68		0.364077							12.68		0.000939507
				17.69		0.369811							12.69		0.000715178
				17.7		0.375687							12.7		0.000539314
				17.71		0.3817							12.71		0.000403149
				17.72		0.387852							12.72		0.000299141
				17.73		0.394154							12.73		0.000220954
				17.74		0.400623							12.74		0.000163397
				17.75		0.407282							12.75		0.000122351
				17.76		0.414159							12.76		9.46923e-05
				17.77		0.421279							12.77		7.82164e-05
				17.78		0.428665							12.78		7.15844e-05
				17.79		0.436334							12.79		7.42897e-05
				17.8		0.444291							12.8		8.66531e-05
				17.81		0.452528							12.81		0.000109849
				17.82		0.461019							12.82		0.000145966
				17.83		0.46972							12.83		0.000198091
				17.84		0.478569							12.84		0.000270436
				17.85		0.487483							12.85		0.000368471
				17.86		0.496362							12.86		0.000499085
				17.87		0.50509							12.87		0.000670744
				17.88		0.51354							12.88		0.000893643
				17.89		0.521575							12.89		0.00117984
				17.9		0.529057							12.9		0.00154331
				17.91		0.535851							12.91		0.00200002
				17.92		0.541829							12.92		0.00256779
				17.93		0.546879							12.93		0.00326616
				17.94		0.550908							12.94		0.00411608
				17.95		0.553846							12.95		0.00513943
				17.96		0.555651							12.96		0.00635849
				17.97		0.556311							12.97		0.00779513
				17.98		0.555846							12.98		0.00946996
				17.99		0.554302							12.99		0.0114014
				18		0.551758							13		0.0136044
				18.01		0.548312							13.01		0.0160896
				18.02		0.544084							13.02		0.0188622
				18.03		0.539205							13.03		0.0219208
				18.04		0.533814							13.04		0.0252568
				18.05		0.528048							13.05		0.028854
				18.06		0.522035							13.06		0.0326876
				18.07		0.515893							13.07		0.0367253
				18.08		0.50972							13.08		0.0409269
				18.09		0.503592							13.09		0.0452455
				18.1		0.497562							13.1		0.0496288
				18.11		0.49166							13.11		0.0540205
				18.12		0.485891							13.12		0.0583619
				18.13		0.480242							13.13		0.0625943
				18.14		0.474682							13.14		0.0666609
				18.15		0.469167							13.15		0.0705088
				18.16		0.463649							13.16		0.0740909
				18.17		0.458072							13.17		0.077368
				18.18		0.452386							13.18		0.0803097
				18.19		0.446544							13.19		0.0828959
				18.2		0.440508							13.2		0.0851171
				18.21		0.434248							13.21		0.086975
				18.22		0.427748							13.22		0.0884821
				18.23		0.420998							13.23		0.0896616
				18.24		0.414002							13.24		0.0905459
				18.25		0.406769							13.25		0.0911764
				18.26		0.399315							13.26		0.0916017
				18.27		0.391663							13.27		0.0918767
				18.28		0.383834							13.28		0.092061
				18.29		0.375852							13.29		0.0922176
				18.3		0.367741							13.3		0.0924117
				18.31		0.359521							13.31		0.0927093
				18.32		0.351212							13.32		0.093176
				18.33		0.342832							13.33		0.0938757
				18.34		0.334395							13.34		0.0948694
				18.35		0.325918							13.35		0.0962141
				18.36		0.317413							13.36		0.0979615
				18.37		0.308897							13.37		0.100157
				18.38		0.300386							13.38		0.102837
				18.39		0.291897							13.39		0.106031
				18.4		0.283449							13.4		0.109756
				18.41		0.275066							13.41		0.114021
				18.42		0.266768							13.42		0.118822
				18.43		0.258579							13.43		0.124143
				18.44		0.25052							13.44		0.129956
				18.45		0.242613							13.45		0.136223
				18.46		0.234876							13.46		0.142894
				18.47		0.227323							13.47		0.149912
				18.48		0.219965							13.48		0.157211
				18.49		0.212808							13.49		0.164719
				18.5		0.205853							13.5		0.172362
				18.51		0.199098							13.51		0.180065
				18.52		0.192539							13.52		0.18775
				18.53		0.186167							13.53		0.195346
				18.54		0.179976							13.54		0.20278
				18.55		0.173961							13.55		0.209986
				18.56		0.168118							13.56		0.216899
				18.57		0.162449							13.57		0.22346
				18.58		0.156963							13.58		0.229607
				18.59		0.151674							13.59		0.235283
				18.6		0.146603							13.6		0.240428
				18.61		0.141777							13.61		0.244981
				18.62		0.137228							13.62		0.248876
				18.63		0.132993							13.63		0.252047
				18.64		0.12911							13.64		0.254425
				18.65		0.125614							13.65		0.255941
				18.66		0.122538							13.66		0.256527
				18.67		0.119907							13.67		0.256122
				18.68		0.117737							13.68		0.254676
				18.69		0.116033							13.69		0.252154
				18.7		0.114784							13.7		0.248538
				18.71		0.113969							13.71		0.243839
				18.72		0.113549							13.72		0.238091
				18.73		0.113475							13.73		0.231363
				18.74		0.113685							13.74		0.223755
				18.75		0.114108							13.75		0.2154
				18.76		0.114666							13.76		0.206461
				18.77		0.11528							13.77		0.197131
				18.78		0.11587							13.78		0.187624
				18.79		0.11636							13.79		0.178171
				18.8		0.116682							13.8		0.169016
				18.81		0.116776							13.81		0.160403
				18.82		0.116595							13.82		0.152569
				18.83		0.116103							13.83		0.14574
				18.84		0.115278							13.84		0.140121
				18.85		0.114113							13.85		0.135888
				18.86		0.112609							13.86		0.133186
				18.87		0.110783							13.87		0.132119
				18.88		0.10866							13.88		0.132756
				18.89		0.106272							13.89		0.135119
				18.9		0.103661							13.9		0.139189
				18.91		0.100869							13.91		0.144908
				18.92		0.0979467							13.92		0.152176
				18.93		0.0949427							13.93		0.160858
				18.94		0.0919083							13.94		0.170788
				18.95		0.0888939							13.95		0.181774
				18.96		0.0859488							13.96		0.193602
				18.97		0.0831197							13.97		0.206046
				18.98		0.0804509							13.98		0.218869
				18.99		0.0779822							13.99		0.231834
				19		0.0757491							14		0.244709
				19.01		0.0737814							14.01		0.257273
				19.02		0.0721025							14.02		0.269318
				19.03		0.0707285							14.03		0.280659
				19.04		0.0696679							14.04		0.291135
				19.05		0.0689204							14.05		0.300607
				19.06		0.0684776							14.06		0.308969
				19.07		0.0683222							14.07		0.316139
				19.08		0.0684289							14.08		0.322061
				19.09		0.068765							14.09		0.326706
				19.1		0.0692915							14.1		0.330066
				19.11		0.0699647							14.11		0.332151
				19.12		0.0707377							14.12		0.332989
				19.13		0.0715627							14.13		0.332617
				19.14		0.0723928							14.14		0.331084
				19.15		0.073184							14.15		0.328443
				19.16		0.0738976							14.16		0.324753
				19.17		0.0745015							14.17		0.320074
				19.18		0.0749717							14.18		0.31447
				19.19		0.075294							14.19		0.308006
				19.2		0.0754635							14.2		0.300752
				19.21		0.0754859							14.21		0.29278
				19.22		0.0753764							14.22		0.284168
				19.23		0.0751594							14.23		0.275003
				19.24		0.0748671							14.24		0.265377
				19.25		0.0745379							14.25		0.255394
				19.26		0.0742152							14.26		0.245165
				19.27		0.0739448							14.27		0.234811
				19.28		0.0737735							14.28		0.22446
				19.29		0.0737468							14.29		0.214246
				19.3		0.0739078							14.3		0.204307
				19.31		0.0742948							14.31		0.194782
				19.32		0.0749407							14.32		0.185807
				19.33		0.0758718							14.33		0.177513
				19.34		0.0771072							14.34		0.170022
				19.35		0.0786582							14.35		0.163444
				19.36		0.080529							14.36		0.157875
				19.37		0.0827159							14.37		0.153392
				19.38		0.0852086							14.38		0.150058
				19.39		0.0879904							14.39		0.147913
				19.4		0.091039							14.4		0.146979
				19.41		0.0943271							14.41		0.147259
				19.42		0.0978235							14.42		0.148737
				19.43		0.101494							14.43		0.151382
				19.44		0.105301							14.44		0.155146
				19.45		0.109208							14.45		0.159969
				19.46		0.113176							14.46		0.165782
				19.47		0.117166							14.47		0.172508
				19.48		0.121142							14.48		0.180066
				19.49		0.125071							14.49		0.188372
				19.5		0.128921							14.5		0.197344
				19.51		0.132667							14.51		0.206903
				19.52		0.136287							14.52		0.216974
				19.53		0.139766							14.53		0.227489
				19.54		0.143095							14.54		0.238387
				19.55		0.14627							14.55		0.249612
				19.56		0.149294							14.56		0.261116
				19.57		0.152174							14.57		0.272857
				19.58		0.154922							14.58		0.284797
				19.59		0.157551							14.59		0.296901
				19.6		0.160076							14.6		0.309137
				19.61		0.162508							14.61		0.321471
				19.62		0.16486							14.62		0.333872
				19.63		0.167136							14.63		0.346306
				19.64		0.169338							14.64		0.358739
				19.65		0.171459							14.65		0.371137
				19.66		0.173487							14.66		0.383466
				19.67		0.175404							14.67		0.395697
				19.68		0.177188							14.68		0.407804
				19.69		0.178811							14.69		0.419767
				19.7		0.180248							14.7		0.431575
				19.71		0.18147							14.71		0.443226
				19.72		0.182457							14.72		0.454729
				19.73		0.18319							14.73		0.466102
				19.74		0.183658							14.74		0.477375
				19.75		0.18386							14.75		0.488586
				19.76		0.183803							14.76		0.499778
				19.77		0.183503							14.77		0.510999
				19.78		0.182983							14.78		0.522298
				19.79		0.182273							14.79		0.533722
				19.8		0.181409							14.8		0.545308
				19.81		0.180427							14.81		0.557086
				19.82		0.179366							14.82		0.569072
				19.83		0.178261							14.83		0.581267
				19.84		0.177142							14.84		0.593651
				19.85		0.176037							14.85		0.606187
				19.86		0.174962							14.86		0.618819
				19.87		0.173931							14.87		0.631471
				19.88		0.172949							14.88		0.64405
				19.89		0.172013							14.89		0.65645
				19.9		0.171116							14.9		0.668553
				19.91		0.170248							14.91		0.680239
				19.92		0.169394							14.92		0.691383
				19.93		0.168539							14.93		0.701868
				19.94		0.167668							14.94		0.711585
				19.95		0.166767							14.95		0.720441
				19.96		0.165823							14.96		0.728358
				19.97		0.164827							14.97		0.73528
				19.98		0.163771							14.98		0.741171
				19.99		0.16265							14.99		0.746015
				20		0.161462							15		0.749812
				20.01		0.160205							15.01		0.752574
				20.02		0.158879							15.02		0.754322
				20.03		0.157485							15.03		0.755081
				20.04		0.156025							15.04		0.75487
				20.05		0.154501							15.05		0.7537
				20.06		0.152915							15.06		0.751574
				20.07		0.15127							15.07		0.748479
				20.08		0.149571							15.08		0.744389
				20.09		0.147823							15.09		0.739268
				20.1		0.146032							15.1		0.733076
				20.11		0.144208							15.11		0.725769
				20.12		0.14236							15.12		0.717313
				20.13		0.140503							15.13		0.707685
				20.14		0.138652							15.14		0.696887
				20.15		0.136822							15.15		0.684945
				20.16		0.135034							15.16		0.671915
				20.17		0.133305							15.17		0.657886
				20.18		0.131656							15.18		0.642977
				20.19		0.130108							15.19		0.627332
				20.2		0.128677							15.2		0.611116
				20.21		0.127382							15.21		0.594502
				20.22		0.126238							15.22		0.577666
				20.23		0.125255							15.23		0.560773
				20.24		0.124444							15.24		0.543969
				20.25		0.123806							15.25		0.527374
				20.26		0.123341							15.26		0.511072
				20.27		0.123042							15.27		0.495111
				20.28		0.122894							15.28		0.479503
				20.29		0.122876							15.29		0.464222
				20.3		0.122962							15.3		0.449217
				20.31		0.123114							15.31		0.434409
				20.32		0.123291							15.32		0.419712
				20.33		0.123442							15.33		0.405031
				20.34		0.123513							15.34		0.390281
				20.35		0.123443							15.35		0.375387
				20.36		0.123171							15.36		0.360297
				20.37		0.122634							15.37		0.344984
				20.38		0.121771							15.38		0.329449
				20.39		0.120529							15.39		0.313718
				20.4		0.118858							15.4		0.297843
				20.41		0.116721							15.41		0.281897
				20.42		0.114092							15.42		0.265967
				20.43		0.110959							15.43		0.250148
				20.44		0.107325							15.44		0.23454
				20.45		0.103209							15.45		0.219236
				20.46		0.0986421							15.46		0.204322
				20.47		0.0936726							15.47		0.189874
				20.48		0.0883592							15.48		0.175949
				20.49		0.0827707							15.49		0.162592
				20.5		0.0769831							15.5		0.149831
				20.51		0.0710768							15.51		0.137683
				20.52		0.0651332							15.52		0.126152
				20.53		0.0592319							15.53		0.115232
				20.54		0.0534483							15.54		0.104914
				20.55		0.047851							15.55		0.0951824
				20.56		0.0424999							15.56		0.0860236
				20.57		0.037445							15.57		0.0774226
				20.58		0.0327258							15.58		0.0693664
				20.59		0.0283708							15.59		0.0618438
				20.6		0.0243977							15.6		0.0548455
				20.61		0.0208146							15.61		0.0483633
				20.62		0.0176205							15.62		0.0423894
				20.63		0.014807							15.63		0.0369154
				20.64		0.0123593							15.64		0.0319315
				20.65		0.0102584							15.65		0.0274254
				20.66		0.00848183							15.66		0.023382
				20.67		0.0070058							15.67		0.0197827
				20.68		0.00580596							15.68		0.0166059
				20.69		0.00485873							15.69		0.0138265
				20.7		0.0041421							15.7		0.0114169
				20.71		0.0036363							15.71		0.0093476
				20.72		0.00332422							15.72		0.00758742
				20.73		0.00319158							15.73		0.0061048
				20.74		0.00322694							15.74		0.00486832
				20.75		0.00342144							15.75		0.00384743
				20.76		0.00376848							15.76		0.00301303
				20.77		0.00426314							15.77		0.00233799
				20.78		0.00490164							15.78		0.00179745
				20.79		0.00568056							15.79		0.00136904
				20.8		0.0065962							15.8		0.00103299
				20.81		0.00764379							15.81		0.000772107
				20.82		0.00881687							15.82		0.000571661
				20.83		0.0101066							15.83		0.000419241
				20.84		0.0115014							15.84		0.000304536
				20.85		0.0129865							15.85		0.000219103
				20.86		0.0145437							15.86		0.000156129
				20.87		0.0161516							15.87		0.000110187
				20.88		0.0177857							15.88		7.70163e-05
				20.89		0.0194186							15.89		5.33127e-05
				20.9		0.0210209							15.9		3.65483e-05
				20.91		0.0225619							15.91		2.48133e-05
				20.92		0.0240105							15.92		1.66831e-05
				20.93		0.0253358							15.93		1.11081e-05
				20.94		0.0265089							15.94		7.32429e-06
				20.95		0.0275033							15.95		4.78246e-06
				20.96		0.0282963							15.96		3.09237e-06
				20.97		0.0288696							15.97		1.98008e-06
				20.98		0.0292102							15.98		1.25551e-06
				20.99		0.0293111							15.99		7.88321e-07
				21		0.0291716							16		4.90145e-07
				21.01		0.0287972							16.01		3.01775e-07
				21.02		0.0281997							16.02		1.83982e-07
				21.03		0.027397							16.03		1.1107e-07
				21.04		0.0264123							16.04		6.63971e-08
				21.05		0.0252734							16.05		3.9303e-08
				21.06		0.0240121							16.06		2.3037e-08
				21.07		0.0226627							16.07		1.33704e-08
				21.08		0.0212612							16.08		7.68395e-09
				21.09		0.0198444							16.09		4.3726e-09
				21.1		0.0184482							16.1		2.46382e-09
				21.11		0.0171071							16.11		1.37464e-09
				21.12		0.0158529							16.12		7.5942e-10
				21.13		0.014714							16.13		4.15415e-10
				21.14		0.0137145							16.14		2.25003e-10
				21.15		0.0128738							16.15		1.2067e-10
				21.16		0.0122061							16.16		6.40788e-11
				21.17		0.0117201							16.17		3.36923e-11
				21.18		0.0114189							16.18		1.75407e-11
				21.19		0.0113004							16.19		9.04194e-12
				21.2		0.0113571							16.2		4.61501e-12
				21.21		0.0115769							16.21		2.33228e-12
				21.22		0.0119438							16.22		1.16703e-12
				21.23		0.0124384							16.23		5.78197e-13
				21.24		0.0130388							16.24		2.83636e-13
				21.25		0.0137218							16.25		1.37765e-13
				21.26		0.014464							16.26		6.62526e-14
				21.27		0.0152425							16.27		3.15469e-14
				21.28		0.0160365							16.28		1.48729e-14
				21.29		0.0168279							16.29		6.94261e-15
				21.3		0.0176021							16.3		3.20874e-15
				21.31		0.0183488							16.31		1.46835e-15
				21.32		0.0190622							16.32		6.65283e-16
				21.33		0.0197412							16.33		2.98446e-16
				21.34		0.0203892							16.34		1.32558e-16
				21.35		0.0210133							16.35		5.82944e-17
				21.36		0.0216236							16.36		2.53821e-17
				21.37		0.0222323							16.37		1.09422e-17
				21.38		0.0228519							16.38		4.67048e-18
				21.39		0.0234947							16.39		1.97376e-18
				21.4		0.0241704							16.4		8.25854e-19
				21.41		0.0248858							16.41		3.42128e-19
				21.42		0.025643							16.42		1.40329e-19
				21.43		0.0264391							16.43		5.69877e-20
				21.44		0.0272655							16.44		2.29133e-20
				21.45		0.0281077							16.45		9.12153e-21
				21.46		0.0289462							16.46		3.59517e-21
				21.47		0.0297564							16.47		1.40295e-21
				21.48		0.0305107							16.48		5.42049e-22
				21.49		0.0311788							16.49		2.0735e-22
				21.5		0.0317304							16.5		7.85307e-23
				21.51		0.0321358							16.51		2.94473e-23
				21.52		0.0323683							16.52		1.09325e-23
				21.53		0.0324056							16.53		4.01849e-24
				21.54		0.0322306							16.54		1.46243e-24
				21.55		0.0318333							16.55		5.2693e-25
				21.56		0.0312105							16.56		1.87975e-25
				21.57		0.0303671							16.57		6.63916e-26
				21.58		0.0293149							16.58		2.32163e-26
				21.59		0.0280729							16.59		8.03786e-27
				21.6		0.0266664							16.6		2.7552e-27
				21.61		0.0251256							16.61		9.35042e-28
				21.62		0.0234846							16.62		3.14177e-28
				21.63		0.0217802							16.63		1.04516e-28
				21.64		0.0200504							16.64		3.44236e-29
				21.65		0.0183332							16.65		1.12252e-29
				21.66		0.0166658							16.66		3.62405e-30
				21.67		0.0150832							16.67		1.1584e-30
				21.68		0.0136178							16.68		3.66597e-31
				21.69		0.0122991							16.69		1.14863e-31
				21.7		0.0111531							16.7		3.56316e-32
				21.71		0.0102025							16.71		1.09434e-32
				21.72		0.00946677							16.72		3.32762e-33
				21.73		0.00896232							16.73		1.00179e-33
				21.74		0.0087029							16.74		2.98595e-34
				21.75		0.00869982							16.75		8.81149e-35
				21.76		0.00896229							16.76		2.57441e-35
				21.77		0.00949765							16.77		7.44679e-36
				21.78		0.0103115							16.78		2.13266e-36
				21.79		0.0114077							16.79		6.04692e-37
				21.8		0.0127886							16.8		1.6975e-37
				21.81		0.0144542							16.81		4.71785e-38
				21.82		0.0164028							16.82		1.2982e-38
				21.83		0.0186302							16.83		3.53669e-39
				21.84		0.0211292							16.84		9.53925e-40
				21.85		0.0238901							16.85		2.54737e-40
				21.86		0.0268994							16.86		6.73488e-41
				21.87		0.0301405							16.87		1.7629e-41
				21.88		0.0335935							16.88		4.56863e-42
				21.89		0.0372348							16.89		1.17221e-42
				21.9		0.0410379							16.9		2.9777e-43
				21.91		0.0449736							16.91		7.48892e-44
				21.92		0.0490109							16.92		1.86473e-44
				21.93		0.0531172							16.93		4.59698e-45
				21.94		0.0572597							16.94		1.12199e-45
				21.95		0.0614063							16.95		2.71121e-46
				21.96		0.0655262							16.96		6.48631e-47
				21.97		0.0695915							16.97		1.53635e-47
				21.98		0.0735774							16.98		3.60283e-48
				21.99		0.0774633							16.99		8.3648e-49
				22		0.0812331							17		1.92276e-49
				22.01		0.0848752							17.01		4.37578e-50
				22.02		0.0883826							17.02		9.85923e-51
				22.03		0.0917521							17.03		2.19933e-51
				22.04		0.0949835							17.04		4.8573e-52
				22.05		0.0980789							17.05		1.06208e-52
				22.06		0.101041							17.06		2.29922e-53
				22.07		0.103871							17.07		4.9279e-54
				22.08		0.10657							17.08		1.04569e-54
				22.09		0.109136							17.09		2.19684e-55
				22.1		0.111562							17.1		4.56935e-56
				22.11		0.113837							17.11		9.40955e-57
				22.12		0.115948							17.12		1.91841e-57
				22.13		0.117877							17.13		3.87232e-58
				22.14		0.119603							17.14		7.73855e-59
				22.15		0.121103							17.15		1.53111e-59
				22.16		0.122358							17.16		2.99924e-60
				22.17		0.123345							17.17		5.81666e-61
				22.18		0.124049							17.18		1.11685e-61
				22.19		0.124457							17.19		2.12311e-62
				22.2		0.124563							17.2		3.99585e-63
				22.21		0.124367							17.21		7.44566e-64
				22.22		0.123876							17.22		1.37358e-64
				22.23		0.123102							17.23		2.50879e-65
				22.24		0.122065							17.24		4.53662e-66
				22.25		0.120788							17.25		8.1219e-67
				22.26		0.119297							17.26		1.4396e-67
				22.27		0.117621							17.27		2.52628e-68
				22.28		0.115789							17.28		4.38915e-69
				22.29		0.113829							17.29		7.54981e-70
				22.3		0.111767							17.3		1.28573e-70
				22.31		0.109626							17.31		2.16781e-71
				22.32		0.107427							17.32		3.61867e-72
				22.33		0.105183							17.33		5.98048e-73
				22.34		0.10291							17.34		9.78542e-74
				22.35		0.100615							17.35		1.58519e-74
				22.36		0.0983054							17.36		2.54238e-75
				22.37		0.0959859							17.37		4.03698e-76
				22.38		0.0936594							17.38		6.34644e-77
				22.39		0.0913282							17.39		9.87782e-78
				22.4		0.0889945							17.4		1.52212e-78
				22.41		0.0866604							17.41		2.32218e-79
				22.42		0.0843291							17.42		3.50751e-80
				22.43		0.0820045							17.43		5.24518e-81
				22.44		0.0796924							17.44		7.76566e-82
				22.45		0.0773998							17.45		1.13829e-82
				22.46		0.0751362							17.46		1.65191e-83
				22.47		0.072913							17.47		2.37344e-84
				22.48		0.0707444							17.48		3.37618e-85
				22.49		0.0686471							17.49		4.75477e-86
				22.5		0.0666408							17.5		6.62967e-87
				22.51		0.0647476							17.51		9.15191e-88
				22.52		0.0629918							17.52		1.2508e-88
				22.53		0.0613997							17.53		1.69248e-89
				22.54		0.0599981							17.54		2.26733e-90
				22.55		0.0588135							17.55		3.0072e-91
				22.56		0.0578704							17.56		3.94883e-92
				22.57		0.0571897							17.57		5.13371e-93
				22.58		0.056787							17.58		6.60772e-94
				22.59		0.0566706							17.59		8.42034e-95
				22.6		0.0568399							17.6		1.06234e-95
				22.61		0.057284							17.61		1.32696e-96
				22.62		0.0579805							17.62		1.64099e-97
				22.63		0.0588957							17.63		2.00915e-98
				22.64		0.0599842							17.64		2.43543e-99
				22.65		0.06119							17.65		2.92278e-100
				22.66		0.0624486							17.66		3.47276e-101
				22.67		0.0636885							17.67		4.08517e-102
				22.68		0.0648351							17.68		4.75776e-103
				22.69		0.0658129							17.69		5.48595e-104
				22.7		0.06655							17.7		6.26265e-105
				22.71		0.0669809							17.71		7.07819e-106
				22.72		0.0670501							17.72		7.92033e-107
				22.73		0.0667151							17.73		8.77448e-108
				22.74		0.0659484							17.74		9.62403e-109
				22.75		0.0647391							17.75		1.04508e-109
				22.76		0.0630941							17.76		1.12357e-110
				22.77		0.0610373							17.77		1.19593e-111
				22.78		0.0586091							17.78		1.26029e-112
				22.79		0.0558644							17.79		1.31489e-113
				22.8		0.0528706							17.8		1.35822e-114
				22.81		0.0497047							17.81		1.38901e-115
				22.82		0.0464499							17.82		1.40636e-116
				22.83		0.0431925							17.83		1.40976e-117
				22.84		0.0400189							17.84		1.39911e-118
				22.85		0.0370122							17.85		1.37473e-119
				22.86		0.0342495							17.86		1.33733e-120
				22.87		0.0317995							17.87		1.288e-121
				22.88		0.0297206							17.88		1.22815e-122
				22.89		0.0280588							17.89		1.15943e-123
				22.9		0.0268473							17.9		1.08366e-124
				22.91		0.0261049							17.91		1.00276e-125
				22.92		0.0258365							17.92		9.18677e-127
				22.93		0.0260324							17.93		8.33265e-128
				22.94		0.0266689							17.94		7.48275e-129
				22.95		0.0277093							17.95		6.65267e-130
				22.96		0.0291046							17.96		5.85582e-131
				22.97		0.030795							17.97		5.10313e-132
				22.98		0.0327117							17.98		4.40294e-133
				22.99		0.0347787							17.99		3.76103e-134
				23		0.0369153							18		3.18073e-135
				23.01		0.0390389							18.01		2.6632e-136
				23.02		0.0410672							18.02		2.20769e-137
				23.03		0.0429213							18.03		1.81188e-138
				23.04		0.0445283							18.04		1.47224e-139
				23.05		0.0458241							18.05		1.18436e-140
				23.06		0.0467554							18.06		9.43295e-142
				23.07		0.0472817							18.07		7.43819e-143
				23.08		0.0473769							18.08		5.8069e-144
				23.09		0.0470294							18.09		4.48826e-145
				23.1		0.0462425							18.1		3.43455e-146
				23.11		0.0450341							18.11		2.60206e-147
				23.12		0.0434348							18.12		1.95174e-148
				23.13		0.0414867							18.13		1.44939e-149
				23.14		0.0392408							18.14		1.06563e-150
				23.15		0.0367549							18.15		7.75678e-152
				23.16		0.0340903							18.16		5.59004e-153
				23.17		0.0313098							18.17		3.98846e-154
				23.18		0.0284747							18.18		2.81743e-155
				23.19		0.0256427							18.19		1.97042e-156
				23.2		0.0228661							18.2		1.36433e-157
				23.21		0.0201903							18.21		9.35274e-159
				23.22		0.0176528							18.22		6.34768e-160
				23.23		0.0152829							18.23		4.26529e-161
				23.24		0.0131014							18.24		2.83752e-162
				23.25		0.0111211							18.25		1.8689e-163
				23.26		0.00934757							18.26		1.21868e-164
				23.27		0.00777978							18.27		7.86776e-166
				23.28		0.00641143							18.28		5.02886e-167
				23.29		0.00523191							18.29		3.18233e-168
				23.3		0.0042275							18.3		1.99378e-169
				23.31		0.0033824							18.31		1.23671e-170
				23.32		0.00267969							18.32		7.59476e-172
				23.33		0.00210214							18.33		4.61762e-173
				23.34		0.00163289							18.34		2.77958e-174
				23.35		0.00125594							18.35		1.65652e-175
				23.36		0.000956528							18.36		9.77398e-177
				23.37		0.000721346							18.37		5.70957e-178
				23.38		0.00053865							18.38		3.30212e-179
				23.39		0.000398278							18.39		1.89077e-180
				23.4		0.000291596							18.4		1.07187e-181
				23.41		0.000211395							18.41		6.01592e-183
				23.42		0.000151748							18.42		3.34287e-184
				23.43		0.000107861							18.43		1.83905e-185
				23.44		7.59144e-05							18.44		1.00167e-186
				23.45		5.29052e-05							18.45		5.40149e-188
				23.46		3.65079e-05							18.46		2.88376e-189
				23.47		2.49454e-05							18.47		1.52427e-190
				23.48		1.68775e-05							18.48		7.97667e-192
				23.49		1.13068e-05							18.49		4.13274e-193
				23.5		7.5004e-06							18.5		2.11988e-194
				23.51		4.92655e-06							18.51		1.07657e-195
				23.52		3.20416e-06							18.52		5.41291e-197
				23.53		2.06347e-06							18.53		2.69449e-198
				23.54		1.31581e-06							18.54		1.32794e-199
				23.55		8.30808e-07							18.55		6.47944e-201
				23.56		5.19421e-07							18.56		3.13006e-202
				23.57		3.21551e-07							18.57		1.49702e-203
				23.58		1.97101e-07							18.58		7.08854e-205
				23.59		1.1963e-07							18.59		3.32311e-206
				23.6		7.18953e-08							18.6		1.54237e-207
				23.61		4.27829e-08							18.61		7.08745e-209
				23.62		2.52086e-08							18.62		3.2244e-210
				23.63		1.47074e-08							18.63		1.45233e-211
				23.64		8.49633e-09							18.64		6.47645e-213
				23.65		4.85997e-09							18.65		2.85934e-214
				23.66		2.7526e-09							18.66		1.24984e-215
				23.67		1.54369e-09							18.67		5.40875e-217
				23.68		8.57201e-10							18.68		2.31738e-218
				23.69		4.71315e-10							18.69		9.83005e-220
				23.7		2.56593e-10							18.7		4.12829e-221
				23.71		1.38319e-10							18.71		1.7165e-222
				23.72		7.38287e-11							18.72		7.06597e-224
				23.73		3.90186e-11							18.73		2.87977e-225
				23.74		2.04184e-11							18.74		1.16199e-226
				23.75		1.05797e-11							18.75		4.64196e-228
				23.76		5.42786e-12							18.76		1.83594e-229
				23.77		2.75731e-12							18.77		7.18908e-231
				23.78		1.3869e-12							18.78		2.78705e-232
				23.79		6.90721e-13							18.79		1.06973e-233
				23.8		3.40613e-13							18.8		4.06498e-235
				23.81		1.66311e-13							18.81		1.52933e-236
				23.82		8.04043e-14							18.82		5.6964e-238
				23.83		3.8489e-14							18.83		2.10067e-239
				23.84		1.82428e-14							18.84		7.66957e-241
				23.85		8.5614e-15							18.85		2.77231e-242
				23.86		3.97828e-15							18.86		9.92133e-244
				23.87		1.83039e-15							18.87		3.51524e-245
				23.88		8.33848e-16							18.88		1.2331e-246
				23.89		3.7612e-16							18.89		4.28249e-248
				23.9		1.67981e-16							18.9		1.47249e-249
				23.91		7.42832e-17							18.91		5.01262e-251
				23.92		3.25248e-17							18.92		1.68941e-252
				23.93		1.41004e-17							18.93		5.63719e-254
				23.94		6.05262e-18							18.94		1.86229e-255
				23.95		2.57245e-18							18.95		6.091e-257
				23.96		1.08254e-18							18.96		1.97236e-258
				23.97		4.51057e-19							18.97		6.32328e-260
				23.98		1.86085e-19							18.98		2.00703e-261
				23.99		7.60119e-20							18.99		6.30702e-263
				24		3.07427e-20							19		1.96224e-264
				24.01		1.2311e-20							19.01		6.04414e-266
				24.02		4.88127e-21							19.02		1.84321e-267
				24.03		1.91629e-21							19.03		5.56511e-269
				24.04		7.44869e-22							19.04		1.66352e-270
				24.05		2.86672e-22							19.05		4.92312e-272
				24.06		1.09239e-22							19.06		1.44248e-273
				24.07		4.12154e-23							19.07		4.18442e-275
				24.08		1.53967e-23							19.08		1.20176e-276
				24.09		5.69481e-24							19.09		3.41711e-278
				24.1		2.08554e-24							19.1		9.61957e-280
				24.11		7.56211e-25							19.11		2.68108e-281
				24.12		2.71489e-25							19.12		7.39812e-283
				24.13		9.65042e-26							19.13		2.02111e-284
				24.14		3.39644e-26							19.14		5.46657e-286
				24.15		1.18355e-26							19.15		1.46385e-287
				24.16		4.08348e-27							19.16		3.88094e-289
				24.17		1.39495e-27							19.17		1.01867e-290
				24.18		4.71811e-28							19.18		2.64721e-292
				24.19		1.58001e-28							19.19		6.8108e-294
				24.2		5.23882e-29							19.2		1.73487e-295
				24.21		1.71984e-29							19.21		4.37513e-297
				24.22		5.59015e-30							19.22		1.09238e-298
				24.23		1.79903e-30							19.23		2.7003e-300
				24.24		5.73239e-31							19.24		6.60857e-302
				24.25		1.80847e-31							19.25		1.60126e-303
				24.26		5.64892e-32							19.26		3.84124e-305
				24.27		1.74703e-32							19.27		9.12301e-307
				24.28		5.34948e-33							19.28		0
				24.29		1.62182e-33							19.29		4.99394260093196e-310
				24.3		4.86822e-34							19.3		1.15101736464500e-311
				24.31		1.44682e-34							19.31		2.62649912396000e-313
				24.32		4.25734e-35							19.32		5.93375607400000e-315
				24.33		1.24033e-35							19.33		1.32720854000000e-316
				24.34		3.57779e-36							19.34		2.93919700000000e-318
				24.35		1.0218e-36							19.35		6.42300000000000e-320
				24.36		2.88931e-37							19.36		1.48000000000000e-321
				24.37		8.08905e-38							19.37		0
				24.38		2.24221e-38							19.38		0
				24.39		6.1536e-39							19.39		0
				24.4		1.67208e-39							19.4		0
				24.41		4.49842e-40							19.41		0
				24.42		1.19822e-40							19.42		0
				24.43		3.15999e-41							19.43		0
				24.44		8.25103e-42							19.44		0
				24.45		2.13307e-42							19.45		0
				24.46		5.45975e-43							19.46		0
				24.47		1.38361e-43							19.47		0
				24.48		3.47159e-44							19.48		0
				24.49		8.62409e-45							19.49		0
				24.5		2.12115e-45							19.5		0
				24.51		5.16534e-46							19.51		0
				24.52		1.24537e-46							19.52		0
				24.53		2.97283e-47							19.53		0
				24.54		7.02604e-48							19.54		0
				24.55		1.64408e-48							19.55		0
				24.56		3.80894e-49							19.56		0
				24.57		8.73687e-50							19.57		0
				24.58		1.98416e-50							19.58		0
				24.59		4.46137e-51							19.59		0
				24.6		9.93182e-52							19.6		0
				24.61		2.18906e-52							19.61		0
				24.62		4.77701e-53							19.62		0
				24.63		1.0321e-53							19.63		0
				24.64		2.20779e-54							19.64		0
				24.65		4.67586e-55							19.65		0
				24.66		9.80466e-56							19.66		0
				24.67		2.0355e-56							19.67		0
				24.68		4.18387e-57							19.68		0
				24.69		8.51437e-58							19.69		0
				24.7		1.71551e-58							19.7		0
				24.71		3.42217e-59							19.71		0
				24.72		6.75892e-60							19.72		0
				24.73		1.32166e-60							19.73		0
				24.74		2.55874e-61							19.74		0
				24.75		4.90458e-62							19.75		0
				24.76		9.30769e-63							19.76		0
				24.77		1.74883e-63							19.77		0
				24.78		3.25328e-64							19.78		0
				24.79		5.99183e-65							19.79		0
				24.8		1.0926e-65							19.8		0
				24.81		1.97257e-66							19.81		0
				24.82		3.52586e-67							19.82		0
				24.83		6.23971e-68							19.83		0
				24.84		1.09327e-68							19.84		0
				24.85		1.89652e-69							19.85		0
				24.86		3.25724e-70							19.86		0
				24.87		5.5387e-71							19.87		0
				24.88		9.32459e-72							19.88		0
				24.89		1.55423e-72							19.89		0
				24.9		2.56487e-73							19.9		0
				24.91		4.19064e-74							19.91		0
				24.92		6.77888e-75							19.92		0
				24.93		1.08567e-75							19.93		0
				24.94		1.72149e-76							19.94		0
				24.95		2.70255e-77							19.95		0
				24.96		4.20054e-78							19.96		0
[truncated: 4 more rows]

## Sheet: Fig. 3C,D
Figure 3C: Distribution of change in loop sizes						Figure 3D: Bar plot comparing experimental and theoretical step size distribution
	3' loop
change in loop size (nt)			probability density			individual step size values				summary statistic
1			0.08385			experimental		theoretical			experimental distribution					theoretical distribution
2			0.3727			1.83503		2.5		mean step size (bp)			2.9825		mean step size (bp)			2.655
3			0.53			4.72642		3		standard deviation (bp)			1.1611		standard deviation (bp)			0.5487
4			0.01348			2.28604		3		standard error (bp)			0.0585		standard error (bp)			0.0245
	5' loop					1.22112		1.5
change in loop size (nt)			probability density			3.97884		3
1			0.06692			3.99284		3
2			0.3051			3.37443		1.5
3			0.359			2.50147		3.5
4			0.2692			1.46934		1.5
						0.751805		2
						5.36385		3
						5.22661		2.5
						3.05803		2.5
						3.46713		2
						6.02551		3.5
						3.64204		2
						3.06235		3
						2.5918		3.5
						4.96152		2.5
						4.12445		1.5
						3.24284		1.5
						2.60386		3
						3.81665		2
						3.70294		3
						3.42489		3
						3.21837		3.5
						2.80541		3
						4.19377		3
						1.41803		2.5
						4.04439		3
						2.19552		3
						2.02047		3.5
						2.23466		3.5
						4.0376		2
						1.664		3
						3.99266		2
						2.25062		3
						1.71738		2.5
						3.26879		2
						2.93749		2.5
						0.636059		2
						2.82018		3
						3.33216		2
						3.49128		2
						3.69492		2
						3.78888		3
						3.28428		3.5
						2.26128		2.5
						1.7399		3
						2.89271		2.5
						2.48116		2.5
						2.51113		2.5
						4.98236		2.5
						2.61682		2.5
						3.60915		2.5
						6.03072		2.5
						4.02791		2.5
						3.01915		3.5
						3.74238		3
						4.97244		3
						4.36375		1.5
						2.68149		3.5
						3.29471		2
						2.48817		2.5
						3.39547		2
						3.44006		2.5
						2.40154		2
						2.83766		2.5
						3.60049		2.5
						2.82726		3
						3.68773		2
						2.76088		3.5
						2.29856		2
						1.23774		3
						2.54899		2.5
						3.79373		2.5
						3.54001		3.5
						2.50072		2.5
						5.69002		2.5
						3.1555		2.5
						2.57543		2
						2.80222		2.5
						2.98375		2
						3.16359		3
						3.69316		2.5
						2.87969		3
						4.01188		3.5
						3.78108		3
						3.88942		2.5
						2.37796		2.5
						1.87323		2
						1.80128		3
						1.70874		3.5
						1.24598		1.5
						1.56429		3
						4.26114		3
						5.17172		3
						1.91848		2.5
						3.08764		2
						2.44569		3.5
						3.15812		2
						2.39277		3
						2.23544		1.5
						3.03795		3
						2.57857		1.5
						1.75341		3
						4.98811		2.5
						6.27767		3
						2.22207		2.5
						2.79642		3.5
						1.88234		3.5
						3.28839		3
						1.91196		2.5
						2.32522		2.5
						4.49772		3
						3.21476		3
						4.12536		3
						5.99206		3
						1.34512		3
						1.46398		3.5
						2.46402		2.5
						2.8916		3
						3.62413		3
						2.84093		2.5
						2.62785		2.5
						2.38089		2.5
						5.26341		3.5
						1.64205		3
						2.24441		2.5
						5.23236		2.5
						2.45137		2.5
						1.75486		2.5
						3.28482		2.5
						2.71415		1.5
						4.47335		3
						4.48508		3
						3.76631		3
						3.31115		2
						2.4025		2.5
						3.24791		3
						1.27857		3.5
						3.52558		3
						2.79586		2.5
						3.58567		3
						3.05891		2
						2.2779		2.5
						1.72488		2.5
						4.44457		2.5
						1.67023		3
						3.5427		3
						1.18884		3
						1.11432		2.5
						1.03295		3.5
						0.990992		3.5
						1.58514		3
						3.67685		2.5
						2.15134		2.5
						5.26114		2
						3.11714		3
						3.99938		2
						1.96381		3.5
						1.85944		3
						0.87509		3
						3.33784		2
						3.71158		2
						3.32122		3
						5.80451		2.5
						4.66657		3
						2.44648		2
						4.3103		3.5
						3.31207		2.5
						4.08206		2
						2.33836		3
						4.33544		3
						2.78316		2.5
						0.601688		2.5
						2.1114		3.5
						1.94115		3
						2.72795		2.5
						2.38077		3
						4.15835		3.5
						1.75556		3
						4.83407		3
						3.34696		2
						1.83384		3
						1.35728		3
						1.90606		2.5
						1.04813		2.5
						2.55191		3
						1.05491		2
						0.682816		2.5
						2.05215		3.5
						2.3057		3.5
						1.7213		3
						3.70588		2
						3.52732		3
						3.06118		2.5
						2.85136		3.5
						3.68001		2
						0.872153		2.5
						2.20664		2
						3.87982		3.5
						2.93693		3.5
						3.03165		3
						2.5202		2.5
						3.48291		3
						1.95559		3
						1.98355		2
						2.49393		3
						3.53021		2.5
						3.06258		3.5
						2.19465		3
						3.53943		2
						1.79601		3
						1.88653		3
						3.83213		2.5
						3.00895		3
						2.31793		3
						3.35509		2
						5.30488		3
						3.53089		3
						4.16562		2.5
						3.28138		3
						2.61061		3.5
						4.05		1.5
						3.44199		2
						3.95468		3
						2.79592		2.5
						3.79852		3
						3.52211		3.5
						1.99004		2
						3.61717		2
						3.45746		2.5
						1.72838		2.5
						2.74047		2
						3.65959		2
						1.45456		3
						3.10568		2
						3.21139		2.5
						3.5349		2.5
						3.23028		3
						3.30884		2.5
						2.90146		1.5
						3.3996		2.5
						3.64209		2.5
						2.30278		3.5
						1.75379		3
						1.84379		2
						1.94157		2.5
						1.6082		3
						5.29606		2
						6.24927		2.5
						3.07479		2.5
						4.04575		3.5
						1.53448		2
						2.72844		3
						4.35012		2
						2.13614		2.5
						1.9717		3
						0.669985		1.5
						1.88772		2.5
						3.65805		3
						3.92405		1.5
						2.63127		2.5
						1.07698		3
						5.4685		2.5
						3.37902		2
						4.05481		3
						1.03593		3
						3.68644		3.5
						3.27773		2.5
						3.61998		1.5
						0.973181		2
						2.16191		2.5
						3.21312		3
						2.90501		3
						3.74293		1.5
						2.93696		2.5
						2.93025		2.5
						2.77466		2.5
						3.56767		2
						2.64496		2.5
						1.03607		3
						4.75345		3.5
						3.00652		3
						2.63677		2.5
						3.5842		3.5
						4.85251		3
						2.08491		3
						4.47612		3
						2.53709		3.5
						4.46701		2.5
						2.2625		3
						3.28267		2.5
						1.10675		3.5
						2.39272		2.5
						2.98039		2
						3.11003		3
						2.62611		2.5
						2.60958		2.5
						2.32327		2.5
						2.12363		3
						1.01111		4
						2.63868		3.5
						2.49236		2
						2.4231		3
						1.33619		2.5
						2.08002		2.5
						2.03957		2
						2.97347		3
						2.29073		3
						2.88684		2.5
						3.08839		2.5
						2.57093		2.5
						0.976289		2.5
						1.70012		3
						3.6036		3
						4.67264		2
						3.44253		2.5
						2.9241		2
						3.95973		3.5
						3.26144		1.5
						3.49923		3
						3.81251		3
						4.04468		3
						3.08155		2.5
						3.24604		2
						1.59667		3
						1.70881		2.5
						1.64546		3.5
						3.52062		2.5
						3.72982		2.5
						2.77935		2.5
						3.62452		2.5
						2.18969		3
						4.18562		2.5
						2.15532		2.5
						2.65313		2.5
						3.89869		4
						2.50402		2
						1.71318		3
						2.43634		2.5
						2.90069		2.5
						1.29497		2
						2.20373		2
						3.19021		2
						1.72374		2
						4.01677		3.5
						4.24017		2.5
						2.69399		3
						3.78352		3
						8.75433		3
						2.10838		3.5
						3.06548		2
						2.51282		2.5
						2.00326		3
						2.07951		2.5
						2.10814		1.5
						5.24624		3
						3.91024		2.5
						5.04949		2.5
						3.08547		3.5
						4.13271		1.5
						3.39747		3
						4.07501		3
						2.92981		2
						3.97014		3
						3.49167		2.5
						4.27843		2.5
						2.73505		2
						1.63734		3.5
						3.12432		3
						3.48021		3
						0.701814		3
						3.31791		3
						1.91125		1.5
						2.90875		2
						4.36258		2.5
						4.18939		1.5
						2.73479		3
						3.35892		2.5
						3.07236		3
						3.63417		3.5
						6.67846		3.5
						5.03373		2
						2.45952		2
						2.63777		3.5
						1.91526		3
						2.03727		2.5
						1.11245		3.5
						3.22244		3.5
						3.34155		3
						0.672808		3
						2.43463		3.5
								3.5
								1.5
								3
								2.5
								2.5
								2.5
								3
								3.5
								2.5
								2
								3
								2
								3.5
								3.5
								2.5
								1.5
								3.5
								3.5
								1.5
								3
								2.5
								3
								2
								2
								2.5
								2
								2.5
								1.5
								2.5
								2
								2
								3
								2
								2
								3
								2
								2
								3
								3.5
								2.5
								2
								3
								2.5
								2
								2
								3
								2.5
								2.5
								3
								3
								2
								3
								2.5
								2.5
								3
								1.5
								3.5
								3
								2.5
								3.5
								3
								2.5
								2.5
								3.5
								2.5
								3
								2.5
								2.5
								2
								2
								2
								2.5
								3
								2.5
								3
								2
								3
								1.5
								3
								3
								3
								2
								2
								3
								3.5
								2.5
								3
								3
								3.5
								2
								3
								2.5
								2.5
								2.5
								2.5
								2
								2
								3
								3
								3
								2
								2
								3
								3.5
								3
								3.5

## Sheet: Fig. 4A,B
Figure 4A: Dwell times between unwinding and re-zipping dwellls versus size of the following step																																Figure 4B: Nmin versus steps size for unwinding and re-zipping dwells
								UNWINDING DWELLS
	0.5 uM ATP				1 uM ATP				2.5 uM ATP				5 uM ATP				10 uM ATP				Summary of Statistics for Boxcar Average of Unwinding Dwells vs steps											Summary of Statistics for Boxcar Average of Unwinding Nmin vs steps
step size (bp)		dwell time (s)		step size (bp)		dwell time (s)		step size (bp)		dwell time (s)		step size (bp)		dwell time (s)		step size (bp)		dwell time (s)
4.72642		0.582		1.59329		0.06		3.17221		0.19		2.01987		0.02		4.03272		0.0225						0.5 uM ATP											0.5 uM ATP
2.28604		0.632		1.43204		0.07		3.50266		0.45		2.89054		0.17		2.82178		0.07125			step av (bp)		step stdev (bp)		dwell av (s)		dwell s.e.m. (s)					step av (bp)		step stdev (bp)		nmin	nmin s.e.m.
1.22112		0.028		3.0214		0.05		3.64538		0.322		3.69286		0.2		3.68752		0.20625			1.28933		0.328772		0.2382		0.0412507					1.28933		0.328772		1.1498	0.516786
3.97884		0.566		0.756107		0.04		1.63013		0.23		4.28492		0.14		1.31524		0.06			1.99767		0.13647		0.439267		0.0988439					1.99767		0.13647		0.681019	0.39428
3.37443		0.036		2.28951		0.46		3.10249		0.024		3.15328		0.14		3.18277		0.03			2.46128		0.1316		0.475667		0.082755					2.46128		0.1316		1.13925	0.536523
2.50147		0.172		3.66181		0.1		0.851332		0.052		1.96238		0.13		1.97258		0.255			3.07808		0.13617		0.630867		0.10505					3.07808		0.13617		1.24361	0.581377
1.46934		0.172		1.8904		0.08		3.06233		0.144		2.38093		0.02		2.14938		0.0825			3.48951		0.115014		0.4996		0.0787401					3.48951		0.115014		1.38821	0.620506
0.751805		0.16		1.22095		0.04		1.75567		0.096		3.07615		0.04		2.0111		0.1875			3.86678		0.137314		0.755		0.137964					3.86678		0.137314		1.03268	0.506
5.36385		0.184		1.42295		0.06		1.19991		0.096		2.83669		0.13		2.4273		0.3825			4.72719		0.459598		0.6344		0.0933036					4.72719		0.459598		1.59416	0.635193
3.05803		0.224		0.966994		0.36		2.60338		0.03		3.16434		0.15		2.81174		0.05625
3.46713		0.894		2.82073		0.26		2.47119		0.186		3.23233		0.19		2.62636		0.09375						1 uM ATP											1 uM ATP
3.64204		0.452		3.40456		0.25		2.90151		0.042		3.32219		0.05		2.22913		0.10875			step av (bp)		step stdev (bp)		dwell av (s)		dwell s.e.m. (s)					step av (bp)		step stdev (bp)		nmin	nmin s.e.m.
3.06235		0.286		5.23526		1.07		6.44654		0.842		5.79441		0.18		2.19729		0.0375			1.33078		0.378187		0.3712		0.0965597					1.33078		0.378187		0.615762	0.411683
4.96152		0.11		2.69406		1.07		3.33877		0.852		2.60097		0.25		2.9947		0.03375			2.10791		0.163292		0.26		0.063264					2.10791		0.163292		0.703756	0.455121
4.12445		0.996		2.5252		0.58		3.56801		0.142		3.53185		0.05		3.20189		0.01875			2.68951		0.21649		0.3112		0.0568546					2.68951		0.21649		1.24835	0.630683
3.24284		0.106		2.27606		0.1		2.05851		0.06		3.10865		0.33		2.9812		0.09			3.194		0.12171		0.3992		0.060671					3.194		0.12171		1.80388	0.724771
3.81665		0.208		2.22519		0.04		1.80491		0.076		3.91323		0.02		5.73432		0.06375			3.64727		0.168541		0.3544		0.069893					3.64727		0.168541		1.0713	0.59873
3.70294		0.254		1.61957		0.16		2.63809		0.032		3.07265		0.06		5.70789		0.12			4.44831		0.348501		0.478		0.0834306					4.44831		0.348501		1.36771	0.731717
3.21837		0.39		2.97378		0.12		1.36965		0.074		4.08946		0.09		4.10399		0.105
1.41803		0.404		4.44261		0.18		2.12857		0.56		4.45904		0.03		1.46856		0.09						2.5 uM ATP											2.5 uM ATP
2.02047		0.084		3.6495		0.38		2.96573		0.34		1.56909		0.06		1.55438		0.04125			step av (bp)		step stdev (bp)		dwell av (s)		dwell s.e.m. (s)					step av (bp)		step stdev (bp)		nmin	nmin s.e.m.
2.23466		0.214		1.56477		0.05		2.41677		0.714		1.07029		0.05		4.41332		0.03			1.85203		0.500259		0.17584		0.0312452					1.85203		0.500259		1.31964	0.723398
4.0376		0.148		2.5265		0.25		1.49247		0.062		3.45299		0.05		3.32752		0.1575			2.79344		0.14037		0.21168		0.0356377					2.79344		0.14037		1.47004	0.642185
1.664		0.188		4.22657		0.87		3.16838		0.332		1.37597		0.04		3.74107		0.03			3.28933		0.203248		0.25064		0.0374884					3.28933		0.203248		1.86249	0.804052
3.99266		0.322		0.774453		0.17		3.61317		0.2		4.5252		0.06		2.65279		0.01875			3.97892		0.303586		0.22448		0.0318867					3.97892		0.303586		2.06502	0.755531
1.71738		0.058		2.4454		0.03		3.02119		0.232		2.3666		0.26		7.61285		0.02625
3.26879		0.446		4.47331		0.67		3.42773		0.326		1.67687		0.06		2.5562		0.15						5 uM ATP											5 uM ATP
2.82018		0.072		3.18661		0.27		3.57577		0.294		3.30549		0.04		5.27176		0.0075			step av (bp)		step stdev (bp)		dwell av (s)		dwell s.e.m. (s)					step av (bp)		step stdev (bp)		nmin	nmin s.e.m.
3.49128		0.142		3.31667		0.47		2.83745		0.062		2.12993		0.25		1.82259		0.1275			1.99607		0.518882		0.134333		0.0218862					1.99607		0.518882		1.29905	0.664204
3.78888		0.59		2.91088		0.29		1.63439		0.138		1.79791		0.1		3.90223		0.04125			3.39849		0.355001		0.116		0.0155112					3.39849		0.355001		1.92853	0.778603
2.26128		0.058		2.42877		0.05		3.64918		0.156		1.95957		0.02		2.85897		0.03375			5.14155		1.11269		0.227917		0.0347506					5.14155		1.11269		1.87025	0.839304
1.7399		0.086		3.65501		0.23		2.9053		0.238		1.56517		0.32		4.14543		0.405
2.89271		0.374		3.58158		0.08		1.74161		0.072		4.29861		0.32		4.47808		0.225						10 uM ATP											10 uM ATP
2.48116		0.242		3.15135		0.32		2.57185		0.058		2.24122		0.08		5.87297		0.14625			step av (bp)		step stdev (bp)		dwell av (s)		dwell s.e.m. (s)					step av (bp)		step stdev (bp)		nmin	nmin s.e.m.
2.51113		0.32		3.40556		0.23		3.75981		0.498		2.48981		0.16		3.44324		0.345			1.76388		0.307231		0.072125		0.0114306					1.76388		0.307231		1.3729	0.609868
2.61682		0.032		4.18731		0.34		4.30785		0.396		2.42408		0.14		3.79302		0.04875			2.616		0.249835		0.091125		0.0222545					2.616		0.249835		0.57815	0.444727
3.60915		0.18		1.73303		1.18		5.06691		0.414		4.00625		0.06		4.8345		0.03375			3.30394		0.165446		0.068625		0.0120882					3.30394		0.165446		1.11132	0.631753
4.02791		0.088		1.10666		0.04		2.35603		0.17		4.14294		0.06		3.9456		0.06			3.9964		0.223467		0.091375		0.0166859					3.9964		0.223467		1.03408	0.549462
3.74238		0.79		4.0645		0.48		2.62228		0.18		2.16701		0.22		3.48092		0.07125			5.51974		0.781488		0.08575		0.0121823					5.51974		0.781488		1.7085	0.694419
4.36375		1.516		3.64481		0.1		3.20803		0.05		3.07361		0.05		2.9043		0.04125
3.29471		0.442		1.93527		0.05		2.87653		0.4		2.0684		0.14		3.79287		0.1425			Summary of Statistics for Boxcar Average of Re-zipping Dwells vs steps											Summary of Statistics for Boxcar Average of Re-zipping Nmin vs steps
2.48817		1.12		3.45334		0.19		2.34293		0.14		1.58288		0.04		1.44942		0.03375
2.40154		1.728		0.781483		0.15		1.09675		0.15		3.84513		0.14		3.50857		0.01875						0.5 uM ATP											0.5 uM ATP
3.60049		0.362		3.24896		0.02		2.87656		0.04		3.71867		0.06		3.39419		0.045			step av (bp)		step stdev (bp)		dwell av (s)		dwell s.e.m. (s)					step av (bp)		step stdev (bp)		nmin	nmin s.e.m.
3.68773		2.76		4.47281		0.05		2.4005		0.16		4.38277		0.08		5.7157		0.0825			-1.35975		0.271803		0.240733		0.0493858					-1.35975		0.271803		0.819352	0.464226
2.29856		1.31		1.95095		0.08		2.56739		0.1		2.49119		0.08		5.56188		0.015			-2.05096		0.199412		0.353067		0.0663336					-2.05096		0.199412		0.976896	0.489015
1.23774		0.8		1.48558		0.83		3.1227		0.33		6.35961		0.29		2.62321		0.0375			-2.58761		0.16197		0.3878		0.075331					-2.58761		0.16197		0.91384	0.5179
2.54899		0.15		2.09953		0.04		1.7526		0.06		2.52157		0.2		5.19895		0.04875			-3.18696		0.178666		0.4844		0.0791815					-3.18696		0.178666		1.29051	0.575092
2.50072		0.646		4.14001		0.57		3.95018		0.06		8.31281		0.25		5.2091		0.13125			-3.81574		0.261546		0.505133		0.0828427					-3.81574		0.261546		1.28205	0.611661
3.1555		0.156		2.06207		0.02		3.02605		0.17		4.43912		0.2		2.70801		0.045
2.57543		0.43		3.32326		0.55		2.93919		0.58		3.33038		0.07		3.88494		0.03							1 uM ATP										1 uM ATP
2.98375		0.072		2.96588		0.29		4.38239		0.12		3.76859		0.21		4.41949		0.1125			step av (bp)		step stdev (bp)		dwell av (s)		dwell s.e.m. (s)					step av (bp)		step stdev (bp)		nmin	nmin s.e.m.
3.16359		1.064		2.72671		0.26		4.16566		0.49		4.5424		0.41		3.85749		0.1125			-1.4538		0.28316		0.282		0.0529497					-1.4538		0.28316		1.18185	0.603404
2.87969		0.176		2.92249		0.45		2.97767		0.61		0.568241		0.06		3.19248		0.07125			-2.2582		0.221505		0.3512		0.0925479					-2.2582		0.221505		0.600019	0.418123
3.78108		0.224		4.9335		0.26		3.55315		0.07		2.56038		0.1		4.24386		0.0675			-2.99333		0.215836		0.3796		0.0516736					-2.99333		0.215836		2.24856	0.830746
3.88942		0.164		3.22047		0.44		4.70302		0.1		3.38824		0.09		2.08039		0.0975			-3.60125		0.185394		0.5484		0.0807397					-3.60125		0.185394		1.92225	0.755918
1.80128		0.18		3.88353		0.4		3.93985		0.45		2.15419		0.11		9.00345		0.05625			-4.52047		0.36106		0.5096		0.0852398					-4.52047		0.36106		1.48923	0.752822
1.24598		0.39		1.94292		0.04		4.78499		0.1		1.49456		0.1		3.33821		0.07875
4.26114		0.25		4.09457		1.1		3.08782		0.09		3.65839		0.1		3.74165		0.015							2.5 uM ATP										2.5 uM ATP
5.17172		0.15		2.99104		0.21		3.64055		0.24		3.24528		0.07		5.0497		0.04875			step av (bp)		step stdev (bp)		dwell av (s)		dwell s.e.m. (s)					step av (bp)		step stdev (bp)		nmin	nmin s.e.m.
1.91848		0.07		2.57398		0.7		4.84144		0.12		1.63679		0.61		4.77708		0.09			-1.379		0.366262		0.19848		0.0656928					-1.379		0.366262		0.380352	0.398508
2.44569		0.27		3.2932		0.67		2.57609		0.18		3.80233		0.11		6.98797		0.0375			-2.35913		0.296053		0.20376		0.0348596					-2.35913		0.296053		1.42358	0.700353
2.39277		0.29		2.55013		0.11		3.48587		0.05		4.09314		0.78		2.7842		0.015			-3.39159		0.221367		0.25344		0.0468293					-3.39159		0.221367		1.22041	0.645511
2.23544		0.06		4.12174		0.04		4.21028		0.07		2.55438		0.11		6.10963		0.1725			-4.51132		0.565378		0.27512		0.0394433					-4.51132		0.565378		2.02715	0.760084
3.03795		0.22		4.18923		2		3.24775		0.15		2.7756		0.4		3.89989		0.3075
4.98811		0.4		3.27448		0.54		2.92275		0.1		4.20693		0.22		5.27529		0.29625							5 uM ATP										5 uM ATP
2.22207		1.98		3.00867		0.35		2.93493		0.28		3.48965		0.13		2.82114		0.04875			step av (bp)		step stdev (bp)		dwell av (s)		dwell s.e.m. (s)					step av (bp)		step stdev (bp)		nmin	nmin s.e.m.
1.88234		0.09		3.706		0.95		3.52491		0.49		3.67626		0.11		3.4665		0.0075			-1.74653		0.409324		0.162667		0.0403631					-1.74653		0.409324		0.560054	0.417757
1.91196		0.2		3.30561		0.16		2.4322		0.3		2.56912		0.15		3.69872		0.09375			-2.84454		0.414867		0.161667		0.0247845					-2.84454		0.414867		1.46718	0.639899
4.49772		0.07		1.79482		0.07		3.72461		0.08		7.39625		0.38		2.17846		0.01875			-5.02695		1.04998		0.135652		0.036164					-5.02695		1.04998		0.639554	0.524975
3.21476		0.15		2.87715		0.04		3.28378		0.18		6.71568		0.49		3.25972		0.04875
4.12536		1.06		3.12076		0.16		2.30095		0.17		4.33965		0.16		1.6303		0.02625							10 uM ATP										10 uM ATP
1.46398		0.02		3.83893		0.16		2.38043		0.2		5.61639		0.11		3.11633		0.03375			step av (bp)		step stdev (bp)		dwell av (s)		dwell s.e.m. (s)					step av (bp)		step stdev (bp)		nmin	nmin s.e.m.
2.46402		0.14		3.60325		0.04		5.43583		0.03		5.1219		0.21		2.74832		0.0825			-1.81083		0.395259		0.0461667		0.00502525					-1.81083		0.395259		1.91818	0.606055
3.62413		0.21		2.23848		0.3		6.49531		0.17		5.59763		0.13		5.10294		0.05625			-2.78879		0.251612		0.0785833		0.0112639					-2.78879		0.251612		1.1062	0.453129
2.62785		0.03		1.56938		0.05		3.68129		0.18		4.89888		0.09		2.6527		0.10125			-3.90199		0.386648		0.0499167		0.00460333					-3.90199		0.386648		2.67235	0.702882
5.26341		1.74		3.25661		0.78		4.33099		0.07		4.40437		0.38		5.87449		0.06			-5.50451		0.75751		0.0786667		0.00700293					-5.50451		0.75751		2.86793	0.721195
1.64205		0.64		2.27869		1.25		4.83584		0.66		5.44568		0.1		5.59477		0.01875
5.23236		0.5		4.28522		0.09		5.25657		0.21		3.05143		0.1		2.45474		0.02625
2.45137		0.37		5.30502		0.46		2.7207		0.26		3.28212		0.07		4.04749		0.06
1.75486		0.04		1.51751		1.64		2.91283		0.13		4.53359		0.26		2.42577		0.6225
4.47335		0.46		3.05444		0.04		2.86151		0.44		5.48526		0.14		3.32501		0.05625
4.48508		0.41		1.81155		0.69		3.37093		0.34		1.32394		0.11		4.22774		0.06375
3.31115		0.23		4.57223		0.23		3.86731		0.42		2.55892		0.04		2.23858		0.0225
3.24791		0.18		4.73007		0.53		3.84643		0.2						2.76364		0.02625
1.27857		0.21		2.53674		0.14		3.83162		0.43						3.71037		0.05625
3.58567		0.52		0.543993		0.16		7.49901		0.63						3.09377		0.06375
1.72488		0.17		3.89424		0.17		8.76882		0.53						2.25817		0.045
4.44457		0.82		3.94971		0.28		3.695		0.14						2.33755		0.07875
3.5427		0.17		3.26136		0.48		1.06441		0.27						2.00979		0.04125
1.18884		0.09		4.77275		0.56		1.32676		0.11						4.17991		0.0525
1.03295		0.41		2.2716		0.22		2.76658		0.09						4.70797		0.1125
0.990992		0.02		1.90952		0.16		2.22749		0.19						3.64362		0.0825
3.67685		0.06		3.02523		0.64		2.06454		0.06						1.93604		0.0525
2.15134		1.18		3.47342		0.68		7.28082		0.15						3.26504		0.04875
5.26114		1		2.0291		0.09		2.59974		0.02						2.17351		0.0375
3.99938		0.61		2.46132		0.15		3.0415		0.43						3.25281		0.07125
0.87509		0.06		2.21587		0.05		4.05337		0.16						3.1114		0.05625
3.33784		0.33		2.13433		0.11		4.25913		0.08						1.92774		0.225
3.71158		0.31		3.48591		0.19		2.75805		0.06						1.82369		0.01125
5.80451		0.96		2.86711		0.29		4.27555		0.04						1.90233		0.03375
2.44648		0.58		4.12492		0.38		2.8808		0.34						2.09165		0.015
4.3103		0.73		2.2776		0.84		3.99328		0.02						1.8642		0.06
4.08206		0.19		2.09134		0.09		3.62522		0.19						3.22926		0.01875
4.33544		0.43		4.41955		0.41		2.77408		0.46						3.25076		0.0375
2.1114		0.15		0.864465		0.3		3.48274		0.08						2.18073		0.02625
1.94115		0.15		5.16087		0.19		3.08901		0.18						4.02117		0.0375
2.38077		0.17		1.36533		0.2		3.62386		0.24						4.33811		0.0375
4.83407		0.27		5.60181		0.25		2.84512		0.22						1.14442		0.045
1.83384		0.46		2.07646		0.18		4.31126		0.46						7.22074		0.04125
1.35728		0.15		2.29715		0.08		4.73689		0.21						3.23207		0.0975
1.90606		0.09		1.83621		0.05		3.1564		0.47						3.84028		0.135
2.55191		0.15		5.04765		0.08										3.42305		0.04125
2.05215		0.22		3.47941		0.65										2.31276		0.1275
2.3057		0.11		2.356		0.34										4.07078		0.0075
3.70588		0.56		1.49969		0.2										3.96057		0.10875
3.06118		1.21		2.23183		0.57										7.05886		0.0525
3.68001		0.15		3.19864		0.12										2.47364		0.12375
3.87982		0.33		3.43828		0.51										7.05138		0.0375
3.03165		1.32		1.75204		1.6										5.19613		0.1875
3.48291		1.04		3.50477		0.24										6.17364		0.0975
1.98355		1.55		0.912011		0.58										5.53792		0.0975
3.53021		0.6		2.9193		0.12										3.28179		0.165
3.53943		0.14		2.86646		0.07										1.63217		0.06375
1.79601		0.44		2.3272		0.2										3.14544		0.01125
1.88653		0.19		2.78515		0.61										2.25963		0.015
3.83213		0.89		2.32989		0.14										1.40656		0.1125
3.53089		0.79		1.78574		0.27										1.6898		0.01125
3.28138		0.9		1.6432		0.93										1.07615		0.1125
3.95468		0.54		3.07155		1.1										3.55462		0.01125
2.79592		0.82		2.90661		1.02										2.8046		0.0375
3.52211		0.28		4.18032		0.48										3.02106		0.1125
3.45746		0.98		3.90992		0.51										1.7221		0.08625
3.65959		0.21		3.36811		0.2										5.6419		0.06375
1.45456		0.14		5.28536		0.14										1.53046		0.0225
3.5349		0.47		3.57819		0.08										4.24277		0.25125
3.30884		0.75		3.11536		0.24										4.39997		0.0525
2.30278		0.11		3.55499		0.02										3.6476		0.06
1.84379		0.28		5.25672		0.76										4.06556		0.0825
1.94157		0.02		1.99888		0.71										4.96851		0.06375
5.29606		0.09		1.5635		0.07										1.59178		0.13125
6.24927		0.6		3.25082		1.02										4.37865		0.03
4.04575		0.23		3.69925		0.86										3.62978		0.0525
4.35012		0.19		3.47319		1.5										2.82425		0.0525
2.13614		1.52		5.75185		0.52										2.92739		0.10875
1.88772		0.1		2.86008		0.29										4.28991		0.01875
5.4685		0.97		5.16277		0.11										7.96403		0.08625
1.03593		0.62		3.80379		0.06										3.47553		0.07125
2.16191		0.02		2.40735		0.11										1.97235		0.04875
3.21312		2.49		4.66831		0.73										3.1488		0.01125
3.74293		1.28		3.08281		0.09										4.84545		0.0225
2.93025		1.89		3.85344		0.25										3.12195		0.12375
3.56767		1.29		4.4265		0.45										1.60847		0.0075
2.64496		1.56		4.06102		0.42
4.75345		0.17		4.24942		0.73
3.00652		1.26		3.29812		0.81
3.5842		1
4.47612		0.86
4.46701		2.01
2.2625		3.53
1.10675		0.03
2.39272		0.89
3.11003		0.16
2.60958		0.45
2.12363		1.37
1.01111		0.19
2.08002		0.36
2.29073		0.82
2.88684		0.9
3.08839		0.61
0.976289		0.1
3.6036		0.63
3.44253		0.31
3.26144		0.33
3.81251		2.51
3.08155		0.98
1.59667		0.53
1.70881		0.02
1.64546		0.67
3.72982		1.65
3.62452		1.93
4.18562		0.23
2.65313		0.58
3.89869		1.51
2.43634		0.57
2.20373		0.17
4.01677		0.15
4.24017		0.8
3.78352		2.43
8.75433		2.42
3.06548		0.39
2.00326		0.04
2.07951		0.88
2.10814		0.34
3.91024		0.76
3.08547		0.85
3.39747		0.11
3.97014		1.38
4.27843		0.55
1.63734		0.07
3.12432		0.46
0.701814		0.47
3.31791		0.02
4.36258		0.21
2.73479		0.28
3.35892		0.1
3.07236		0.44
6.67846		0.56
5.03373		1.31
1.91526		0.75
2.03727		0.04
1.11245		0.1
3.34155		0.37
0.672808		0.15
								Re-zipping Dwells
	0.5 uM ATP				1 uM ATP				2.5 uM ATP				5 uM ATP				10 uM ATP
step size (bp)		dwell time (s)		step size (bp)		dwell time (s)		step size (bp)		dwell time (s)		step size (bp)		dwell time (s)		step size (bp)		dwell time (s)
-2.33245		0.176		-3.79791		0.23		-1.11183		0.048		-2.44911		0.08		-4.85247		0.0675
-1.49282		0.026		-4.43363		0.47		-6.12839		0.136		-4.09802		0.02		-6.01999		0.05625
-0.927067		0.102		-2.41612		0.14		-1.1142		0.164		-4.14479		0.05		-3.38445		0.0375
-1.61204		0.088		-2.66621		0.65		-2.2772		0.156		-5.99761		0.09		-1.94259		0.015
-3.12725		0.166		-3.22952		0.25		-1.23098		0.084		-2.65648		0.24		-2.59717		0.01875
-2.44582		0.454		-1.31373		0.09		-2.49073		0.076		-6.14497		0.14		-3.76319		0.03375
-1.5376		0.648		-1.37772		0.08		-2.26137		0.418		-4.3806		0.2		-2.55486		0.0375
-2.769		0.216		-3.38657		0.12		-1.23793		0.102		-3.42387		0.18		-3.04663		0.04125
-3.62955		0.426		-4.30759		0.08		-3.49108		0.088		-3.21791		0.4		-7.88055		0.07875
-3.02102		0.716		-1.0634		0.08		-1.53586		0.042		-3.69258		0.11		-2.35789		0.33
-3.81579		0.426		-1.45703		0.57		-2.87681		0.18		-2.2187		0.06		-2.91639		0.015
-3.35914		0.028		-1.98949		0.03		-1.57148		0.098		-0.936231		0.05		-2.08973		0.05625
-3.2645		0.194		-1.26898		0.02		-2.02795		0.104		-2.04616		0.03		-2.51634		0.18
-1.62896		0.034		-3.32315		0.16		-1.25807		0.034		-1.85881		0.07		-1.91379		0.03375
-2.99262		0.408		-3.24919		0.24		-1.44102		0.048		-5.0965		0.05		-2.02383		0.045
-2.65324		0.354		-1.93601		0.27		-2.54596		0.152		-2.87079		0.12		-1.55873		0.0375
-2.02476		0.028		-2.82639		0.34		-2.92224		0.208		-5.71342		0.05		-2.64088		0.0675
-4.1879		0.478		-2.15289		0.04		-3.55238		0.024		-2.73859		0.14		-2.8035		0.01125
-4.01965		0.566		-2.886		0.85		-3.33764		0.148		-5.43484		0.07		-3.28693		0.04875
-3.18176		0.092		-2.98632		0.26		-2.52891		0.122		-2.17451		0.12		-3.32216		0.045
-3.89971		0.572		-4.15475		0.24		-2.43485		0.034		-2.10344		0.13		-1.30294		0.03375
-4.07365		0.488		-3.33822		0.45		-8.51249		0.03		-1.12885		0.03		-5.69429		0.03
-4.8448		0.414		-3.33286		0.84		-3.58971		0.052		-2.77558		0.11		-7.1883		0.06375
-2.71794		0.178		-3.10838		0.33		-5.45011		0.454		-1.52253		0.04		-4.09445		0.0225
-2.20005		0.496		-3.44078		0.27		-4.85721		0.112		-2.99682		0.07		-4.25088		0.07875
-2.2698		0.434		-3.06991		0.27		-1.79949		0.114		-4.42909		0.05		-3.96266		0.07875
-2.9385		1.056		-4.02029		0.41		-3.77197		0.434		-1.9697		0.07		-2.54617		0.13125
-3.56605		0.058		-3.77543		1.1		-1.97296		0.282		-2.33128		0.12		-1.99333		0.015
-3.58998		0.16		-3.7064		1.55		-1.11948		0.048		-2.00612		0.05		-1.32631		0.09
-5.43822		0.386		-3.3242		0.57		-4.06498		0.074		-1.74748		0.21		-2.61606		0.03
-2.11657		0.028		-3.91178		0.54		-4.1662		0.148		-2.89199		0.4		-2.21705		0.0375
-2.41277		0.03		-3.64967		0.37		-2.54268		0.022		-1.44521		0.51		-5.72035		0.0975
-0.922107		0.068		-2.50951		0.88		-0.934186		0.02		-3.37935		0.4		-5.15773		0.07125
-3.2947		0.038		-4.3707		0.82		-1.83353		0.16		-2.11277		0.32		-2.951		0.04125
-3.53183		0.036		-3.50893		0.82		-1.14614		0.34		-2.06226		0.6		-3.6681		0.08625
-1.22903		0.102		-3.38131		0.13		-2.6237		0.4		-4.21048		0.1		-4.43731		0.05625
-2.71185		0.042		-4.15226		0.43		-1.81157		0.22		-3.24076		0.59		-2.64794		0.04125
-2.89076		0.498		-4.69092		0.23		-1.95383		0.17		-4.67077		0.06		-3.66157		0.0075
-5.16376		0.078		-3.09895		0.54		-2.20328		0.21		-3.3062		0.09		-6.62016		0.015
-3.12494		0.478		-2.41678		0.11		-0.883527		0.09		-1.80183		0.07		-4.60582		0.04125
-1.76897		0.044		-2.25702		0.1		-1.87291		0.16		-1.4222		0.13		-3.27735		0.045
-6.78515		0.998		-1.09985		0.68		-1.45484		0.12		-1.63339		0.11		-2.93552		0.0525
-2.79962		0.156		-1.98746		0.03		-1.53279		0.1		-2.34062		0.09		-1.8401		0.0375
-3.01249		0.118		-2.25018		0.14		-2.31502		0.09		-2.00721		0.08		-3.83387		0.0075
-1.14552		1.1		-4.75194		0.08		-3.2144		0.15		-2.56732		0.28		-4.20866		0.04125
-3.71119		0.032		-4.02499		0.26		-3.1322		0.17		-2.96682		0.27		-2.90268		0.04875
-2.62226		0.086		-3.18792		0.17		-3.30336		0.13		-2.57005		0.24		-3.49854		0.045
-2.74801		0.236		-2.51222		1.81		-0.816655		0.17		-3.76729		0.82		-4.58389		0.0225
-1.34715		0.134		-1.69777		0.08		-4.11793		0.21		-1.8928		1.09		-2.17937		0.01875
-3.68228		0.324		-1.77609		0.32		-4.6764		0.45		-1.74844		0.12		-4.32719		0.09375
-2.12288		1.116		-2.59738		0.03		-3.16073		0.08		-2.45481		0.03		-4.95765		0.045
-3.40652		0.04		-1.50117		0.28		-1.93032		0.35		-2.50744		0.12		-0.707822		0.045
-2.86427		0.712		-2.22478		0.11		-3.13133		0.47		-5.71068		0.42		-2.69631		0.01875
-4.51393		0.184		-2.42039		0.16		-3.70592		0.85		-4.51189		0.1		-7.75334		0.0225
-4.45318		0.338		-2.70459		1		-2.46821		0.52		-4.47539		0.05		-2.49573		0.11625
-2.05511		0.07		-1.80761		0.06		-5.75243		1.22		-8.24875		0.2		-1.2909		0.01875
-1.39458		0.2		-1.05805		0.29		-2.23666		0.29		-4.3583		0.05		-5.39784		0.0975
-0.627932		0.16		-4.38277		0.17		-3.28211		0.18		-4.52721		0.05		-2.33263		0.01125
-1.64559		0.15		-2.13095		0.91		-1.56713		0.11		-5.51009		0.11		-4.03361		0.04125
-1.90665		0.58		-2.26908		0.25		-5.7431		0.7		-3.69912		0.1		-2.11756		0.03
-5.30594		0.04		-2.54478		0.87		-4.26055		0.36		-2.76105		0.09		-3.66995		0.03
-2.81583		0.07		-3.64866		0.19		-3.58259		0.14		-5.40967		0.21		-8.91764		0.09375
-1.64077		0.18		-2.41966		0.07		-3.65002		0.44		-3.51152		0.13		-2.96143		0.135
-2.32556		0.54		-1.81353		0.17		-3.29604		0.42		-2.65686		0.03		-3.35211		0.03375
-1.68894		0.14		-3.4419		0.81		-3.46731		0.2		-2.66398		0.14		-2.91551		0.09375
-4.02679		0.72		-2.8122		0.56		-2.9747		0.04		-1.44606		0.25		-4.29283		0.04875
-2.27071		0.24		-4.20484		0.34		-2.60476		0.14		-2.25221		0.05		-4.19708		0.015
-1.72278		0.16		-1.49902		0.38		-5.50481		0.09		-1.30952		0.07		-5.19759		0.01125
-3.31257		0.31		-3.65763		0.31		-0.511576		0.19		-2.54662		0.07		-8.38886		0.13875
-1.47789		0.16		-3.70635		0.47		-3.2319		0.3		-0.782977		0.03		-5.4886		0.16875
-2.15299		0.06		-2.03308		0.04		-5.01538		0.33		-2.28315		0.04		-8.47136		0.0975
-0.991915		0.25		-1.48367		0.39		-4.59088		0.22		-4.31091		0.03		-1.66135		0.15
-1.34622		0.05		-1.62418		0.12		-4.59393		0.04		-3.90568		0.05		-7.84983		0.0675
-1.33181		0.17		-3.8787		0.56		-3.65834		0.25		-2.90172		0.04		-5.05288		0.21
-3.56499		0.03		-3.12448		0.22		-4.52773		0.13		-2.16103		0.08		-1.8977		0.12375
-3.03027		0.59		-0.833034		0.23		-1.5772		1.71		-1.98346		0.02		-2.21763		0.04875
-3.02419		0.06		-2.51467		0.03		-4.17045		0.12		-0.911231		0.11		-1.60504		0.06
-3.55021		0.13		-1.92956		0.12		-3.63476		0.11		-1.87643		0.1		-3.44125		0.03
-2.17025		0.77		-2.95804		0.39		-2.04869		0.02		-1.82711		0.07		-2.68217		0.015
-2.5683		0.39		-3.02811		0.35		-4.79806		0.66		-2.5528		0.11		-4.07598		0.04875
-3.27062		0.16		-4.56545		0.25		-3.90555		0.2		-2.00732		0.21		-4.63609		0.07875
-4.48425		1.38		-5.2212		0.26		-3.28063		0.17		-2.38103		0.02		-4.2305		0.0525
-3.52623		0.1		-2.52491		0.37		-1.66193		0.34		-6.563		0.15		-3.73526		0.01125
-2.41586		0.21		-1.47011		0.03		-1.95631		0.1						-2.9117		0.04125
-2.22245		0.02		-3.0974		0.08		-4.01293		0.2						-0.87768		0.0225
-2.48455		0.52		-1.68426		0.26		-3.01412		0.95						-8.25845		0.04875
-1.79608		1.41		-2.08732		0.46		-3.49978		0.05						-2.72572		0.08625
-1.85528		1.02		-1.86001		0.06		-4.28353		0.1						-6.83533		0.06375
-1.54764		0.1		-3.58918		0.36		-2.93347		0.07						-4.1383		0.0825
-1.67695		0.2		-4.4407		1.34		-8.1518		0.12						-2.9492		0.045
-2.5218		0.76		-4.7		0.59		-2.2201		0.08						-5.02825		0.0825
-3.44951		0.26		-1.23117		0.84		-4.01006		0.04						-4.35212		0.1575
-3.78622		0.44		-3.69641		0.28		-2.23581		0.35						-3.11452		0.04875
-2.0284		0.21		-2.93146		0.8		-1.97049		0.14						-2.76402		0.22125
-1.58073		0.07		-3.41507		0.05		-3.41694		0.25						-2.46382		0.1125
-4.9636		2.46		-3.47494		1.05		-3.40982		0.24						-1.99798		0.06
-2.42865		0.28		-2.68173		0.2		-2.32617		0.76						-2.60213		0.08625
-3.20831		0.85		-5.44613		0.29		-3.81607		0.1						-1.6542		0.01125
-3.40201		0.36		-4.68567		0.68		-3.80484		0.37						-3.37098		0.045
-3.16794		1.3		-1.77314		0.12		-5.45608		0.58						-1.54729		0.03375
-3.01667		0.82		-4.44359		0.22		-5.60538		0.6						-2.2444		0.015
-2.01539		0.48		-5.21412		1.06		-3.81032		0.23						-3.57241		0.01125
-0.842763		0.02		-1.09175		1.03		-4.37852		0.43						-4.8402		0.06375
-1.54076		0.15		-6.28781		0.11		-1.52037		0.1						-2.19428		0.0525
-6.40484		0.29		-2.09141		0.24		-4.90497		0.63						-5.12317		0.0525
-2.25398		0.89		-1.34285		0.07										-3.63531		0.04875
-3.82817		0.58		-2.86257		0.27										-2.87182		0.14625
-1.98689		0.16		-1.88858		0.02										-5.60032		0.015
-3.66189		0.62		-2.42403		1.37										-4.71217		0.07875
-2.76343		0.12		-4.59863		0.21										-6.14332		0.12
-1.54546		0.12		-4.46441		0.6										-6.87201		0.07875
-3.64375		2.1		-3.94646		0.48										-2.08631		0.09375
-4.52046		1.44		-5.04838		0.64										-3.14922		0.0825
-4.04742		1.08		-3.57084		0.05										-2.16104		0.02625
-4.18097		3.83		-3.04221		0.09										-1.57442		0.015
-1.62743		0.81		-5.26549		0.51										-2.00762		0.0675
-2.36599		0.15		-2.52404		0.21										-4.6258		0.10125
-2.21505		0.2		-3.28198		0.19										-2.2823		0.03
-1.57287		0.23		-1.73444		0.49										-1.98307		0.045
-2.26407		0.08		-3.38189		0.39										-2.07144		0.03
-2.54531		0.16		-4.4207		0.34										-2.96736		0.1125
-3.1117		0.26		-4.30462		0.54										-4.77655		0.12
-2.36291		0.25		-2.75501		0.68										-2.29319		0.045
-1.34379		0.33		-3.62235		1.08										-4.93598		0.075
-2.76245		0.22		-1.48235		0.31										-2.10239		0.01125
-2.41116		0.14		-4.14403		1.97										-13.1399		0.01125
-2.5		0.31		-3.77092		1.21										-6.52329		0.1125
-2.64127		0.73														-5.34201		0.20625
-3.19711		0.41														-3.19041		0.13875
-1.17927		0.43														-2.93628		0.01125
-2.4893		1.42														-6.14294		0.1275
-2.46429		0.2														-2.84802		0.3075
-2.48446		0.02														-4.8499		0.0225
-1.8721		0.42														-1.04202		0.01125
-4.6136		0.57														-2.04261		0.0225
-1.23546		0.86														-2.80224		0.03375
-2.87627		0.22														-3.41769		0.02625
-3.10916		0.58														-1.79169		0.03
-4.09179		0.63														-2.86295		0.0375
-2.6807		0.84														-3.17417		0.04125
-1.34968		0.05														-6.673		0.07125
-2.27485		0.31														-2.17389		0.03375
-3.41893		0.08														-1.89256		0.135
-1.56147		0.06														-3.85283		0.015
-2.83479		1.86														-2.75412		0.02625
-1.56615		0.37														-2.34828		0.04875
-2.0388		0.05														-5.76126		0.04125
-3.46437		0.79														-1.39827		0.06375
-5.39586		1.35														-6.87882		0.01875
-3.09264		1.8														-2.18466		0.11625
-2.34255		0.52														-3.67471		0.0375
-1.87391		0.18														-6.4633		0.11625
-3.62401		0.41														-3.42686		0.09375
-3.44433		1.22														-4.12763		0.08625
-3.62555		0.57														-2.12656		0.04125
-3.89833		0.32														-4.81011		0.09
-3.81243		0.84														-6.08957		0.105
-3.39799		0.63														-5.53442		0.0825
-3.57025		0.03														-4.78191		0.09375
-3.91042		0.16														-4.59924		0.04875
-2.02606		0.08														-4.63893		0.01875
-3.65865		1.11														-3.45402		0.09
																-8.79272		0.08625
																-7.07798		0.11625
																-2.88059		0.23625
																-4.08573		0.03
																-2.9991		0.0525
																-8.3718		0.08625
																-3.67115		0.0825
																-4.93124		0.0375
																-3.8515		0.08625
																-2.25051		0.07875
																-4.24788		0.08625
																-4.90578		0.045
																-1.81005		0.045
																-3.62512		0.0225
																-4.68438		0.045
																-6.36936		0.075
																-1.33143		0.02625
																-1.42819		0.04875
																-3.12331		0.06
																-10.119		0.06375
																-4.62725		0.16875
																-6.79824		0.075
																-6.63173		0.09
																-5.11241		0.02625
																-4.46293		0.07875
																-2.42675		0.0225
																-4.8644		0.07125
																-2.94257		0.01125
																-4.0871		0.03375
																-4.01758		0.02625
																-1.34468		0.015
																				step size (bp)
																				-6
																				-5.99
																				-5.98
																				-5.97
																				-5.96
																				-5.95
																				-5.94
																				-5.93
																				-5.92
																				-5.91
																				-5.9
																				-5.89
																				-5.88
																				-5.87
																				-5.86
																				-5.85
																				-5.84
																				-5.83
																				-5.82
																				-5.81
																				-5.8
																				-5.79
																				-5.78
																				-5.77
																				-5.76
																				-5.75
																				-5.74
																				-5.73
																				-5.72
																				-5.71
																				-5.7
																				-5.69
																				-5.68
																				-5.67
																				-5.66
																				-5.65
																				-5.64
																				-5.63
																				-5.62
																				-5.61
																				-5.6
																				-5.59
																				-5.58
																				-5.57
																				-5.56
																				-5.55
																				-5.54
																				-5.53
																				-5.52
																				-5.51
																				-5.5
																				-5.49
																				-5.48
																				-5.47
																				-5.46
																				-5.45
																				-5.44
																				-5.43
																				-5.42
																				-5.41
																				-5.4
																				-5.39
																				-5.38
																				-5.37
																				-5.36
																				-5.35
																				-5.34
																				-5.33
																				-5.32
																				-5.31
																				-5.3
																				-5.29
																				-5.28
																				-5.27
																				-5.26
																				-5.25
																				-5.24
																				-5.23
																				-5.22
																				-5.21
																				-5.2
																				-5.19
																				-5.18
																				-5.17
																				-5.16
																				-5.15
																				-5.14
																				-5.13
																				-5.12
																				-5.11
																				-5.1
																				-5.09
																				-5.08
																				-5.07
																				-5.06
																				-5.05
																				-5.04
																				-5.03
																				-5.02
																				-5.01
																				-5
																				-4.99
																				-4.98
																				-4.97
																				-4.96
																				-4.95
																				-4.94
																				-4.93
																				-4.92
																				-4.91
																				-4.9
																				-4.89
																				-4.88
																				-4.87
																				-4.86
																				-4.85
																				-4.84
																				-4.83
																				-4.82
																				-4.81
																				-4.8
																				-4.79
																				-4.78
																				-4.77
																				-4.76
																				-4.75
																				-4.74
																				-4.73
																				-4.72
																				-4.71
																				-4.7
																				-4.69
																				-4.68
																				-4.67
																				-4.66
																				-4.65
																				-4.64
																				-4.63
																				-4.62
																				-4.61
																				-4.6
																				-4.59
																				-4.58
																				-4.57
																				-4.56
																				-4.55
																				-4.54
																				-4.53
																				-4.52
																				-4.51
																				-4.5
																				-4.49
																				-4.48
																				-4.47
																				-4.46
																				-4.45
																				-4.44
																				-4.43
																				-4.42
																				-4.41
																				-4.4
																				-4.39
																				-4.38
																				-4.37
																				-4.36
																				-4.35
																				-4.34
																				-4.33
																				-4.32
																				-4.31
																				-4.3
																				-4.29
																				-4.28
																				-4.27
																				-4.26
																				-4.25
																				-4.24
																				-4.23
																				-4.22
																				-4.21
																				-4.2
																				-4.19
																				-4.18
																				-4.17
																				-4.16
																				-4.15
																				-4.14
																				-4.13
																				-4.12
																				-4.11
																				-4.1
																				-4.09
																				-4.08
																				-4.07
																				-4.06
																				-4.05
																				-4.04
																				-4.03
																				-4.02
																				-4.01
																				-4
																				-3.99
																				-3.98
																				-3.97
																				-3.96
																				-3.95
																				-3.94
																				-3.93
																				-3.92
																				-3.91
																				-3.9
																				-3.89
																				-3.88
																				-3.87
																				-3.86
																				-3.85
																				-3.84
																				-3.83
																				-3.82
																				-3.81
																				-3.8
																				-3.79
																				-3.78
																				-3.77
																				-3.76
																				-3.75
																				-3.74
																				-3.73
																				-3.72
																				-3.71
																				-3.7
																				-3.69
																				-3.68
																				-3.67
																				-3.66
																				-3.65
																				-3.64
																				-3.63
																				-3.62
																				-3.61
																				-3.6
																				-3.59
																				-3.58
																				-3.57
																				-3.56
																				-3.55
																				-3.54
																				-3.53
																				-3.52
																				-3.51
																				-3.5
																				-3.49
																				-3.48
																				-3.47
																				-3.46
																				-3.45
																				-3.44
																				-3.43
																				-3.42
																				-3.41
																				-3.4
																				-3.39
																				-3.38
																				-3.37
																				-3.36
																				-3.35
																				-3.34
																				-3.33
																				-3.32
																				-3.31
																				-3.3
																				-3.29
																				-3.28
																				-3.27
																				-3.26
																				-3.25
																				-3.24
																				-3.23
																				-3.22
																				-3.21
																				-3.2
																				-3.19
																				-3.18
																				-3.17
																				-3.16
																				-3.15
																				-3.14
																				-3.13
																				-3.12
																				-3.11
																				-3.1
																				-3.09
																				-3.08
																				-3.07
																				-3.06
																				-3.05
																				-3.04
																				-3.03
																				-3.02
																				-3.01
																				-3
																				-2.99
																				-2.98
																				-2.97
																				-2.96
																				-2.95
																				-2.94
																				-2.93
																				-2.92
																				-2.91
																				-2.9
																				-2.89
																				-2.88
																				-2.87
																				-2.86
																				-2.85
																				-2.84
																				-2.83
																				-2.82
																				-2.81
																				-2.8
																				-2.79
																				-2.78
																				-2.77
																				-2.76
																				-2.75
																				-2.74
																				-2.73
																				-2.72
																				-2.71
																				-2.7
																				-2.69
																				-2.68
																				-2.67
																				-2.66
																				-2.65
																				-2.64
																				-2.63
																				-2.62
																				-2.61
																				-2.6
																				-2.59
																				-2.58
																				-2.57
																				-2.56
																				-2.55
																				-2.54
																				-2.53
																				-2.52
																				-2.51
																				-2.5
																				-2.49
																				-2.48
																				-2.47
																				-2.46
																				-2.45
																				-2.44
																				-2.43
																				-2.42
																				-2.41
																				-2.4
																				-2.39
																				-2.38
																				-2.37
																				-2.36
																				-2.35
																				-2.34
																				-2.33
																				-2.32
																				-2.31
																				-2.3
																				-2.29
																				-2.28
																				-2.27
																				-2.26
																				-2.25
																				-2.24
																				-2.23
																				-2.22
																				-2.21
																				-2.2
																				-2.19
																				-2.18
																				-2.17
																				-2.16
																				-2.15
																				-2.14
																				-2.13
																				-2.12
																				-2.11
																				-2.1
																				-2.09
																				-2.08
																				-2.07
																				-2.06
																				-2.05
																				-2.04
																				-2.03
																				-2.02
																				-2.01
																				-2
																				-1.99
																				-1.98
																				-1.97
																				-1.96
																				-1.95
																				-1.94
																				-1.93
																				-1.92
																				-1.91
																				-1.9
																				-1.89
																				-1.88
																				-1.87
																				-1.86
																				-1.85
																				-1.84
																				-1.83
																				-1.82
																				-1.81
																				-1.8
																				-1.79
																				-1.78
																				-1.77
																				-1.76
																				-1.75
																				-1.74
																				-1.73
																				-1.72
																				-1.71
																				-1.7
																				-1.69
																				-1.68
																				-1.67
																				-1.66
																				-1.65
																				-1.64
																				-1.63
																				-1.62
																				-1.61
																				-1.6
																				-1.59
																				-1.58
																				-1.57
																				-1.56
																				-1.55
																				-1.54
																				-1.53
																				-1.52
																				-1.51
																				-1.5
																				-1.49
																				-1.48
																				-1.47
																				-1.46
																				-1.45
																				-1.44
																				-1.43
																				-1.42
																				-1.41
																				-1.4
																				-1.39
																				-1.38
																				-1.37
																				-1.36
																				-1.35
																				-1.34
																				-1.33
																				-1.32
																				-1.31
																				-1.3
																				-1.29
																				-1.28
																				-1.27
																				-1.26
																				-1.25
																				-1.24
																				-1.23
																				-1.22
																				-1.21
																				-1.2
																				-1.19
																				-1.18
																				-1.17
																				-1.16
																				-1.15
																				-1.14
																				-1.13
																				-1.12
																				-1.11
																				-1.1
																				-1.09
																				-1.08
																				-1.07
																				-1.06
																				-1.05
																				-1.04
																				-1.03
																				-1.02
																				-1.01
																				-1
																				-0.99
																				-0.98
																				-0.97
																				-0.96
																				-0.95
																				-0.94
																				-0.93
																				-0.92
																				-0.91
																				-0.9
																				-0.89
																				-0.88
																				-0.87
																				-0.86
																				-0.85
																				-0.84
																				-0.83
																				-0.82
																				-0.81
																				-0.8
																				-0.79
																				-0.78
																				-0.77
																				-0.76
																				-0.75
																				-0.74
																				-0.73
																				-0.72
																				-0.71
																				-0.7
																				-0.69
																				-0.68
																				-0.67
																				-0.66
																				-0.65
																				-0.64
																				-0.63
																				-0.62
																				-0.61
																				-0.6
																				-0.59
																				-0.58
																				-0.57
																				-0.56
																				-0.55
																				-0.54
																				-0.53
																				-0.52
																				-0.51
																				-0.5
																				-0.49
																				-0.48
																				-0.47
																				-0.46
																				-0.45
																				-0.44
																				-0.43
																				-0.42
																				-0.41
																				-0.4
																				-0.39
																				-0.38
																				-0.37
																				-0.36
																				-0.35
																				-0.34
																				-0.33
																				-0.32
																				-0.31
																				-0.3
																				-0.29
																				-0.28
																				-0.27
																				-0.26
																				-0.25
																				-0.24
																				-0.23
																				-0.22
																				-0.21
																				-0.2
																				-0.19
																				-0.18
																				-0.17
																				-0.16
																				-0.15
																				-0.14
																				-0.13
																				-0.12
																				-0.11
																				-0.1
																				-0.09
																				-0.08
																				-0.07
																				-0.06
																				-0.05
																				-0.04
																				-0.03
																				-0.02
																				-0.01
																				0

## Sheet: SI Fig. 1B
SI Figure 1B: Example trace highlighting unwinding and re-zipping activity
time (s)	DNA Unzipped (bp)
0	0.206366
0.01	-0.133077
0.02	-0.386777
0.03	-0.0242127
0.04	0.495548
0.05	0.188364
0.06	0.497213
0.07	0.398564
0.08	0.0257384
0.09	-0.610311
0.1	-0.0540806
0.11	0.399496
0.12	-0.422081
0.13	-0.119539
0.14	-0.341238
0.15	0.275019
0.16	0.396988
0.17	-0.280779
0.18	-0.95932
0.19	-0.0945975
0.2	-0.0816534
0.21	0.478196
0.22	-0.00127772
0.23	0.0678392
0.24	-0.406473
0.25	-0.551313
0.26	0.209625
0.27	1.26758
0.28	-0.231777
0.29	-0.100665
0.3	-0.102029
0.31	-0.22916
0.32	-0.179174
0.33	-0.642414
0.34	-0.090722
0.35	0.189211
0.36	0.0455741
0.37	-0.103833
0.38	0.141402
0.39	0.0973963
0.4	-0.30177
0.41	0.0891006
0.42	0.376931
0.43	0.841883
0.44	0.142573
0.45	-0.421651
0.46	0.317895
0.47	-0.0440474
0.48	-0.715864
0.49	0.2741
0.5	-0.183607
0.51	-0.186971
0.52	-0.265986
0.53	-0.355675
0.54	-0.288446
0.55	0.788294
0.56	0.28044
0.57	-0.477029
0.58	-0.717945
0.59	-1.56553
0.6	-0.315492
0.61	-0.151364
0.62	-0.299816
0.63	-0.385508
0.64	-0.799503
0.65	-0.213075
0.66	-0.413682
0.67	0.255829
0.68	0.514719
0.69	0.0613989
0.7	-0.853416
0.71	-0.0080643
0.72	-0.12122
0.73	0.426308
0.74	0.304186
0.75	-0.104919
0.76	-0.757566
0.77	0.152559
0.78	0.299437
0.79	-0.301364
0.8	-0.291535
0.81	0.00408271
0.82	0.0143608
0.83	1.00965
0.84	0.162513
0.85	1.56998
0.86	1.68774
0.87	0.992037
0.88	1.20057
0.89	3.16704
0.9	3.43545
0.91	4.71089
0.92	4.49151
0.93	2.83775
0.94	2.10477
0.95	1.5021
0.96	3.34731
0.97	4.35498
0.98	3.90215
0.99	2.64791
1	2.59042
1.01	2.162
1.02	2.89471
1.03	3.48505
1.04	3.87406
1.05	3.56961
1.06	3.08891
1.07	2.87039
1.08	2.70874
1.09	3.44213
1.1	2.91793
1.11	2.17766
1.12	2.37118
1.13	2.62274
1.14	2.76692
1.15	2.98143
1.16	3.12208
1.17	2.98726
1.18	2.99047
1.19	3.06148
1.2	2.87079
1.21	2.35466
1.22	2.38885
1.23	2.34051
1.24	2.12587
1.25	2.27217
1.26	1.83263
1.27	1.86853
1.28	2.21437
1.29	1.65117
1.3	2.22567
1.31	1.693
1.32	1.52774
1.33	1.46446
1.34	1.22486
1.35	2.06063
1.36	2.21896
1.37	2.28086
1.38	1.64436
1.39	1.39208
1.4	0.603495
1.41	-0.0527199
1.42	1.74962
1.43	2.09322
1.44	2.58842
1.45	3.38972
1.46	4.02443
1.47	3.8405
1.48	2.96262
1.49	2.51946
1.5	2.60739
1.51	2.60119
1.52	3.00588
1.53	2.98673
1.54	2.14151
1.55	2.25429
1.56	2.80062
1.57	3.17896
1.58	3.50595
1.59	4.76802
1.6	4.30194
1.61	4.91334
1.62	6.28347
1.63	5.89891
1.64	6.84563
1.65	6.94863
1.66	7.10489
1.67	7.23514
1.68	7.81923
1.69	8.12776
1.7	7.83175
1.71	7.50726
1.72	7.68688
1.73	7.64083
1.74	8.38764
1.75	7.88142
1.76	7.80119
1.77	8.20426
1.78	8.03837
1.79	8.14458
1.8	7.9166
1.81	7.8336
1.82	7.26016
1.83	7.34845
1.84	6.81313
1.85	7.29402
1.86	8.52656
1.87	10.2484
1.88	10.5041
1.89	10.9577
1.9	10.8439
1.91	8.5336
1.92	7.37191
1.93	6.20881
1.94	5.51351
1.95	6.41416
1.96	7.43312
1.97	7.34019
1.98	8.01
1.99	7.46927
2	7.98283
2.01	7.96443
2.02	8.20358
2.03	8.5995
2.04	9.02407
2.05	8.75678
2.06	8.3612
2.07	7.92308
2.08	7.86211
2.09	8.10507
2.1	7.9325
2.11	8.09554
2.12	8.10509
2.13	8.67061
2.14	9.5921
2.15	8.65699
2.16	10.1797
2.17	9.54422
2.18	10.5661
2.19	10.0257
2.2	10.0407
2.21	9.15146
2.22	9.72781
2.23	9.2216
2.24	6.97773
2.25	5.87113
2.26	4.34272
2.27	5.16988
2.28	4.95412
2.29	6.08397
2.3	6.12294
2.31	4.86891
2.32	6.37904
2.33	6.50794
2.34	7.73071
2.35	7.30805
2.36	7.41614
2.37	7.19222
2.38	7.99933
2.39	7.63577
2.4	7.53769
2.41	6.78631
2.42	6.66108
2.43	6.59538
2.44	7.08934
2.45	7.77764
2.46	7.5548
2.47	7.68128
2.48	7.33115
2.49	7.49343
2.5	7.35037
2.51	8.2175
2.52	7.65388
2.53	8.42124
2.54	7.93645
2.55	8.08414
2.56	8.26192
2.57	7.89738
2.58	8.16902
2.59	6.67863
2.6	7.8992
2.61	9.3758
2.62	10.2254
2.63	11.1377
2.64	9.56328
2.65	8.51256
2.66	6.32223
2.67	6.51212
2.68	6.81981
2.69	7.34835
2.7	9.03961
2.71	9.3697
2.72	9.3635
2.73	8.83498
2.74	9.41856
2.75	9.39996
2.76	8.4681
2.77	8.28124
2.78	7.82684
2.79	8.26712
2.8	7.78355
2.81	7.99092
2.82	7.54452
2.83	6.87403
2.84	7.43248
2.85	7.63341
2.86	7.49403
2.87	7.45017
2.88	7.45069
2.89	7.41668
2.9	7.48457
2.91	7.51366
2.92	7.3309
2.93	7.60993
2.94	8.52335
2.95	8.28505
2.96	8.21673
2.97	7.81324
2.98	7.99188
2.99	7.06092
3	7.74035
3.01	8.04153
3.02	8.28662
3.03	7.88587
3.04	6.02665
3.05	5.26333
3.06	4.7075
3.07	5.26424
3.08	6.30726
3.09	6.04739
3.1	6.12379
3.11	5.82588
3.12	5.76923
3.13	6.31537
3.14	7.37216
3.15	7.63377
3.16	6.81233
3.17	6.93223
3.18	5.7198
3.19	5.92243
3.2	6.32263
3.21	5.06892
3.22	4.89831
3.23	4.69509
3.24	4.89344
3.25	4.75685
3.26	4.68792
3.27	5.15822
3.28	4.8445
3.29	4.55003
3.3	4.62527
3.31	4.39614
3.32	4.3366
3.33	4.48558
3.34	4.78106
3.35	4.90638
3.36	4.93141
3.37	4.76265
3.38	4.45045
3.39	4.54817
3.4	4.64543
3.41	4.86616
3.42	4.73414
3.43	4.94797
3.44	4.69492
3.45	4.36746
3.46	2.85914
3.47	1.87026
3.48	1.93242
3.49	2.3444
3.5	3.16517
3.51	1.9377
3.52	2.48342
3.53	2.54475
3.54	3.46756
3.55	4.2139
3.56	5.07513
3.57	5.25893
3.58	7.01664
3.59	6.82638
3.6	7.51839
3.61	7.10019
3.62	6.49436
3.63	6.5637
3.64	5.65204
3.65	4.18196
3.66	4.59703
3.67	5.13583
3.68	5.43011
3.69	6.91257
3.7	6.34134
3.71	5.78142
3.72	6.58455
3.73	7.51135
3.74	7.85495
3.75	7.51232
3.76	7.74712
3.77	7.13802
3.78	7.38139
3.79	7.69734
3.8	7.05422
3.81	7.78606
3.82	8.04989
3.83	7.81261
3.84	7.63257
3.85	7.71415
3.86	7.94961
3.87	7.94016
3.88	7.84931
3.89	8.01335
3.9	7.4963
3.91	7.74343
3.92	7.68571
3.93	7.82888
3.94	7.63467
3.95	7.52833
3.96	8.07419
3.97	7.95361
3.98	7.57077
3.99	7.9635
4	7.11263
4.01	7.63808
4.02	6.50941
4.03	6.99436
4.04	6.69607
4.05	6.81629
4.06	7.55709
4.07	7.71892
4.08	7.36284
4.09	7.48309
4.1	7.28877
4.11	7.72591
4.12	8.16168
4.13	8.38686
4.14	8.96947
4.15	8.44909
4.16	8.74842
4.17	7.89043
4.18	7.89391
4.19	7.97931
4.2	7.88915
4.21	8.22805
4.22	8.02556
4.23	8.05413
4.24	8.38875
4.25	9.13324
4.26	9.82222
4.27	9.84916
4.28	9.68646
4.29	10.0464
4.3	10.4354
4.31	10.8908
4.32	10.9468
4.33	10.7387
4.34	11.9962
4.35	12.574
4.36	14.0815
4.37	13.3664
4.38	14.7246
4.39	14.5277
4.4	14.9814
4.41	15.0991
4.42	14.5009
4.43	14.6784
4.44	13.6938
4.45	12.6693
4.46	9.66513
4.47	8.09382
4.48	7.78653
4.49	9.32559
4.5	10.59
4.51	11.054
4.52	11.1453
4.53	9.1652
4.54	8.50272
4.55	8.6065
4.56	8.21542
4.57	7.86788
4.58	8.00818
4.59	7.29084
4.6	7.0819
4.61	7.07271
4.62	6.57192
4.63	6.90214
4.64	6.10857
4.65	5.94587
4.66	5.2629
4.67	4.85211
4.68	4.79897
4.69	5.3488
4.7	5.2765
4.71	4.96813
4.72	3.9498
4.73	4.87573
4.74	5.21874
4.75	4.4742
4.76	4.57049
4.77	4.5167
4.78	4.16166
4.79	3.65212
4.8	2.73392
4.81	0.919284
4.82	0.320166
4.83	-0.185505
4.84	0.685855
4.85	1.26787
4.86	0.735494
4.87	1.00146
4.88	-0.0395784
4.89	-0.2335
4.9	-0.338599
4.91	0.239438
4.92	0.914849
4.93	0.210075
4.94	1.36696
4.95	0.503518
4.96	0.35912
4.97	1.06529
4.98	1.90226
4.99	1.90841
5	1.5634
5.01	0.955624
5.02	0.85122
5.03	0.993676
5.04	1.55009
5.05	1.10019
5.06	-0.533652
5.07	-0.0487958
5.08	-0.164599
5.09	-0.0169871
5.1	0.977485
5.11	1.64109
5.12	2.15727
5.13	2.09074
5.14	2.25529
5.15	2.4962
5.16	2.38665
5.17	1.93878
5.18	2.1688
5.19	1.46225
5.2	1.76745
5.21	1.57645
5.22	1.59802
5.23	2.52677
5.24	2.47053
5.25	2.8607
5.26	2.92187
5.27	3.53412
5.28	5.46395
5.29	5.31206
5.3	4.27165
5.31	4.96784
5.32	4.94593
5.33	5.76661
5.34	5.88718
5.35	5.18007
5.36	3.93777
5.37	4.55948
5.38	4.56353
5.39	3.70206
5.4	4.7617
5.41	4.00271
5.42	5.60446
5.43	6.65614
5.44	7.36383
5.45	8.32247
5.46	7.37528
5.47	7.85113
5.48	7.66544
5.49	8.05913
5.5	8.97238
5.51	9.55464
5.52	10.4929
5.53	10.9326
5.54	10.2273
5.55	11.3204
5.56	11.5261
5.57	13.7394
5.58	14.7679
5.59	15.2261
5.6	14.9848
5.61	15.1011
5.62	15.0917
5.63	15.0465
5.64	14.4622
5.65	14.9528
5.66	14.9587
5.67	15.8859
5.68	15.6459
5.69	15.6452
5.7	14.2207
5.71	13.3253
5.72	13.773
5.73	13.7304
5.74	15.4206
5.75	15.7537
5.76	15.4839
5.77	15.4189
5.78	15.579
5.79	15.4879
5.8	15.4785
5.81	15.6694
5.82	15.9698
5.83	13.0761
5.84	13.1763
5.85	10.6996
5.86	10.0009
5.87	10.2769
5.88	9.20825
5.89	9.07274
5.9	9.02551
5.91	8.64727
5.92	9.05501
5.93	8.4519
5.94	8.94201
5.95	9.09094
5.96	9.33127
5.97	9.23716
5.98	9.08701
5.99	9.03092
6	8.90292
6.01	9.18086
6.02	9.48189
6.03	9.02773
6.04	9.04584
6.05	9.38784
6.06	9.01892
6.07	8.67495
6.08	8.50535
6.09	8.36859
6.1	8.24776
6.11	9.49549
6.12	11.0371
6.13	12.5016
6.14	13.8813
6.15	13.6071
6.16	13.1052
6.17	13.0805
6.18	13.8089
6.19	13.2464
6.2	14.1158
6.21	13.387
6.22	13.6642
6.23	12.7099
6.24	11.5031
6.25	10.674
6.26	11.9219
6.27	13.9069
6.28	14.3453
6.29	13.3683
6.3	13.6157
6.31	13.2612
6.32	12.5301
6.33	13.1719
6.34	12.2368
6.35	13.2503
6.36	14.741
6.37	16.1543
6.38	16.1076
6.39	15.359
6.4	15.7412
6.41	16.0917
6.42	15.9849
6.43	15.5277
6.44	15.4251
6.45	15.2508
6.46	15.9304
6.47	15.8342
6.48	15.8116
6.49	15.7352
6.5	15.4952
6.51	15.3909
6.52	15.2503
6.53	13.3558
6.54	13.6484
6.55	13.2651
6.56	14.1213
6.57	14.1417
6.58	13.853
6.59	13.2945
6.6	13.4922
6.61	13.3883
6.62	14.0493
6.63	14.2589
6.64	14.1592
6.65	13.1677
6.66	12.2496
6.67	11.8858
6.68	11.7919
6.69	11.2864
6.7	11.8152
6.71	11.6804
6.72	10.6462
6.73	9.79908
6.74	9.51136
6.75	9.46818
6.76	9.55352
6.77	9.5513
6.78	9.9978
6.79	9.83133
6.8	10.2241
6.81	10.1153
6.82	9.79456
6.83	9.73996
6.84	9.79463
6.85	9.38518
6.86	8.99026
6.87	9.25003
6.88	9.07922
6.89	9.01981
6.9	9.26269
6.91	9.4425
6.92	9.81274
6.93	9.17875
6.94	8.69845
6.95	7.92217
6.96	7.77444
6.97	8.02772
6.98	8.28646
6.99	8.44574
7	8.54038
7.01	7.9515
7.02	7.81938
7.03	7.6014
7.04	8.16745
7.05	8.82302
7.06	8.8821
7.07	7.54967
7.08	7.64337
7.09	7.50278
7.1	8.11516
7.11	8.09367
7.12	7.75586
7.13	7.62256
7.14	7.34381
7.15	7.48557
7.16	7.18628
7.17	5.89269
7.18	5.44677
7.19	4.15073
7.2	4.78995
7.21	5.23633
7.22	5.6506
7.23	6.52537
7.24	8.30614
7.25	9.27409
7.26	9.54308
7.27	8.74446
7.28	8.47905
7.29	7.99102
7.3	7.9308
7.31	7.41074
7.32	7.11608
7.33	7.15778
7.34	7.39594
7.35	7.25412
7.36	7.87226
7.37	7.4602
7.38	7.14461
7.39	6.64142
7.4	6.35986
7.41	6.43346
7.42	6.95968
7.43	6.46726
7.44	6.45792
7.45	6.43391
7.46	6.50132
7.47	6.746
7.48	5.71128
7.49	5.4137
7.5	4.95437
7.51	4.62732
7.52	5.05464
7.53	5.64187
7.54	6.15335
7.55	6.60797
7.56	6.58699
7.57	6.46703
7.58	7.21359
7.59	4.55832
7.6	3.55908
7.61	2.7094
7.62	3.9083
7.63	4.83395
7.64	5.60915
7.65	5.71096
7.66	5.85197
7.67	6.26631
7.68	6.92047
7.69	6.55699
7.7	6.7836
7.71	7.29575
7.72	7.00718
7.73	7.62561
7.74	7.94186
7.75	8.30486
7.76	7.7991
7.77	7.97222
7.78	7.92711
7.79	7.51663
7.8	7.81543
7.81	7.92067
7.82	7.70158
7.83	8.34322
7.84	8.21952
7.85	8.22277
7.86	8.41335
7.87	8.16301
7.88	8.20798
7.89	8.13529
7.9	7.43462
7.91	8.35326
7.92	7.89136
7.93	8.20594
7.94	8.43084
7.95	8.5385
7.96	8.4177
7.97	8.62936
7.98	9.29597
7.99	8.8625
8	9.32812
8.01	8.94585
8.02	9.20446
8.03	9.86607
8.04	9.8283
8.05	9.88543
8.06	9.71173
8.07	10.6661
8.08	10.6057
8.09	11.0048
8.1	11.413
8.11	10.8561
8.12	11.7402
8.13	11.92
8.14	11.7064
8.15	12.6221
8.16	12.3443
8.17	11.2266
8.18	10.3908
8.19	7.9198
8.2	7.75619
8.21	7.19627
8.22	7.04061
8.23	7.38872
8.24	7.28942
8.25	8.3586
8.26	7.95966
8.27	8.29981
8.28	7.52868
8.29	7.73721
8.3	7.30673
8.31	7.82201
8.32	7.37125
8.33	8.20744
8.34	7.72586
8.35	7.33772
8.36	7.70855
8.37	7.68382
8.38	8.63363
8.39	8.73475
8.4	9.36859
8.41	9.22689
8.42	9.30194
8.43	9.49475
8.44	8.55554
8.45	8.90577
8.46	8.45241
8.47	8.5658
8.48	8.96383
8.49	8.87765
8.5	7.25115
8.51	5.67335
8.52	5.53634
8.53	6.49572
8.54	8.04528
8.55	8.658
8.56	7.84699
8.57	7.89099
8.58	8.49082
8.59	8.89485
8.6	9.46043
8.61	9.13677
8.62	8.75971
8.63	8.53825
8.64	7.96899
8.65	8.50109
8.66	8.48645
8.67	8.57056
8.68	8.31147
8.69	8.37168
8.7	9.10843
8.71	8.58433
8.72	6.80341
8.73	5.24956
8.74	4.40377
8.75	4.59209
8.76	4.49927
8.77	3.40652
8.78	4.12215
8.79	4.60942
8.8	5.24655
8.81	5.61063
8.82	4.44849
8.83	4.21289
8.84	3.88208
8.85	3.30364
8.86	4.46018
8.87	4.05236
8.88	3.42278
8.89	2.76983
8.9	1.92457
8.91	1.54859
8.92	1.33756
8.93	0.879663
8.94	1.21943
8.95	1.72755
8.96	1.89074
8.97	2.26458
8.98	2.15208
8.99	1.97642
9	1.49107
9.01	0.778596
9.02	-0.354749
9.03	0.105214
9.04	0.398397
9.05	0.969645
9.06	0.833691
9.07	0.564406
9.08	0.62473
9.09	0.882878
9.1	0.390078
9.11	-0.0478094
9.12	0.462564
9.13	-0.344941
9.14	0.0809382
9.15	-0.1098
9.16	0.564206
9.17	0.925806
9.18	1.74796
9.19	1.28188
9.2	0.232445
9.21	0.262037
9.22	0.415404
9.23	1.06901
9.24	1.24443
9.25	1.39959
9.26	0.287069
9.27	0.557988
9.28	0.434889
9.29	2.03675
9.3	1.70393
9.31	0.841571
9.32	0.177993
9.33	0.906441
9.34	0.739858
9.35	0.542314
9.36	-0.230764
9.37	0.410161
9.38	1.19644
9.39	1.33503
9.4	0.757967
9.41	0.497593
9.42	0.885483
9.43	1.222
9.44	1.16779
9.45	1.15484
9.46	0.779413
9.47	0.748436
9.48	0.741095
9.49	0.270071
9.5	-0.5948
9.51	1.17153
9.52	-0.0258582
9.53	0.446845
9.54	0.34402
9.55	-0.126053
9.56	0.191166
9.57	0.596203
9.58	0.675543
9.59	0.0485585
9.6	-0.251943
9.61	-0.202147
9.62	-0.345159
9.63	0.730294
9.64	1.59904
9.65	2.07142
9.66	2.00259
9.67	2.01962
9.68	1.80269
9.69	2.36869
9.7	1.81607
9.71	2.14237
9.72	2.12782
9.73	1.82419
9.74	2.41154
9.75	2.19293
9.76	2.01258
9.77	2.13737
9.78	2.23803
9.79	2.06984
9.8	2.4061
9.81	2.65014
9.82	2.09663
9.83	1.96378
9.84	1.75159
9.85	1.24148
9.86	1.52575
9.87	1.25848
9.88	1.36001
9.89	1.98148
9.9	1.56648
9.91	1.84077
9.92	0.614171
9.93	1.97925
9.94	2.24989
9.95	1.88738
9.96	1.87228
9.97	1.29226
9.98	1.83974
9.99	2.08878
10	1.6402
10.01	1.5481
10.02	0.358195
10.03	-0.325507
10.04	0.981318
10.05	2.27875
10.06	2.48234
10.07	2.2248
10.08	3.18409
10.09	3.29501
10.1	5.4035
10.11	5.37421
10.12	4.39784
10.13	3.9185
10.14	3.30818
10.15	4.38291
10.16	4.29922
10.17	4.56247
10.18	5.30426
10.19	5.23137
10.2	6.06855
10.21	6.47792
10.22	7.53394
10.23	8.38459
10.24	8.82683
10.25	8.60557
10.26	9.01797
10.27	8.40725
10.28	6.52169
10.29	5.93386
10.3	5.32873
10.31	6.55747
10.32	8.10485
10.33	9.12647
10.34	8.87292
10.35	8.09356
10.36	8.21047
10.37	7.577
10.38	8.17091
10.39	7.89383
10.4	7.96779
10.41	7.79745
10.42	8.64065
10.43	9.47741
10.44	9.31186
10.45	8.93442
10.46	8.04255
10.47	7.91545
10.48	8.12047
10.49	8.84104
10.5	8.88012
10.51	8.13088
10.52	8.65173
10.53	9.54548
10.54	9.40026
10.55	8.58299
10.56	8.7095
10.57	8.51842
10.58	8.03763
10.59	7.11587
10.6	6.12596
10.61	5.41035
10.62	6.97373
10.63	7.70932
10.64	8.22196
10.65	8.50284
10.66	9.06687
10.67	10.2145
10.68	10.5006
10.69	11.2958
10.7	9.97535
10.71	8.55671
10.72	9.20629
10.73	9.10075
10.74	10.0164
10.75	10.1643
10.76	10.2675
10.77	10.0544
10.78	9.50258
10.79	7.23228
10.8	6.887
10.81	7.4286
10.82	8.77792
10.83	9.63015
10.84	8.74396
10.85	8.47499
10.86	8.15539
10.87	8.94002
10.88	9.14714
10.89	8.80619
10.9	9.16665
10.91	8.81196
10.92	9.11811
10.93	8.71626
10.94	8.90186
10.95	8.38197
10.96	7.87688
10.97	7.55758
10.98	7.97674
10.99	8.12524
11	8.28737
11.01	8.65984
11.02	8.49493
11.03	8.23047
11.04	8.27883
11.05	8.11647
11.06	7.78135
11.07	8.24463
11.08	8.43311
11.09	8.84742
11.1	8.87583
11.11	8.42587
11.12	8.76631
11.13	8.66369
11.14	6.71394
11.15	5.58625
11.16	7.06447
11.17	6.82746
11.18	8.32226
11.19	9.02755
11.2	8.40237
11.21	8.41918
11.22	8.99294
11.23	9.07396
11.24	8.73614
11.25	8.87874
11.26	8.77802
11.27	8.69159
11.28	8.79367
11.29	8.92637
11.3	9.47969
11.31	9.08613
11.32	8.93652
11.33	9.16308
11.34	8.75971
11.35	8.74635
11.36	8.69759
11.37	8.50323
11.38	8.61696
11.39	9.75278
11.4	9.93609
11.41	10.1817
11.42	10.0587
11.43	10.9265
11.44	10.4376
11.45	10.217
11.46	9.84075
11.47	9.04487
11.48	9.07722
11.49	9.06274
11.5	9.00388
11.51	9.09889
11.52	8.76619
11.53	8.08428
11.54	8.04472
11.55	7.68308
11.56	7.72829
11.57	7.74551
11.58	7.54709
11.59	7.22558
11.6	6.6769
11.61	5.93899
11.62	5.74249
11.63	5.69606
11.64	5.78298
11.65	5.28085
11.66	4.5826
11.67	4.7033
11.68	4.88906
11.69	5.49575
11.7	5.12214
11.71	4.52503
11.72	4.98086
11.73	5.64742
11.74	4.53419
11.75	5.12033
11.76	5.38131
11.77	4.9786
11.78	5.0362
11.79	5.47455
11.8	5.55032
11.81	4.80392
11.82	4.44992
11.83	4.31698
11.84	3.15591
11.85	1.14771
11.86	1.29864
11.87	-0.321261
11.88	1.37903
11.89	1.14166
11.9	-0.323137
11.91	0.37192
11.92	-0.227863
11.93	-0.713215
11.94	-0.503647
11.95	-0.0549836
11.96	0.473594
11.97	-0.696021
11.98	-0.171569
11.99	-0.173071
12	0.106714
12.01	0.0665758
12.02	0.233514
12.03	0.215795
12.04	0.514755
12.05	-0.0666735
12.06	-0.165283
12.07	-0.39548
12.08	-0.368265
12.09	0.0153453
12.1	-0.0101751
12.11	-0.0740515
12.12	0.245423
12.13	0.00125902
12.14	0.228372
12.15	0.140632
12.16	0.389311
12.17	0.123271
12.18	-0.252814
12.19	0.162911
12.2	0.487248
12.21	-0.60219
12.22	-0.280871
12.23	-0.48607
12.24	-0.140309
12.25	0.108961
12.26	-0.0341578
12.27	0.689587
12.28	0.303979
12.29	-0.942397
12.3	0.424464
12.31	-0.59108
12.32	0.04314
12.33	-0.0104405
12.34	-0.202165
12.35	0.00428386
12.36	0.398305
12.37	-0.0899184
12.38	0.266674
12.39	0.169832
12.4	0.395007
12.41	-0.187183
12.42	-0.645887
12.43	0.438097
12.44	0.421193
12.45	-0.0332685
12.46	-0.663248
12.47	-0.0741245
12.48	-0.616286
12.49	0.063111
12.5	0.157642
12.51	-0.708121
12.52	0.0264459
12.53	-0.184755
12.54	0.281741
12.55	0.483719
12.56	0.230293
12.57	-0.464835
12.58	-0.597261
12.59	0.538889
12.6	-0.762627
12.61	0.222055
12.62	0.118602
12.63	0.51268
12.64	0.248574
12.65	0.418603
12.66	0.15145
12.67	0.36366
12.68	0.0864588
12.69	-0.179052
12.7	-0.377259
12.71	0.432448
12.72	0.708559
12.73	-0.611175
12.74	-0.317844
12.75	0.341488
12.76	0.518254
12.77	-0.196254
12.78	-1.06547
12.79	-0.746076
12.8	-0.563423
12.81	-0.272545
12.82	-0.147298
12.83	-0.150302
12.84	-0.0337639

## Sheet: SI Fig. 2 A-C
SI Figure 2A: Compilation of force extension curves for non-uniform sequence																									SI Figure 2B: Compilation of force extension curves for uniform sequence
hairpin molecule 1		hairpin molecule 2		hairpin molecule 3		hairpin molecule 4		hairpin molecule 5		hairpin molecule 6		hairpin molecule 7		hairpin molecule 8		hairpin molecule 9		hairpin molecule 10		hairpin molecule 11		hairpin molecule 12			hairpin molecule 1		hairpin molecule 2		hairpin molecule 3		hairpin molecule 4		hairpin molecule 5		hairpin molecule 6		hairpin molecule 7		hairpin molecule 8		hairpin molecule 9		hairpin molecule 10		hairpin molecule 11		hairpin molecule 12
ext (nm)	force (pN)	ext (nm)	force (pN)	ext (nm)	force (pN)	ext (nm)	force (pN)	ext (nm)	force (pN)	ext (nm)	force (pN)	ext (nm)	force (pN)	ext (nm)	force (pN)	ext (nm)	force (pN)	ext (nm)	force (pN)	ext (nm)	force (pN)	ext (nm)	force (pN)		ext (nm)	force (pN)	ext (nm)	force (pN)	ext (nm)	force (pN)	ext (nm)	force (pN)	ext (nm)	force (pN)	ext (nm)	force (pN)	ext (nm)	force (pN)	ext (nm)	force (pN)	ext (nm)	force (pN)	ext (nm)	force (pN)	ext (nm)	force (pN)	ext (nm)	force (pN)
1116.38	21.0035	887.785	1.10817	1119.13	21.1044	873.76	0.687813	895.408	1.20333	1116.81	19.854	1114.29	19.5792	870.851	0.651588	861.206	0.822324	1122.61	20.9549	1119.98	21.312	887.941	1.00992		866.366	0.749306	1119.86	24.7329	862.32	0.750556	1121.52	23.5799	1124.97	25.8846	1132.98	29.7825	1133.64	28.8489	846.479	0.577779	1113.7	20.8589	1107.9	17.5577	1102.39	15.8907	1117.37	21.4499
1115.8	20.9775	889.423	1.0294	1118.13	21.079	872.864	0.936434	898.881	0.876296	1117.35	19.648	1114.15	19.4561	868.949	1.02886	863.714	0.617677	1121.66	20.9514	1120.53	21.1193	890.254	0.811741		866.865	0.602815	1119.62	24.5407	862.11	0.834028	1120.79	23.5274	1123.93	25.441	1132	29.7346	1133.07	28.7662	845.957	0.70874	1112.91	20.8044	1107.41	17.4221	1102.11	15.6938	1117.01	21.2739
1115.91	20.8328	888.99	1.21515	1118.04	20.9792	873.966	0.908503	897.783	1.13857	1116.05	19.6818	1113.17	19.4492	871.033	0.89561	864.609	0.64508	1121.82	20.7828	1119.26	21.1421	889.696	1.03639		866.067	0.853822	1119.59	24.2808	861.19	1.01421	1120.12	23.4194	1123.8	25.0055	1132.2	29.4613	1132.55	28.6125	846.384	0.656349	1112.94	20.5689	1106.69	17.3448	1101.21	15.6769	1116.03	21.2607
1115.44	20.7467	891.914	0.973943	1117.7	20.9026	874.65	0.960706	898.962	1.10383	1116.61	19.4462	1113.9	19.2314	872.353	0.845706	865.362	0.652416	1120.75	20.7855	1118.27	21.1627	890.909	1.01713		866.488	0.953286	1118.96	24.2211	862.898	0.780065	1120.06	23.1984	1123.12	24.8311	1131.57	29.3594	1132.77	28.364	847.326	0.620208	1111.9	20.5614	1106.71	17.087	1101.03	15.473	1114.89	21.2839
1115.32	20.6404	891.43	1.15486	1117.92	20.7312	877.414	0.741255	900.582	1.02372	1116.93	19.3016	1113.24	19.1843	875.673	0.504833	865.918	0.733537	1120.89	20.6592	1118.13	21.0171	891.266	1.09636		867.998	0.776613	1118.89	23.9875	862.927	1.09979	1119.93	22.9555	1123.07	24.5898	1131.07	29.2148	1132.22	28.1928	848.198	0.663392	1111.92	20.3189	1106.18	16.9865	1100.58	15.3507	1114.89	21.0427
1115.55	20.4709	892.588	1.11465	1117.57	20.643	878.358	0.737916	900.451	1.17213	1115.8	19.2985	1111.74	19.2268	873.95	0.894764	866.618	0.780168	1120.77	20.5386	1117.51	20.9718	892.443	1.05968		868.702	0.67255	1118.13	23.9022	865.127	0.746715	1119.94	22.6519	1122.04	24.6084	1130.93	28.9979	1132.16	28.0221	849.193	0.659917	1112.03	20.051	1105.65	16.8756	1100.58	15.1043	1115.24	20.7149
1114.61	20.4845	893.934	1.07816	1117.69	20.4833	879.768	0.662687	901.811	1.1449	1115.23	19.2247	1112.49	18.9953	875.239	0.837449	868.205	0.707731	1121.14	20.3529	1118.22	20.7457	893.569	1.0523		869.883	0.673089	1117.8	23.7487	866.342	0.716923	1118.84	22.6745	1121.85	24.3895	1131.2	28.6923	1131.7	27.8547	850.116	0.678855	1111.39	19.9521	1105.28	16.7205	1099.4	15.1192	1114.17	20.7296
1114.4	20.3663	895.076	1.08791	1115.86	20.5892	879.277	0.899104	903.778	1.0115	1116.15	18.994	1111.65	18.997	875.49	0.961551	869.01	0.702921	1121.2	20.2024	1117.68	20.6602	894.185	1.09839		870.662	0.787011	1117.63	23.57	866.327	0.948578	1118.66	22.4525	1121.9	24.0894	1130.2	28.66	1131.23	27.6771	851.439	0.621091	1111.07	19.8047	1104.65	16.6544	1099.66	14.8022	1113.94	20.5365
1114.56	20.2276	895.061	1.21442	1117.25	20.2675	881.097	0.777675	903.485	1.19335	1114.72	19.0335	1113.14	18.6285	877.335	0.843195	869.358	0.787754	1119.23	20.3294	1117.09	20.6215	895.164	1.10445		871.211	0.894549	1117.07	23.4306	868.015	0.849989	1118.08	22.3985	1121.41	24.0086	1129.72	28.5297	1131.07	27.4836	851.676	0.808947	1111.23	19.493	1104.66	16.3925	1098.35	14.87	1113.97	20.2749
1114.27	20.1521	897.956	0.943922	1117.51	20.1146	881.763	0.799007	904.323	1.20957	1114.28	18.9598	1112.08	18.6214	878.154	0.850844	870.521	0.769053	1120.24	20.0744	1116.68	20.5497	896.18	1.08308		872.397	0.920501	1116.97	23.1929	868.743	0.914173	1117.9	22.1738	1121.49	23.7271	1129.43	28.3718	1130.1	27.3642	853.089	0.720862	1110.15	19.51	1104.69	16.1283	1098.03	14.7092	1113.06	20.2522
1113.88	20.0552	896.811	1.22628	1115.91	20.1812	882.378	0.839208	904.811	1.27166	1113.82	18.8833	1112	18.5225	878.307	0.978167	871.733	0.747254	1119.4	20.0379	1116.92	20.3624	897.399	1.07539		872.898	1.10762	1116.79	22.9929	869.762	0.88661	1117.21	22.0862	1121.16	23.555	1129.14	28.1582	1130.07	27.2383	853.993	0.71846	1109.49	19.4321	1103.67	16.1464	1097.3	14.6448	1112.44	20.1549
1114.15	19.8805	897.818	1.22328	1114.99	20.1569	883.88	0.773076	905.656	1.29627	1113.9	18.7481	1111.15	18.4933	879.716	0.910883	872.578	0.753904	1119.95	19.8301	1116.53	20.2825	897.615	1.17394		874.662	0.886828	1115.65	23.0473	870.177	1.05217	1116.93	21.9417	1120.72	23.3549	1128.92	27.9736	1130.66	26.8687	854.469	0.844784	1109.45	19.2059	1103.17	16.0286	1096.7	14.5516	1111.92	20.0376
1114.02	19.7678	898.216	1.2836	1114.92	20.0386	884.232	0.852307	905.626	1.433	1113.71	18.6286	1111.85	18.2385	880.826	0.900839	872.982	0.825957	1119.09	19.8151	1116.36	20.186	899.705	1.01019		875.77	0.857156	1116.42	22.5963	871.214	1.02333	1117.07	21.6132	1120.26	23.2858	1128.97	27.6694	1130.03	26.754	855.705	0.802952	1108.75	19.1409	1102.73	15.8849	1095.92	14.4935	1112.06	19.7616
1114.15	19.6238	899.268	1.28995	1115.04	19.8701	885.405	0.854477	907.563	1.31014	1112.04	18.7314	1111.39	18.1743	882.045	0.86583	873.427	0.920473	1118.37	19.7785	1115.6	20.1337	900.94	0.988148		876.834	0.889584	1115.79	22.4408	873.194	0.802581	1116.24	21.5655	1119.96	23.1549	1127.74	27.7136	1129.54	26.5931	856.929	0.75238	1108.18	19.0386	1102.15	15.7786	1095.82	14.2831	1111.99	19.5256
1112.77	19.662	900.315	1.28849	1115.05	19.7523	885.489	0.965251	909.8	1.1415	1112.48	18.537	1111.25	18.0742	881.967	1.04193	874.231	0.957094	1117.87	19.7025	1114.53	20.1139	900.29	1.2231		878.567	0.655294	1115.01	22.4158	873.521	0.96193	1115.99	21.3678	1118.98	23.0389	1127.87	27.4647	1129.3	26.5089	858.245	0.675316	1109.2	18.5556	1101.76	15.6261	1094.14	14.4406	1111.85	19.302
1113.63	19.4272	902.175	1.16872	1114.75	19.6482	886.109	1.01176	910.098	1.2456	1111.93	18.4892	1111.02	17.969	883.328	0.980264	875.277	0.94858	1117.68	19.618	1115.08	19.9364	901.07	1.22631		879.224	0.749888	1114.72	22.2342	874.418	0.951367	1115.8	21.1446	1119.14	22.7958	1127.58	27.2807	1129.07	26.4955	858.828	0.764823	1107.67	18.6744	1101.58	15.426	1093.18	14.4379	1110.87	19.2849
1112.91	19.3997	901.638	1.38121	1114.21	19.6047	888.303	0.884506	910.68	1.28147	1111.42	18.4197	1109.55	18.0518	883.719	1.05097	878.663	0.628164	1117.28	19.5306	1114.63	19.8658	901.801	1.27203		879.895	0.82818	1114.73	21.982	875.182	1.02711	1114.99	21.0802	1118.26	22.7376	1127.84	26.9718	1129.14	26.5416	860.596	0.576979	1107.15	18.5785	1100.3	15.5098	1091.94	14.509	1110.59	19.1153
1112.93	19.2693	902.832	1.34365	1113.65	19.56	889.205	0.878105	912.418	1.17476	1110.89	18.3371	1110.41	17.7675	885.707	0.919782	878.298	0.79853	1116.89	19.4447	1114.69	19.728	904.95	0.9881		880.812	0.856919	1114.71	21.7178	876.569	0.954326	1114.46	20.9732	1118.05	22.505	1127.02	26.9158	1128.96	26.4007	861.335	0.649472	1107.77	18.1889	1100.41	15.2527	1091.3	14.4634	1109.3	19.1996
1111.9	19.2539	905.622	1.12466	1113.85	19.3704	889.374	0.991593	912.579	1.28629	1111.63	18.1178	1109.22	17.8164	885.327	1.09117	880.156	0.699631	1116.97	19.301	1114.65	19.5776	904.23	1.20841		881.339	0.946109	1113.67	21.6952	877.274	0.991257	1113.92	20.8667	1117.38	22.4101	1126.71	26.7444	1127.56	25.9841	861.838	0.7454	1106.31	18.2781	1100.54	14.9698	1086.68	15.3125	1109.79	18.8222
1112.36	19.0728	906.828	1.08597	1113.25	19.3004	891.318	0.856125	914.188	1.20807	1111.11	18.0349	1108.89	17.6921	887.198	0.97068	880.362	0.808284	1118.27	18.9941	1114.1	19.5287	904.183	1.35607		882.561	0.867147	1113.72	21.4554	877.977	1.06967	1113.78	20.679	1116.84	22.3298	1125.97	26.6575	1127.15	25.6603	862.152	0.931098	1106.88	17.9058	1099.76	14.9138	1084.97	15.4711	1109.4	18.6679
1112.34	18.9546	905.85	1.32991	1112.96	19.2174	891.297	0.964761	914.287	1.33576	1110.76	17.9407	1108.59	17.5977	887.292	1.09805	881.232	0.816019	1116.41	19.1036	1113.43	19.4818	905.187	1.34776		884.159	0.762148	1112.86	21.4256	879.337	0.977398	1113.8	20.4295	1116.95	22.0272	1126.19	26.4048	1127.06	25.4741	863.564	0.81152	1106.57	17.7476	1098.89	14.8922	1082.48	15.8229	1109.82	18.3139
1110.52	19.055	907.702	1.22512	1113.1	19.0694	890.917	1.1664	915.662	1.27171	1110.99	17.7758	1108.3	17.5309	888.262	1.10294	881.582	0.898542	1114.88	19.1547	1113.32	19.3494	906.687	1.27836		884.103	1.02312	1112.24	21.3485	880.14	1.04428	1113.61	20.1885	1117.4	21.6341	1126.15	26.0808	1126.48	25.3772	864.118	0.934891	1105.74	17.6932	1099.66	14.455	1082.34	15.6063	1109.31	18.1829
1110.47	18.9299	908.244	1.27796	1112.8	18.9708	892.03	1.13971	915.595	1.45037	1110.22	17.7465	1107.58	17.4591	889.386	1.08998	882.957	0.827098	1114.15	19.1227	1112.28	19.3351	907.209	1.33251		885.666	0.891625	1112.51	21.0124	880.832	1.08953	1113.57	19.9386	1116.72	21.5763	1125.15	26.1521	1126.07	25.2042	865.764	0.744056	1105.89	17.3884	1097.25	14.7839	1082.15	15.4117	1108.78	18.0665
1110.28	18.8358	908.869	1.3254	1112.76	18.8438	893.657	1.05527	917.576	1.29442	1110.42	17.5878	1107.68	17.3044	890.259	1.10924	883.728	0.871044	1114.63	18.9558	1112.84	19.1503	908.85	1.25012		886.589	0.877119	1111.67	20.9891	882.616	0.930465	1112.33	20.0299	1117.06	21.1992	1124.56	25.9603	1125.99	24.9389	866.487	0.825623	1105.4	17.2915	1097.73	14.4274	1079.54	15.8135	1107.29	18.2056
1110.38	18.6707	909.233	1.40907	1112.1	18.7987	893.527	1.22148	918.72	1.2526	1109.21	17.6363	1107.7	17.1866	892.42	0.928687	883.733	1.00423	1114.54	18.8239	1112.53	19.0571	909.585	1.30775		887.191	0.985108	1111.92	20.6772	882.915	1.10631	1111.37	20.0135	1116.13	21.1618	1124	25.8869	1125.32	24.8489	867.581	0.801599	1104.87	17.1741	1095.92	14.6273	1079.1	15.6812	1107.26	17.9476
1110.35	18.5531	911.187	1.29529	1111.03	18.7931	894.046	1.27664	918.273	1.46918	1108.22	17.6184	1106.62	17.1836	892.825	1.03797	884.028	1.10541	1114.34	18.7012	1111.54	19.043	910.489	1.31884		888.72	0.839483	1111.45	20.5156	884.021	1.05352	1111.66	19.7079	1115.03	21.2086	1123.51	25.7671	1124.89	24.7409	867.991	0.945327	1104.24	17.0861	1097.35	14.0278	1077.44	15.8391	1106.92	17.7833
1109.26	18.5745	912.269	1.27706	1112.16	18.5144	896.502	1.07983	918.245	1.61665	1108.99	17.3795	1106.17	17.1264	893.777	1.03846	886.225	0.953421	1113.69	18.6676	1112.06	18.8313	911.568	1.29949		888.583	1.11714	1111.2	20.2818	884.76	1.13233	1111.37	19.4804	1115.18	20.904	1123.93	25.4196	1123.92	24.6829	869.015	0.936512	1104.32	16.8092	1094.55	14.4714	1077.24	15.647	1107.26	17.4241
1109.11	18.4609	912.309	1.41726	1110.88	18.5608	896.724	1.16874	918.695	1.67745	1108.19	17.3691	1105.74	17.0561	894.806	1.03436	886.078	1.10201	1113.16	18.5915	1111.28	18.8195	911.942	1.37417		890.166	0.971856	1110.96	20.1071	885.829	1.09333	1111.19	19.2419	1114.57	20.8702	1123.42	25.3015	1123.81	24.5111	870.27	0.860267	1103.69	16.7173	1094.44	14.2533	1075.74	15.7631	1105.96	17.5036
1109.65	18.2683	913.512	1.37235	1110.8	18.454	898.218	1.09876	920.45	1.57435	1108.01	17.2434	1106.18	16.8528	894.533	1.20369	887.748	1.00161	1112.6	18.5291	1111.01	18.732	913.526	1.29908		890.79	1.08508	1111.26	19.827	886.98	1.04276	1110.78	19.1111	1114.65	20.5212	1122.81	25.1801	1123.59	24.2889	871.356	0.834013	1103.45	16.5474	1090.84	14.8905	1075.21	15.6499	1105.88	17.285
1107.68	18.4097	915.006	1.31486	1110.94	18.2965	898.356	1.21665	921.481	1.55165	1108.04	17.1037	1105.85	16.7543	896.423	1.07606	890.112	0.830315	1112	18.4796	1111.32	18.5328	914.07	1.36329		891.58	1.09713	1110.54	19.7472	887.751	1.10774	1110.19	18.9832	1114	20.4034	1122.88	24.8951	1123.14	24.1403	872.16	0.901384	1103.31	16.3443	1089.45	14.9994	1073.76	15.7552	1105.66	17.091
1108.92	18.1193	914.87	1.43091	1109.88	18.2792	900.296	1.09394	922.248	1.58021	1107.62	17.0191	1104.8	16.7614	898.441	0.926925	890.408	0.912949	1112.61	18.2648	1110.37	18.5232	914.758	1.38603		892.787	1.06346	1109.66	19.6698	888.721	1.07944	1109.46	18.9105	1113.77	20.2124	1122.78	24.6662	1123.03	23.9183	873.121	0.901506	1102.56	16.2782	1087.21	15.2813	1073.98	15.4579	1105.17	16.9727
1108.31	18.0544	916.175	1.38929	1110.62	18.0624	901.251	1.09743	922.896	1.64333	1107.92	16.8432	1104.33	16.6855	897.638	1.17354	892.277	0.801466	1111.91	18.2525	1110.44	18.3908	915.927	1.35861		893.503	1.1103	1109.83	19.3794	890.046	1.02882	1109.59	18.6312	1113.6	19.9616	1122.11	24.6121	1122.9	23.735	873.752	0.991491	1101.98	16.1738	1085.44	15.4761	1072.17	15.6466	1104.07	16.9984
1107.58	18.0232	918.048	1.2822	1109	18.1399	901.988	1.12795	924.534	1.54504	1107.52	16.7749	1105.02	16.4561	898.155	1.25782	891.981	0.985637	1111.59	18.1537	1110.49	18.2308	917.169	1.34444		894.709	1.06158	1109.21	19.3139	890.366	1.19687	1109.24	18.4515	1113.17	19.8532	1122.47	24.2177	1122.6	23.4989	875.227	0.8849	1101.63	15.9981	1083.96	15.5924	1070.89	15.7139	1103.79	16.8035
1107.47	17.8914	917.583	1.47719	1109.91	17.8681	902.895	1.13797	925.4	1.56158	1106.97	16.7182	1104.31	16.3981	901.204	0.955685	892.593	1.02203	1111.13	18.0714	1110.69	18.0592	917.657	1.42893		895.978	0.99175	1108.57	19.2436	891.833	1.05402	1108.71	18.3559	1112.31	19.7952	1121.11	24.2876	1121.75	23.4946	876.037	0.943746	1101.21	15.8542	1083.17	15.5206	1070.76	15.5089	1103.94	16.5211
1107.49	17.7716	917.492	1.60484	1109.46	17.8051	904.297	1.08425	926.893	1.50833	1106.19	16.6931	1104.66	16.2244	901.665	1.02809	893.628	1.0392	1111.13	17.938	1109.83	18.0452	917.641	1.54876		897.182	0.952108	1108.47	19.0151	892.49	1.15769	1108	18.3073	1112.76	19.4438	1121.65	23.8775	1121.84	23.1997	877.157	0.901596	1100.48	15.7758	1080.82	15.8421	1070.49	15.3216	1103.52	16.3669
1107.37	17.6263	919.005	1.54111	1109.69	17.6152	905.298	1.08379	926.704	1.66426	1106.16	16.5527	1103.79	16.2158	901.474	1.2042	894.694	1.00787	1111.47	17.741	1110.44	17.8226	919.607	1.41356		897.245	1.23162	1107.47	18.984	892.844	1.34853	1108.01	18.0191	1112.27	19.3339	1121.22	23.7659	1121.86	22.9545	877.608	1.02523	1100.82	15.4625	1080.44	15.7093	1069.23	15.3997	1103.33	16.1693
1106.44	17.6297	919.771	1.58813	1108.5	17.6488	906.395	1.06485	927.259	1.73797	1106.35	16.3834	1102.47	16.2513	902.714	1.15907	894.114	1.21701	1110.73	17.7001	1108.9	17.899	920.837	1.39379		898.74	1.08182	1107.64	18.7281	893.514	1.41914	1107.68	17.8579	1111.69	19.2303	1120.38	23.7488	1121.2	22.8968	878.683	1.00656	1100.06	15.416	1078.66	15.902	1068.72	15.2778	1102.19	16.2006
1105.89	17.5792	920.909	1.56655	1108.09	17.5657	906.108	1.22214	927.836	1.79245	1105.45	16.3662	1102.85	16.0619	902.7	1.30396	896.198	1.06353	1110.05	17.6736	1108.54	17.7971	921.115	1.47821		899.417	1.1407	1106.98	18.616	895.516	1.1276	1106.67	17.8752	1111.36	19.0294	1120.09	23.5824	1120.69	22.7366	880.182	0.896488	1099.62	15.2937	1077.27	15.9899	1067.47	15.3468	1101.41	16.1482
1106.48	17.3576	921.182	1.65399	1108.02	17.4466	907.537	1.19039	929.633	1.66223	1105.45	16.2472	1103.14	15.9065	904.971	1.13364	896.956	1.08777	1109.82	17.5801	1107.81	17.7632	920.959	1.63853		900.091	1.25107	1106.65	18.4576	895.467	1.42091	1106.39	17.6578	1110.45	19.0159	1120	23.3435	1119.94	22.6791	880.771	0.99349	1099.04	15.1988	1077.51	15.6944	1067.09	15.1914	1101.73	15.8209
1106	17.2926	922.348	1.63847	1107.43	17.3965	908.019	1.27288	930.029	1.76225	1104.18	16.2563	1102.68	15.8135	905.478	1.21559	896.693	1.26988	1109.72	17.4569	1107.89	17.6265	922.992	1.49735		901.139	1.18293	1105.98	18.3838	897.175	1.26235	1105.97	17.5267	1110.26	18.8179	1119.49	23.197	1120.18	22.3651	880.869	1.20846	1098.27	15.1363	1076.99	15.5824	1065.78	15.254	1100.79	15.7964
1105.31	17.2562	923.725	1.59425	1107.1	17.2855	909.7	1.16194	931.266	1.7238	1103.65	16.2122	1101.87	15.7879	907.573	1.04303	898.25	1.19116	1109.28	17.3782	1107.7	17.519	923.646	1.54658		902.567	1.09735	1105.88	18.1141	898.34	1.22465	1105.69	17.3408	1109.2	18.8257	1119.2	22.9919	1120.35	22.053	882.793	0.990134	1098.15	14.9322	1075.05	15.8231	1066.13	14.933	1101.16	15.4712
1105.17	17.1613	924.38	1.634	1106.52	17.2326	910.075	1.24047	931.005	1.87911	1104.33	16.0034	1101.22	15.7383	907.668	1.17059	898.61	1.28916	1109.23	17.2562	1107.67	17.3782	924.746	1.53294		903.409	1.19493	1105.59	17.942	899.378	1.19133	1104.9	17.2868	1108.54	18.7378	1118.61	22.845	1119.87	21.886	882.888	1.20105	1097.82	14.7752	1074.34	15.7508	1064.44	15.1012	1100.52	15.3949
1104.57	17.1085	925.787	1.58327	1106.19	17.1576	911.717	1.16367	932.147	1.88393	1104.31	15.8444	1101.17	15.6011	907.094	1.38521	902.096	0.936994	1108.21	17.2542	1105.83	17.5072	926.248	1.46598		903.898	1.26932	1105.4	17.7183	899.604	1.36704	1104.33	17.1788	1108.94	18.3887	1118.66	22.6457	1118.97	21.8518	885.788	0.744283	1097.41	14.6253	1073.83	15.6343	1063.65	15.0542	1099.55	15.3678
1104.91	16.9342	926.002	1.67147	1105.82	17.0598	911.67	1.28457	933.129	1.86556	1102.91	15.9303	1100.06	15.6306	908.788	1.29085	901.751	1.14248	1108.88	17.0203	1106.79	17.2212	924.771	1.79001		905.087	1.22036	1104.82	17.6588	900.202	1.49113	1104.37	16.9385	1108.87	18.1488	1117.65	22.6319	1118.38	21.7682	885.632	1.04065	1095.69	14.7975	1072.32	15.7462	1062.85	15.0192	1099.47	15.1506
1105.86	16.6596	926.531	1.74149	1105.82	16.9396	911.994	1.38019	934.538	1.80682	1103.52	15.6804	1099.9	15.5113	909.768	1.30213	901.442	1.31284	1108.61	16.9302	1107.09	17.0392	926.789	1.63492		906.155	1.1288	1104.24	17.4944	901.506	1.40264	1103.57	16.8568	1108.24	18.0601	1118.03	22.2683	1118.08	21.6255	886.614	1.05859	1095.92	14.4883	1071.72	15.643	1060.58	15.3068	1099.26	14.9313
1104.54	16.7361	928.278	1.6198	1105.15	16.8984	912.993	1.37599	934.922	1.8909	1101.95	15.7695	1101.58	15.1488	909.575	1.43804	903.135	1.21292	1107.18	17.0053	1107.08	16.9209	927.201	1.73251		906.685	1.28434	1104.08	17.3113	903.112	1.25254	1103.71	16.5723	1107.07	18.0522	1117.3	22.1859	1117.67	21.5026	887.29	1.12594	1095.75	14.2982	1070.96	15.5813	1060.51	15.0924	1098.71	14.8131
1102.96	16.7879	928.46	1.74347	1105.31	16.7179	915.529	1.18001	935.207	1.98734	1102.7	15.5363	1100.38	15.1842	912.175	1.2277	902.783	1.37621	1106.6	16.921	1106.88	16.7964	928.14	1.73791		907.917	1.26178	1104.07	17.1473	903.948	1.30392	1103.08	16.448	1106.88	17.8761	1116.87	22.0527	1117.4	21.2458	888.418	1.07333	1094.52	14.3413	1070.58	15.4215	1059.17	15.1549	1098.05	14.7172
1104.05	16.5289	930.493	1.59107	1105.11	16.619	914.394	1.46645	935.496	2.09261	1101.92	15.4959	1100.03	15.0836	911.808	1.42532	904.323	1.30072	1106.97	16.7485	1105.58	16.8341	928.826	1.78232		908.737	1.29575	1103.15	17.2686	904.711	1.35515	1102.44	16.3374	1106.53	17.7176	1116.39	21.9159	1117.53	21.035	889.86	0.974196	1093.96	14.2532	1070.19	15.2974	1058.19	15.1775	1097.3	14.6709
1103.8	16.4157	930.406	1.7495	1105.34	16.4624	917.021	1.24604	937.046	1.99498	1101.83	15.3857	1099.09	15.0649	914.339	1.21075	904.526	1.42493	1106.56	16.6619	1105.8	16.6859	930.981	1.62303		909.767	1.28997	1102.47	17.0411	906.094	1.24773	1102.33	16.1185	1106.17	17.5027	1116.52	21.5936	1117.08	20.8652	891.803	0.752731	1092.47	14.393	1069.64	15.1959	1056.52	15.3279	1097.68	14.3274
1103.06	16.3868	930.94	1.81909	1103.45	16.5621	918.473	1.17877	937.89	2.01696	1100.66	15.4083	1099.28	14.9078	914.39	1.35253	907.392	1.1676	1106.36	16.5617	1103.96	16.782	931.27	1.7192		910.637	1.33933	1102.34	16.7487	906.155	1.47323	1101.23	16.1492	1105.96	17.3176	1115.91	21.4965	1116.66	20.6508	891.761	0.996681	1088.54	15.0709	1068.44	15.239	1054.7	15.5334	1094.56	14.8509
1102.53	16.3313	932.698	1.6987	1103.61	16.4097	918.918	1.24879	939.047	2.01433	1101.02	15.2269	1098.39	14.8958	914.594	1.45671	906.244	1.44462	1104.99	16.6006	1105.04	16.5105	932.585	1.67739		911.677	1.3263	1101.46	16.7295	907.233	1.41711	1100.58	16.0736	1105.29	17.2481	1115.83	21.2672	1116.66	20.4861	893.019	0.953082	1088.33	14.8842	1068.85	14.8963	1053.43	15.5984	1096.83	14.0301
1103.52	16.0769	934.129	1.63543	1103.02	16.3703	918.03	1.49684	940.364	1.98444	1101.14	15.0771	1098.41	14.7578	914.392	1.60625	908.157	1.34851	1103.98	16.611	1103.79	16.529	932.779	1.78884		912.115	1.45969	1101.36	16.4575	908.991	1.28393	1100.66	15.8003	1104.63	17.1176	1115.15	21.1929	1115.98	20.361	893.919	0.949993	1086.95	14.9703	1066.38	15.2415	1052.6	15.5532	1094.1	14.4677
1101.93	16.1322	934.48	1.7377	1103.4	16.1634	919.175	1.48165	940.029	2.14916	1099.67	15.1411	1098.67	14.5765	915.764	1.56838	909.875	1.2397	1104.68	16.3892	1104.08	16.3468	933.225	1.85901		912.885	1.51199	1101.3	16.2021	909.505	1.36751	1100.14	15.7142	1104.06	17.0413	1115.11	20.9719	1115.08	20.2987	893.905	1.20603	1083.45	15.6101	1066.14	15.0731	1051.21	15.6611	1094.02	14.2509
1102.52	15.9352	933.102	2.04149	1103.29	16.0704	920.382	1.45566	941.238	2.10951	1099.41	15.0316	1097.65	14.5893	917.256	1.49778	910.451	1.27869	1103.9	16.3413	1102.99	16.3817	933.946	1.91631		914.042	1.46139	1100.66	16.1216	910.893	1.26533	1099.45	15.6057	1104.25	16.7432	1113.86	21.0168	1114.71	20.1565	895.041	1.18344	1085.33	14.895	1065.31	15.0337	1049.67	15.7904	1091.47	14.651
1101.5	15.9359	934.082	2.04525	1102.83	15.9963	920.854	1.53398	940.625	2.32534	1100.46	14.7667	1098	14.3989	917.885	1.54172	911.589	1.26997	1104.23	16.1791	1103.15	16.1926	934.559	1.9665		914.799	1.51906	1100.18	15.9701	911.535	1.34146	1098.75	15.5171	1103.34	16.7149	1113.87	20.7187	1114.17	20.0834	896.679	1.02285	1080.8	15.7503	1065.08	14.8428	1048.36	15.8531	1094.46	13.6386
1101.47	15.8205	936.809	1.80977	1102.15	15.9402	922.047	1.47672	944.582	1.91549	1098.75	14.8645	1097.52	14.3256	919.143	1.49579	912.446	1.2916	1103.96	16.0788	1102.45	16.1657	936.684	1.78731		916.165	1.39133	1100.69	15.6038	912.495	1.37545	1099.25	15.1073	1103.44	16.4936	1113.95	20.479	1114.22	19.8188	896.854	1.2222	1079.46	15.8276	1063.45	14.9876	1047.29	15.8699	1088.46	14.8885
1102.11	15.6115	935.63	2.08783	1101.95	15.8263	922.005	1.60698	941.908	2.43256	1098.45	14.7523	1096.96	14.281	919.752	1.55714	912.716	1.38475	1104.51	15.8733	1103.27	15.9454	936.845	1.90745		917.209	1.41896	1099.91	15.5592	913.453	1.40208	1098.67	15.0166	1101.66	16.6102	1112.76	20.5308	1114.04	19.5398	898.055	1.19933	1078.42	15.8338	1062.3	15.0159	1046.7	15.7756	1084.23	15.7107
1100.96	15.6175	936.332	2.13406	1100.55	15.8658	922.912	1.62494	943.57	2.32379	1098.43	14.644	1096.87	14.1449	921.464	1.45491	913.94	1.36386	1103.19	15.9024	1102.84	15.8477	936.855	2.05936		918.386	1.39538	1099.62	15.3716	913.862	1.53688	1097.48	15.0701	1101.39	16.4194	1112.53	20.3182	1113.44	19.4597	899.814	0.991979	1077.48	15.8273	1062.92	14.612	1046.52	15.5772	1084.7	15.3177
1100.42	15.5598	938.626	1.97318	1101.43	15.6187	925.388	1.44995	946.135	2.10809	1098.76	14.4443	1096.21	14.0948	921.805	1.55644	915.395	1.29889	1103.76	15.7028	1102.3	15.7881	938.282	1.99182		918.806	1.51211	1099.19	15.1964	915.176	1.49378	1096.85	14.9851	1101.32	16.1848	1112.22	20.1206	1113.07	19.2609	899.675	1.26011	1076.95	15.6988	1059.91	15.0999	1043.37	16.1025	1084.11	15.2126
1101.14	15.3548	938.587	2.10251	1100.95	15.5647	925.982	1.4923	946.737	2.17262	1098.13	14.4083	1096.76	13.8839	922.464	1.5987	915.743	1.39106	1102.87	15.6814	1101.34	15.7872	938.406	2.09228		919.906	1.50583	1099.14	14.9978	915.703	1.58258	1096.53	14.8051	1101.13	15.9686	1112.6	19.8	1112.75	19.1231	900.708	1.23862	1075.27	15.8823	1057.95	15.359	1043.75	15.7832	1081.89	15.5266
1099.91	15.3771	939.832	2.05993	1100.99	15.4184	927.31	1.45121	946.045	2.40339	1097.64	14.3348	1095.82	13.8871	921.578	1.85454	916.322	1.42676	1102.93	15.5507	1101.45	15.6048	939.913	2.04588		920.241	1.67359	1098.17	14.9687	916.342	1.66897	1096.55	14.5547	1101.41	15.6532	1112.04	19.6891	1111.64	19.141	901.387	1.32317	1075.09	15.6967	1057.05	15.3556	1042.59	15.8085	1080.79	15.563
1100.39	15.1776	940.087	2.16558	1100.97	15.2874	925.945	1.75896	947.528	2.32494	1097.86	14.1578	1094.92	13.8538	924.148	1.63716	916.523	1.5307	1101.89	15.556	1100.99	15.5491	942.066	1.89274		921.566	1.54405	1098.25	14.696	917.652	1.62069	1096.23	14.3676	1100.08	15.7061	1111.14	19.6664	1111.42	18.9643	903.52	1.07494	1073.45	15.8217	1055.61	15.4401	1040.4	16.0912	1078.39	15.9117
1100	15.106	940.498	2.21034	1099.74	15.3159	927.965	1.61637	948.96	2.28468	1097.33	14.092	1094.74	13.7472	924.491	1.73384	917.411	1.56242	1100.51	15.6107	1100.63	15.4644	941.455	2.09462		922.427	1.54792	1097.19	14.7037	918.878	1.54054	1094.56	14.4861	1100.14	15.427	1110.56	19.5411	1111.17	18.7729	903.384	1.35131	1072.21	15.8967	1055.7	15.1736	1040.41	15.8453	1078.57	15.6985
1098.88	15.12	943.628	1.9501	1100.11	15.1272	930.374	1.44499	948.665	2.45744	1096.9	14.0214	1092.14	13.9615	925.197	1.78278	918.516	1.55369	1101.19	15.3797	1099.46	15.475	941.735	2.19135		922.788	1.63185	1096.47	14.6399	919.453	1.64192	1093.63	14.5115	1099.17	15.4359	1109.88	19.4364	1110.63	18.6668	904.331	1.34808	1072.11	15.6557	1053	15.5966	1040.24	15.6432	1077.61	15.6527
1099.31	14.9142	944.099	2.02546	1099.79	15.0247	928.763	1.77412	950.25	2.38362	1096.16	13.9791	1075.7	16.1168	926.827	1.69257	918.31	1.69822	1100.71	15.3029	1099.16	15.3892	942.555	2.21644		923.738	1.70673	1096.43	14.4035	919.996	1.743	1092.36	14.6128	1099	15.2065	1109.37	19.3303	1110.56	18.4343	906.364	1.09358	1071.18	15.6467	1052.26	15.5384	1038.54	15.8265	1075.4	15.9222
1098.36	14.9105	943.155	2.26442	1099.44	14.9487	931.161	1.60027	950.181	2.52286	1096.06	13.8767	1072.03	16.5223	927.546	1.72101	921.746	1.37843	1101.29	15.1021	1100.15	15.117	942.63	2.34411		924.385	1.86845	1096.19	14.2066	921.553	1.58058	1089.83	14.9671	1098.16	15.1589	1109.51	19.0013	1110.16	18.3444	906.582	1.27817	1070.39	15.5978	1051.49	15.4817	1036.76	16.0135	1074.62	15.8902
1097.47	14.9167	945.954	2.04887	1099.33	14.8386	930.647	1.80427	950.804	2.55751	1090.51	14.4833	1070.84	16.5177	927.872	1.80893	921.327	1.54904	1101.05	14.9889	1099.53	15.0717	944.052	2.28163		926.26	1.65763	1092.07	14.9949	922.036	1.73343	1090.05	14.6761	1097.14	15.1814	1109.38	18.7831	1109.88	18.1315	907.735	1.24659	1070.02	15.4518	1050.51	15.4655	1037.46	15.5977	1074.28	15.7031
1098.24	14.6922	944.192	2.38339	1097.74	14.9071	931.808	1.78042	952.339	2.49858	1074.98	16.4753	1070.07	16.4889	929.175	1.78014	921.663	1.65733	1099.83	15.0427	1098.92	15.0138	944.84	2.32855		927.517	1.57327	1094.51	14.1321	922.863	1.77307	1087.2	15.183	1096.61	15.0837	1109.07	18.6684	1109.55	17.9326	908.374	1.34778	1068.54	15.6323	1047.99	15.8224	1036.09	15.6917	1072.49	15.9001
1096.85	14.7271	945.784	2.30949	1098.38	14.6788	933.051	1.72659	952.233	2.63298	1078.73	15.8329	1066.41	16.8615	929.599	1.83519	923.129	1.61891	1099.03	14.9967	1098.93	14.8589	945.995	2.29174		927.443	1.84721	1092.09	14.4373	923.813	1.75593	1084.53	15.6124	1096.33	14.8354	1108.31	18.5576	1109.39	17.6727	908.583	1.51833	1068.58	15.3419	1046.77	15.8822	1035.46	15.6048	1072.43	15.6361
1098.28	14.4082	947.097	2.26102	1097.67	14.6466	933.219	1.82673	952.794	2.69513	1073.14	16.4554	1066.75	16.6708	930.353	1.87463	924.553	1.55004	1099.68	14.7597	1098.7	14.7502	946.901	2.30586		928.661	1.74334	1091.62	14.3103	924.221	1.90522	1083.92	15.4629	1095.46	14.8429	1107.93	18.4584	1107.92	17.811	910.171	1.38929	1067.79	15.2487	1047.02	15.5685	1034.84	15.5037	1072.14	15.4587
1096.2	14.554	948.019	2.2579	1097.22	14.5634	933.131	1.9406	953.548	2.73775	1071.55	16.524	1065.65	16.6935	932.883	1.64137	924.918	1.62318	1098.47	14.8019	1097.87	14.744	947.436	2.36925		930.092	1.66424	1092.93	13.8451	925.988	1.70512	1082.61	15.5859	1094.91	14.6866	1107.45	18.2795	1107.99	17.558	910.508	1.5636	1066.87	15.2393	1044.55	15.9141	1033.72	15.517	1070.65	15.5694
1096.23	14.4068	947.734	2.44708	1097.41	14.3981	934.76	1.88415	954.464	2.73283	1071.2	16.4539	1066.5	16.4289	932.504	1.86398	925.182	1.71417	1098.04	14.7152	1097.41	14.6506	947.382	2.49361		930.123	1.89373	1090.12	14.5468	926.763	1.76194	1081.38	15.6353	1093.74	14.7541	1107.23	18.058	1107.6	17.3983	911.624	1.51394	1065.53	15.329	1043.73	15.8985	1033.35	15.3665	1070.1	15.4867
1096.89	14.2058	948.155	2.49346	1088	15.5752	935.836	1.88757	955.148	2.78628	1070.38	16.4217	1064.34	16.5935	932.792	1.96753	926.102	1.7474	1098.21	14.5658	1097.2	14.5645	949.806	2.30258		931.558	1.82382	1090.71	14.3863	927.809	1.7368	1080.99	15.4683	1093.94	14.5181	1106.65	17.9722	1107.48	17.159	913.604	1.29434	1065.31	15.1386	1043.75	15.6541	1031.91	15.4849	1070.26	15.1904
1096.91	14.076	948.353	2.60133	1091.35	14.9715	936.861	1.85156	956.296	2.7696	1069.05	16.4626	1064.45	16.4459	935.333	1.72751	925.651	1.92753	1098.74	14.3723	1097.9	14.3383	949.368	2.49953		932.925	1.71967	1091.5	14.1053	928.344	1.92164	1078.58	15.8674	1093.55	14.3206	1106.09	17.8877	1107.38	16.9941	913.334	1.59133	1064.97	14.9739	1042.33	15.7514	1031.01	15.4428	1068.34	15.4271
1095.95	14.0926	949.843	2.55028	1096.74	14.0731	938.275	1.83411	957.317	2.76983	1067.48	16.5589	1063.13	16.4868	935.35	1.86822	927.54	1.80103	1097.47	14.3901	1097.54	14.2313	950.452	2.48694		933.52	1.82553	1086.46	14.7468	928.807	2.01372	1077.78	15.8148	1090.82	14.7703	1105.51	17.7397	1106.4	16.9528	913.948	1.69768	1062.1	15.4162	1040.39	15.9881	1029.88	15.4849	1068.27	15.1787
1095.03	14.0565	950.636	2.587	1095.35	14.1362	938.896	1.86812	956.138	3.0716	1067.02	16.475	1064.35	16.2061	935.145	2.04669	928.061	1.84095	1097.47	14.2568	1097.12	14.1522	951.621	2.4862		933.328	2.10519	1081.99	15.3935	930.642	1.82091	1077.42	15.6614	1090.16	14.6896	1105.56	17.5021	1106.24	16.7795	915.597	1.52493	1062.65	15.0331	1039.34	15.983	1029.57	15.3163	1067.45	15.1435
1094.89	13.9387	951.234	2.6149	1095.52	13.9988	938.886	1.99637	958.462	2.87665	1065.49	16.5699	1062.8	16.2655	935.823	2.07204	929.206	1.83606	1097.4	14.123	1096.1	14.1642	952.376	2.49483		934.887	1.96952	1081.03	15.3324	930.588	2.08212	1075.53	15.886	1086.16	15.4455	1105.26	17.2852	1106.1	16.5502	917.211	1.37403	1061.26	15.1532	1039.87	15.6089	1028.7	15.299	1066	15.2612
1094.4	13.878	952.843	2.55723	1095.99	13.7891	939.654	2.02123	958.611	2.9694	1065.37	16.4279	1062.22	16.1986	936.026	2.19057	930.042	1.86141	1096.27	14.1649	1097.31	13.8564	953.194	2.52336		935.389	2.03061	1079.67	15.381	931.975	2.00386	1074.01	16.0323	1088.2	14.6868	1104.47	17.2388	1105.55	16.401	917.402	1.58553	1061.35	14.8918	1038.06	15.8132	1026.89	15.4964	1065.95	15.027
1093.35	13.8933	952.592	2.71887	1094.97	13.7911	939.762	2.13279	958.702	3.09167	1065.53	16.2779	1061.12	16.2069	938.271	2.01597	931.268	1.8255	1095.59	14.1272	1095.26	13.9988	953.525	2.6207		936.651	1.90041	1078.59	15.445	932.416	2.13346	1074.91	15.5462	1084.71	15.4028	1104.34	17.0345	1104.91	16.2931	918.084	1.60405	1059.38	15.1224	1037.57	15.6788	1027.36	15.1295	1066.28	14.6852
1094.53	13.6021	953.604	2.71173	1094.61	13.7388	941.991	1.97594	960.635	2.97511	1064.37	16.3022	1060.82	16.1239	938.771	2.08801	930.727	2.05736	1096.32	13.8891	1095.96	13.7645	953.684	2.7291		937.005	2.11074	1077.06	15.5838	934.088	1.95866	1073.75	15.5606	1084.48	15.4701	1103.81	16.9106	1104.03	16.2705	920.036	1.41589	1056.31	15.6315	1036.01	15.8232	1026.72	15.0533	1064.1	14.9775
1093.53	13.5943	953.78	2.81546	1094.21	13.6116	942.336	2.04273	959.81	3.23603	1063.52	16.2681	1061.09	15.9585	938.727	2.23524	931.729	2.07113	1096.11	13.7902	1094.95	13.7732	953.833	2.82835		937.957	2.12	1076.2	15.5269	934.628	2.0406	1072.08	15.7302	1085.56	15.1286	1103.08	16.8618	1102.77	16.3109	920.198	1.61865	1056.42	15.3572	1035.19	15.7784	1026.01	14.9808	1063.44	14.8831
1093.15	13.5285	954.225	2.86198	1094.19	13.4957	942.473	2.15831	961.126	3.19532	1063.19	16.1997	1059.95	15.9632	939.413	2.27013	933.114	1.98692	1082.7	15.4685	1096.16	13.4896	954.342	2.91141		938.947	2.17644	1075.55	15.4487	935.288	2.15221	1071.06	15.7495	1082.47	15.6541	1102.86	16.6527	1102.58	16.0925	921.046	1.67079	1055.47	15.3352	1035.16	15.5523	1024.96	14.9844	1061.37	15.1589
1082.81	14.75	956.289	2.72925	1093.62	13.4333	944.289	2.05956	962.003	3.20785	1063.16	16.0537	1059.75	15.8633	940.972	2.19237	934.378	1.96623	1070.15	17.0392	1093.76	13.6735	956.814	2.71428		940.153	2.0824	1074.02	15.5816	936.437	2.12541	1070.68	15.5907	1081.85	15.2862	1102.09	16.5918	1102.69	15.8898	922.492	1.54379	1053.45	15.5986	1034.63	15.4279	1024.69	14.7943	1060.28	15.1764
1076.1	15.509	955.965	2.90798	1081.03	15.0244	946.58	1.90564	962.642	3.25131	1062.37	16.0381	1058.56	15.8777	940.817	2.36334	935.467	1.92961	1070.44	16.8608	1093.27	13.5938	956.529	2.88035		940.494	2.06202	1073.32	15.5262	936.986	2.20871	1070.06	15.5111	1078.32	15.762	1101.98	16.3249	1101.81	15.8395	922.932	1.67632	1053.49	15.3468	1033.39	15.502	1023.99	14.7325	1058.62	15.353
1075.77	15.4243	956.265	2.99058	1074.28	15.827	944.394	2.29819	964.361	3.15896	1062.26	15.9055	1057.56	15.8809	941.732	2.35001	935.573	2.07104	1071.11	16.6416	1092.71	13.5368	957.106	2.91544		940.291	2.13332	1072.96	15.3469	936.929	2.47017	1069.42	15.3799	1076.81	15.867	1101.62	16.1928	1101.51	15.682	922.94	1.92848	1051.93	15.479	1031.88	15.6166	1023.92	14.5057	1058.55	15.1294
1072.23	15.7354	958.524	2.82884	1069.77	16.2878	945.796	2.24788	965.173	3.17478	1062.37	15.7574	1057.26	15.7739	943.431	2.27769	935.97	2.16038	1070.39	16.6126	1092.54	13.3968	957.832	2.9764		941.951	2.18122	1071.72	15.4364	938.454	2.33498	1068.55	15.3998	1076.84	15.6234	1101.15	16.0714	1100.58	15.6931	925.039	1.65838	1049.74	15.7524	1032.04	15.3389	1022.48	14.6248	1056.95	15.273
1072.16	15.62	958.374	2.98957	1069.08	16.2536	947.176	2.20655	965.233	3.30818	1059.99	15.9547	1056.73	15.7214	944.136	2.30591	938.5	1.92775	1068.65	16.7001	1092.4	13.2747	959.031	2.94939		942.86	2.42639	1070.93	15.3654	940.054	2.18835	1068.54	15.1437	1075.74	15.6121	1101.05	15.8073	1100.93	15.301	924.806	1.97211	1048.55	15.7928	1031	15.3387	1021.43	14.6226	1055.36	15.4227
1068.71	15.9514	960.727	2.79592	1069.25	16.1096	948.235	2.1971	965.524	3.41036	1059.09	15.9187	1054.44	15.9003	945.07	2.30625	938.74	2.0346	1067.49	16.7402	1074.96	15.5785	959.931	2.94553		944.855	2.21958	1070.83	15.1377	940.735	2.27948	1066.52	15.4087	1074.34	15.713	1100.46	15.6945	1099.94	15.2741	925.568	2.02033	1047.08	15.9047	1029.83	15.3598	1021.97	14.2456	1054.43	15.4071
1068.98	15.7824	959.924	3.02685	1066.27	16.3765	947.114	2.45673	965.804	3.50103	1059.38	15.7832	1053.44	15.9079	945.007	2.4626	939.813	2.02482	1067.21	16.6367	1066.75	16.5742	960.012	3.09071		945.351	2.35105	1068.98	15.3423	940.335	2.64605	1066.76	15.1103	1073.54	15.6666	1099.76	15.6218	1099.57	15.125	928.095	1.64972	1045.91	15.9721	1028.25	15.5163	1021.36	14.1598	1052.26	15.7067
1067.56	15.8468	961.543	2.95522	1064.92	16.4145	948.428	2.43163	968.087	3.32851	1057.33	15.9162	1049.78	16.2703	946.139	2.4477	940.743	2.04171	1067.37	16.4528	1067.89	16.2929	960.885	3.1061		946.705	2.26625	1069.03	15.0594	942.778	2.26709	1066.01	15.068	1072.12	15.721	1099.44	15.4247	1099.22	15.0118	928.277	1.85775	1045.16	15.9091	1028.04	15.3375	1020.16	14.2173	1051.07	15.7548
1065.36	16.0079	960.405	3.22165	1066.02	16.1191	948.997	2.46997	966.984	3.62688	1058.58	15.6002	1053.99	15.5675	946.827	2.48303	940.808	2.17133	1067	16.4087	1066.99	16.2775	961.949	3.0889		947.013	2.43239	1068.46	14.9801	942.902	2.52912	1064.34	15.207	1071.85	15.5741	1099.06	15.338	1099.32	14.6993	929.42	1.81487	1044.09	15.9157	1027.3	15.2729	1020.33	13.9406	1048.74	16.0691
1065.14	15.8931	961.149	3.26449	1065.36	16.0967	951.099	2.341	968.962	3.47887	1057.29	15.634	1052.5	15.6184	949.064	2.32478	942.774	2.02263	1065.12	16.5079	1065.07	16.4029	961.928	3.25328		948.124	2.42817	1067.88	14.9712	943.489	2.63579	1063.79	15.0741	1070.85	15.5883	1098.62	15.171	1097.93	14.7989	930.137	1.89983	1043.18	15.8853	1026.83	15.1408	1019.55	13.8837	1048.34	15.9258
1063.47	16.0015	962.909	3.16348	1063.65	16.1868	951.097	2.4399	970.2	3.43162	1056.21	15.6549	1049.76	15.8846	949.115	2.44278	943.795	2.02114	1064.92	16.4124	1065.09	16.288	962.672	3.26777		948.322	2.59074	1067.93	14.8939	945.45	2.39229	1063.23	14.9605	1070.1	15.5435	1098.12	15.0599	1097.65	14.6064	931.269	1.8589	1041.43	16.0597	1026.18	15.0505	1019.59	13.6253	1048.17	15.7209
1063.96	15.8056	962.326	3.38121	1062.56	16.2029	951.454	2.53243	969.781	3.61998	1054.47	15.767	1052.56	15.3629	949.984	2.45913	942.199	2.38557	1062.96	16.5379	1064.7	16.2023	964.588	3.13996		949.53	2.54087	1067.87	14.9021	946.131	2.47358	1061.45	15.1959	1068.94	15.5847	1097.26	14.9791	1096.96	14.5193	931.559	2.03203	1041.58	15.7911	1025.34	15.0144	1019.19	13.4681	1047.01	15.7575
1063.62	15.7286	963.329	3.34487	1062.8	16.0305	951.869	2.61857	971.036	3.59843	1054.72	15.5718	1044.52	16.3101	949.905	2.60447	943.311	2.36564	1063.2	16.3638	1062.45	16.3578	964.408	3.28374		951.517	2.34711	1066.09	15.0462	946.554	2.56287	1061.06	14.9926	1068.72	15.4036	1097.79	14.5916	1096.71	14.3553	931.885	2.17338	1039.99	15.9299	1024.25	15.0372	1018.16	13.4644	1046.27	15.6897
1062.73	15.7051	964.823	3.27457	1061.68	16.0454	953.272	2.56228	971.723	3.6295	1055.31	15.3604	1047.79	15.7219	950.918	2.60773	944.734	2.3283	1062.69	16.3115	1063.42	16.0956	963.809	3.48181		952.263	2.40229	1063.94	14.9911	948.149	2.43499	1059.16	15.2236	1068.14	15.2687	1096.42	14.6865	1096.91	14.0367	933.149	2.10509	1039.53	15.8086	1024.64	14.7244	1017.49	13.4084	1044.75	15.825
1061.33	15.7526	965.627	3.31423	1061.61	15.9349	953.205	2.71573	971.542	3.79676	1053.67	15.4527	1035.45	17.2958	952.317	2.5615	944.741	2.44754	1061.54	16.3325	1062.33	16.1085	965.467	3.41231		952.045	2.68429	1062.41	14.985	948.093	2.69962	1058.35	15.1742	1066.86	15.3165	1095.68	14.6071	1094.26	14.4981	933.889	2.17463	1038.71	15.7548	1022.99	14.8705	1017.51	13.15	1043.4	15.9136
1060.2	15.7544	964.733	3.55333	1060.76	15.9118	955.216	2.56419	970.844	4.03168	1048.19	16.0567	1035.13	17.1877	952.593	2.64976	945.929	2.40795	1061.62	16.1762	1061.8	16.0304	966.901	3.36111		953.369	2.5635	1061.88	14.8483	949.359	2.59114	1055.89	15.5789	1065.85	15.3214	1094.76	14.6109	1094.75	14.0755	935.363	2.0667	1038.17	15.6586	1022.62	14.7007	1017.24	12.982	1042.91	15.7915
1060.05	15.6735	966.625	3.4543	1060.44	15.8138	957.04	2.45827	972.486	3.93482	1048.57	15.8784	1035.34	17.0374	951.207	2.97929	946.842	2.43388	1061.38	16.0752	1060.19	16.134	966.351	3.5689		953.727	2.76403	1060.57	14.9451	949.797	2.77122	1054.92	15.587	1066.31	14.9636	1094.1	14.5491	1092.77	14.3042	935.472	2.26981	1035.86	15.9642	1022.6	14.4668	1015.78	13.089	1042.33	15.7007
1059.97	15.5359	967.702	3.45173	1059.26	15.8522	956.028	2.72071	973.61	3.94386	1039.55	16.9868	1041.08	16.1057	954.177	2.7143	947.074	2.53352	1059.91	16.1259	1060.47	15.9386	967.022	3.61981		954.67	2.69012	1059.79	14.8988	951.438	2.60617	1053.24	15.7638	1064.43	15.2327	1095.32	13.9459	1092.69	14.1015	937	2.15949	1035.75	15.7534	1021.75	14.429	1015.94	12.7871	1040.36	15.9221
1060.06	15.4135	968.209	3.48794	1058.1	15.8671	956.975	2.73241	973.129	4.13335	1040.62	16.6736	1034.88	16.8388	954.903	2.74718	948.447	2.47289	1058.87	16.1468	1058.96	16.0065	968.298	3.5874		954.344	2.87032	1058.75	14.9467	951.635	2.78664	1053.15	15.5394	1064.57	14.912	1093.39	14.2246	1092.74	13.8628	937.954	2.15728	1034.55	15.8275	1021.56	14.2434	1016.17	12.5183	1038.69	16.0973
1058.38	15.4965	967.642	3.69805	1058.84	15.6093	956.994	2.83424	972.878	4.28802	1040.29	16.6214	1033.39	16.907	955.892	2.73205	948.805	2.56909	1059.8	15.8844	1058.55	15.9559	968.59	3.69288		955.18	3.02537	1056.43	15.2616	952.146	2.97663	1052.87	15.3345	1062.74	15.0877	1093.15	13.98	1087.48	14.9544	938.52	2.25078	1033.75	15.7688	1021.45	14.0319	1015.67	12.3963	1038.91	15.796
1058.84	15.2904	967.839	3.8022	1058.33	15.5605	956.544	3.02908	975.604	4.05559	1038.89	16.6614	1032.93	16.8365	955.955	2.88758	949.932	2.55026	1058.9	15.8806	1058.75	15.7963	969.312	3.72721		957.415	2.77431	1056.13	15.1067	954.079	2.7052	1050.76	15.6435	1060.88	15.3661	1093.02	13.7785	1091.26	13.7068	939.908	2.16764	1034	15.4748	1020.73	13.9834	1015.04	12.2955	1037.35	15.9277
1057.67	15.3213	969.808	3.66132	1056.74	15.6584	959.745	2.74036	974.786	4.29406	1041	16.2278	1034.21	16.5196	956.606	2.92855	950.613	2.59252	1057.74	15.8799	1057.71	15.7994	969.706	3.79731		957.276	3.11934	1054.31	15.3354	954.371	2.84691	1049.85	15.6383	1060.34	15.2264	1093.37	13.4627	1087.64	14.4371	940.106	2.3633	1032.44	15.6019	1019.39	14.0551	1014.71	12.1346	1036.51	15.9073
1057.04	15.2864	969.939	3.77397	1056.81	15.5013	959.491	2.91746	976.296	4.21045	1035.46	16.8728	1033.22	16.5401	957.135	2.97957	950.634	2.72713	1056.16	15.9678	1057.28	15.7086	969.793	3.91581		958.189	3.11944	1053.69	15.2189	955.532	2.85006	1048.18	15.7604	1058.78	15.3684	1088.73	14.3619	1085.12	14.7491	941.407	2.28828	1032.32	15.3853	1019.59	13.754	1013.97	12.0598	1036.6	15.6182
1056.16	15.2731	970.305	3.86344	1056.03	15.4854	959.826	2.98312	975.398	4.46957	1039.98	16.1157	1031.73	16.5634	958.951	2.86232	950.836	2.8489	1053.72	16.1782	1056.5	15.6798	970.993	3.9007		958.856	3.12637	1052.43	15.2767	956.425	2.85318	1046.88	15.8496	1058.74	15.0992	1087.73	14.3489	1082.05	15.3552	942.567	2.27647	1030.18	15.656	1019.25	13.6057	1013.89	11.8337	1035.79	15.5715
1056.06	15.1736	971.177	3.8616	1055.08	15.4761	961.09	2.91603	976.686	4.43965	1033.63	16.8248	1030.67	16.5794	958.129	3.10998	953.261	2.64445	1048.16	16.8101	1056.82	15.5018	971.553	3.93916		959.954	3.0865	1050.92	15.4315	956.874	3.00059	1047.02	15.599	1056.37	15.4451	1082.22	15.5686	1081.33	15.2541	943.673	2.2348	1029.46	15.5881	1018.52	13.5177	1013.93	11.57	1034.18	15.7074
1054.05	15.2814	971.962	3.87953	1054.34	15.4209	960.582	3.13543	977.976	4.39967	1033.44	16.7253	1030.48	16.4867	959.7	3.04562	954.927	2.54885	1049.47	16.4789	1055.7	15.5111	972.423	3.95417		960.603	3.26299	1049.44	15.5189	957.533	3.04031	1044.14	16.0618	1054.28	15.75	1080.87	15.6276	1079.71	15.41	944.943	2.16134	1029.46	15.3403	1018.67	13.2414	1012.78	11.6365	1034.13	15.4835
1054.65	15.0749	973.098	3.85614	1053.85	15.3385	962.004	3.09989	978.31	4.50701	1032.88	16.6732	1030.27	16.3622	958.39	3.35593	955.686	2.57816	1050.81	16.1568	1052.79	15.763	972.804	4.05993		962.301	3.04031	1049.16	15.3741	958.952	2.94781	1044.67	15.6668	1054.41	15.4863	1081.69	15.1429	1078.83	15.3623	944.72	2.44588	1027.73	15.5292	1018.17	13.1214	1011.73	11.6439	1033.58	15.3842
1052.19	15.2592	973.072	3.99982	1050.89	15.6368	962.743	3.1253	978.402	4.62241	1032.24	16.6146	1029.56	16.3305	960.09	3.2569	954.329	2.89839	1040.17	17.4848	1053.82	15.4881	974.675	3.92884		962.784	3.24726	1046.92	15.7002	958.947	3.22809	1042.98	15.8396	1052.96	15.6235	1079.29	15.5453	1076.99	15.6308	945.766	2.44662	1027.23	15.3975	1017.03	13.1507	1011.38	11.4639	1031.63	15.6244
1052.95	15.0395	974.199	3.99881	1048.55	15.8005	963.365	3.15764	977.809	4.83783	1032.89	16.4046	1028.49	16.3546	960.173	3.40012	955.941	2.82653	1040.47	17.3029	1052.27	15.5716	973.761	4.18101		962.848	3.47214	1045.44	15.8058	959.226	3.39622	1042.89	15.6848	1051.52	15.7468	1078.76	15.4686	1077.18	15.3406	947.637	2.23841	1027.07	15.215	1017.48	12.8084	1011.18	11.2929	1030.96	15.517
1050.89	15.1519	972.607	4.31238	1047.92	15.7627	962.918	3.36368	979.442	4.75106	1032.16	16.3585	1028.55	16.195	961.74	3.31775	956.178	2.89933	1037.61	17.5506	1050.01	15.7492	975.051	4.14128		964.322	3.29491	1044.91	15.6655	960.037	3.45244	1041.44	15.7939	1051.3	15.5167	1078.17	15.3831	1075.27	15.571	947.223	2.57274	1025.61	15.2926	1016.65	12.7617	1011.05	11.0727	1030.31	15.4273
1050.94	15.0443	973.225	4.36516	1045.31	16.0097	964.105	3.32134	979.309	4.89224	1031.42	16.3188	1028.58	16.0511	962.558	3.33837	957.042	2.93813	1036.98	17.5165	1051.52	15.4006	974.024	4.41811		964.397	3.51508	1044.21	15.6004	961.348	3.39465	1039.8	15.9409	1049.05	15.8373	1076.59	15.5115	1075.46	15.2525	949.237	2.33167	1025.64	15.0682	1016.16	12.626	1010.69	10.906	1029.17	15.4533
1050.44	14.9773	974.585	4.31178	1043.44	16.1004	964.392	3.42358	980.515	4.85558	1031.9	16.1237	1028.58	15.9264	962.398	3.49567	957.331	3.0321	1036.52	17.425	1047.29	15.8471	975.289	4.40262		964.865	3.53734	1043.59	15.5267	962.613	3.32939	1039.68	15.705	1048.19	15.8668	1075.36	15.5731	1074.19	15.3138	949.092	2.60726	1024.69	15.0416	1015.51	12.5502	1009.93	10.8431	1029.28	15.1787
1049.8	14.9064	974.326	4.48928	1041.44	16.2264	965.497	3.4182	980.863	4.97192	1030.97	16.1203	1026.07	16.1409	963.914	3.44138	958.787	2.95401	1040.14	16.7811	1048.24	15.5865	977.508	4.2433		966.223	3.50692	1042.04	15.6852	963.498	3.33285	1038.72	15.6958	1046.61	16.0013	1075.06	15.3866	1073.13	15.3089	950.178	2.57735	1023.87	15.0104	1015.24	12.3847	1009.32	10.7498	1027.9	15.2878
1042.25	15.7864	976.246	4.36757	1039.53	16.367	965.692	3.51026	981.55	5.00555	1030.02	16.1347	1027.83	15.754	963.695	3.60008	959.105	3.05403	1035.89	17.263	1037.02	17.0119	976.702	4.46971		966.318	3.7446	1041.98	15.5274	963.729	3.54888	1037.17	15.8359	1046.19	15.8453	1073.68	15.4646	1072.5	15.2514	950.61	2.72331	1023.2	14.9274	1014.57	12.3085	1008.86	10.6191	1027.34	15.1861
1043.05	15.5536	975.524	4.59015	1038.69	16.3369	965.642	3.65644	981.37	5.15437	1030.92	15.8633	1026.15	15.8444	964.836	3.59781	959.197	3.1799	1035.8	17.1117	1033.65	17.3401	977.296	4.54471		967.584	3.76637	1041.57	15.5926	964.289	3.67332	1036.72	15.6555	1044.76	15.9174	1073.18	15.3358	1071.68	15.1707	951.368	2.79046	1022.75	14.7804	1014.34	12.1154	1008.41	10.4847	1026.72	15.0809
1041.31	15.6548	977.954	4.418	1033.93	16.8747	968.266	3.45084	983.833	4.95479	1029.7	15.892	1026.76	15.6034	965.573	3.61962	959.506	3.27381	1034.46	17.1599	1036.37	16.8287	977.456	4.65869		968.269	3.84973	1041.32	15.6619	965.429	3.57423	1036.19	15.5748	1043.64	15.9664	1071.56	15.5126	1070.26	15.2889	952.671	2.7241	1022.29	14.6532	1014.56	11.8136	1008.6	10.1978	1025.34	15.1733
1031.64	16.7771	977.239	4.62552	1037.39	16.2466	967.819	3.61011	982.87	5.20568	1028.93	15.8469	1026.01	15.5918	966.645	3.58979	960.407	3.28373	1035.33	16.9156	1034.51	16.9389	978.153	4.69295		968.928	3.93272	1039.57	15.6533	966.18	3.66001	1035.32	15.5432	1042.06	16.1316	1070.24	15.5921	1069.95	15.1427	953.265	2.797	1021.77	14.5449	1014.09	11.6786	1007.67	10.1822	1025.13	14.9765
1035.22	16.1985	977.887	4.65048	1032.9	16.7341	968.119	3.71565	983.708	5.23587	1029.28	15.6897	1024.93	15.6036	966.529	3.74324	962.074	3.19968	1034.4	16.9125	1033.57	16.9405	978.28	4.782		970.566	3.76044	1037.52	15.6972	966.792	3.72835	1034.91	15.3211	1041.11	16.1135	1070.16	15.3422	1069.32	15.015	954.691	2.71588	1020.4	14.6416	1012.76	11.7601	1006.69	10.181	1024.68	14.8517
1031.96	16.493	977.864	4.78436	1036.34	16.1392	969.121	3.70048	984.096	5.31308	1027.7	15.7522	1025.15	15.4344	966.809	3.85488	962.495	3.28217	1033.97	16.8441	1033.77	16.7966	979.01	4.83293		971.117	3.8994	1037.45	15.3653	967.699	3.79881	1033.36	15.5645	1041.7	15.6951	1069.05	15.3824	1068.75	14.9078	955.735	2.70523	1021.09	14.2564	1013.42	11.3827	1006.46	9.99776	1023.96	14.7765
1031.73	16.3901	977.679	4.93849	1032.41	16.52	970.084	3.70618	983.093	5.58466	1026.57	15.7767	1024.26	15.413	967.802	3.849	964.332	3.16947	1033.95	16.7083	1033.84	16.6084	980.202	4.79649		970.942	4.23587	1036.22	15.3717	968.989	3.76523	1031.85	15.6843	1039.52	16.0214	1068.63	15.1882	1068.12	14.8409	956.603	2.73211	1020.65	14.1132	1012.4	11.3701	1006.2	9.83769	1022.54	14.8788
1030.4	16.4433	979.784	4.79697	1031.64	16.5003	971.438	3.65122	984.958	5.47023	1026.36	15.6506	1023.75	15.3443	968.655	3.87976	963.541	3.37596	1033.34	16.6423	1033.2	16.5611	979.804	5.00911		972.162	4.11399	1034.77	15.4757	969.509	3.84018	1030.74	15.6655	1039.29	15.828	1067.9	15.1173	1066.06	15.0711	957.32	2.80886	1020.47	13.8984	1012.64	11.0706	1005.43	9.78093	1022.42	14.6617
1030.01	16.3582	980.383	4.86051	1030.94	16.4526	970.168	3.94085	985.502	5.54069	1027.47	15.3737	1023.24	15.2901	970.245	3.7878	964.526	3.41386	1033.62	16.4804	1032.19	16.5825	980.342	5.07642		972.592	4.25872	1033.99	15.4145	969.658	4.05528	1031.13	15.3487	1038.2	15.8522	1067.29	15.0492	1066.27	14.782	958.539	2.77338	1019.56	13.8671	1011.71	11.0631	1006.39	9.26993	1022.37	14.418
1030.73	16.1327	980.86	4.91826	1031.66	16.2257	971.276	3.94998	985.127	5.71507	1026.13	15.4203	1023.14	15.1685	969.135	4.08572	964.667	3.52363	1032.18	16.5487	1031.27	16.5513	980.671	5.14733		973.386	4.34058	1033.9	15.2176	970.746	3.9962	1030.36	15.2366	1037.25	15.8592	1066.28	15.0696	1065.57	14.7529	958.598	2.9984	1018.78	13.8354	1011.44	10.8747	1005.1	9.34339	1021.84	14.2976
1030.56	16.0216	981.343	4.9788	1031.46	16.0958	971.69	4.01443	986.333	5.69125	1026.02	15.3124	1022.63	15.0969	970.45	4.05391	967.16	3.31755	1032.5	16.3636	1031.27	16.4135	982.769	5.01006		974.273	4.34548	1032.18	15.4196	971.327	4.14582	1029.08	15.3467	1036.5	15.7835	1065.87	14.8843	1064.96	14.6479	959.928	2.90655	1017.61	13.8535	1010.93	10.7507	1004.74	9.17106	1020.91	14.2753
1030.79	15.8511	982.266	4.98168	1031.56	15.9749	973.278	3.92322	985.984	5.89344	1024.66	15.3894	1022.64	14.9729	970.828	4.10861	966.131	3.59582	1031.45	16.3854	1031.25	16.295	981.879	5.27238		975.674	4.25679	1031.03	15.3988	972.53	4.10706	1029.35	15.0274	1035.61	15.7284	1065.15	14.863	1063.3	14.8272	960.614	2.99701	1017.73	13.5948	1010.51	10.6252	1004.34	9.03817	1020.79	14.0734
1029.86	15.8563	982.057	5.15911	1029.86	16.0639	974.068	3.98059	986.484	5.95454	1024.67	15.2112	1021.83	14.9242	972.571	4.03885	967.122	3.59253	1030.82	16.3238	1031.36	16.1498	983.21	5.2268		975.717	4.54317	1031.14	15.1519	972.939	4.21437	1027.31	15.2593	1034.37	15.8261	1063.3	15.0894	1062.58	14.741	960.667	3.21028	1017.21	13.48	1010.33	10.4323	1003.91	8.92073	1020.31	13.9364
1027.94	15.9893	981.496	5.33903	1029.33	15.9912	974.395	4.04186	987.818	5.8877	1023.52	15.2634	1021.77	14.8098	973.243	4.0606	968.488	3.54282	1030	16.2762	1030.55	16.0798	983.96	5.25653		977.204	4.38401	1029.69	15.2906	974.134	4.18241	1026.85	15.1627	1034.31	15.5393	1063.48	14.8102	1061.4	14.7933	962.339	3.04725	1017.18	13.2181	1009.27	10.4346	1003.38	8.78978	1019.96	13.7816
1028.23	15.8159	983.104	5.24531	1028.18	16.0226	974.657	4.14316	988.542	5.91581	1023.45	15.1195	1020.71	14.8332	973.614	4.14377	967.897	3.76358	1030.12	16.1468	1030.42	15.9659	983.374	5.46177		977.805	4.46212	1028.93	15.2199	974.133	4.4584	1026.6	14.9515	1032.97	15.6628	1062.45	14.7564	1060.04	14.9081	962.598	3.2078	1017.27	12.9748	1009.74	10.0712	1003.41	8.5413	1019.33	13.6867
1028	15.6919	982.46	5.46747	1028.99	15.7867	974.908	4.23062	988.027	6.12086	1023.15	15.0147	1020.16	14.7559	974.497	4.16917	969.457	3.68844	1029.19	16.1356	1029.61	15.9643	984.839	5.39357		978.786	4.49247	1027.71	15.2378	975.494	4.31391	1025.55	14.957	1031.88	15.6733	1061.09	14.8519	1058.2	15.0745	964.075	3.09093	1016.27	12.9804	1007.86	10.2793	1002.45	8.53095	1019.15	13.4769
1027.3	15.6905	983.909	5.41728	1028.71	15.6933	975.539	4.25171	988.779	6.17283	1022.3	15.0084	1021.31	14.4624	973.704	4.41884	969.592	3.79291	1028.52	16.1085	1029.04	15.9289	985.105	5.48859		979.116	4.64089	1027.65	15.0154	976.381	4.36576	1025.4	14.755	1031.28	15.5767	1058.91	15.1679	1057.66	14.9986	963.85	3.37956	1015.53	12.9257	1008.4	9.92677	1001.33	8.57567	1018.64	13.3602
1027.29	15.5557	984.016	5.54693	1028.15	15.6256	975.93	4.36905	990.039	6.1154	1021.74	14.9534	1020.03	14.4903	975.715	4.28433	971.557	3.66748	1027.94	16.0415	1029.35	15.7156	985.531	5.57966		979.535	4.76811	1026.69	14.9807	976.618	4.57241	1024.83	14.6302	1030.04	15.6279	1057.26	15.3077	1056.5	14.9968	965.523	3.22089	1014.69	12.8892	1007.7	9.86769	1001.8	8.22199	1018.8	13.064
1025.72	15.6144	985.15	5.51018	1027.95	15.5205	976.247	4.43583	989.989	6.27069	1021.97	14.7814	1020.24	14.3228	975.81	4.40123	970.505	3.95414	1028.02	15.893	1027.92	15.7788	985.983	5.63763		980.23	4.83786	1025.6	14.9693	977.317	4.65217	1023.54	14.7133	1029.99	15.4032	1056.66	15.1963	1056.14	14.8213	965.326	3.52529	1014.18	12.7474	1006.91	9.80143	1000.03	8.40141	1016.84	13.2952
1026.01	15.4583	985.434	5.59713	1026.59	15.5872	976.655	4.52006	990.315	6.35501	1021.89	14.6455	1019.64	14.2648	977.399	4.32162	970.739	4.03908	1026.85	15.9254	1028.07	15.6355	986.158	5.74765		981.033	4.83604	1025.66	14.7506	977.955	4.73285	1023.63	14.4349	1028.62	15.4856	1055.93	15.2152	1053.7	15.2314	966.176	3.5652	1014.48	12.4587	1006.68	9.61736	999.871	8.19322	1016.58	13.1205
1025.3	15.4171	984.931	5.77446	1026.17	15.4764	977.192	4.57806	990.958	6.40609	1020.69	14.6835	1019.74	14.1233	976.532	4.57833	972.223	3.99055	1026.69	15.8014	1028.04	15.5058	986.761	5.80284		981.742	4.91688	1025.68	14.5085	978.835	4.78502	1022.9	14.3514	1027.93	15.4317	1054.43	15.3291	1052.92	15.1872	966.588	3.68542	1013.61	12.4108	1005.98	9.53894	999.513	8.02243	1016.66	12.8356
1025.1	15.3137	985.9	5.80914	1024.75	15.5435	977.981	4.61126	992.092	6.39901	1020.99	14.5076	1018.25	14.1775	976.605	4.71779	973.107	3.98757	1026.5	15.696	1027.04	15.5005	986.942	5.93792		982.573	4.99684	1024.79	14.452	979.483	4.85665	1022.54	14.1699	1027.7	15.2013	1053.23	15.3858	1051.53	15.2904	967.927	3.63627	1013.35	12.24	1005.85	9.33429	999.279	7.83688	1016.11	12.7266
1023.91	15.3613	986.677	5.8072	1025.54	15.3239	978.859	4.61454	991.473	6.61646	1021.06	14.3578	1018.68	13.9979	976.813	4.81333	972.474	4.23231	1027.1	15.472	1026.17	15.4661	988.558	5.86237		983.327	5.04294	1024.35	14.3497	980.394	4.87321	1021.25	14.2672	1026.91	15.1712	1052.09	15.4295	1050.95	15.2037	968.9	3.60423	1012.82	12.1116	1005.13	9.26176	998.602	7.77394	1015.61	12.6054
1024.24	15.1568	988.097	5.77843	1024.37	15.3161	979.915	4.61728	992.162	6.64292	1019.95	14.364	1018.01	13.9668	977.969	4.793	973.749	4.15959	1025.33	15.5669	1026.25	15.289	989.538	5.85029		982.788	5.2116	1024.03	14.1201	980.5	5.07409	1020.92	14.112	1026.2	15.1174	1050.99	15.4274	1049.62	15.2714	968.715	3.88977	1012.73	11.8955	1004.39	9.20316	997.721	7.75271	1015.08	12.4882
1023.97	15.0697	988.324	5.85306	1023.89	15.2509	978.748	4.89962	991.998	6.80983	1019.79	14.2709	1018.51	13.7412	978.427	4.88765	975.14	4.11495	1024.99	15.4764	1026.19	15.2051	988.55	6.11871		983.571	5.09668	1022.87	14.3036	981.651	5.0465	1019.64	14.2141	1025.54	14.9951	1050.65	15.3081	1048.05	15.4055	969.644	3.92429	1013.11	11.5679	1004.62	8.90031	996.92	7.70295	1015.23	12.2237
1024.37	14.8801	988.127	6.00725	1022.23	15.3216	981.242	4.70216	993.105	6.80428	1019.79	14.1267	1018.59	13.5921	978.379	5.0044	975.576	4.21501	1024.99	15.3682	1025.1	15.2344	988.696	6.23988		985.177	5.2687	1023.11	14.2149	982.455	5.13496	1019.5	13.957	1025.52	14.741	1049.09	15.3948	1047.07	15.3805	970.938	3.84722	1012.14	11.5543	1003.66	8.89226	996.482	7.57594	1014.62	12.1141
1023.21	14.8988	988.073	6.17708	1023.29	15.0555	981.564	4.80393	992.93	6.95467	1018.74	14.1434	1018.42	13.4748	978.517	5.12747	974.711	4.46206	1023.18	15.4577	1024.68	15.1366	989.689	6.23136		985.408	5.58695	1022.79	14.2949	982.758	5.31057	1019.57	13.7047	1024.1	14.8513	1047.88	15.4668	1046.03	15.4315	971.822	3.90005	1010.97	11.5944	1003.17	8.75876	996.687	7.25704	1014.73	11.829
1022.57	14.8596	987.793	6.33732	1022.91	14.9863	980.954	4.99925	993.382	7.02	1018.94	13.9722	1017.89	13.4084	980.785	4.95742	974.752	4.60167	1023.97	15.2208	1024.77	14.9953	989.523	6.38763		986.741	5.47119	1022.07	13.9913	983.196	5.43388	1018.86	13.6326	1023.23	14.8463	1047.12	15.4405	1044.13	15.6377	971.603	4.16639	1009.94	11.6202	1002.79	8.6219	996.232	7.14868	1013.34	11.9143
1022.23	14.7808	990.116	6.15462	1021.69	14.9923	982.117	4.95939	994.367	7.01489	1018.57	13.887	1017.31	13.3581	980.303	5.15168	975.923	4.57638	1022.99	15.2238	1023.61	15.0164	990.464	6.41421		987.169	5.60244	1021.36	13.6205	983.637	5.57627	1018.73	13.3556	1022.84	14.6462	1045.32	15.6359	1043.46	15.5437	973.425	3.97004	1010.02	11.3629	1002.1	8.54914	995.214	7.15801	1013.11	11.7308
1020.79	14.8425	989.994	6.27184	1021.79	14.8503	983.033	4.96942	995.202	7.04649	1018.35	13.7737	1016.88	13.2846	980.614	5.25993	977.201	4.53845	1023.26	15.0653	1022.93	14.9677	991.216	6.42536		988.132	5.61732	1020.33	13.5488	984.773	5.52141	1018.21	13.2614	1022.19	14.5807	1044.3	15.6675	1041.92	15.7054	974.184	4.03194	1010.07	11.1202	1002.03	8.32908	994.179	7.16025	1012.53	11.6252
1021.31	14.629	992.004	6.14624	1021.46	14.7802	982.641	5.15025	995.047	7.20085	1018.59	13.598	1016.32	13.2173	981.093	5.32176	977.75	4.58449	1021.91	15.1201	1023.21	14.792	991.264	6.54873		988.611	5.79606	1019.72	13.4875	985.097	5.72873	1017.98	13.0769	1021.53	14.4562	1043.17	15.7368	1041.19	15.626	973.839	4.35814	1010.55	10.7532	1000.95	8.36376	995.014	6.71094	1012.18	11.462
1020.74	14.5842	990.755	6.43632	1021.4	14.6364	983.067	5.22457	994.843	7.35674	1017.04	13.6934	1016.57	13.0554	981.548	5.4093	978.046	4.67948	1021.45	15.0278	1021.33	14.9115	991.426	6.66373		988.825	5.97802	1020.07	13.1582	985.983	5.72745	1017.61	12.9136	1021.32	14.2766	1042.94	15.5295	1040.51	15.5748	976.018	4.08685	1009.59	10.7287	1001.32	8.01825	993.622	6.79163	1012.07	11.2462
1019.98	14.5592	990.371	6.60549	1021.06	14.5476	982.789	5.38224	995.109	7.48579	1016.87	13.5824	1015.86	12.9973	983.507	5.26755	978.265	4.78808	1022.43	14.7591	1021.71	14.7283	992.592	6.64541		989.847	5.98344	1019.38	13.0833	986.675	5.7989	1017.07	12.7773	1020.78	14.1943	1042	15.4508	1039.49	15.539	975.417	4.47349	1009.36	10.5396	1000.39	7.99694	993.146	6.65519	1011.5	11.1272
1019.98	14.4185	991.173	6.60729	1020.11	14.5463	983.081	5.46002	995.69	7.51443	1016.92	13.4287	1015.85	12.8558	984.51	5.23741	979.841	4.7112	1021.6	14.7502	1022.22	14.5154	992.628	6.7773		990.022	6.10233	1018.77	12.9684	987.768	5.7967	1017.57	12.4104	1020.37	13.997	1038.92	16.0218	1039.14	15.3716	977.489	4.20701	1008.57	10.5049	999.173	8.05688	992.8	6.5071	1010.52	11.1291
1018.57	14.4792	990.444	6.85656	1018.38	14.6579	984.361	5.44834	996.466	7.53943	1016.21	13.3939	1015.25	12.8283	982.665	5.67255	978.799	4.97853	1021.23	14.6589	1021.15	14.5278	992.845	6.88045		989.614	6.23742	1017.8	12.9816	988.006	5.99706	1016.57	12.3917	1019.58	13.956	1038.89	15.7471	1037.82	15.518	977.156	4.52598	1007.94	10.3974	1000.04	7.59052	991.366	6.59956	1010.43	10.8788
1019.48	14.2372	991.766	6.80672	1020	14.3018	984.793	5.52073	997.181	7.60003	1016.74	13.1974	1014.28	12.7984	984.684	5.51478	980.161	4.93643	1020.74	14.5609	1021.42	14.3328	993.571	6.93383		990.324	6.24302	1017.59	12.7764	988.63	6.09578	1015.52	12.4148	1019.66	13.6798	1039	15.4584	1037.93	15.2977	978.05	4.51407	1007.2	10.3598	998.651	7.69257	991.647	6.31394	1010.32	10.6801
1018.43	14.2369	992.231	6.87367	1019.35	14.2241	985.107	5.58771	996.339	7.82027	1015.75	13.2038	1015.81	12.4601	984.666	5.65624	980.911	4.9708	1020.43	14.4989	1020.75	14.3025	993.609	7.05591		992.33	6.28306	1017.68	12.4706	989.074	6.26036	1014.88	12.3136	1018.7	13.6323	1037.46	15.5899	1036.43	15.3233	979.425	4.45067	1007.35	10.0709	998.162	7.5602	990.88	6.25114	1009.28	10.6918
1017.26	14.2315	994.551	6.73104	1018.17	14.2391	984.829	5.75142	997.499	7.82202	1015.22	13.1315	1014.06	12.5648	984.977	5.76968	981.112	5.0742	1019.84	14.4435	1021.18	14.1024	993.648	7.17236		992.899	6.45977	1016.56	12.5163	989.445	6.37185	1014.47	12.1466	1018.13	13.5884	1036.68	15.5529	1035.3	15.3799	979.257	4.73961	1007.11	9.88305	997.227	7.53799	990.375	6.14677	1009.14	10.4639
1017.57	14.0746	993.568	6.97812	1018.11	14.1327	986.574	5.65877	997.591	7.93488	1014.7	13.0713	1014.64	12.3472	985.731	5.78579	981.914	5.11702	1018.7	14.4436	1020.98	14.0023	994.531	7.21743		992.596	6.79665	1015.97	12.4	989.824	6.54072	1013.84	12.0838	1017.99	13.3344	1036.06	15.4816	1035.14	15.1926	979.7	4.87901	1005.55	10.0235	997.172	7.31964	990.118	5.9587	1008.47	10.377
1016.47	14.0888	993.022	7.16675	1018.49	13.955	984.888	5.99361	997.605	8.06844	1013.84	13.0462	1014.17	12.2911	985.969	5.88581	982.14	5.23297	1019.06	14.2528	1020.04	13.9636	995.164	7.26142		993.373	6.84481	1015.8	12.1749	991.396	6.40727	1013.13	12.0198	1017.58	13.2073	1035.04	15.4544	1034.19	15.1912	980.23	4.98436	1005.99	9.66317	996.815	7.14196	988.052	6.19382	1008.8	10.0274
1015.77	14.0728	993.842	7.18656	1017.35	13.9798	988.377	5.6918	999.165	7.98079	1015.26	12.7135	1013.99	12.1783	986.718	5.93717	981.86	5.39704	1018.18	14.2764	1019.79	13.9022	994.406	7.48898		993.537	7.05409	1015.3	12.0669	991.391	6.66189	1013.06	11.7552	1017.62	12.9306	1034.17	15.4263	1033.27	15.0934	980.679	5.10962	1005.33	9.59834	996.797	6.92619	987.581	6.08082	1007.89	10.0224
1015.94	13.9141	994.624	7.19645	1018.5	13.6848	986.711	6.00675	998.925	8.14979	1014.26	12.7164	1013.6	12.0814	985.732	6.18912	982.305	5.46818	1019.02	14.0389	1019.16	13.8468	996.162	7.38033		994.277	7.13104	1014.64	12.0081	991.921	6.79959	1012.79	11.6042	1016.67	12.8772	1033.36	15.4272	1032.19	15.0895	981.276	5.20292	1004.55	9.54234	996.21	6.82934	988.034	5.72521	1007.95	9.77031
1017.11	13.6309	994.93	7.28092	1017.12	13.7321	986.687	6.13973	998.843	8.28956	1014.02	12.6255	1013.24	12.013	986.864	6.17664	983.937	5.38919	1017.91	14.0417	1018.25	13.8305	997.065	7.37897		995.168	7.19042	1014.68	11.6982	992.506	6.90388	1011.62	11.5831	1016.55	12.6399	1032.62	15.3442	1031.71	15.0204	982.345	5.18795	1004.04	9.41989	994.903	6.90325	987.178	5.6879	1007.58	9.59595
1015.84	13.6675	994.528	7.44867	1017.42	13.564	988.505	6.06281	1000.05	8.28034	1014.01	12.4744	1013.31	11.8376	987.9	6.18376	983.195	5.62802	1018.28	13.8443	1018.02	13.7218	996.59	7.60504		995.278	7.37172	1013.67	11.6835	993.419	6.91877	1010.6	11.5824	1015.86	12.5695	1032.17	15.2042	1030.42	15.1065	983.212	5.24452	1003.69	9.25412	994.11	6.86112	986.833	5.51591	1006.49	9.62788
1015.2	13.6206	995.676	7.43887	1016.91	13.5181	988.027	6.21257	999.452	8.49032	1013.39	12.4162	1013.39	11.6792	987.532	6.36039	985.68	5.42157	1018.07	13.7432	1017.9	13.6251	997.365	7.62839		996.111	7.45628	1013.67	11.4482	993.976	7.05636	1011.09	11.2179	1015.87	12.3098	1030.94	15.3023	1029.83	14.9863	982.779	5.57073	1003.14	9.14707	993.804	6.67826	985.146	5.68042	1006.2	9.43529
1016.64	13.3018	996.026	7.55575	1016.62	13.4023	989.157	6.20771	1001.19	8.39254	1013.49	12.2913	1012.5	11.6857	989.276	6.26615	985.424	5.57828	1017.43	13.6965	1017.56	13.492	998.212	7.63196		996.903	7.51431	1013.52	11.2561	994.324	7.19601	1010.8	11.0758	1014.9	12.3487	1029.76	15.3163	1029.49	14.8508	984.387	5.42648	1003.11	8.89932	993.967	6.38166	984.162	5.68278	1005.54	9.3631
1014.88	13.3965	995.772	7.70017	1016.21	13.3005	989.792	6.26955	1000.88	8.56839	1012.66	12.2551	1010.75	11.7687	989.844	6.31837	985.062	5.77442	1016.87	13.6222	1017.41	13.383	996.9	7.9599		996.898	7.71326	1012.65	11.2162	994.861	7.29046	1010.09	11.0172	1014.71	12.1121	1028.73	15.3219	1028.11	14.953	985.528	5.39161	1002.01	8.91835	991.987	6.6178	983.008	5.7246	1004.99	9.23465
1014.62	13.3041	997.016	7.65738	1015.37	13.2929	990.33	6.30524	1000.57	8.74742	1012.52	12.1319	1011.29	11.5843	990.704	6.35118	985.509	5.83407	1016.83	13.5014	1017.32	13.2933	998.335	7.89659		997.444	7.87912	1012.53	10.9634	995.505	7.43137	1010.77	10.5517	1014.25	11.9522	1028.11	15.241	1027.28	14.9114	985.92	5.52097	1002	8.69127	992.053	6.37555	983.671	5.31632	1004.84	9.03887
1015.21	13.0877	997.631	7.70401	1015.34	13.1436	990.057	6.49183	1001.91	8.69343	1011.9	12.1059	1011.2	11.4488	990.251	6.54549	986.642	5.83091	1016.68	13.3895	1017.55	13.0871	997.936	8.07732		998.177	7.84654	1012.27	10.8702	996.769	7.35957	1009.77	10.5662	1014.18	11.7322	1027.07	15.1566	1026.79	14.7646	986.543	5.62322	1000.77	8.76924	991.305	6.32581	983.308	5.17958	1003.7	9.07348
1014.4	13.0613	998.42	7.74632	1014.84	13.0797	991.306	6.45656	1001.54	8.90633	1012.48	11.8968	1010.66	11.3831	989.783	6.74022	986.827	5.93746	1016.33	13.3139	1017.31	12.9828	998.441	8.16108		998.286	8.02877	1011.99	10.9305	996.511	7.64055	1009.01	10.4985	1012.35	11.9084	1026.32	15.2005	1026.58	14.57	987.091	5.74602	1000.59	8.55993	990.567	6.25505	982.087	5.22972	1003.96	8.74147
1014.04	12.9971	998.254	7.88852	1014.42	13.0102	992.021	6.47379	1002.07	8.97863	1012.04	11.8153	1011.39	11.1609	991.382	6.66387	988.425	5.8656	1017.22	13.0583	1016.21	13.007	999.047	8.20616		998.888	8.24076	1011.93	10.9198	996.637	7.92209	1008.58	10.375	1012.93	11.5365	1025.69	15.1006	1025.6	14.5425	986.88	6.03555	1000.18	8.42112	989.935	6.17557	982.252	4.9384	1003.17	8.69925
1013.48	12.9322	998.852	7.93938	1014.1	12.9231	991.346	6.69544	1002.25	9.04879	1011.2	11.776	1010.8	11.0912	991.447	6.79026	987.862	6.06622	1016.98	12.9285	1016.71	12.7936	999.988	8.22888		999.922	8.26617	1011.34	10.7244	997.743	7.89271	1008.11	10.2303	1011.79	11.5759	1025.61	14.7938	1024.4	14.6001	988.343	5.91041	999.834	8.26201	989.635	5.99574	981.245	4.92324	1002.68	8.56023
1015.08	12.6121	998.306	8.13726	1014.56	12.7409	992.069	6.73231	1004.2	8.91959	1011.24	11.6388	1010.22	11.0427	992.598	6.77805	988.242	6.14439	1014.65	13.1004	1016.27	12.7341	999.563	8.40978		1000.68	8.3022	1010.54	10.3536	998.087	8.03905	1007.72	10.0478	1011.59	11.397	1025.01	14.7251	1024.18	14.4003	989.57	5.86056	998.726	8.30179	989.036	5.91075	980.635	4.84184	1002.74	8.31168
1012.67	12.7794	999.333	8.13141	1015.07	12.52	993.266	6.71238	1002.7	9.25695	1011.38	11.4892	1009.94	10.9415	992.74	6.89374	988.614	6.25022	1016.13	12.8085	1015.87	12.6369	1000.28	8.45872		1000.76	8.50203	1010.03	10.1051	998.602	8.16432	1006.53	10.0757	1011.04	11.3112	1024.05	14.6925	1023.27	14.3894	989.773	6.04271	999.035	7.99231	988.508	5.80944	980.166	4.70991	1001.95	8.2629
1012.69	12.6516	998.799	8.31553	1014.99	12.4084	993.342	6.82798	1003.7	9.25077	1010.88	11.4242	1009.15	10.9089	992.75	7.02131	988.622	6.37429	1014.79	12.8317	1014.93	12.6232	1000.55	8.56052		1001.38	8.34637	1009.45	9.96704	999.052	8.32754	1006.55	9.83929	1011.09	11.2635	1023.81	14.5159	1023.29	14.1302	990.079	6.17838	998.594	7.85111	987.95	5.68551	978.883	4.78713	1001.33	8.17147
1011.83	12.6317	999.187	8.38523	1014.05	12.3987	994.062	6.83582	1004.51	9.2802	1010.37	11.3539	1009.03	10.783	993.459	7.04486	989.974	6.33312	1015.01	12.6603	1014.93	12.5021	1000.13	8.73354		1001.11	8.45385	1008.76	9.88937	999.62	8.41303	1005.89	9.76426	1011.51	11.1363	1023.08	14.4478	1023.21	13.9075	990.461	6.35934	998.598	7.59766	986.522	5.78754	979.03	4.50041	1000.15	8.20958
1011.82	12.5	999.59	8.48514	1012.48	12.4522	994.27	6.95515	1003.7	9.50739	1010.98	11.1369	1009.12	10.6244	994.875	7.00587	990.061	6.45651	1014.02	12.6536	1014.49	12.4179	1001.76	8.63579		1002.62	8.6279	1008.52	9.71738	1000.61	8.40535	1005.3	9.64297	1010.7	10.9847	1022.61	14.3245	1021.97	13.9295	991.285	6.4008	998.102	7.45976	986.671	5.50335	977.919	4.53772	1000.17	7.96721
1012.22	12.335	999.127	8.66167	1011.82	12.4076	992.533	7.29966	1004.99	9.48642	1010.55	11.0526	1008.33	10.5927	994.298	7.22522	989.991	6.592	1013.87	12.5653	1014.26	12.3124	1001.61	8.80905		1002.44	9.03197	1007.7	9.68104	1000.76	8.58435	1004.75	9.50386	1009.41	10.7429	1022.14	14.1402	1021.9	13.7089	991.88	6.51257	997.069	7.47223	986.114	5.38075	977.415	4.4117	999.172	7.96071
1012.83	12.121	999.274	8.76196	1013.14	12.11	994.607	7.16572	1005.16	9.60028	1009.44	11.0687	1007.93	10.5092	995.509	7.20445	990.604	6.64528	1013.67	12.4592	1013.59	12.2814	1001.89	8.89593		1003.28	9.13406	1007.31	9.53344	1001.45	8.73972	1004.48	9.34674	1008.99	10.4736	1020.9	14.2024	1021.14	13.6462	992.089	6.69356	996.356	7.39268	984.966	5.41769	975.864	4.54367	999.146	7.70663
1011.44	12.1837	1000.09	8.79176	1012.24	12.0906	994.886	7.27214	1005.44	9.68117	1009.66	10.9173	1007.65	10.4339	996.358	7.21887	990.425	6.82134	1014.02	12.2686	1014.42	12.015	1002.6	8.94996		1003.84	9.29995	1007.4	9.29313	1002.66	8.65503	1003.87	9.29523	1008.54	10.3558	1020.48	14.0915	1020.83	13.4567	992.393	6.8491	995.239	7.4511	984.508	5.30951	975.928	4.2923	998.273	7.66566
1011.67	12.0049	999.769	8.96477	1012.05	11.979	994.85	7.37044	1005.55	9.82372	1009.46	10.8205	1007.06	10.3737	996.475	7.33164	992.318	6.6893	1013.3	12.2251	1013.36	12.039	1003.01	9.0304		1004.2	9.41475	1006.41	9.27057	1002.56	8.89076	1003.55	9.09319	1007.38	10.3754	1020.44	13.8668	1019.79	13.4708	993.536	6.83256	994.52	7.39037	984.488	5.06771	974.694	4.35768	997.585	7.59883
1011.05	11.9434	1002.57	8.72154	1011.96	11.8769	995.679	7.40954	1005.5	9.95442	1009	10.7445	1006.88	10.2704	995.648	7.59224	992.277	6.83157	1013.18	12.1015	1013.43	11.8878	1002.88	9.19514		1004.97	9.51203	1006.24	9.03067	1003.3	8.99162	1003.08	8.93567	1007.52	10.0245	1019.48	13.805	1019.53	13.318	993.69	7.0318	994.868	7.04685	983.766	5.00624	974.483	4.15874	997.491	7.36947
1010.42	11.8981	1001.24	9.02194	1012.47	11.6622	996.062	7.48926	1006.2	9.98773	1008.15	10.6913	1007.01	10.1162	996.769	7.5815	993.407	6.82643	1012.82	12.0143	1013.51	11.7208	1002.8	9.33072		1004.99	9.74896	1005.29	9.02564	1003.83	9.14745	1002.29	8.91475	1006.92	9.99155	1018.93	13.6901	1018.99	13.1545	994.126	7.12213	994.393	6.9485	982.113	5.15361	974.061	4.00347	996.776	7.29906
1010.22	11.7925	1001.94	9.07102	1010.79	11.7309	995.765	7.64207	1006.96	10.0306	1008.29	10.5531	1006.95	9.9765	997.238	7.64454	993.912	6.89053	1012.86	11.8825	1012.62	11.7044	1003.55	9.36558		1006.1	9.69963	1004.88	8.87305	1003.97	9.38095	1002.2	8.64267	1006.42	9.88363	1018.69	13.5166	1018.54	13.072	994.447	7.30072	992.939	7.04888	982.455	4.82955	972.547	4.12551	996.097	7.2191
1010.8	11.6016	1002.62	9.10795	1011.1	11.5439	996.45	7.67022	1006.15	10.2591	1007.47	10.5479	1006.74	9.8582	996.686	7.85848	994.216	6.98744	1012.02	11.8662	1011.46	11.7268	1004.18	9.4091		1006.51	9.85743	1004.42	8.71859	1004.78	9.36905	1001.33	8.60578	1005.86	9.74455	1018.26	13.3771	1018.2	12.9017	995.339	7.34704	993.217	6.71405	981.034	4.94326	971.318	4.19924	995.927	7.02049
1010.54	11.5092	1001.93	9.29653	1010.15	11.5427	996.979	7.747	1006.54	10.3534	1007.26	10.4256	1005.46	9.89769	998.943	7.67733	993.729	7.19636	1011.83	11.76	1011.05	11.673	1004.07	9.55475		1006.27	10.1416	1004.83	8.36494	1005.28	9.51631	1001.18	8.37935	1006.1	9.42316	1018.05	13.1443	1017.44	12.8133	995.77	7.47801	992.01	6.76692	980.436	4.85036	971.959	3.8033	995.04	6.99037
1009.9	11.4731	1002.61	9.33556	1010.59	11.3802	996.691	7.88965	1007.03	10.4136	1006.59	10.3898	1005.5	9.76134	996.986	8.09494	994.157	7.27698	1011.68	11.6506	1010.95	11.5637	1004.17	9.67476		1007.41	10.1381	1003.74	8.41683	1005.96	9.58655	1000.69	8.26743	1005.49	9.28114	1017.71	12.9882	1016.88	12.7539	997.134	7.40423	992.067	6.51041	980.587	4.55757	970.984	3.78798	994.336	6.91505
1010.29	11.2701	1003.89	9.30872	1010	11.3026	998.049	7.85005	1007.27	10.5265	1007.39	10.1413	1004.92	9.701	997.328	8.17094	995.075	7.26478	1011.45	11.5497	1010.46	11.482	1005.15	9.69762		1008.01	10.2295	1002.71	8.36695	1006.29	9.78765	999.743	8.2252	1004.59	9.35745	1016.4	13.0335	1016.61	12.5713	997.508	7.55314	991.561	6.39531	979.763	4.51765	969.904	3.81423	993.724	6.82672
1009.74	11.2329	1003.54	9.48855	1009.9	11.1797	997.639	8.03634	1007.59	10.6099	1006.24	10.1445	1005.32	9.51808	998.077	8.20941	995.006	7.42834	1011.55	11.4071	1010.17	11.3736	1005.42	9.79236		1008.18	10.4387	1002.4	8.2133	1007.03	9.80668	999.892	7.9635	1004.38	9.37952	1015.92	12.9362	1016	12.4532	998.065	7.66825	989.737	6.56963	977.811	4.73989	968.504	3.90745	993.028	6.7483
1009.39	11.1331	1003.24	9.63728	1010.13	11.0544	997.652	8.14936	1007.5	10.7627	1006.79	9.95489	1004.68	9.45415	999.533	8.14862	994.896	7.57563	1011.76	11.2297	1010.13	11.237	1006.43	9.78418		1008.25	10.6591	1002.22	8.03169	1006.73	10.147	998.456	8.089	1003.67	9.18094	1015.81	12.7068	1015.88	12.2059	998.439	7.82274	989.326	6.44192	978.041	4.44931	968.137	3.75481	993.328	6.40872
1008.64	11.0893	1003.99	9.68242	1008.86	11.039	998.697	8.18025	1008.37	10.7653	1006.23	9.88693	1003.91	9.4446	999.556	8.28604	994.552	7.759	1010.66	11.2487	1008.61	11.3078	1006.45	9.91502		1008.95	10.7674	1001.73	7.90548	1008.06	10.0913	997.903	7.96651	1002.94	8.99986	1015.43	12.5664	1015.43	12.0971	999.53	7.7883	989.673	6.10679	977.285	4.3811	967.586	3.64207	992.217	6.41739
1008.76	10.9418	1004.07	9.80058	1008.5	10.9598	999.529	8.1739	1008.22	10.9463	1006.02	9.78782	1004.3	9.24312	998.462	8.57954	996.471	7.62617	1009.57	11.2527	1009.96	10.9783	1006.92	9.97842		1009.5	10.8809	1001.18	7.88569	1007.96	10.3852	998.366	7.62231	1002.52	8.76697	1014.54	12.5461	1014.54	12.0489	999.369	8.06756	989.388	5.94572	976.449	4.35221	967.603	3.39873	991.131	6.45158
1007.91	10.9264	1004.98	9.80538	1008.14	10.8834	998.497	8.41074	1008.74	11.0105	1005.05	9.76448	1004.79	9.04187	1000.47	8.44506	995.762	7.87629	1009.21	11.168	1009.89	10.8483	1006.59	10.1505		1009.89	11.0849	1000.95	7.89995	1008.72	10.4503	997.203	7.64398	1002.02	8.66698	1014.61	12.2783	1014.66	11.7786	1000.14	8.11898	988.42	5.95337	976.012	4.22572	965.611	3.65145	990.774	6.30376
1008.09	10.7707	1004.55	9.9872	1008.44	10.706	999.652	8.41658	1008.7	11.1249	1004.47	9.72302	1003.78	9.04704	1000.99	8.50805	997.061	7.81795	1008.62	11.1008	1009.12	10.819	1006.91	10.2517		1010.29	11.2084	1000.88	7.98224	1009.51	10.486	996.221	7.63274	1001.18	8.6315	1014.49	12.0433	1014.25	11.6023	1000.47	8.27059	987.63	5.90335	974.642	4.30816	964.704	3.6094	990.2	6.18955
1007.32	10.7573	1005.44	10.0092	1008.45	10.5555	1000.13	8.4934	1009.82	11.1315	1004.11	9.62417	1002.95	9.01521	1000.64	8.70218	997.485	7.88125	1008.9	10.9462	1009.29	10.6498	1007.41	10.3265		1010.94	11.2736	1001.56	7.78924	1008.66	10.9702	996.617	7.25551	1000.43	8.48844	1014.6	11.7672	1014.02	11.4042	1001.52	8.26907	987.886	5.59004	973.92	4.25343	964.577	3.39145	989.763	6.05106
1008.17	10.5207	1005.28	10.15	1006.97	10.6378	1000.15	8.60048	1009.08	11.3608	1004.54	9.47035	1003.37	8.82425	1001.24	8.76352	997.615	8.026	1009.06	10.7943	1008.1	10.6957	1007.58	10.4473		1011.29	11.4658	1000.45	7.89467	1010.27	10.8075	995.712	7.22087	999.725	8.46624	1013.52	11.8008	1013.49	11.2718	1001.57	8.46758	986.519	5.68541	973.056	4.21412	963.685	3.37238	988.735	6.06128
1008.29	10.363	1006.16	10.1767	1006.04	10.6423	1000.34	8.73479	1010.48	11.3015	1002.97	9.52669	1002.15	8.85264	1002.74	8.6871	997.912	8.09216	1009.6	10.5588	1008.53	10.5127	1007.62	10.5814		1011.96	11.5304	999.081	7.41745	1010.12	11.1434	995.318	7.0328	999.971	8.20077	1013.07	11.6156	1012.05	11.4162	1001.01	8.84209	985.647	5.65737	973.602	3.82393	962.899	3.32181	987.399	6.1533
1006.57	10.479	1005.02	10.4557	1007.52	10.31	1001.43	8.72665	1010.18	11.4802	1005.04	9.11624	1001.67	8.78777	1002.23	8.8945	998.785	8.11456	1008.71	10.5627	1008.13	10.4367	1008.1	10.6534		1012.21	11.7352	998.378	7.03861	1011	11.1092	995.049	6.89894	999.778	7.95995	1013.07	11.3814	1012.1	11.1438	1001.78	8.9136	984.469	5.7054	972.234	3.91884	962.469	3.19995	987.414	5.89281
1005.98	10.413	1005.73	10.4853	1006.82	10.2523	1001.07	8.8623	1009.51	11.6862	1003.86	9.14297	1001.83	8.63943	1002.22	9.03312	999.41	8.17412	1008.17	10.4891	1006.87	10.4504	1007.36	10.8792		1013.13	11.6836	996.776	7.11074	1011.44	11.298	993.99	6.89673	999.281	7.79569	1011.68	11.4642	1011.64	10.9959	1002.59	8.95724	983.708	5.62833	972.05	3.72619	960.999	3.3195	986.843	5.79923
1006.8	10.1601	1007.6	10.3726	1006.85	10.1091	1001.1	8.99431	1011.25	11.5932	1004.03	8.97445	1000.58	8.64876	1002.75	9.10244	998.542	8.43972	1008.27	10.3594	1007.37	10.2427	1008.09	10.9049		1013.33	11.8982	996.5	6.92994	1011.83	11.3815	993.486	6.77161	998.416	7.78844	1012.11	11.0938	1011.44	10.8007	1003.71	8.92685	983.675	5.3949	970.292	3.90807	961.646	2.90643	985.902	5.78281
1006.07	10.1348	1007.57	10.4665	1006.28	10.0633	1000.74	9.14986	1011.75	11.6583	1002.85	9.00652	1001.03	8.45062	1003.99	9.0517	999.663	8.41048	1007.76	10.3017	1007.51	10.0857	1008.7	10.9508		1014.27	11.9718	996.48	6.6789	1012.16	11.5879	993.474	6.55783	997.501	7.73074	1011.26	11.0801	1010.5	10.7972	1003.87	9.13332	982.735	5.38457	969.827	3.7723	960.45	2.96171	985.722	5.55855
1005.74	10.0463	1006.42	10.7597	1006.04	9.94067	1001.94	9.12968	1009.81	12.0708	1002.31	8.96291	999.698	8.51278	1004.11	9.19054	998.989	8.64692	1007.34	10.2273	1006.19	10.1196	1008.84	11.0847		1014.34	12.2032	995.439	6.7025	1012.92	11.6794	991.874	6.66678	997.321	7.52262	1011.05	10.8387	1010.8	10.4059	1004.2	9.32109	982.408	5.19963	969.103	3.70981	959.325	2.98524	984.381	5.6308
1005.16	9.9843	1007.18	10.8129	1005.44	9.88897	1002.22	9.2308	1011.81	11.9355	1001.9	8.84995	998.544	8.52651	1004.59	9.26033	999.778	8.65522	1007	10.1167	1006.52	9.94455	1009.9	11.0839		1014.81	12.3221	995.069	6.60404	1012.74	11.9778	991.081	6.58464	996.613	7.47309	1010.45	10.7303	1009.81	10.4111	1004.98	9.33786	981.523	5.1835	967.875	3.75833	957.523	3.17651	984.496	5.34414
1005.18	9.8561	1007.72	10.86	1006.99	9.53111	1002.13	9.37075	1011.83	12.0709	1001.48	8.76875	1000.03	8.19574	1004.41	9.41222	1001.21	8.6235	1007.29	9.95936	1005.06	10.0062	1009.96	11.202		1015.07	12.5025	993.994	6.62593	1013.17	12.1395	990.205	6.56865	996.298	7.23226	1010.63	10.447	1009.53	10.2713	1004.75	9.6424	980.756	5.14119	967.791	3.5405	957.839	2.8462	983.616	5.32664
1004.47	9.84174	1007.71	10.9846	1005.33	9.61913	1002.95	9.39351	1011.33	12.2614	1000.46	8.79523	998.705	8.23338	1005.05	9.46497	1001.47	8.71491	1005.72	10.0436	1005.22	9.8398	1010.52	11.2723		1014.95	12.7903	993.56	6.45202	1014	12.1661	990.288	6.34628	995.579	7.21542	1009.54	10.4751	1008.8	10.2125	1005.64	9.68923	981.185	4.78742	966.536	3.61415	957.239	2.75179	983.655	5.07072
1004.28	9.70872	1007.93	11.097	1004.47	9.60085	1003.14	9.49559	1012.54	12.2458	999.999	8.72572	998.616	8.12	1004.42	9.70007	1001.17	8.88508	1006.21	9.83414	1005.57	9.65158	1010.96	11.35		1016.76	12.6024	993.235	6.29595	1014.36	12.2941	989.468	6.29268	994.814	7.11933	1008.68	10.4343	1007.79	10.1952	1006.45	9.73354	980.113	4.80647	965.978	3.50997	955.095	3.03531	982.253	5.17134
1003.77	9.66403	1009.5	11.0123	1004.81	9.43627	1003.32	9.5979	1012.59	12.3721	1001.02	8.46091	998.293	8.02631	1005.06	9.73553	1001.23	9.00765	1005.93	9.71779	1004.25	9.72505	1010.79	11.5067		1016.22	12.9933	993.047	6.01855	1015.39	12.3431	987.864	6.4317	994.524	6.93704	1008.73	10.1702	1007.87	9.9356	1006.42	9.97855	979.685	4.65563	965.577	3.36211	955.147	2.78616	982.147	4.95724
1003.97	9.47677	1008.5	11.2462	1004.27	9.37806	1003.5	9.71048	1012.89	12.4583	999.981	8.43795	999.229	7.73957	1005.13	9.86885	1001.64	9.08743	1005.02	9.72246	1004.95	9.49244	1011.49	11.5413		1016.29	13.2279	992.125	6.00306	1016.16	12.4172	988.339	6.0471	993.169	7.06264	1007.61	10.194	1006.71	9.93884	1006.38	10.2226	978.583	4.69663	965.115	3.21337	955.062	2.55305	980.619	5.06986
1003.54	9.39115	1008.6	11.3685	1003.37	9.36796	1004.09	9.75246	1012.97	12.564	999.738	8.34008	998.059	7.76807	1005.57	9.95732	1002.29	9.13717	1004.88	9.59902	1004.4	9.40804	1011.7	11.6473		1016.92	13.3055	990.928	6.0786	1016.67	12.5084	987.571	6.02089	991.793	7.11943	1007.78	9.94469	1006.94	9.70411	1007.28	10.2401	978.406	4.49521	964.188	3.20141	954.434	2.47523	980.842	4.78529
1002.54	9.41837	1009.98	11.3272	1003.71	9.17597	1004.92	9.77544	1012.39	12.782	999.696	8.21473	998.113	7.65398	1006.67	9.93564	1002.42	9.27276	1003.36	9.64186	1003.82	9.34112	1011.86	11.7495		1017.86	13.3325	990.894	5.78708	1017.03	12.6169	987.36	5.79716	991.908	6.84339	1007.41	9.6855	1006.57	9.5093	1007.53	10.4222	977.752	4.42245	962.288	3.42931	952.489	2.70626	980.157	4.71639
1002.38	9.31218	1009.59	11.5114	1002.5	9.20645	1005.62	9.80284	1014.76	12.5958	998.417	8.24671	998.265	7.47066	1006.73	10.0734	1003.11	9.31955	1004.08	9.46054	1003.54	9.23776	1012.29	11.8258		1018.52	13.4181	990.218	5.7188	1016.92	12.9396	986.089	5.8338	990.411	6.98338	1006.43	9.67563	1006	9.36541	1008.44	10.4659	977.213	4.31768	962.946	3.03035	952.171	2.53287	979.722	4.57483
1003.61	9.02145	1009.75	11.5995	1003.12	8.9915	1004.65	10.0604	1013.91	12.8563	998.608	8.10425	996.21	7.60831	1006.48	10.2395	1003.64	9.36326	1003.47	9.39819	1004.39	9.00809	1012.07	11.9974		1019.02	13.5701	988.901	5.8241	1017.8	13.0057	985.444	5.74832	990.911	6.58279	1005.89	9.60292	1006.02	9.14647	1008.38	10.7086	975.151	4.56323	961.513	3.13324	951.509	2.46733	978.713	4.55992
1002.6	8.99085	1010.28	11.6659	1002.83	8.89457	1004.78	10.1819	1015.49	12.7723	998.891	7.94265	995.92	7.52651	1007.49	10.233	1003.38	9.55678	1003.86	9.19569	1003.54	8.97622	1013.33	11.9687		1018.36	13.9725	988.711	5.57859	1018.24	13.1248	984.904	5.65461	990.227	6.48431	1005.51	9.38766	1004.8	9.19002	1009.7	10.6413	974.286	4.52497	960.753	3.08344	950.486	2.46349	977.956	4.48655
1001.56	9.00328	1010.89	11.7195	1003.13	8.69857	1005.44	10.2108	1014.61	13.0362	997.633	7.96995	995.19	7.50054	1007.61	10.359	1004.08	9.58359	1003.15	9.16729	1003.07	8.90027	1013.05	12.1551		1020	13.809	988.189	5.48552	1018.79	13.2028	984.617	5.4613	990.456	6.20173	1004.92	9.32475	1004.55	8.92603	1009.39	10.9523	974.512	4.23202	960.345	2.93327	949.118	2.55286	977.425	4.37743
1001.38	8.91636	1010.83	11.8503	1002.35	8.6884	1006.57	10.1785	1014.43	13.1892	997.642	7.82714	995.511	7.29864	1008.34	10.3887	1004	9.74054	1003.03	9.05367	1002.1	8.91961	1012.81	12.3182		1020.42	13.9519	987.587	5.43	1019.1	13.3717	983.771	5.422	989.855	6.10131	1004.33	9.23028	1003.73	8.90285	1009.59	11.1243	973.782	4.16668	959.482	2.8907	948.067	2.54442	977.371	4.12998
1002.19	8.69419	1010.42	12.0254	1001.99	8.60243	1005.9	10.4203	1015.12	13.2317	997.201	7.75835	995.564	7.15931	1007.57	10.6482	1004.96	9.73716	1001.71	9.10152	1002.02	8.78038	1013.84	12.3022		1019.99	14.274	987.25	5.22985	1019.22	13.6255	982.619	5.4689	989.425	5.94113	1004.19	9.05926	1003.85	8.68062	1009.87	11.2945	973.568	3.98668	958.756	2.84153	946.943	2.58272	976.272	4.17804
1001.38	8.64421	1012.48	11.9016	1001.7	8.49344	1007.18	10.357	1014.73	13.4401	996.993	7.62336	994.859	7.11027	1008.57	10.6317	1004.89	9.87436	1002.62	8.82055	1002.24	8.62267	1013.82	12.4268		1020.97	14.2951	986.401	5.20067	1020.26	13.6398	982.369	5.33698	988.338	5.96085	1003.71	8.90551	1002.85	8.64637	1010.16	11.4624	971.411	4.26349	957.127	2.99779	946.662	2.4147	975.184	4.18661
1000.83	8.60246	1011.75	12.0952	1001	8.46959	1007.44	10.4678	1015.66	13.4357	996.938	7.50025	994.713	7.00474	1008.16	10.8268	1005.7	9.907	1001.82	8.8146	1001.59	8.57136	1013.66	12.6053		1021.67	14.4138	985.673	5.13092	1020.21	13.9384	981.405	5.2666	987.658	5.91108	1002.41	8.94666	1002.84	8.3909	1010.61	11.6005	972.122	3.85928	956.269	2.95238	945.381	2.49186	974.597	4.10621
1001.02	8.43475	1012.59	12.125	1000.01	8.46688	1006.66	10.6856	1015.18	13.6261	995.791	7.52883	994.273	6.92418	1009.02	10.8651	1004.92	10.1546	1001.49	8.71569	999.762	8.6874	1014.8	12.5842		1021.62	14.6747	985.147	5.0143	1020.55	14.0563	981.764	4.88359	987.009	5.78959	1002.38	8.73623	1002.66	8.20268	1011.18	11.7193	971.428	3.76484	955.884	2.79468	945.253	2.27693	973.689	4.07044
999.568	8.49356	1011.81	12.3686	1000.04	8.30043	1007.55	10.7038	1015.4	13.74	996.447	7.32204	992.983	6.95085	1009.07	10.9928	1005.8	10.158	1001.46	8.58447	999.926	8.52881	1014.23	12.8081		1022.14	14.7636	984.009	5.05638	1021.28	14.1262	980.955	4.90695	985.997	5.81995	1001.25	8.77582	1000.9	8.3946	1012.21	11.6928	970.088	3.83833	955.742	2.58187	945.332	2.0091	972.589	4.10134
1000.42	8.26841	1013.07	12.3231	999.401	8.28097	1006.77	10.9256	1016.47	13.7295	996.151	7.21788	994.01	6.68457	1010	10.9877	1006.02	10.2857	999.687	8.69538	1000.57	8.30378	1015.58	12.7277		1023.13	14.7013	983.597	4.91516	1021.81	14.2381	980.55	4.68935	985.701	5.60844	1001.4	8.46161	1000.57	8.23102	1013.3	11.6732	969.473	3.76461	954.102	2.75115	943.84	2.13232	971.814	4.05152
999.551	8.25815	1013.05	12.4452	1000.91	7.93675	1008.54	10.8312	1016.81	13.8178	995.118	7.21964	992.483	6.75844	1010.15	11.1217	1007.68	10.2097	1000.5	8.43233	1000.11	8.2252	1015.6	12.8815		1023.67	14.6928	982.743	4.84643	1022.81	14.2742	979.498	4.68716	984.53	5.6634	1000.86	8.3327	999.923	8.13549	1013.54	11.8666	968.706	3.72049	954.006	2.53868	941.869	2.3811	971.832	3.79152
999.186	8.15491	1013.13	12.5663	998.838	8.0841	1007.97	11.0414	1016.5	13.988	995.234	7.0656	992.363	6.62566	1010.56	11.2095	1007.19	10.4014	1001.47	8.16751	999.307	8.19425	1015.21	13.0645		1024.38	14.9367	982.022	4.77416	1023	14.494	977.995	4.89528	983.897	5.57332	1000.13	8.25594	999.961	7.88227	1013.79	12.0337	967.525	3.75607	953.268	2.45901	941.193	2.29552	971.016	3.72778
999.157	8.04557	1012.4	12.7752	998.224	8.02545	1007.99	11.1457	1016.28	14.1421	993.141	7.23921	992.26	6.514	1010	11.3939	1007.72	10.4617	999.781	8.26818	999.772	7.97875	1016	13.1088		1024.86	14.997	981.342	4.68153	1022.93	14.7064	978.101	4.61198	984.041	5.26214	999.923	8.0907	999.793	7.62422	1014.62	12.0974	967.194	3.59906	952.038	2.5367	940.37	2.26235	969.66	3.828
997.671	8.10648	1012.93	12.865	998.371	7.85591	1009.62	11.0658	1017.93	14.0711	993.939	6.96428	990.636	6.58488	1009.84	11.5843	1007.07	10.6872	999.803	8.15233	999.566	7.89086	1015.44	13.3057		1024.9	15.0757	981.277	4.45487	1023.11	14.9209	976.702	4.66636	982.763	5.36163	999.287	7.95041	998.917	7.6264	1014.68	12.321	966.359	3.54387	950.909	2.55789	939.067	2.32417	968.797	3.78251
998.887	7.81056	1013.47	12.8985	996.791	7.96057	1009.56	11.1857	1018.23	14.1663	993.553	6.89732	991.254	6.36482	1011.28	11.4972	1008.11	10.6849	999.616	8.03308	999.1	7.82334	1016.82	13.2347		1024.58	15.146	980.873	4.35264	1024.54	14.8452	976.433	4.52058	982.396	5.17948	998.986	7.81362	998.392	7.50724	1014.56	12.5878	965.108	3.62525	949.619	2.63204	938.449	2.22167	968.642	3.57727
997.855	7.82306	1014.61	12.8818	997.515	7.7188	1009.22	11.3634	1018.44	14.2758	992.379	6.92236	990.923	6.29805	1010.99	11.6733	1008.01	10.8225	998.089	8.08728	998.859	7.69907	1017.09	13.3549		1025.99	15.0949	979.533	4.45495	1024.8	15.047	975.902	4.39666	981.752	5.04227	998.569	7.66321	997.548	7.47211	1016.1	12.4724	965.341	3.29915	949.25	2.47176	937.332	2.24363	967.287	3.66372
997.805	7.7082	1014.16	13.0594	996.115	7.77357	1008.88	11.5377	1019.1	14.3179	991.686	6.87747	990.575	6.19543	1011.56	11.7515	1008.3	10.9109	998.253	7.9315	998.611	7.59056	1016.73	13.5293		1027.63	15.2445	978.954	4.31118	1025.31	15.1418	974.95	4.35345	981.799	4.90866	997.094	7.75345	997.629	7.19178	1017.09	12.463	963.759	3.45117	948.343	2.45515	936.968	2.10716	966.908	3.5171
996.547	7.74054	1013.98	13.2254	996.343	7.58927	1009.42	11.5892	1018.73	14.5026	992.555	6.62104	990.267	6.09727	1012.49	11.7567	1008.56	11.0191	998.414	7.78578	997.185	7.6804	1017.37	13.584		1028.17	15.4829	977.978	4.28149	1027.27	14.9461	974.21	4.27757	981.149	5.04994	997.037	7.51134	996.84	7.14523	1017.71	12.5622	963.179	3.35521	947.707	2.35939	935.804	2.15181	966.413	3.39619
997.196	7.51348	1014.84	13.2375	996.304	7.46566	1009.49	11.7128	1018.92	14.5913	992.05	6.55525	989.452	6.06263	1011.5	12.037	1009.13	11.0831	997.875	7.72138	996.538	7.60948	1018.16	13.6189		1029.69	15.3923	977.115	4.29611	1027.05	15.2668	972.927	4.35786	980.577	5.04483	996.743	7.38367	995.985	7.13613	1017.44	12.8649	961.137	3.59472	945.902	2.55275	934.167	2.31403	965.497	3.3694
995.951	7.51982	1014.77	13.3762	995.452	7.46138	1010.95	11.6636	1020.21	14.5627	992.373	6.35875	988.444	6.07858	1012.17	12.0799	1009.69	11.1371	997.295	7.67134	996.849	7.41298	1017.99	13.7648		1030.33	15.4678	976.124	4.28916	1027.6	15.2933	973.012	4.14323	979.883	4.68205	996.529	7.20395	995.491	7.0016	1017.44	13.1193	961.177	3.34545	945.398	2.44034	934.649	1.94947	964.565	3.365
996.249	7.37009	1015.71	13.3651	995.045	7.37942	1011.42	11.7279	1020.21	14.7127	990.471	6.50203	988.776	5.89983	1012.73	12.1496	1009.82	11.2595	997.706	7.48096	996.172	7.37921	1018.91	13.7708		1032.06	15.2885	975.761	4.09499	1028.76	15.2988	972.113	4.04921	978.563	4.62496	995.362	7.20346	994.937	6.86654	1018.35	13.1286	960.274	3.32019	944.914	2.31035	934.189	1.80267	963.581	3.34599
995.774	7.29264	1016.09	13.4325	995.689	7.14191	1011.06	11.9172	1020.14	14.8526	990.458	6.37413	987.355	5.95956	1013.48	12.1839	1009.65	11.4267	996.789	7.46645	995.717	7.30826	1019.16	13.9082		1032.97	15.3157	974.792	4.06181	1028.93	15.5305	971.607	3.91766	977.967	4.50625	994.796	6.99797	994.495	6.69127	1018.93	13.2196	960.374	3.06251	944.922	2.06731	932.991	1.87356	962.456	3.39249
994.962	7.28014	1014.87	13.7459	993.879	7.23662	1010.37	12.1107	1020.81	14.8894	989.972	6.31071	987.274	5.81985	1013.4	12.3312	1010.78	11.3888	996.122	7.4143	996.016	7.14096	1018.9	14.0874		1032.94	15.5894	973.993	4.05114	1030.89	15.2778	971.022	3.82938	976.628	4.60826	995.064	6.73288	993.678	6.66355	1018.92	13.4719	958.782	3.22799	943.808	2.12977	932.584	1.73757	962.472	3.12584
994.603	7.20242	1015.66	13.7592	994.25	7.05538	1010.74	12.1943	1020.93	15.0086	989.405	6.25477	986.968	5.72374	1014.3	12.3376	1010.65	11.5657	995.141	7.41313	994.235	7.25194	1019.51	14.1096		1034.6	15.4367	973.033	4.00103	1030.22	15.6676	969.767	3.94501	975.59	4.62208	993.446	6.908	992.959	6.61579	1019.15	13.6372	957.773	3.21908	943.164	2.02755	931.347	1.77712	961.156	3.20487
994.853	7.05222	1016.62	13.7491	993.193	7.07296	1012.4	12.0838	1021.13	15.1275	989.599	6.09355	986.209	5.71055	1014.39	12.4494	1010.07	11.7888	995.412	7.25318	994.736	7.05956	1020.26	14.1379		1035.86	15.3782	972.605	3.83447	1032.12	15.4266	969.147	3.81	975.516	4.38821	993.48	6.62605	993.109	6.33672	1019.46	13.8192	957.165	3.1352	941.936	2.07434	929.033	2.0926	960.306	3.16469
993.621	7.07076	1015.89	13.9794	993.211	6.95393	1012.31	12.2293	1022.01	15.1212	988.705	6.06109	985.518	5.65307	1015.65	12.4127	1010.75	11.8023	994.79	7.20466	994.59	6.9347	1020.06	14.3093		1036.17	15.5165	971.651	3.90692	1032.03	15.7206	968.31	3.80193	974.676	4.27885	992.816	6.54784	991.971	6.32912	1019.72	13.981	956.897	2.93951	940.95	2.06341	928.784	1.90953	959.289	3.17412
994.62	6.81498	1017.64	13.8644	993.036	6.84445	1012.28	12.3695	1022.35	15.2202	986.829	6.17967	985.467	5.5322	1015.77	12.5488	1011.97	11.7918	994.164	7.1586	994.345	6.80886	1019.51	14.5017		1036.69	15.6225	971.707	3.61389	1033.68	15.5824	967.268	3.77847	974.658	4.08792	992.356	6.52919	991.384	6.22076	1020.61	14.0225	955.934	2.91285	939.915	2.07061	928.341	1.76084	959.168	2.95075
993.764	6.80219	1017.41	14.0336	991.896	6.84903	1011.51	12.5936	1022.71	15.3119	988.07	5.89695	984.777	5.49694	1015.56	12.726	1011.71	11.9743	994.075	7.02264	992.65	6.90242	1020.54	14.521		1036.42	15.9719	970.154	3.74663	1034.59	15.5729	966.501	3.66911	973.76	4.05167	991.956	6.52288	991.225	5.99559	1021.25	14.0898	955.136	2.88094	939.955	1.81443	927.572	1.71219	957.454	3.12339
993.071	6.78188	1017.72	14.1072	992.522	6.64882	1011.76	12.6938	1024.21	15.2479	987.524	5.8194	984.82	5.3375	1015.43	12.8761	1012.7	11.981	992.987	7.05275	992.966	6.7289	1021.66	14.4955		1038.78	15.6284	969.034	3.75967	1035.41	15.6246	966.151	3.5654	972.562	4.09085	991.265	6.27572	990.332	6.01098	1022.99	13.8938	954.589	2.78977	938.068	2.03517	926.698	1.68273	957.872	2.77226
993.144	6.62232	1018.18	14.1955	991.11	6.66641	1012.94	12.6689	1023.58	15.4485	987.156	5.74071	985.037	5.17526	1014.88	13.0761	1012.08	12.1818	993.688	6.81336	992.134	6.71335	1021.88	14.587		1039.33	15.7455	968.876	3.58887	1035.98	15.7381	964.786	3.63021	971.491	4.14883	989.81	6.34377	989.692	5.96962	1022.26	14.3179	953.542	2.77983	938.166	1.77141	925.339	1.7867	956.575	2.8589
992.081	6.6186	1017.97	14.3425	991.813	6.45114	1013.58	12.7139	1024.64	15.4445	986.007	5.74406	983.098	5.28884	1015.7	13.1061	1012.79	12.1967	991.878	6.91006	992.529	6.51387	1021.53	14.7706		1041.3	15.4771	968.56	3.43117	1037.15	15.6977	964.039	3.59929	971.337	3.9298	989.766	6.09646	988.922	5.92612	1022.76	14.4454	952.864	2.70294	936.823	1.83909	924.983	1.61504	956.039	2.72855
992.625	6.41493	1018.35	14.4315	991.547	6.35547	1013.27	12.8564	1025.45	15.4909	985.069	5.7515	983.295	5.12786	1015.55	13.2574	1013.74	12.2342	991.981	6.78008	991.21	6.55569	1022.46	14.7893		1041.76	15.6195	967.521	3.44152	1037.83	15.7678	963.732	3.41175	970.937	3.76332	989.142	5.99394	987.583	5.94357	1023.27	14.5687	952.113	2.63692	935.19	2.00555	923.607	1.70537	954.464	2.88022
990.557	6.55603	1019.86	14.3656	990.418	6.35078	1013.14	13.0216	1026.05	15.5284	986.198	5.47118	982.473	5.12063	1016.46	13.2928	1013.02	12.4686	992.149	6.60852	990.948	6.45109	1022.77	14.8883		1042.73	15.6509	967.031	3.28429	1039.61	15.6093	963.519	3.18954	969.169	3.97568	988.324	5.94569	987.486	5.73932	1024.54	14.5006	950.378	2.8222	934.224	1.9883	922.966	1.62319	952.73	3.04323
991.022	6.36025	1018.84	14.6119	989.154	6.40269	1014.22	13.02	1025.94	15.6981	984.507	5.56937	981.962	5.045	1016.56	13.4133	1013.97	12.4615	991.587	6.55035	990.488	6.39342	1023.9	14.8622		1044.14	15.5189	964.976	3.52728	1040.2	15.6713	962.477	3.24394	969.071	3.71012	988.297	5.65346	986.74	5.7051	1024.75	14.6836	950.972	2.44714	934.14	1.78798	921.94	1.63211	953.891	2.51667
990.031	6.34855	1019.89	14.5982	989.109	6.2651	1013.92	13.1795	1026.5	15.739	983.839	5.52949	981.697	4.95555	1017.28	13.4418	1014.47	12.5252	990.73	6.55871	989.396	6.40165	1023.25	15.0906		1044.39	15.7217	964.66	3.33317	1040.02	16.0372	961.848	3.13218	967.819	3.76633	987.244	5.674	986.089	5.5787	1025.56	14.7324	949.053	2.68092	932.43	1.9599	921.674	1.45361	952.388	2.65104
989.725	6.26974	1020.63	14.6536	989.292	6.119	1014.63	13.2104	1026.8	15.8351	983.538	5.42334	980.428	4.98754	1016.57	13.6918	1014.29	12.7	990.597	6.42134	989.254	6.29117	1024.02	15.1358		1046.06	15.5402	964.004	3.31322	1040.96	16.0211	960.71	3.18363	966.548	3.84245	986.072	5.71351	985.101	5.55578	1026.38	14.7952	948.281	2.62409	931.367	1.96422	918.894	1.87584	950.488	2.87931
990.287	6.09671	1021.58	14.6558	987.93	6.20008	1015.78	13.1964	1026.55	16.0029	983.366	5.29803	979.791	4.9428	1017.36	13.7131	1014.41	12.8333	989.523	6.42717	988.496	6.26575	1024.69	15.1802		1047.69	15.3827	963.155	3.27429	1043.04	15.7091	959.823	3.15254	965.554	3.85127	985.753	5.56112	984.37	5.47327	1027.26	14.8243	947.571	2.5421	930.904	1.8414	918.783	1.65797	950.906	2.51015
989.254	6.08448	1022.42	14.6709	989.205	5.87352	1014.16	13.5252	1028	15.9274	983.252	5.21054	980.219	4.75319	1017.54	13.81	1015.22	12.8498	989.882	6.23741	988.761	6.05935	1024.83	15.2959		1047.85	15.5739	962.722	3.08195	1043.45	15.8686	957.908	3.35642	965.484	3.56762	985.232	5.4238	985.098	5.07622	1027.58	14.9927	946.797	2.47412	930.715	1.63659	918.474	1.48742	949.302	2.66616
988.634	6.05668	1021.18	14.9283	988.463	5.82616	1015.57	13.4513	1029.48	15.8651	981.723	5.26354	979.207	4.7555	1019.47	13.698	1015.57	12.9408	989.219	6.19867	987.646	6.10457	1025.93	15.2637		1050.31	15.1842	961.715	3.09149	1043.86	15.9988	958.009	3.07074	964.539	3.58228	984.447	5.38345	983.516	5.21125	1027.47	15.2561	945.608	2.5325	929.62	1.648	917.954	1.36748	948.627	2.58059
988.43	5.9346	1022.32	14.9257	987.661	5.81211	1015.88	13.5443	1028.02	16.1983	981.588	5.13953	979.041	4.62243	1017.73	14.0642	1015.79	13.0377	988.636	6.14436	987.895	5.93091	1026.76	15.2941		1051.4	15.1749	960.457	3.19423	1045.44	15.858	956.872	3.13705	963.202	3.66234	983.248	5.37692	982.79	5.13299	1029.16	15.0925	944.485	2.54627	927.791	1.84901	916.387	1.509	948.249	2.40841
986.488	6.04683	1021.24	15.1869	987.639	5.6611	1015.22	13.7832	1028.17	16.3069	982.249	4.92482	977.431	4.70276	1018.47	14.1215	1016.27	13.1182	988.126	6.08083	987.841	5.8082	1026.2	15.4859		1052.42	15.1522	959.998	3.07036	1046.77	15.7311	956.279	3.03758	963.342	3.39463	982.416	5.3843	982.351	5.03395	1030.27	15.0549	943.984	2.43013	927.971	1.56908	915.286	1.5424	946.073	2.73815
987.124	5.84551	1022.52	15.1549	987.134	5.60944	1016.32	13.7545	1029.69	16.2559	980.17	5.06046	977.544	4.54813	1019.98	14.0321	1015.5	13.3337	987.732	5.99668	987.544	5.69284	1026.62	15.6085		1053.25	15.1684	959.041	3.05641	1047.13	15.8934	955.713	2.91529	961.419	3.64164	982.859	5.00307	981.91	4.8453	1031.32	15.0366	942.96	2.45438	926.893	1.59507	915.487	1.25466	946.457	2.39179
987.224	5.73118	1023.14	15.2062	985.475	5.7285	1015.47	13.979	1029.91	16.3362	980.148	4.93366	976.72	4.53509	1020.26	14.1308	1016.22	13.3947	987.149	5.95026	986.011	5.78542	1027.32	15.6212		1055.19	14.979	958.763	2.86536	1048.84	15.7299	954.148	3.05915	961.47	3.34948	981.823	5.03546	980.826	4.9003	1032.34	15.0349	942.528	2.29481	924.948	1.82308	913.732	1.4396	945.073	2.48592
987.049	5.61619	1023.06	15.3605	985.835	5.5207	1015.34	14.1449	1029.32	16.5528	980.403	4.77702	976.508	4.43672	1020.4	14.264	1016.9	13.4472	985.87	5.98688	986.238	5.6175	1027.91	15.6777		1055.69	15.0681	957.699	2.89493	1049.95	15.7201	954.371	2.75859	961.645	3.06551	981.41	4.85328	980.245	4.76723	1032.46	15.2397	942.262	2.14045	925.01	1.57731	913.2	1.32497	945.048	2.23219
985.75	5.62979	1025.64	15.1377	984.042	5.61679	1017.7	13.954	1031.3	16.4342	979.559	4.75656	974.799	4.53452	1020.07	14.4638	1017.97	13.4126	987.008	5.7121	985.342	5.56612	1028.73	15.697		1057.1	14.9407	956.769	2.84622	1051.22	15.6617	953.321	2.7994	960.66	3.07093	980.843	4.74942	979.732	4.6292	1033.65	15.2064	942.262	1.88889	923.989	1.57962	911.088	1.59895	943.819	2.28657
985.564	5.53243	1025.61	15.2632	984.989	5.36816	1016.95	14.1669	1031.5	16.5459	978.864	4.70596	974.858	4.39286	1020.95	14.455	1017.48	13.6273	986.083	5.68216	984.44	5.5776	1029.36	15.7468		1058.95	14.7569	956.052	2.77217	1052.89	15.4888	952.52	2.74654	958.93	3.2755	979.845	4.76268	978.808	4.61811	1035.29	15.0752	939.911	2.21211	922.704	1.64157	909.785	1.66231	942.948	2.24812
984.53	5.52617	1026.9	15.2314	984.586	5.27962	1016.89	14.3178	1031.37	16.688	977.97	4.70512	975.009	4.22817	1019.39	14.8157	1017.11	13.8206	984.357	5.79159	983.539	5.55097	1028.7	15.9665		1059.88	14.7842	955.507	2.65936	1053.69	15.539	951.717	2.67946	959.499	2.97806	979.689	4.56269	977.994	4.60313	1035.39	15.2694	939.587	2.04739	922.833	1.36367	910.371	1.2586	941.75	2.29772
984.197	5.43096	1025.93	15.4742	984.288	5.17838	1019.08	14.1626	1031.32	16.8167	978.271	4.52701	975.399	4.0401	1020.9	14.7587	1018.18	13.8138	984.895	5.58713	983.479	5.41405	1029.21	16.0547		1059.9	14.9992	955.352	2.45008	1054.75	15.502	950.415	2.77091	958.802	3.12786	978.61	4.57623	977.761	4.41064	1035.62	15.4439	938.021	2.19107	920.626	1.67207	908.864	1.39758	941.993	1.99215
984.073	5.34318	1026.56	15.5275	983.304	5.1618	1018.9	14.3229	1032.96	16.7124	978.746	4.33014	973.537	4.17327	1022.36	14.6792	1018.72	13.8875	985.01	5.43445	983.418	5.30239	1029.58	16.1226		1062.51	14.5884	953.46	2.68292	1055.47	15.5468	949.852	2.62529	959.239	3.03232	977.443	4.55938	977.343	4.27631	1036.18	15.5499	937.457	2.10503	920.688	1.40469	907.944	1.38745	940.405	2.16411
983.301	5.30404	1028.01	15.4635	982.766	5.11126	1019.45	14.3549	1033.11	16.8534	975.037	4.69943	972.079	4.21187	1022.23	14.8214	1019.04	13.9754	983.325	5.52519	982.741	5.25877	1029.96	16.2084		1061.8	15.015	953.219	2.49515	1057.24	15.3182	948.561	2.67441	957.338	3.09822	976.991	4.48256	976.541	4.224	1037.73	15.427	936.383	2.09926	920.312	1.25152	907.297	1.29972	940.106	1.96322
984.499	5.04107	1027.04	15.7114	982.106	5.08199	1019.18	14.5032	1034.1	16.8495	975.611	4.47805	972.535	4.0036	1021.89	15.0196	1019.37	14.0564	983.707	5.35724	982.306	5.22027	1031.34	16.1498		1063.51	14.8153	952.208	2.5	1058.13	15.3858	948.166	2.57667	955.784	2.97525	976.413	4.41164	975.494	4.25811	1037.92	15.6105	935.792	1.99679	918.842	1.36163	906.095	1.3503	938.953	2.01083
982.566	5.14886	1026.4	15.9059	981.676	5.00778	1019.55	14.6061	1035.53	16.7867	976.738	4.19224	972.419	3.896	1021.45	15.2203	1019.01	14.2415	983.463	5.25582	982.287	5.06797	1031.69	16.2427		1064.23	14.8997	951.352	2.48844	1060.05	15.1699	947.118	2.58246	954.315	3.03749	975.837	4.26365	974.715	4.16471	1038.6	15.6908	934.287	2.12686	917.474	1.44487	905.924	1.14331	937.001	2.25181
982.928	4.95358	1028.18	15.808	980.743	4.99794	1020.41	14.6299	1038.53	16.5285	975.854	4.16481	970.24	4.06458	1023.35	15.0994	1019.43	14.3066	982.77	5.19073	981.673	5.00019	1032.25	16.2953		1064.21	15.0909	950.364	2.54191	1060.31	15.3122	946.109	2.61004	953.4	2.9041	975.47	4.1049	973.867	4.07597	1039.35	15.7382	933.733	2.02265	916.715	1.40172	904.344	1.29138	937.611	1.8568
981.93	4.97916	1027.71	16.0041	981.455	4.7759	1020.84	14.6881	1046.45	15.5802	975.122	4.14559	969.713	3.9862	1022.73	15.3019	1019.65	14.4398	981.399	5.26041	981.741	4.8532	1032.14	16.4608		1064.35	15.0913	950.912	2.3525	1062.12	15.1069	944.974	2.59022	952.832	2.76376	973.75	4.27399	972.522	4.22012	1040.53	15.7166	933.316	1.8896	915.798	1.38851	903.353	1.3091	935.803	2.0587
981.035	4.94767	1029.3	15.9188	979.527	4.88508	1021.4	14.7433	1034.42	17.3496	973.893	4.18397	970.397	3.7615	1024.76	15.183	1020.18	14.4866	982.41	4.98165	981.088	4.80763	1033.95	16.3675		1064.56	15.0027	950.073	2.54034	1063.38	15.0727	944.223	2.59489	951.765	2.81233	972.823	4.2699	971.91	4.13365	1043.06	15.3264	932.2	1.91869	914.303	1.51772	901.954	1.40219	935.469	1.87598
981.06	4.79648	1030	15.9618	978.672	4.86927	1022.62	14.7249	1049.81	15.3863	974.202	3.98492	969.543	3.74719	1025.55	15.2235	1020.48	14.5798	981.801	4.92863	980.637	4.70771	1032.08	16.7472		1065.48	15.1206	950.317	2.41676	1064.55	14.9879	944.552	2.25334	951.359	2.64858	973.552	3.85857	972.051	3.84545	1042.94	15.6183	930.584	2.05095	913.796	1.38057	900.95	1.38629	933.516	2.10987
[truncated: 229 more rows]

## Sheet: SI Fig. 3
SI Figure 3: Pairwise distance distribution
[truncated: 303 more rows]

## Sheet: SI Fig. 4A-C
SI Fig. 4A: unwinding and re-zipping step sizes versus force																			Note: normalized dwell times are calculated by
[truncated: 1,208 more rows]

[truncated: 6 more sheets: SI Fig. 5A-D, SI Fig. 6B-E, SI Fig. 7A,B, SI Fig. 8, SI Fig. 9, SI Fig. 10]
